# Supplementary material for: Phosphoproteomics of aged insulin-resistant bone identifies P70S6K phosphorylation of AFF4 as a gene-specific transcriptional regulator
Source: Nat Commun. 2025 Dec 31;17:1347. doi: 10.1038/s41467-025-68106-4 (PMC12873371; doi:10.1038/s41467-025-68106-4)
Supplement: Supplementary file 3 — Supplementary Data 1-13 [file 41467_2025_68106_MOESM3_ESM.zip]

Archive with 13 entries (13 files):
- Supplementary Data 10.xlsx
- Supplementary Data 11.xlsx
- Supplementary Data 12.xlsx
- Supplementary Data 13.xlsx
- Supplementary Data 1.xlsx
- Supplementary Data 2.xlsx
- Supplementary Data 3.xlsx
- Supplementary Data 4.xlsx
- Supplementary Data 5.xlsx
- Supplementary Data 6.xlsm
- Supplementary Data 7.xlsx
- Supplementary Data 8.xlsx
- Supplementary Data 9.xlsx
