# Supplementary material for: Phosphoproteomics of aged insulin-resistant bone identifies P70S6K phosphorylation of AFF4 as a gene-specific transcriptional regulator
Source: Nat Commun. 2025 Dec 31;17:1347. doi: 10.1038/s41467-025-68106-4 (PMC12873371; doi:10.1038/s41467-025-68106-4)
Supplement: Supplementary file 3 — Supplementary Data 1-13 [file 41467_2025_68106_MOESM3_ESM.zip › Supplementary Data 10.xlsx]

## Sheet: Sheet1
Gene1	Gene2	Student's T-test p-value Insulin_Basal	Student's T-test Difference Insulin_Basal	Student's T-test Significant Insulin_Basal	Student's T-test p-value IR_Insulin_IR_Basal	Student's T-test Difference IR_Insulin_IR_Basal	Student's T-test Significant IR_Insulin_IR_Basal	Student's T-test Difference Insulin-Basal_IR_Insulin-Basal	Student's T-test p-value Insulin-Basal_IR_Insulin-Basal	p-value < 0.05	Travelling Ratio - Basal_1	Travelling Ratio - Basal_2	Travelling Ratio - Insulin_1	Travelling Ratio - Insulin_2	Travelling Ratio - IR_Basal_1	Travelling Ratio - IR_Basal_2	Travelling Ratio - IR_Insulin_1	Travelling Ratio - IR_Insulin_2
Fus	Fus	0.0448528	-165.409	+	0.508159	-70.451		-94.9577	0.125883		435.586	374.563	259.262	220.07	517.192	352.643	396.216	332.717
Fbxl20	Fbxl20	0.0251077	-190.462	+	0.411382	-82.8413		-107.621	0.0300056	+	323.433	274.985	127.707	89.7862	374.243	213.395	208.896	213.059
Errfi1	Errfi1	0.0124678	-170.818	+	0.0824721	-112.781		-58.0368	0.134803		294.517	256.9	109.007	100.773	280.273	229.442	165.501	118.651
Fn1	Fn1	0.0339145	-56.0486	+	0.564553	-31.9109		-24.1377	0.378883		226.434	214.412	173.097	155.652	254.682	170.105	200.173	160.792
Prn	Prnp	0.017191	-94.4429	+	0.453263	-56.0073		-38.4356	0.131921		218.339	210.332	131.782	108.004	267.497	147.86	161.682	141.66
Prdx1	Prdx1	0.00258186	-40.3007	+	0.659882	-16.5137		-23.7869	0.0733219		213.369	212.573	174.683	170.658	261.89	198.649	220.274	207.237
Rsbn1l	Rsbn1l	0.0376615	-54.273	+	0.697456	-31.4259		-22.8472	0.508253		209.888	189.849	149.736	141.456	266.899	138.841	199.75	143.139
Tbc1d15	Tbc1d15	0.0483517	-81.9034	+	0.365099	-51.4839		-30.4195	0.211499		171.135	143.052	87.5325	62.8478	198.293	112.659	115.357	92.6271
Sdc4	Sdc4	0.0285667	-69.2161	+	0.0951072	-57.0281		-12.188	0.269585		169.398	148.817	95.9795	83.8039	183.548	147.112	113.582	103.021
Sned1	Sned1	0.0161909	-52.5734	+	0.714423	-12.0418		-40.5316	0.126004		164.233	151.336	103.143	107.28	184.322	136.704	164.271	132.671
Scp2	Scp2	0.0454835	-69.0637	+	0.183732	-63.471		-5.59273	0.68053		161.267	139.604	92.1137	70.6304	193.124	130.303	102.955	93.5291
Ccdc28a	Ccdc28a	0.0146902	-102.562	+	0.148257	-75.8935		-26.6681	0.1566		159.643	151.083	64.6198	40.9828	205.68	139.796	98.9969	94.6915
Retsat	Retsat	0.0221966	-35.5039	+	0.660867	-16.2001		-19.3038	0.271485		151.68	142.26	114.065	108.867	160.7	102.331	102.747	127.885
Rnf103	Rnf103	0.0336265	-52.1865	+	0.367619	-25.4012		-26.7853	0.0500491		147.7	132.219	93.8141	81.7319	180.198	136.298	131.33	134.364
Nabp1	Nabp1	0.00197489	-67.1583	+	0.147081	-59.9421		-7.21629	0.408403		147.584	143.725	80.779	76.2138	174.333	124.138	95.8622	82.7249
Mbtd1	Mbtd1	0.0390321	-74.2412	+	0.459335	-49.2048		-25.0364	0.152782		143.996	120.754	67.7964	48.4711	196.94	89.2214	99.3403	88.4111
Tcp11l2	Tcp11l2	0.0274479	-81.8463	+	0.135096	-65.1326		-16.7137	0.0136092	+	140.072	112.559	46.0439	42.894	148.712	95.3086	58.0611	55.6944
Rnd1	Rnd1	0.0207621	-45.5853	+	0.415508	-15.4356		-30.1497	0.0561501		139.554	126.811	89.5795	85.6147	138.817	112.147	117.241	102.852
Tob1	Tob1	0.0155806	-30.9719	+	0.509229	-16.6255		-14.3464	0.430677		134.581	139.812	109.134	103.316	161.412	131.115	143.995	115.281
Sfrp1	Sfrp1	0.0141817	-36.0565	+	0.567835	-29.4049		-6.65155	0.66257		132.115	129.191	98.6832	90.5098	173.137	90.0224	114.643	89.706
Ncapd3	Ncapd3	0.0377011	-51.4043	+	0.274583	-32.1194		-19.2849	0.186653		128.876	119.696	82.0736	63.6905	154.756	112.154	98.0712	104.6
Ddx3x	Ddx3x	0.0384939	-49.3	+	0.309337	-17.9105		-31.3895	0.160204		128.393	111.927	76.4698	65.2507	105.003	102.614	99.105	72.6912
Naaa	Naaa	0.0105298	-43.2527	+	0.363412	-20.8367		-22.416	0.0648403		127.649	122.007	78.1032	85.0472	135.372	101.044	102.269	92.473
Gab1	Gab1	0.0385873	-53.6865	+	0.520656	-20.8835		-32.803	0.0540676		123.449	107.764	69.437	54.403	140.388	86.5657	89.994	95.1929
Srsf6	Srsf6	0.0309037	-24.4618	+	0.817002	-10.9745		-13.4873	0.0715385		122.07	113.897	91.8824	95.1611	177.118	94.025	121.152	128.042
Serinc1	Serinc1	0.0489946	-23.1201	+	0.700988	-7.63798		-15.4821	0.189779		120.185	113.394	97.7583	89.5806	148.752	117.061	132.051	118.486
Fbxo32	Fbxo32	0.020955	-85.4006	+	0.14718	-51.9		-33.5005	0.0472223	+	119.503	96.9055	28.2908	17.3168	129.112	85.3815	60.5325	50.1606
Hspa8	Hspa8	0.0333501	-36.7312	+	0.505678	-28.0729		-8.65832	0.430967		117.821	125.879	90.6973	79.5403	168.016	99.5653	112.585	98.8508
Nek7	Nek7	0.0258013	-44.7018	+	0.399456	-27.1986		-17.5032	0.244795		115.738	105.07	70.7195	60.6853	146.312	98.7527	104.833	85.835
Btg2	Btg2	0.0118453	-54.3268	+	0.221502	-22.4113		-31.9155	0.0703387		115.01	103.085	54.5141	54.9274	99.3174	81.064	76.7204	58.8384
Hmox1	Hmox1	0.00850491	-46.5175	+	0.3496	-33.6646		-12.8529	0.362084		114.593	116.357	73.1843	64.7312	138.367	86.5838	88.9358	68.6859
3830406C13Rik	3830406C13Rik	0.0296016	-34.4029	+	0.931385	-1.21676		-33.1862	0.0449991	+	114.547	113.679	85.7492	73.6717	109.047	85.396	100.085	91.9243
Zfyve1	Zfyve1	0.0439818	-53.7548	+	0.395436	-39.731		-14.0238	0.290895		112.639	99.1652	61.6662	42.6286	149.072	75.2192	74.9875	69.8418
Tubb6	Tubb6	0.0252433	-36.7431	+	0.208836	-10.0993		-26.6438	0.0170381	+	109.566	98.2605	69.0304	65.31	99.8721	90.5931	88.1252	82.1415
Ube2s	Ube2s	0.0132311	-37.3145	+	0.370804	-55.4748		18.1603	0.0435253	+	109.347	105.546	74.0286	66.2354	184.947	88.0366	81.4241	80.6096
Amd1	Amd1	0.00424044	-31.1978	+	0.0278852	-26.7192	+	-4.47855	0.396439		107.981	109.965	75.9954	79.556	116.822	111.746	83.7793	91.3507
Amd2	Amd2	0.00457059	-30.7845	+	0.0265984	-27.272	+	-3.51252	0.498693		107.524	108.373	75.1192	79.2089	116.536	111.475	82.9658	90.5015
Tgoln2	Tgoln2	0.0287825	-37.9012	+	0.927695	-3.11138		-34.7898	0.0241591	+	105.483	98.0508	69.2873	58.4445	132.175	71.5098	99.7027	97.7596
Adamts1	Adamts1	0.0040402	-49.075	+	0.0245258	-32.6382	+	-16.4367	0.0453948	+	103.681	109.824	58.2737	57.081	101.593	94.0235	68.7471	61.5925
Map1lc3b	Map1lc3b	0.0464713	-27.6631	+	0.70014	-7.8728		-19.7903	0.147011		102.345	99.5761	67.2736	79.3214	113.036	79.7714	94.6163	82.4458
Pgrmc1	Pgrmc1	0.0106456	-20.7885	+	0.548339	-19.8674		-0.921135	0.910541		101.366	102.558	83.2521	79.0952	137.238	83.5042	97.451	83.556
Lpl	Lpl	0.0203916	-32.6269	+	0.243108	-24.2044		-8.42253	0.219436		100.545	98.5317	71.5351	62.2883	120.965	91.5019	83.1996	80.8586
Rab5b	Rab5b	0.0495414	-20.4878	+	0.636415	-11.3846		-9.10315	0.112993		98.2972	91.3287	77.5359	71.1144	128.332	87.1253	95.3852	97.3031
Aldh6a1	Aldh6a1	0.0437399	-30.0947	+	0.601876	-28.0407		-2.054	0.907566		97.89	94.195	72.1897	59.7059	153.518	66.768	67.7556	96.4487
Zc3hav1	Zc3hav1	0.0185831	-14.1946	+	0.692281	-6.33363		-7.861	0.367697		96.162	93.5587	82.1344	79.197	106.339	82.0457	94.5089	81.2082
Plk2	Plk2	0.0223383	-41.4754	+	0.227896	-27.4451		-14.0303	0.179722		94.9518	84.1497	51.3283	44.8222	101.252	71.7316	65.1519	52.9417
2810474O19Rik	2810474O19Rik	0.0234347	-15.7259	+	0.692119	-9.62074		-6.1052	0.722263		94.4702	89.5799	76.1343	76.4639	114.386	84.7881	104.897	75.0351
2610008E11Rik	2610008E11Rik	0.0180636	-28.8235	+	0.45017	-25.684		-3.13951	0.728703		93.8106	86.7537	63.183	59.7342	123.707	70.7115	79.2103	63.8406
Vps26b	Vps26b	0.0471549	-26.6262	+	0.557633	-27.5906		0.964384	0.881013		91.2096	87.1414	68.1898	56.9087	144.651	65.5599	78.266	76.7635
2410006H16Rik	2410006H16Rik	0.00806054	-32.391	+	0.347577	-16.5282		-15.8628	0.207565		90.8235	92.1674	61.952	56.2569	106.534	84.82	87.2993	70.998
Sfr1	Sfr1	0.0344705	-29.0893	+	0.656987	-6.84569		-22.2436	0.0949007		90.4096	85.8735	64.1124	53.9921	92.5737	68.3475	78.9994	68.2304
Wdr78	Wdr78	0.0279249	27.2098	+	0.800056	-3.16283		30.3726	0.00729857	+	88.3576	79.5221	112.584	109.715	126.969	105.488	115.245	110.886
Rps12	Rps12	0.0487433	-27.435	+	0.228986	-27.9198		0.484793	0.953892		85.9936	86.3717	65.0342	52.4611	116.353	84.7137	76.5676	68.659
Pcyox1	Pcyox1	0.0198599	-24.9249	+	0.72084	-5.65919		-19.2657	0.074719		85.2524	79.7517	59.8468	55.3075	90.3935	64.8251	77.0522	66.848
Arhgef17	Arhgef17	0.0331057	-19.2233	+	0.635845	-4.30955		-14.9137	0.053359		85.231	78.6801	64.1954	61.2692	83.3082	69.1674	75.2069	68.6496
Klhl24	Klhl24	0.0367086	-52.0009	+	0.179291	-23.5184		-28.4825	0.110417		84.6873	86.9829	44.0171	23.6512	103.577	80.7049	70.4255	66.8192
Osr2	Osr2	0.00243042	-28.8149	+	0.410952	-12.7041		-16.1108	0.274253		84.2974	85.6004	57.3992	54.8687	93.7291	81.5869	85.6785	64.2293
Hnrnpa2b1	Hnrnpa2b1	0.0408861	-23.6996	+	0.714135	-4.91955		-18.78	0.235228		84.2323	75.5371	58.5414	53.8288	81.7033	73.6117	83.6746	61.8013
Tmem126a	Tmem126a	0.013057	-27.2656	+	0.428661	-16.5831		-10.6825	0.110332		83.3969	78.0526	55.1204	51.7979	89.5515	56.5997	59.9953	52.9896
Zfp410	Zfp410	0.00620408	-21.9638	+	0.348132	-9.61815		-12.3456	0.0084502	+	83.1767	79.7733	59.8651	59.1573	87.4438	71.7699	68.9028	71.0746
Eif4g2	Eif4g2	0.0111942	-16.3938	+	0.826141	-1.3912		-15.0026	0.0971973		81.3271	82.9499	67.2944	64.1951	75.1544	80.7801	81.3859	71.7661
Trim25	Trim25	0.030766	-16.4726	+	0.41868	-30.9946		14.522	0.171506		80.4605	77.948	65.4097	60.0536	127.542	67.5398	60.1427	72.9494
Dynll1	Dynll1	0.0109395	-24.3909	+	0.25424	-14.2635		-10.1274	0.0458371	+	80.3425	75.291	53.9127	52.9389	87.4644	69.9861	62.269	66.6545
Ip6k1	Ip6k1	0.0403062	-38.8156	+	0.466461	-16.2562		-22.5594	0.0533525		79.6587	64.114	35.1195	31.0221	100.323	65.2946	71.5817	61.5232
Rps20	Rps20	0.0430198	-26.1668	+	0.823813	-2.85531		-23.3115	0.101167		79.4344	70.6618	52.3788	45.3839	73.3878	56.0823	69.1167	54.6427
Fam134c	Fam134c	0.0115108	-40.1776	+	0.341331	-14.7374		-25.4401	0.00987174	+	79.183	71.5029	37.2052	33.1255	85.3834	61.7706	60.364	57.3151
Flna	Flna	0.0419658	-14.5405	+	0.059437	-17.3047		2.76424	0.632862		77.0242	73.3245	63.0919	58.1758	74.8313	72.7918	60.8058	52.2078
Ccno	Ccno	0.012455	-26.2699	+	0.257064	-13.3988		-12.8711	0.275711		76.9386	72.7487	50.6642	46.4834	77.0649	80.0111	73.5473	56.7311
Gabre	Gabre	0.0356347	-37.813	+	0.550391	-15.9645		-21.8484	0.0158097	+	75.4049	61.8105	33.553	28.0365	82.7702	37.922	44.7306	44.0325
Ccpg1	Ccpg1	0.0234985	-46.97	+	0.128294	-28.9826		-17.9874	0.0505427		74.9579	62.6607	25.8296	17.8489	79.3392	56.4512	37.5863	40.2389
Zfp935	Zfp935	0.0319446	-23.7201	+	0.449771	-11.1248		-12.5952	0.0416044	+	74.0637	65.3977	45.6978	46.3235	72.7463	49.4589	52.6118	47.3437
Col1a2	Col1a2	0.0431858	-24.1793	+	0.472952	-9.26637		-14.9129	0.0861014		73.5226	65.1202	48.1971	42.087	74.1822	54.2807	58.5156	51.4145
Kcnn4	Kcnn4	0.00520287	-30.6831	+	0.188562	-24.4479		-6.23515	0.500736		71.6312	71.5968	38.7092	43.1528	78.4076	58.2658	51.2106	36.567
Adamts5	Adamts5	0.0259772	-24.6878	+	0.114917	-21.5982		-3.08958	0.547418		71.6137	67.2958	48.2036	41.3303	83.6535	68.4508	57.0458	51.8621
Snhg6	Snhg6	0.0155279	-32.0068	+	0.693793	-16.3549		-15.6519	0.263965		71.3624	71.506	43.4624	35.3925	124.618	55.1829	82.8907	64.2004
Egr1	Egr1	0.000814322	-59.9264	+	0.00485321	-42.6756	+	-17.2508	0.0146017	+	71.0297	73.2683	10.9283	13.5168	52.9396	57.8938	14.4046	11.0776
Ccng1	Ccng1	0.0397764	-12.727	+	0.445131	-8.68122		-4.04581	0.633821		69.9075	64.679	54.4455	54.6869	80.5512	69.2604	73.4936	58.9556
E130102H24Rik	E130102H24Rik	0.0197723	-25.0033	+	0.555437	-11.4143		-13.589	0.215668		69.3716	69.7056	48.1004	40.9703	93.5398	63.9143	74.0245	60.601
Actg1	Actg1	0.0108108	-46.6012	+	0.0823414	-49.159		2.5578	0.552607		68.9969	60.1918	20.1101	15.8762	83.1273	53.599	22.1351	16.2733
Zkscan17	Zkscan17	0.00121793	-18.6156	+	0.0475947	-21.2746	+	2.65895	0.0313281	+	68.6335	69.8691	50.4328	50.8385	78.7098	69.1197	52.2029	53.0774
Mtfmt	Mtfmt	0.0402135	-15.0364	+	0.522842	-16.4064		1.37005	0.88961		68.2273	72.2561	52.836	57.5746	95.6642	56.367	68.0035	51.2148
Snhg3	Snhg3	0.0255253	-23.786	+	0.712215	-7.51579		-16.2702	0.333467		68.1956	62.8487	44.5408	38.9314	78.6325	53.7266	71.2218	46.1058
Ankrd37	Ankrd37	0.0101562	-24.858	+	0.56001	-11.3483		-13.5097	0.438996		68.0873	65.728	39.8178	44.2814	78.4142	61.1509	44.516	72.3526
Il4ra	Il4ra	0.0495212	-21.2146	+	0.463181	-10.0618		-11.1528	0.119669		67.4479	62.2605	47.8028	39.4764	78.5851	56.2861	56.5221	58.2255
Ppia	Ppia	0.0189273	-19.6707	+	0.0709018	-25.8369		6.16627	0.494942		67.2455	63.7026	47.9008	43.7061	84.8825	82.2245	64.8664	50.5668
Setd4	Setd4	0.0352096	-10.4197	+	0.372331	-16.1275		5.70781	0.298284		66.1098	67.6881	58.3264	54.6322	79.1485	51.8231	53.0162	45.7003
Zfp382	Zfp382	0.0314789	-17.9474	+	0.393125	-24.4469		6.49944	0.130762		65.2421	58.8897	44.861	43.3759	85.8699	40.8693	41.429	36.4165
Foxo4	Foxo4	0.0254294	-39.1667	+	0.372013	-5.47699		-33.6897	0.0135596	+	64.7029	52.0067	18.6864	19.6898	36.5582	31.0531	32.2602	24.3971
Rpl18	Rpl18	0.00203206	-11.326	+	0.366715	-6.54549		-4.78055	0.36334		64.4798	63.8387	52.4348	53.2316	84.9691	77.1238	78.576	70.426
Serpine1	Serpine1	0.0457743	-11.0976	+	0.920363	-1.33491		-9.76266	0.297343		64.2418	60.875	53.254	49.6676	63.7251	44.3397	59.454	45.941
Fbxo8	Fbxo8	0.0340979	-22.0604	+	0.460783	-15.8652		-6.19524	0.237523		63.4715	57.7841	41.6328	35.5021	82.1143	47.3252	50.9574	46.7517
Tnrc6b	Tnrc6b	0.00741391	-40.0294	+	0.24754	-20.4514		-19.5781	0.0337616	+	62.5967	60.295	24.6858	18.147	80.3049	55.2218	49.0261	45.5978
Rpl22l1	Rpl22l1	0.0015906	-15.4585	+	0.574474	-22.3164		6.85798	0.54416		62.3142	61.9025	46.068	47.2318	118.115	53.7133	73.0483	54.1467
Plau	Plau	0.0250453	-19.1646	+	0.350034	-8.29903		-10.8656	0.231524		62.2048	64.6846	47.1119	41.4484	58.4174	50.8886	52.0905	40.6174
Ypel1	Ypel1	0.0294181	-40.0455	+	0.387853	-29.2052		-10.8403	0.191688		61.8666	53.2491	23.0601	11.9647	93.2201	39.8822	37.9739	36.7179
Ldb3	Ldb3	0.0312932	-20.9129	+	0.376895	-8.7941		-12.1188	0.11664		61.8224	55.4117	39.7246	35.6837	57.4161	44.0992	46.0367	37.8904
Pdk4	Pdk4	0.0185432	-26.8701	+	0.24987	-15.9497		-10.9204	0.197563		61.3567	55.4316	33.7587	29.2895	66.1231	49.2862	47.0447	36.4652
Nsun4	Nsun4	0.00639933	-8.33995	+	0.710276	-1.58567		-6.75428	0.123697		60.9497	59.6102	51.9683	51.9117	64.7918	59.5663	63.2189	57.9678
Evc2	Evc2	0.0479731	-24.2514	+	0.361043	-29.5831		5.3317	0.469434		60.732	59.8139	41.5144	30.5286	92.7543	42.6298	40.58	35.6378
Thbs1	Thbs1	0.0130774	-30.7676	+	0.315897	-19.1169		-11.6507	0.310275		60.1224	64.3622	34.3265	28.6229	65.0108	41.2576	42.1822	25.8525
H13	H13	0.0468139	-25.5021	+	0.148084	-18.2152		-7.28685	0.35425		59.9762	48.7379	29.9274	27.7825	64.1599	53.822	46.7731	34.7783
Klf4	Klf4	0.0131505	-11.6296	+	0.0834565	-16.2016		4.57205	0.123573		59.7563	57.795	48.0695	46.2227	74.3543	64.8281	51.8722	54.907
Cln5	Cln5	0.0338419	-5.09423	+	0.452893	-8.5067		3.41247	0.702664		59.3973	57.4815	53.4304	53.2599	69.7421	59.8089	64.0167	48.521
Crebrf	Crebrf	0.0342112	-35.4065	+	0.277293	-22.6114		-12.7951	0.153947		59.362	52.2098	26.0719	14.6868	76.8385	46.2634	39.2473	38.6317
Cep250	Cep250	0.0206682	-21.1442	+	0.305701	-21.9452		0.800961	0.922445		59.2101	56.3149	39.3458	33.8908	82.4298	53.23	52.6353	39.1342
Mcl1	Mcl1	0.0256112	-20.0887	+	0.0410545	-20.1648	+	0.0760937	0.984835		58.9778	52.7972	34.7049	36.8928	63.5912	58.5349	44.2731	37.5235
Ccnd2	Ccnd2	0.029567	-18.7599	+	0.644273	-3.77798		-14.9819	0.0505169		58.4112	56.4539	41.8236	35.5217	52.5984	38.8975	43.4969	40.443
Atg13	Atg13	0.0275254	-24.9155	+	0.236368	-16.5808		-8.33465	0.163186		57.139	53.6891	34.3514	26.6457	67.5365	47.7128	40.8918	41.1958
Zc4h2	Zc4h2	0.0132545	-31.2013	+	0.536104	-19.2071		-11.9943	0.179815		56.1882	49.9879	20.0015	23.7719	75.2057	24.5604	25.0686	36.2835
Wdr19	Wdr19	0.026676	-29.7921	+	0.28207	-23.0191		-6.77302	0.19816		55.9468	46.1772	22.163	20.3768	64.6675	33.8686	22.7935	29.7044
Rplp0	Rplp0	0.0192594	-22.5033	+	0.218696	-10.5831		-11.9202	0.080427		55.5309	60.7096	37.4438	33.7901	61.1929	50.9743	48.6043	42.3967
B2m	B2m	0.0337776	-18.2408	+	0.19695	-10.2111		-8.02966	0.252551		55.3359	59.1764	41.8697	36.1609	54.4086	61.1583	51.7338	43.4108
Calr	Calr	0.030325	-21.635	+	0.0840954	-8.4519		-13.1831	0.0750632		55.2573	53.5348	36.5195	29.0027	52.1966	47.1731	40.4906	41.9753
Abtb1	Abtb1	0.0238834	-26.1042	+	0.315036	-22.078		-4.02618	0.579717		55.0027	48.1963	27.7965	23.1941	74.0816	42.8881	42.1064	30.7073
Atxn7l3b	Atxn7l3b	0.014175	-17.6451	+	0.167193	-18.7223		1.07719	0.622614		54.8525	50.9141	36.0327	34.4436	65.7774	48.5063	40.1114	36.7278
Cox7b	Cox7b	0.0158733	-19.0335	+	0.466917	-13.904		-5.12953	0.246576		54.36	57.2838	38.7257	34.8511	45.8182	76.6216	44.8125	49.8194
Rpl11	Rpl11	0.0491329	-20.0482	+	0.224773	-7.38538		-12.6628	0.139958		54.1333	50.1652	36.2686	27.9335	50.3895	45.001	43.6036	37.0162
Wtap	Wtap	0.00837622	3.86908	+	0.63334	-1.22381		5.0929	0.108084		53.9356	54.6436	58.118	58.1995	58.7064	61.1472	60.5284	56.8777
Eef1a1	Eef1a1	0.0149319	-22.5256	+	0.261896	-8.01202		-14.5136	0.013957	+	53.922	49.0218	30.2679	27.6247	50.7262	40.6144	38.779	36.5375
Gpr157	Gpr157	0.0249783	-21.069	+	0.0145772	-15.9802	+	-5.08881	0.123083		53.8667	48.2528	31.8983	28.0832	49.3485	45.5779	30.9819	31.9842
Mlf2	Mlf2	0.0187058	-17.5061	+	0.850402	-1.61865		-15.8875	0.0703259		53.4585	52.579	37.901	33.1243	54.5016	41.3692	50.0733	42.5601
9230110C19Rik	9230110C19Rik	0.0309141	-26.4064	+	0.361041	-27.9252		1.5188	0.792563		53.3003	55.1964	32.5003	23.1836	90.5142	43.136	40.8874	36.9123
Glt28d2	Glt28d2	0.0361494	-13.9449	+	0.493896	-13.8649		-0.0800419	0.984064		53.1384	48.6811	35.3954	38.5343	72.4519	39.6502	45.3715	39.0008
Oaz1-ps	Oaz1-ps	0.0398918	-16.4535	+	0.161608	-8.95621		-7.49732	0.216231		53.0304	48.7508	37.0644	31.8097	59.1452	54.1618	50.975	44.4195
Nit2	Nit2	0.0423178	-21.1899	+	0.738018	-4.85227		-16.3376	0.169839		52.8335	47.3955	32.5143	25.3349	56.4848	35.2772	34.1507	47.9068
Ube2t	Ube2t	0.00381456	-31.8888	+	0.759405	-8.39923		-23.4896	0.0921312		52.6944	51.4789	22.0772	18.3185	79.8921	34.3382	56.1524	41.2794
Rpl9	Rpl9	0.0431891	-17.7927	+	0.578605	-7.47282		-10.3199	0.249539		52.5721	54.7494	39.5324	32.2037	62.0316	41.8877	49.7663	39.2073
Rasl11b	Rasl11b	0.0198386	-19.063	+	0.23765	-15.5447		-3.51823	0.65226		52.1241	57.5622	35.9707	35.5896	69.5615	56.5827	54.2323	40.8225
Zswim3	Zswim3	0.00135066	-21.0368	+	0.196547	-9.43961		-11.5972	0.00111302	+	51.8147	50.4743	30.4947	29.7206	50.7553	40.8631	36.3815	36.3577
Tgfb3	Tgfb3	0.0269196	-11.0217	+	0.573226	-0.59642		-10.4253	0.025238	+	51.8112	50.3191	38.3551	41.7317	41.0187	42.806	41.3151	41.3168
Zfp949	Zfp949	0.0409256	-25.8011	+	0.132223	-18.383		-7.41813	0.282364		51.3957	46.5589	27.9891	18.3633	52.9036	38.3893	28.921	25.606
Hsp90ab1	Hsp90ab1	0.0498045	-12.7812	+	0.895178	-0.801254		-11.9799	0.0920708		50.7523	49.5664	40.2825	34.4738	50.5598	41.1709	47.6826	42.4456
Tmem194b	Tmem194b	0.043697	-25.1502	+	0.0906384	-13.4067		-11.7435	0.170369		50.7516	52.0945	31.6684	20.8773	45.9301	37.7589	26.9831	29.8925
Map2k7	Map2k7	0.0186823	-13.2939	+	0.37391	-5.86987		-7.42399	0.200062		50.5805	52.0575	39.7137	36.3366	55.5243	48.0236	49.4617	42.3464
Acadm	Acadm	0.0265133	-7.3768	+	0.246033	-5.28874		-2.08807	0.297837		50.5479	48.134	42.1774	41.7508	53.0208	47.2172	43.3483	46.3122
Fzd5	Fzd5	0.0156043	-19.1595	+	0.153135	-11.3825		-7.77697	0.197352		50.4838	45.6504	29.0651	28.7501	51.2089	45.2517	40.9312	32.7644
Atp5g1	Atp5g1	0.0250957	-11.1546	+	0.421718	-3.28067		-7.8739	0.0896834		50.2947	48.7666	36.745	40.0071	52.5164	47.2392	48.5333	44.661
Ahctf1	Ahctf1	0.0330227	-11.3393	+	0.26185	-6.98763		-4.35167	0.374306		49.7998	48.7582	39.9878	35.8916	47.7065	41.423	34.3333	40.8209
Phykpl	Phykpl	0.0271643	-12.483	+	0.188177	-7.0445		-5.43846	0.264444		49.7016	49.3248	39.1222	34.9383	47.3441	43.0232	40.9972	35.2811
Naca	Naca	0.0238162	-14.4773	+	0.253173	-11.6455		-2.83179	0.430421		49.3958	45.0747	33.4707	32.0452	56.144	42.5903	40.5219	34.9214
Gstp1	Gstp1	0.000873395	-16.7693	+	0.670159	-4.96303		-11.8063	0.0333924	+	49.0714	50.0037	32.5989	32.9375	55.9077	36.3101	43.3526	38.9391
Zrsr2	Zrsr2	0.0354351	-8.76735	+	0.929089	-0.246565		-8.52078	0.0316287	+	48.7045	47.1206	40.6447	37.6457	46.4538	41.6152	43.386	44.1899
Pja1	Pja1	0.044752	-13.3574	+	0.564989	-5.03525		-8.32213	0.0888057		48.6052	44.9442	35.6985	31.1361	44.0057	29.5228	33.0983	30.3597
N4bp2l1	N4bp2l1	0.00950963	-32.5326	+	0.292372	-17.62		-14.9126	0.0583295		48.0601	44.9142	16.7359	11.1732	60.6797	36.3233	33.4244	28.3387
Ndufb3	Ndufb3	0.0410784	-12.6321	+	0.868246	-1.59625		-11.0358	0.0325703	+	47.7705	43.2647	34.2663	31.5047	46.1618	29.4459	34.7033	37.7118
Smoc2	Smoc2	0.0125623	-22.5558	+	0.39857	-14.025		-8.53078	0.0629755		47.7354	43.0597	23.8655	21.8179	51.3879	25.3463	26.3439	22.3403
Rpl37a	Rpl37a	0.0287454	-18.4714	+	0.248765	-8.74338		-9.72804	0.0663337		47.7279	41.7111	27.3421	25.154	48.9168	39.1719	37.7021	32.8999
Dcaf12	Dcaf12	0.0223993	-12.5595	+	0.135393	-13.6456		1.0861	0.624711		47.183	48.0583	36.9224	33.2	57.8515	46.6609	38.9764	38.2448
A930024E05Rik	A930024E05Rik	0.03825	-27.355	+	0.212327	-22.4766		-4.87835	0.46082		47.1005	44.0483	23.5131	12.9257	63.0236	38.2422	29.1603	27.1522
Zfp763	Zfp763	0.0216071	-21.1688	+	0.281804	-10.0808		-11.088	0.142611		47.0853	46.5192	28.7839	22.4829	52.8416	40.9297	40.3012	33.3085
Ppp1r3c	Ppp1r3c	0.0402931	-14.6204	+	0.867031	-1.92616		-12.6943	0.091358		46.7054	40.6768	28.7936	29.3477	52.2276	33.6669	45.1369	36.9053
Myzap	Myzap	0.0489087	-18.1158	+	0.291402	-23.077		4.96127	0.537642		46.7023	44.4597	31.4719	23.4586	60.1298	29.4817	27.1333	16.324
Bace1	Bace1	0.0202415	-18.9247	+	0.386108	-11.2263		-7.69834	0.188149		46.6222	44.8307	29.3851	24.2186	51.6979	32.1489	33.6387	27.7555
Bcl10	Bcl10	0.0403312	9.42556	+	0.90491	-0.62595		10.0515	0.127776		46.0154	46.8091	57.7496	53.9262	58.4232	52.3437	58.2547	51.2603
Fam227b	Fam227b	0.0194789	-21.6476	+	0.0778824	-24.175		2.52742	0.144985		45.5072	39.4072	21.1245	20.4947	51.5167	37.3224	21.2818	19.2073
Isoc2b	Isoc2b	0.0482764	-7.49499	+	0.651538	-2.60685		-4.88814	0.328453		45.414	42.84	35.5071	37.7569	47.6926	40.9677	45.3674	38.0793
Macrod1	Macrod1	0.0416392	-20.7049	+	0.168256	-23.771		3.06618	0.283799		45.3916	37.6586	22.8403	18.8001	60.7476	38.3434	26.393	25.1558
Wdr81	Wdr81	0.0176239	-21.0748	+	0.260544	-17.7301		-3.34471	0.215918		45.3755	40.1137	20.6124	22.727	56.9118	34.2942	29.4179	26.3279
Sepw1	Sepw1	0.0339795	-20.1115	+	0.189297	-13.3613		-6.75016	0.172198		45.35	40.4464	25.6963	19.8771	45.8675	32.5178	24.4177	27.2449
Serpinh1	Serpinh1	0.0259422	-10.9465	+	0.629018	-2.73576		-8.21078	0.250043		44.899	43.6494	35.0139	31.6414	43.6801	44.1992	46.0393	36.3685
Tgfbi	Tgfbi	0.0469639	-21.2528	+	0.247826	-25.4792		4.22639	0.319991		44.8647	37.6822	23.1686	16.8728	59.6074	28.0696	19.0477	17.6709
Serp1	Serp1	0.00783029	-12.8691	+	0.336579	-10.5708		-2.29827	0.308298		44.8083	45.8084	33.4699	31.4087	55.9021	39.2581	38.3572	35.6614
Hdac5	Hdac5	0.0204495	-18.729	+	0.439551	-11.1012		-7.62785	0.416596		44.2195	42.5642	27.254	22.0716	59.0211	40.5945	45.7542	31.6591
Pgm2l1	Pgm2l1	0.0451578	-24.3052	+	0.537484	-9.62386		-14.6814	0.20413		43.668	32.9886	14.3172	13.7289	50.278	29.5047	22.3752	38.1597
Zfp444	Zfp444	0.00102041	-16.2345	+	0.532939	-8.10421		-8.13033	0.437854		43.5483	44.5078	27.5956	27.9915	48.1053	34.5113	41.6598	24.7484
Tpm2	Tpm2	0.0370036	-18.9194	+	0.144393	-16.096		-2.82334	0.674014		43.1984	40.7623	26.6014	19.5205	47.8042	37.5228	31.1484	21.9865
Ctns	Ctns	0.0145413	-19.6211	+	0.208513	-11.2704		-8.35066	0.0431816	+	43.0068	39.3393	23.0882	20.0157	39.2397	27.072	20.9592	22.8118
Hnrnpk	Hnrnpk	0.0369867	-10.7265	+	0.0304576	-9.28857	+	-1.43794	0.616828		42.9617	43.8311	34.7471	30.5927	42.4801	44.5394	35.5222	32.9201
Mapk8ip3	Mapk8ip3	0.00387514	-12.0514	+	0.307395	-4.43794		-7.61345	0.0407242	+	41.8901	43.3759	30.7008	30.4624	46.9306	41.2097	38.0515	41.213
Igsf10	Igsf10	0.0436868	-10.2767	+	0.199367	-11.1447		0.868006	0.236675		41.8646	37.5231	29.8889	28.9454	42.8007	31.014	25.9801	25.5452
Zfp266	Zfp266	0.0245011	-13.1751	+	0.485219	-5.66495		-7.51014	0.0912308		41.8246	40.108	29.709	25.8735	48.1447	35.1468	37.487	34.4746
Actb	Actb	0.0118851	-22.8839	+	0.112297	-19.4181		-3.46578	0.555421		41.82	43.8657	22.2591	17.6589	47.2248	35.9773	26.5521	17.8137
Ccdc85b	Ccdc85b	0.0335167	-14.0224	+	0.427797	-3.30237		-10.7201	0.0813813		41.7461	37.1489	26.7109	24.1392	38.6626	35.6807	36.8657	30.8729
Ddit3	Ddit3	0.0364248	-12.0779	+	0.654	-2.42043		-9.65745	0.0873436		41.6693	41.5752	31.9142	27.1745	39.7325	31.2939	35.0258	31.1598
Slc25a27	Slc25a27	0.0111936	-26.697	+	0.0478683	-18.0459	+	-8.65111	0.152535		41.538	36.0345	12.8254	11.3531	42.0484	38.7971	26.1373	18.6163
Echs1	Echs1	0.00137894	-8.61476	+	0.641539	-2.70192		-5.91283	0.0123962	+	41.03	41.6036	32.5595	32.8446	45.2257	35.3594	38.2397	36.9416
Vim	Vim	0.0162877	-10.03	+	0.583583	-4.6386		-5.39139	0.304434		40.7572	38.8651	30.6669	28.8955	43.9095	31.8162	37.0611	29.3874
G2e3	G2e3	0.0157729	-14.024	+	0.22923	-11.889		-2.13502	0.144627		40.6229	37.2351	25.4598	24.3502	50.6088	36.787	31.0822	32.5356
Taf7	Taf7	0.0270271	-13.6125	+	0.401243	-13.7612		0.148734	0.956998		40.5638	36.5639	26.0554	23.8473	60.1118	34.447	35.698	31.3384
Impdh1	Impdh1	0.0316969	-6.98126	+	0.299069	-7.56141		0.580152	0.792156		40.5122	39.273	31.7988	34.0238	50.5495	40.1361	36.2035	39.3593
Rps28	Rps28	0.008972	-15.5542	+	0.789501	-2.18733		-13.3669	0.00208565	+	40.5092	37.562	23.3118	23.651	38.7985	24.4806	28.8648	30.0396
Cul7	Cul7	0.0247419	-9.25374	+	0.288235	-2.23823		-7.01551	0.0354423	+	40.4929	39.2507	31.965	29.2711	41.887	38.7808	37.9301	38.2612
Uevld	Uevld	0.00881953	-16.7458	+	0.146186	-12.9625		-3.78324	0.0199788	+	39.8903	36.8865	22.1432	21.1421	46.916	35.7469	28.5792	28.1587
Cd81	Cd81	0.0267159	-15.2267	+	0.0646014	-10.5116		-4.71511	0.0471006	+	39.6633	35.0227	23.1495	21.083	40.1765	34.5779	27.1073	26.6238
Ahsa1	Ahsa1	0.0413324	-11.6176	+	0.641439	-1.45774		-10.1599	0.0114493	+	39.2667	34.4302	25.5418	24.9198	35.824	30.8859	32.9487	30.8457
Eif2b4	Eif2b4	0.0493386	-6.98446	+	0.864431	-2.07205		-4.91241	0.364014		39.0113	40.2065	31.1277	34.1212	27.9243	47.8372	31.8686	39.7488
4831440E17Rik	4831440E17Rik	0.0297318	-18.8908	+	0.0853848	-20.3312		1.44034	0.638797		38.9675	34.8729	20.6583	15.4004	46.4293	33.7189	19.7859	19.6999
Cebpd	Cebpd	0.040082	-15.8582	+	0.0479472	-10.7988	+	-5.05945	0.0463703	+	38.5762	32.1193	18.9444	20.0347	37.4394	32.948	25.3837	23.4061
AW549877	AW549877	0.0160453	-10.5587	+	0.312101	-5.89933		-4.65935	0.0979043		38.5603	37.4929	28.7121	26.2237	44.0897	35.5023	34.8641	32.9292
Slc35b3	Slc35b3	0.0270244	-7.52423	+	0.480943	-7.00535		-0.518874	0.743187		38.301	36.8038	31.045	29.0113	44.0906	27.8839	29.916	28.0478
Nmnat3	Nmnat3	0.00748378	-19.939	+	0.0169352	-10.1361	+	-9.80292	0.0296683	+	38.2454	37.9035	19.8617	16.4093	38.1485	35.4788	26.7353	26.6198
Rasgef1a	Rasgef1a	0.0484632	-23.2296	+	0.253484	-12.7073		-10.5222	0.109447		38.244	30.5254	14.8005	7.5097	39.083	23.2103	17.3651	19.5135
Rfc4	Rfc4	0.0208504	-14.7848	+	0.379275	-14.3995		-0.385304	0.946346		38.1338	35.399	23.6652	20.298	51.4026	27.5262	29.8479	20.282
Plin2	Plin2	0.0144437	-12.1768	+	0.0180699	-12.9129	+	0.736055	0.6985		37.9239	38.6798	27.5555	24.6947	41.0108	37.8907	25.7236	27.3521
Gsdmd	Gsdmd	0.0448632	-5.4814	+	0.455712	-3.72706		-1.75434	0.60286		37.9006	35.4971	31.2335	31.2014	40.5197	34.7642	36.7816	31.0483
Gm15787	Gm15787	0.0373541	-15.7375	+	0.179048	-24.2075		8.46992	0.144345		37.6531	32.2051	17.6499	20.7333	52.1307	29.24	19.756	13.1998
H3f3b	H3f3b	0.0317194	-12.8166	+	0.336196	-7.2572		-5.55941	0.324416		37.4558	32.8338	21.9695	22.6869	37.5173	29.732	30.6425	22.0924
Pigyl	Pigyl	0.0367307	-2.76244	+	0.946774	-1.27463		-1.48781	0.886928		37.1314	36.7365	34.679	33.664	60.3147	31.9792	54.1029	35.6417
Rcn2	Rcn2	0.0462506	-8.38455	+	0.516214	-3.39846		-4.98609	0.183494		36.9521	39.433	31.2056	28.4105	44.2075	36.5559	39.0476	34.9188
Smim11	Smim11	0.038053	-13.5751	+	0.0525838	-4.94538		-8.6297	0.0153085	+	36.5793	31.556	19.4316	21.5535	35.0248	32.6976	28.713	29.1187
Tmsb4x	Tmsb4x	0.015596	-21.356	+	0.450542	-5.51128		-15.8447	0.0712045		36.3748	38.9704	18.6827	13.9504	34.0743	24.9679	27.8027	20.217
Ubb	Ubb	0.00775631	-13.9282	+	0.409361	-6.77173		-7.15645	0.123593		36.2062	33.9271	20.6654	21.6116	35.4542	23.5734	25.4821	20.002
Cdpf1	Cdpf1	0.00750917	-9.23665	+	0.624382	-4.37319		-4.86346	0.298813		36.1965	36.8036	28.0089	26.5179	43.1085	29.4643	35.3296	28.4968
Mrpl18	Mrpl18	0.0356078	4.14296	+	0.646179	-4.05661		8.19957	0.0314552	+	36.1929	35.0396	39.1998	40.3186	47.8669	32.955	34.9737	37.7349
Snrnp25	Snrnp25	0.00344066	-11.5528	+	0.00886993	-10.7987	+	-0.75417	0.506463		36.1367	34.8631	23.7102	24.1839	37.3605	38.3011	27.9415	26.1227
Ier2	Ier2	0.00468137	-15.9888	+	0.16107	-16.6153		0.626506	0.203932		36.1205	34.0305	18.7503	19.4232	43.7733	28.5298	19.5511	19.5216
L3mbtl3	L3mbtl3	0.0149349	4.32084	+	0.898552	-0.830097		5.15094	0.0408842	+	35.7973	35.4068	40.42	39.4258	45.3006	33.9474	39.7468	37.841
Zfp579	Zfp579	0.043308	-7.36397	+	0.924306	-0.986122		-6.37785	0.210016		35.7265	35.5295	26.6827	29.8454	36.1734	18.8963	29.6713	23.4261
Sox9	Sox9	0.0324467	-8.72403	+	0.0735764	-8.11877		-0.605264	0.834737		35.4594	37.7607	26.7586	29.0135	41.2025	40.3297	34.9391	30.3555
Sypl	Sypl	0.0285638	-7.00629	+	0.202512	-13.4093		6.40298	0.044435	+	35.3279	35.2419	27.0692	29.4881	49.7013	35.4227	28.4541	29.8513
Cyr61	Cyr61	0.0306144	-15.3021	+	0.0911008	-12.3381		-2.964	0.562784		35.3151	30.9091	19.4404	16.1795	31.2124	30.597	22.5576	14.5755
Ndnl2	Ndnl2	0.0428567	-8.88063	+	0.545942	-7.40325		-1.47738	0.794056		35.2785	32.3746	26.1715	23.7203	53.2097	35.0571	41.5403	31.92
Sepp1	Sepp1	0.0258721	2.15008	+	0.665315	-1.62533		3.77542	0.110232		35.2423	34.6706	37.3132	36.8998	39.0351	33.1569	33.117	35.8244
Pink1	Pink1	0.0460221	-14.6346	+	0.145889	-6.57512		-8.05948	0.117632		35.0247	29.211	16.0233	18.9432	32.1914	30.2837	27.328	21.9969
Lrrc63	Lrrc63	0.0319216	-13.671	+	0.153536	-31.0637		17.3927	0.0132624	+	34.7368	31.1242	20.992	17.527	63.1172	35.5629	17.2316	19.3211
Snai1	Snai1	0.00651878	-12.6821	+	0.386434	-4.37807		-8.30399	0.136405		34.6949	34.0728	20.7209	22.6826	34.7595	30.2501	31.4115	24.8419
Mtfr1l	Mtfr1l	0.00760963	-9.51956	+	0.851171	-0.809437		-8.71013	0.0868637		34.626	35.99	25.3063	26.2705	36.4252	31.0831	35.6517	30.2377
Snhg12	Snhg12	0.0248203	-12.5867	+	0.251674	-9.44197		-3.14475	0.491639		34.457	36.0429	24.5219	20.8045	43.169	33.312	32.0748	25.5222
Enpp3	Enpp3	0.00668469	-18.6764	+	0.269052	-13.1838		-5.49254	0.0705705		34.2782	32.5252	15.985	13.4656	39.946	22.6298	17.2149	18.9932
Eda2r	Eda2r	0.0121776	-13.5815	+	0.135847	-4.99387		-8.58765	0.063892		34.0747	36.3312	22.6289	20.614	33.557	33.9482	30.8058	26.7117
Snord49b	Snord49b	0.0247766	-13.5602	+	0.646664	-3.08283		-10.4774	0.142017		34.0148	35.2192	23.1468	18.9667	38.0166	29.5304	34.603	26.7784
Emc6	Emc6	0.0374067	-9.52415	+	0.824677	-2.82357		-6.70058	0.0509371		33.8313	36.513	26.988	24.308	46.0306	23.6681	32.8497	31.2019
Llph	Llph	0.046938	-9.749	+	0.390707	-3.11214		-6.63686	0.0299493	+	33.6766	29.8117	23.0256	20.9647	36.2188	30.6035	29.734	30.8639
Flot1	Flot1	0.0124987	-6.65181	+	0.641004	-5.23043		-1.42138	0.270675		33.659	33.5785	27.7166	26.2173	43.1186	23.9216	27.7178	28.8615
Bysl	Bysl	0.0372157	-10.5458	+	0.209022	-5.28685		-5.25891	0.0289006	+	33.4926	37.4538	25.6051	24.2498	40.3131	34.6612	32.8136	31.5871
Phlda3	Phlda3	0.0233246	-10.562	+	0.4514	-3.46692		-7.09507	0.175704		33.3926	31.4714	23.2016	20.5384	35.5007	31.5724	33.2478	26.8915
Pml	Pml	0.0327084	-14.6134	+	0.475539	-4.10203		-10.5114	0.0433498	+	33.3295	30.2364	19.3947	14.9443	28.9272	19.5452	20.5449	19.7235
Ahcy	Ahcy	0.043239	-5.21246	+	0.408925	-8.79767		3.58522	0.250771		33.2786	31.5956	27.9646	26.4848	43.7039	27.2607	28.8	24.5693
AK010878	AK010878	0.0125367	-4.21829	+	0.161015	-4.94036		0.722075	0.50742		33.0228	33.1048	29.3206	28.3705	42.7325	46.9966	39.1573	40.6911
Tceal8	Tceal8	0.00367535	-12.136	+	0.644495	-1.76343		-10.3726	0.00542708	+	32.994	32.9385	21.5675	20.093	26.7026	20.1596	21.4552	21.8801
Vasn	Vasn	0.00552997	-10.7087	+	0.304144	-7.13035		-3.57839	0.395386		32.9873	31.541	21.8968	21.214	38.6524	30.6316	30.8275	24.1957
Kdm2b	Kdm2b	0.00191317	-23.3002	+	0.0548664	-16.1699		-7.13023	0.115479		32.9567	34.8917	10.299	10.9491	34.701	28.8174	12.9501	18.2284
6330408A02Rik	6330408A02Rik	0.0284467	11.3923	+	0.687923	-1.80398		13.1962	0.0770196		32.6399	34.6292	46.7198	43.3338	41.3969	38.045	41.42	34.4139
Gsto1	Gsto1	0.0169223	-13.2469	+	0.0929899	-7.77235		-5.47457	0.149035		32.1432	33.3215	17.8424	21.1284	32.3644	28.6218	24.4554	20.9861
Stk30	Stk30	0.0261137	-18.0341	+	0.217558	-14.6906		-3.34351	0.478282		32.1217	29.4504	15.4078	10.0961	40.8355	25.2847	15.5602	21.1788
Tardbp	Tardbp	0.0358906	-7.46685	+	0.100552	-4.75988		-2.70697	0.13313		32.0854	30.1855	24.7694	22.5678	33.2663	29.9956	26.8671	26.8751
Ccbl1	Ccbl1	0.0119927	-14.2437	+	0.245765	-10.1518		-4.09185	0.28654		31.9841	30.6727	18.5156	15.6537	35.5438	24.0501	17.1901	22.1001
Ctc1	Ctc1	0.0063651	-10.6461	+	0.409174	-2.58539		-8.06072	0.0472111	+	31.6984	31.701	21.9071	20.2002	29.2793	25.4525	26.3839	23.1771
Maob	Maob	0.0413175	-9.12853	+	0.477	-9.6015		0.472968	0.953913		31.6529	30.2264	23.5888	20.0335	43.8481	26.756	18.6729	32.7282
Scamp2	Scamp2	0.00181588	-6.8564	+	0.213468	-1.80579		-5.05061	0.00422022	+	31.6306	31.7046	24.521	25.1014	28.7284	30.7093	27.7578	28.0683
Rnd3	Rnd3	0.00504421	-11.2155	+	0.162	-4.05602		-7.15948	0.0571267		31.5925	30.1858	20.0539	19.2933	25.3135	26.6291	23.6631	20.1674
Srsf5	Srsf5	0.0378322	-11.433	+	0.00804794	-7.68676	+	-3.74625	0.0490158	+	31.472	35.8285	22.9214	21.5131	31.5888	30.619	22.9209	23.9133
Ssu72	Ssu72	0.00591318	-7.31787	+	0.0230335	-4.68917	+	-2.6287	0.0583805		31.3808	30.4645	23.9358	23.2738	36.7098	35.8325	31.0057	32.1583
0610011F06Rik	0610011F06Rik	0.0461284	-10.0069	+	0.409668	-5.77277		-4.23412	0.344257		30.8864	31.8204	23.524	19.169	34.9391	25.1392	21.5942	26.9386
Plat	Plat	0.0164908	-14.7184	+	0.0845855	-8.99594		-5.72247	0.0528923		30.8825	27.1388	13.8936	14.691	31.0455	26.1049	20.8911	18.2675
Acat3	Acat3	0.0311065	-17.7937	+	0.221499	-14.4356		-3.35812	0.319952		30.493	24.9372	11.5374	8.30539	34.5329	18.5601	14.0965	10.1254
Eif4a1	Eif4a1	0.0462092	-6.53484	+	0.46758	-1.02028		-5.51456	0.0524863		30.3759	29.0809	24.4973	21.8898	28.2178	25.9513	25.887	26.2415
Zfp954	Zfp954	0.0404297	-9.83327	+	0.435242	-4.67505		-5.15823	0.111011		30.3327	32.8937	20.1924	23.3674	36.0258	26.576	25.6209	27.6308
Hps6	Hps6	0.00188865	-6.62145	+	0.256082	-4.71037		-1.91108	0.321662		30.277	29.8926	23.2486	23.6781	32.2015	26.9647	26.3206	23.4249
Dedd2	Dedd2	0.032731	-18.4164	+	0.295232	-9.30512		-9.1113	0.25579		30.2113	23.3864	8.22043	8.54445	27.6515	21.1838	9.33239	20.8927
Maf1	Maf1	0.00590503	-11.6813	+	0.205693	-5.62345		-6.05786	0.140504		30.1577	30.3022	19.4474	17.6499	30.8353	27.0576	25.7067	20.9394
Tuba1a	Tuba1a	0.0291932	-5.99032	+	0.606431	-1.72597		-4.26435	0.149746		30.1172	31.6334	24.1635	25.6064	30.767	26.2229	28.4906	25.0473
Dync2li1	Dync2li1	0.0337741	-9.97158	+	0.0987529	-7.48901		-2.48257	0.286623		30.059	27.4816	20.1683	17.4291	28.965	24.3243	20.2035	18.1078
Eif1	Eif1	0.0157715	-10.681	+	0.264935	-6.81444		-3.86655	0.347491		29.9105	28.1895	19.4189	17.3191	32.1598	25.5951	25.0596	19.0665
Slc38a2	Slc38a2	0.0107825	-5.75439	+	0.307629	-2.69328		-3.0611	0.14331		29.8048	29.9469	23.5232	24.7196	25.57	28.7938	25.6465	23.3307
Arfrp1	Arfrp1	0.0449859	6.59311	+	0.978485	-0.3178		6.91091	0.0574066		29.5912	27.8056	36.4312	34.1519	43.7786	23.0572	31.7968	34.4034
Grcc10	Grcc10	0.0371925	-9.61049	+	0.0343974	-6.72517	+	-2.88532	0.286289		29.4035	29.0086	21.4923	17.6988	28.2625	26.0458	21.0704	19.7875
Irs1	Irs1	0.00899172	-7.86401	+	0.169928	-4.40641		-3.4576	0.202225		29.3814	28.9937	20.5982	22.0488	29.2478	26.8038	25.3189	21.9198
Vsig10	Vsig10	0.00710595	-11.8671	+	0.435903	-4.60735		-7.2598	0.160446		29.1595	28.3122	17.7809	15.9565	32.329	25.247	27.3749	20.9865
Cc2d2a	Cc2d2a	0.00605387	-13.4408	+	0.281177	-9.76246		-3.67834	0.071013		29.1081	28.5837	16.4224	14.3878	36.7778	23.4313	20.145	20.5392
Prune	Prune	0.026331	-13.6145	+	0.0693107	-9.79463		-3.81991	0.225782		28.661	31.5831	18.2238	14.7912	32.4719	27.7898	21.7255	18.947
Ecm1	Ecm1	0.00802303	-7.72425	+	0.293434	-4.32565		-3.39861	0.376699		28.5003	27.6014	20.8581	19.7951	27.0463	25.5275	24.929	18.9935
Tbcc	Tbcc	0.0404609	-4.8476	+	0.308635	-3.58774		-1.25986	0.481007		28.4171	26.4365	22.7554	22.4029	31.4499	27.0196	27.1036	24.1904
Atp8b3	Atp8b3	0.0435506	-9.98069	+	0.590848	-2.87964		-7.10105	0.0389963	+	28.3291	25.1245	18.1854	15.3068	29.0439	19.9653	21.7519	21.4981
Bmf	Bmf	0.011796	-14.319	+	0.190109	-7.52236		-6.79668	0.0143197	+	28.2491	25.504	13.3179	11.7971	32.7403	25.0608	21.6909	21.0655
Ifrd2	Ifrd2	0.0226202	-6.64171	+	0.79791	-0.909855		-5.73186	0.0803229		28.2154	26.2066	20.7239	20.4145	24.8945	19.6982	19.6629	23.1101
Calcoco1	Calcoco1	0.0070929	-17.1392	+	0.0317681	-12.4495	+	-4.68965	0.116431		28.031	26.0732	8.84157	10.9842	28.17	24.577	15.3172	12.5306
Cwc25	Cwc25	0.0221415	-11.1408	+	0.225659	-5.87146		-5.26933	0.091623		27.8052	27.62	18.2551	14.8885	30.9649	24.2115	22.0458	21.3878
Wibg	Wibg	0.0228345	-6.62938	+	0.416569	-6.4425		-0.186877	0.942994		27.7226	26.7493	19.7109	21.5022	30.9277	18.9843	20.6474	16.3796
Angptl4	Angptl4	0.0137653	-7.4555	+	0.903787	-0.589005		-6.86649	0.148745		27.3708	26.067	19.8603	18.6666	27.4492	21.1362	26.6367	20.7708
Tmem169	Tmem169	0.0357068	-7.89499	+	0.91466	-0.706965		-7.18802	0.0141107	+	27.2486	29.7831	19.7578	21.4839	32.3345	20.6617	25.7895	25.7927
5430435G22Rik	5430435G22Rik	0.0475189	-6.19224	+	0.326035	-6.39819		0.205948	0.950867		27.0212	25.3933	21.1544	18.8756	28.621	20.3438	20.8166	15.3519
Gm5617	Gm5617	0.017885	-4.37183	+	0.79457	-1.16919		-3.20263	0.370544		26.915	26.1079	21.7056	22.5736	30.4897	24.8733	23.7507	29.274
Cenpa	Cenpa	0.0381295	-11.9209	+	0.247208	-12.6357		0.714843	0.867529		26.7721	25.2451	16.3598	11.8158	41.9603	27.5524	19.0971	25.1442
Aplp1	Aplp1	0.040764	-5.17626	+	0.29292	-24.142		18.9657	0.0351367	+	26.6924	28.0603	21.3664	23.0338	63.1281	29.7324	25.8439	18.7327
Mov10	Mov10	0.0302839	-7.20919	+	0.0819099	-7.81222		0.603031	0.8066		26.6246	28.0051	19.0231	21.1883	29.2027	26.2493	18.041	21.7865
Coa4	Coa4	0.00854211	13.8769	+	0.956707	-0.372102		14.249	0.114266		26.6028	27.3227	42.0793	39.6	35.5937	29.1066	37.1109	26.8452
Nicn1	Nicn1	0.0432009	-8.10962	+	0.355589	-2.74223		-5.36739	0.156393		26.5539	23.3949	16.1288	17.6008	18.7966	18.7683	18.3411	13.7393
Nr1d2	Nr1d2	0.0154781	-5.04678	+	0.784225	-1.56974		-3.47704	0.0431406	+	26.0619	26.9643	21.9135	21.0191	34.3182	24.3437	27.1634	28.359
Unc45a	Unc45a	0.049926	-10.5728	+	0.0993733	-6.82056		-3.75228	0.192251		25.806	20.9009	12.8965	12.6647	23.4512	20.8592	17.2676	13.4016
Ddit4l	Ddit4l	0.0310496	-8.17515	+	0.462605	-2.98611		-5.18904	0.14065		25.6203	24.6158	18.3299	15.5559	27.5206	21.816	23.3686	19.9958
Dagla	Dagla	0.0270192	-4.97853	+	0.773977	-2.29054		-2.68799	0.0398682	+	25.563	23.8944	19.7072	19.7932	32.912	18.9948	24.2146	23.1112
Yipf3	Yipf3	0.0146425	-4.00638	+	0.790815	-1.20022		-2.80616	0.192577		25.5227	24.6469	20.858	21.2988	30.2614	22.8624	26.7947	23.9286
Mir713	Mir713	0.010635	-14.6484	+	0.574146	-3.79676		-10.8516	0.00861657	+	25.2752	27.6037	12.7726	10.8096	16.4621	27.8589	18.1097	18.6179
Sec62	Sec62	9.32e-05	-4.06191	+	0.678408	-0.214314		-3.84759	7.25322e-05	+	25.1933	25.2412	21.1243	21.1864	25.0371	25.9292	25.2584	25.2792
Itgad	Itgad	0.0342219	13.0775	+	0.067504	-6.86332		19.9408	0.0180397	+	25.1132	22.3555	38.8773	34.7464	30.6484	29.3407	21.3689	24.8936
Rftn2	Rftn2	0.0486675	-4.14553	+	0.499061	-1.57584		-2.56968	0.0863509		24.7869	23.3965	20.593	19.2994	25.3396	21.6134	21.4157	22.3857
1810032O08Rik	1810032O08Rik	0.0128692	-3.67171	+	0.629103	-2.79322		-0.878491	0.787318		24.5102	25.3511	21.2699	21.248	29.8003	21.7227	25.8222	20.1144
Zfp36l2	Zfp36l2	0.00130936	-8.29278	+	0.401802	-2.88861		-5.40417	0.146257		24.4512	23.8994	16.0012	15.7638	22.8841	20.0072	20.8846	16.2295
Zfp710	Zfp710	0.0474488	-5.78561	+	0.0289012	-5.75081	+	-0.0347986	0.981441		24.3	26.1387	20.3631	18.5044	24.2909	23.6422	19.1611	17.2704
Adam5	Adam5	0.000260015	-13.3603	+	0.0812999	-8.73538		-4.62493	0.181759		24.1845	23.873	10.8174	10.5195	22.637	19.9578	10.2692	14.8548
Calhm2	Calhm2	0.0460868	-3.73226	+	0.720104	-1.31048		-2.42178	0.152682		23.7875	24.6898	21.2033	19.8095	25.7008	19.5573	22.1348	20.5022
Cenpl	Cenpl	0.0322951	-6.84566	+	0.389462	-6.21287		-0.632796	0.678269		23.6079	23.2081	15.3173	17.8074	26.9672	15.6019	15.5006	14.6428
Pnpla7	Pnpla7	0.0358385	-12.189	+	0.0177718	-12.8374	+	0.648454	0.798304		23.4995	20.6608	11.7913	7.99097	23.2035	25.7814	10.4943	12.8157
Lgals1	Lgals1	0.0104586	-8.17669	+	0.291359	-4.45319		-3.7235	0.0998423		23.4742	24.0762	16.3857	14.8112	26.7028	20.7609	20.2803	18.277
Inpp5b	Inpp5b	0.00463546	-11.2667	+	0.105507	-7.29839		-3.96835	0.0218986	+	23.3945	21.8903	11.5396	11.2117	24.528	19.4985	15.289	14.1407
Stbd1	Stbd1	0.0449648	5.84033	+	0.726436	-2.99837		8.83871	0.170831		23.3768	22.2429	29.8001	27.5003	33.1056	20.5934	27.9047	19.7976
Mesdc2	Mesdc2	0.0319691	-5.19723	+	0.639654	-1.41865		-3.77858	0.0980826		22.9808	22.7308	18.6025	16.7145	24.1412	19.2433	19.4099	21.1373
Slfn3	Slfn3	0.0291315	-8.18112	+	0.735527	-0.342783		-7.83833	0.00921172	+	22.9054	20.4631	14.2429	12.7634	19.5029	21.2402	19.8654	20.1921
Ier3	Ier3	0.0439982	-6.20378	+	0.300238	-2.38589		-3.8179	0.189367		22.8644	21.0283	16.7271	14.7581	19.652	18.9233	18.5851	15.2184
Gpr30	Gpr30	0.0239175	-7.95499	+	0.0918869	-5.30786		-2.64712	0.258031		22.7751	20.2698	13.5895	13.5455	20.8175	20.0832	13.4513	16.8337
Efhc1	Efhc1	0.00999321	-8.23842	+	0.343127	-9.20305		0.964634	0.811192		22.7496	22.3993	15.1471	13.5249	31.0252	17.7784	11.745	18.6524
Serf2	Serf2	0.000353048	-2.94244	+	0.79171	-0.918139		-2.0243	0.531865		22.4535	22.5634	19.56	19.5721	22.9436	20.1199	23.3155	17.9117
Creb3	Creb3	0.0494949	-6.96815	+	0.396017	-4.03128		-2.93687	0.243962		22.4036	24.976	17.6911	15.7522	30.0876	23.2009	24.127	21.0989
Hcls1	Hcls1	0.0437142	-12.8348	+	0.408054	-3.82104		-9.01377	0.0285553	+	22.2857	17.2438	5.76924	8.0906	15.2369	8.17792	6.84901	8.92379
Ctsf	Ctsf	0.0156504	-14.1863	+	0.144673	-11.771		-2.41534	0.299816		22.244	20.022	8.35764	5.53564	26.4405	16.5661	10.7531	8.71157
Cep97	Cep97	0.0101644	-6.31963	+	0.476647	-4.14625		-2.17338	0.380308		22.1795	21.135	14.9642	15.711	25.445	16.6956	18.8343	15.0138
Jun	Jun	0.0016099	-8.56071	+	0.292476	-4.75375		-3.80696	0.194902		22.1356	22.381	14.0189	13.3764	23.5847	18.1286	18.0599	14.1459
Kcnc2	Kcnc2	0.0380146	-5.65453	+	0.375911	-10.9864		5.33189	0.0546302		22.1173	22.9284	17.9285	15.8082	38.1457	18.7517	16.7098	18.2148
Rgs9bp	Rgs9bp	0.0124814	-12.4286	+	0.0481681	-7.97985	+	-4.44873	0.0775921		21.8978	19.7426	9.288	7.49522	18.0453	14.9646	9.4901	7.56
Sirt2	Sirt2	0.0166895	-8.17652	+	0.460749	-6.08359		-2.09293	0.288683		21.8123	23.9303	14.5437	14.8459	28.7684	15.6511	17.5807	14.6717
Nynrin	Nynrin	0.0255531	-5.49161	+	0.225706	-4.57663		-0.914981	0.474318		21.7787	22.0027	17.2872	15.5111	24.7038	19.5316	18.0956	16.9865
Ttc38	Ttc38	0.0460834	-9.13646	+	0.0141132	-10.4324	+	1.29592	0.349591		21.7513	18.1374	11.7379	9.87786	22.1074	19.8368	11.0692	10.0103
Ankzf1	Ankzf1	0.0420825	-5.99318	+	0.546004	-2.62544		-3.36773	0.0275307	+	21.6931	19.172	14.593	14.2858	24.5721	17.3686	17.7953	18.8945
Ccdc74a	Ccdc74a	0.0497464	-4.0914	+	0.970236	-0.120979		-3.97043	0.0504463		21.6652	21.2636	16.4462	18.2998	21.1079	15.3625	18.086	18.1425
Fbxo9	Fbxo9	0.0240924	-4.59055	+	0.303316	-3.96399		-0.626558	0.834151		21.5248	20.586	17.0183	15.9114	19.5483	22.1534	14.3113	19.4624
Frzb	Frzb	0.0236548	-11.0062	+	0.00930862	-9.43752	+	-1.56866	0.391334		21.4373	19.5436	10.9244	8.04417	18.674	16.8584	8.19914	8.45821
Cd1d1	Cd1d1	0.0473014	-6.45951	+	0.511121	-5.02348		-1.43603	0.737958		21.2709	18.4443	13.0435	13.7527	27.5733	17.3135	13.6971	21.1427
Rpl17	Rpl17	0.00821617	-6.61718	+	0.182415	-3.65886		-2.95832	0.041091	+	21.1253	20.6402	14.8182	13.713	21.9427	18.3413	16.7618	16.2045
Dok1	Dok1	0.0268682	-7.07193	+	0.12501	-6.70638		-0.365546	0.720813		20.982	18.6375	12.5771	12.8985	24.0527	19.1049	15.7468	13.9981
Zkscan14	Zkscan14	0.0287172	-12.3203	+	0.158217	-1.94279		-10.3775	0.0361611	+	20.7008	19.1061	9.56274	5.60374	17.5895	16.0685	14.4416	15.3309
Cryzl1	Cryzl1	0.0177581	-5.91483	+	0.230594	-2.19641		-3.71843	0.0817666		20.5231	20.6874	15.4851	13.8958	20.6343	18.6264	18.243	16.6249
S1pr1	S1pr1	0.0435009	-4.69453	+	0.122404	-2.46775		-2.22677	0.0695104		20.3556	18.6634	15.371	14.259	21.1354	19.3095	18.0288	17.4806
Tarsl2	Tarsl2	0.00783911	-2.8593	+	0.212757	-5.90748		3.04818	0.188738		20.3259	20.4542	17.7772	17.2843	28.0938	22.3133	20.8298	17.7623
Gdf1	Cers1	0.00177354	-7.66949	+	0.184532	-10.2259		2.55639	0.472917		20.3181	19.6816	12.2729	12.3879	27.9729	19.5232	16.4361	10.6083
Ier5	Ier5	0.0351554	-4.30613	+	0.442615	-1.35587		-2.95026	0.0500682		20.2942	18.7319	14.9281	15.4858	17.8759	15.3097	15.8639	14.6099
Map2k6	Map2k6	0.0414311	-10.9242	+	0.0771703	-9.71279		-1.21142	0.473344		20.1865	15.7524	7.6403	6.45018	19.6432	14.4813	6.10142	8.59751
Tln1	Tln1	0.00817221	-6.75302	+	0.0171745	-4.79705	+	-1.95597	0.0512784		20.1839	19.0303	12.643	13.0652	18.0911	17.1157	13.216	12.3967
Tax1bp3	Tax1bp3	0.00709366	-3.75527	+	0.445886	-2.26256		-1.49271	0.0149532	+	20.1147	19.5967	16.2848	15.916	22.2449	17.4379	17.5874	17.5703
Fbxw9	Fbxw9	0.0329423	-5.00123	+	0.209517	-6.9784		1.97717	0.504337		19.9428	19.0428	13.6767	15.3065	26.9925	20.8996	14.6574	19.2779
4930451C15Rik	4930451C15Rik	0.0125239	-14.9423	+	0.214282	-13.3735		-1.56872	0.0995209		19.9344	16.5619	3.3849	3.22683	28.0157	13.1635	6.68623	7.74596
Iffo1	Iffo1	0.00301099	-5.05646	+	0.718702	-1.75601		-3.30045	0.432257		19.9096	20.4552	15.0719	15.18	21.2915	16.1945	20.3704	13.6035
Wrb	Wrb	0.0102142	-5.97274	+	0.204427	-4.53646		-1.43628	0.536958		19.8869	19.2358	13.0747	14.1024	17.975	21.1069	13.1296	16.8794
Sertad1	Sertad1	0.0181185	-7.1446	+	0.468259	-1.9755		-5.1691	0.0836015		19.7558	20.139	11.8469	13.7588	18.2596	14.6181	13.1847	15.742
P2rx6	P2rx6	0.019102	-4.83868	+	0.0126944	-5.26208	+	0.423401	0.594909		19.6264	20.2687	14.5111	15.7065	18.7744	19.7921	14.3364	13.706
Plin3	Plin3	0.0456061	-7.22695	+	0.10555	-4.01138		-3.21557	0.0538303		19.5449	16.4342	11.1318	10.3934	18.2786	15.7949	12.3408	13.71
Zkscan16	Zkscan16	0.0372314	-10.7516	+	0.211942	-15.0584		4.30672	0.210062		19.4391	19.2376	10.719	6.45444	31.5007	14.991	9.208	7.16695
Csnk2b	Csnk2b	0.0423464	-3.57285	+	0.474378	-3.88848		0.315635	0.848825		19.4299	19.976	16.8389	15.4213	26.4083	17.8815	19.5321	16.9807
Rad51d	Rad51d	0.00143225	-8.60487	+	0.155907	-7.73209		-0.872771	0.471057		18.9972	18.7422	10.5649	9.96478	18.8963	12.2114	8.76534	6.87812
Txndc12	Txndc12	0.00534176	-6.07641	+	0.28665	-4.25663		-1.81979	0.0742101		18.9718	18.5935	12.3024	13.11	22.03	16.1544	14.4993	15.1718
Dnase2a	Dnase2a	0.0275665	-5.20726	+	0.930359	-0.113196		-5.09406	0.0378701	+	18.7893	17.1234	12.4563	13.0419	15.1569	13.9588	15.4223	13.467
Klf5	Klf5	0.0141149	-10.1393	+	0.324123	-4.99215		-5.14713	0.043217	+	18.6182	17.0007	8.5803	6.76008	20.199	12.6038	12.0381	10.7805
Foxd1	Foxd1	0.038008	-3.81031	+	0.660253	-2.94454		-0.865778	0.591252		18.5858	19.5234	14.64	15.8486	26.2672	15.0033	18.9168	16.4647
Rtp4	Rtp4	0.00622939	-4.70729	+	0.459815	-4.74154		0.0342517	0.989835		18.5265	18.0214	13.2917	13.8415	19.018	28.3307	16.5662	21.2994
Rnf146	Rnf146	0.00238237	-2.30921	+	0.0108106	-1.84867	+	-0.460531	0.118452		18.4783	18.2526	16.0607	16.0519	17.1441	17.3134	15.5544	15.2057
Tmem140	Tmem140	0.0108029	-8.31166	+	0.134163	-4.10224		-4.20942	0.0475498	+	18.4127	19.3692	11.3072	9.85138	19.3943	16.2748	13.1184	14.3462
Mynn	Mynn	0.0213507	-7.59646	+	0.317147	-5.01306		-2.58339	0.0654458		18.3985	16.5811	9.22484	10.5618	11.5319	19.107	10.1144	10.4984
Rcc2	Rcc2	0.00322071	-6.07759	+	0.0521868	-5.09076		-0.986829	0.352679		18.3869	18.9042	12.7974	12.3385	21.1027	19.2655	14.3044	15.8823
Atl3	Atl3	0.0437949	-3.02759	+	0.542789	-1.06589		-1.96171	0.0766338		18.2893	17.271	15.1651	14.34	15.8694	13.0502	13.7969	12.9909
Tlr2	Tlr2	0.00281652	-3.88624	+	0.559412	-3.94079		0.0545545	0.898408		18.2497	18.3528	14.6152	14.2149	27.0529	15.7156	17.7638	17.1231
Pdzd11	Pdzd11	0.047715	-2.53971	+	0.454754	-5.09603		2.55632	0.0684477		18.2312	19.2069	16.4848	15.874	25.6225	14.6157	15.6591	14.387
Rtkn2	Rtkn2	0.00932102	-7.98378	+	0.644838	-1.42675		-6.55703	0.0357885	+	18.1918	16.6729	9.60914	9.28793	16.0184	11.3488	13.5217	10.9921
Siae	Siae	0.0199078	-12.1503	+	0.119085	-6.73338		-5.41691	0.0136281	+	18.0083	21.2782	8.08967	6.89629	19.8005	14.705	10.7478	10.291
Ccnd3	Ccnd3	0.0209285	-11.0011	+	0.00656653	-6.35111	+	-4.65002	0.0191452	+	17.9536	14.8193	5.78369	4.98688	14.5649	14.5801	7.70422	8.73853
Amigo3	Amigo3	0.0367187	-9.87271	+	0.591367	-1.75598		-8.11673	0.00640751	+	17.6202	13.8331	6.30186	5.40595	11.7853	6.32063	7.77192	6.82205
Armcx1	Armcx1	0.00983635	-6.85523	+	0.541851	-4.78168		-2.07355	0.436917		17.3959	17.2047	9.76683	11.1233	28.6029	16.1349	19.6294	15.545
Ifit2	Ifit2	0.0330973	-4.84309	+	0.318731	-4.42692		-0.416162	0.329792		17.3229	15.6306	11.3164	11.9509	20.2336	13.5081	12.5183	12.3695
Adm	Adm	0.0102169	-7.58226	+	0.270808	-3.47655		-4.1057	0.0540081		17.155	18.4135	10.6498	9.75419	16.6478	12.3897	11.9307	10.1538
Cxcl12	Cxcl12	0.00908089	-6.3177	+	0.315898	-4.29998		-2.01772	0.352539		16.9697	15.9093	10.4157	9.828	21.3344	15.7575	15.8994	12.5925
Foxc1	Foxc1	0.016134	-5.91004	+	0.202378	-3.54547		-2.36457	0.340544		16.7675	18.2353	11.7884	11.3943	16.4074	16.4247	14.7664	10.9748
Tubb3	Tubb3	0.0314454	-8.90154	+	0.514466	-3.82263		-5.07891	0.132584		16.7547	15.9801	9.03566	5.89605	16.0971	6.7363	8.9282	6.26
Cd74	Cd74	0.0139483	-5.98443	+	0.261122	-2.62601		-3.35842	0.0721777		16.7316	16.3461	9.86666	11.2422	15.5042	12.3871	11.9819	10.6574
Gid4	Gid4	0.0387659	-5.82004	+	0.255509	-4.68192		-1.13812	0.207409		16.6404	14.5012	10.2504	9.25114	19.1812	13.2887	11.1874	11.9187
Mlst8	Mlst8	0.00909658	-4.43542	+	0.11675	-2.91917		-1.51625	0.191192		16.6264	16.9284	11.9437	12.7403	16.2196	14.4855	11.7633	13.1035
Mrpl24	Mrpl24	0.0472795	-2.44355	+	0.507204	-3.10188		0.65833	0.160834		16.6109	15.6881	13.4047	14.0072	20.6264	12.8808	13.668	13.6354
Leng1	Leng1	0.0123495	-4.14992	+	0.465816	-1.86489		-2.28503	0.250872		16.5909	16.6693	12.0163	12.944	14.4919	17.6724	12.8659	15.5686
Prpf40b	Prpf40b	0.0169263	4.33317	+	0.682558	-1.66151		5.99469	0.0167341	+	16.519	15.5162	20.624	20.0775	21.2352	14.3722	15.4059	16.8785
Poglut1	Poglut1	0.0404911	-4.35807	+	0.183621	-3.38802		-0.970056	0.519736		16.326	17.9342	13.1865	12.3576	19.1799	16.7513	15.7598	13.3954
Fcgrt	Fcgrt	0.0243405	-7.08035	+	0.0185551	-4.13114	+	-2.94921	0.0413262	+	16.3228	14.3997	7.6964	8.8654	15.486	14.4195	10.6182	11.025
Ghdc	Ghdc	0.0211018	-5.07973	+	0.342626	-3.26684		-1.81289	0.0278228	+	16.267	14.8426	10.7097	10.2405	16.642	11.3612	10.5339	10.9356
Inpp5k	Inpp5k	0.0161789	-8.97512	+	0.0423693	-4.49948	+	-4.47564	0.051545		16.25	14.3731	7.01091	5.66201	15.8743	14.8699	11.687	10.0581
Slc25a19	Slc25a19	0.00314676	-2.2021	+	0.0814542	-3.34703		1.14493	0.156766		16.2034	16.0666	14.0361	13.8297	17.7817	16.0133	14.0561	13.0448
Snx17	Snx17	0.0110559	-2.8473	+	0.854537	-0.183297		-2.66401	0.095506		16.2016	16.0727	12.9949	13.5848	15.1317	14.5834	15.5121	13.8365
BC096441	BC096441	0.0164264	-6.0774	+	0.0753769	-4.1501		-1.9273	0.131032		16.1338	15.0546	10.0919	8.94165	16.0176	13.8361	11.2979	10.2557
Gchfr	Gchfr	0.0294962	-8.61763	+	0.00232817	-7.6956	+	-0.922024	0.000731213	+	15.9435	12.9161	5.81519	5.80911	15.3768	16.1191	8.02758	8.0771
Trim28	Trim28	0.0193992	-3.18613	+	0.156786	-1.857		-1.32913	0.00698801	+	15.8166	14.9433	12.3041	12.0836	16.4292	14.7553	13.7531	13.7174
4930505A04Rik	4930505A04Rik	0.0154681	-8.08541	+	0.580046	-1.45642		-6.62899	0.0934069		15.7941	13.9217	7.17089	6.37412	11.787	12.9719	8.77777	13.0683
Srsf1	Srsf1	0.00664449	-6.88432	+	0.122434	-6.53357		-0.35075	0.809052		15.7694	14.7579	8.62891	8.12969	17.531	13.1457	10.0551	7.55446
Ccne2	Ccne2	0.0157757	-3.70555	+	0.0661377	-7.78199		4.07644	0.0720314		15.7359	15.4058	11.4242	12.3065	18.8424	22.4731	11.8056	13.946
Dnm3os	Dnm3os	0.037868	-4.38614	+	0.244627	-2.30025		-2.08589	0.0580584		15.7204	14.2385	10.121	11.0656	15.6957	12.9117	12.2345	11.7725
Socs3	Socs3	0.00175147	-2.07699	+	0.223392	-1.56563		-0.511365	0.515204		15.6465	15.5673	13.4524	13.6074	17.8236	16.5795	16.2836	14.9881
Rhob	Rhob	0.0118144	-5.34228	+	0.283818	-1.95916		-3.38312	0.13282		15.4997	15.4539	10.72	9.54911	13.383	12.3285	12.1394	9.65378
Lrrc16b	Lrrc16b	0.0207046	-2.82648	+	0.176478	-5.64781		2.82133	0.0305537	+	15.4839	16.0012	12.5939	13.2382	19.5653	14.1185	10.8054	11.5827
Wdr54	Wdr54	0.0107594	-8.86889	+	0.0201682	-5.02746	+	-3.84143	0.018971	+	15.4676	13.623	5.57869	5.77409	11.604	12.598	7.60134	6.54573
Rnf113a2	Rnf113a2	0.0198464	-5.88795	+	0.699913	-1.07198		-4.81597	0.0404226	+	15.3397	16.0396	10.5676	9.0358	14.5221	9.87671	11.7685	10.4863
Id1	Id1	0.0176643	-6.60112	+	0.106304	-3.71847		-2.88265	0.193241		15.2248	14.6368	9.16883	7.49054	16.6068	15.6732	13.6563	11.1868
Fhl3	Fhl3	0.0393343	-4.92653	+	0.294517	-2.52901		-2.39752	0.0915058		14.7452	12.9128	9.32049	8.48446	13.6584	10.3153	10.1162	8.79954
Tmem8b	Tmem8b	0.00835885	-4.90587	+	0.987228	-0.0713706		-4.8345	0.0300899	+	14.742	14.9971	10.3967	9.53074	18.7566	10.9948	15.5452	14.0634
AW146154	AW146154	0.0250477	-4.83798	+	0.1015	-2.56932		-2.26867	0.0904073		14.52	13.0366	9.18308	8.69755	14.3383	13.2251	10.521	11.9038
Gstm1	Gstm1	0.00711918	-4.3097	+	0.0630337	-0.815936		-3.49376	0.013508	+	14.3194	14.1038	10.2512	9.55259	12.5283	12.5399	11.5031	11.9333
Sharpin	Sharpin	0.0449991	-5.8141	+	0.262681	-1.44662		-4.36748	0.021676	+	14.194	11.9797	6.63675	7.90881	11.3389	9.48895	8.81639	9.11823
Snora24	Snora24	0.0262828	-3.96024	+	0.127388	-3.61787		-0.342371	0.650816		14.1557	14.5749	11.0256	9.78451	16.8896	14.0517	11.6605	12.045
Scand1	Scand1	0.0133705	-4.191	+	0.0133366	-4.03873	+	-0.152273	0.817418		13.987	14.2674	10.4052	9.46717	14.9998	15.6502	10.9454	11.6271
Rhot2	Rhot2	0.0129781	-5.18965	+	0.0174479	-3.91328	+	-1.27637	0.163435		13.9628	13.4918	9.08628	7.989	13.7033	12.7525	9.09471	9.53449
Nov	Nov	0.0225183	-6.54695	+	0.554104	-3.58399		-2.96296	0.311417		13.4831	14.5342	8.31176	6.61162	20.6361	11.312	10.354	14.4261
BC029722	BC029722	0.04569	-4.13009	+	0.826994	-0.34464		-3.78545	0.075733		13.4716	12.2499	9.4112	8.05011	14.0505	11.8911	13.4974	11.7549
Klf10	Klf10	0.0346272	-5.23821	+	0.0931206	-5.10319		-0.135019	0.833699		13.369	11.5133	7.57835	6.82748	13.4621	10.2175	6.31288	7.16029
Chst2	Chst2	0.0083037	-2.89025	+	0.612672	-0.323515		-2.56673	0.0126494	+	13.2394	13.4271	10.1952	10.6908	14.1839	13.139	13.4913	13.1846
Axl	Axl	0.035216	-1.86298	+	0.235094	-1.21125		-0.651725	0.079112		13.1556	13.7601	11.7889	11.4008	13.3115	11.8695	11.3994	11.3591
Ramp2	Ramp2	0.00673194	-4.82558	+	0.105158	-1.88302		-2.94256	0.00358557	+	13.0744	12.3608	8.0683	7.71576	11.9896	10.6614	9.43054	9.45446
D430020J02Rik	D430020J02Rik	0.0412959	-4.93046	+	0.18817	-1.35449		-3.57597	0.0188776	+	13.0528	11.16	7.59302	6.75886	13.1698	11.9048	11.4557	10.91
Rhoc	Rhoc	0.026777	-1.90045	+	0.562297	-1.06021		-0.840233	0.526093		12.8158	12.4485	10.4728	10.9905	14.7579	12.549	13.6665	11.5201
Sfrp2	Sfrp2	0.0488039	-4.25367	+	0.583782	-1.53116		-2.72251	0.350654		12.7591	10.8167	7.43977	7.62873	12.7936	11.3515	12.794	8.28874
Slc6a9	Slc6a9	0.0391997	-7.23194	+	0.131416	-4.21949		-3.01245	0.139052		12.752	15.3799	7.50548	6.16254	16.3511	13.6945	11.8678	9.73883
Vill	Vill	0.0175621	-5.46774	+	0.181102	-4.74893		-0.718811	0.57606		12.7158	11.2636	6.63119	6.41272	14.5898	10.408	8.83033	6.66962
Tmsb15l	Tmsb15l	0.0368212	-9.67374	+	0.605896	-2.72726		-6.94648	0.154371		12.5429	14.8585	5.54526	2.50857	3.90222	11.0905	7.47234	2.06588
Cacnb3	Cacnb3	0.0230932	-4.21627	+	0.0831199	-2.68204		-1.53424	0.0612784		12.3395	11.2952	7.99162	7.21054	10.2618	11.9056	8.48008	8.32321
Ifi30	Ifi30	0.0178303	-7.85785	+	0.0218821	-7.34834	+	-0.509504	0.583757		12.2967	14.1816	5.87416	4.88849	13.8144	11.9759	4.93325	6.16039
Wdr83	Wdr83	0.00762473	-5.69596	+	0.415074	-1.86038		-3.83557	0.125788		12.2379	12.9222	6.51916	7.24897	12.2326	10.0495	10.7422	7.81918
Prmt6	Prmt6	0.0371244	-3.16786	+	0.792112	-1.17176		-1.99609	0.359277		12.2297	11.2607	8.17778	8.97687	16.5841	9.51369	13.5206	10.2337
Emx2	Emx2	0.00450763	-2.3708	+	0.374304	-0.619506		-1.75129	0.0132473	+	11.965	11.954	9.42906	9.7483	10.5842	11.6468	10.3696	10.6224
Men1	Men1	0.0371115	-2.84391	+	0.35154	-1.49862		-1.34529	0.383295		11.8661	11.5965	8.34008	9.43472	11.7563	10.5352	10.731	8.56323
Gm10516	Gm10516	0.0158995	-4.4163	+	0.0963609	-3.91555		-0.50075	0.564545		11.7988	11.5006	7.77692	6.68986	11.7748	9.34034	6.15173	7.13232
Tgfb1i1	Tgfb1i1	0.0106357	-5.00555	+	0.192447	-2.86338		-2.14218	0.0645079		11.7881	11.938	7.37245	6.34255	11.2097	8.29457	6.63944	7.1381
Tspo	Tspo	0.0111082	-4.10496	+	0.374778	-1.41271		-2.69225	0.0765993		11.5157	10.906	7.41801	6.79374	11.4536	9.42765	9.75507	8.30073
Hbp1	Hbp1	0.0372793	-5.27419	+	0.224625	-1.46043		-3.81375	0.0680198		11.4635	12.7445	7.65918	6.0005	9.7161	10.8022	8.15648	9.44096
Hdac10	Hdac10	0.00334488	-4.0682	+	0.256352	-2.96368		-1.10451	0.122402		11.4322	11.023	7.04207	7.27678	12.4229	8.74518	7.21021	8.03055
Gabarapl1	Gabarapl1	0.0201004	-5.93747	+	0.0350592	-4.33931	+	-1.59817	0.158988		11.4183	10.4034	5.66121	4.28561	11.8058	10.2044	6.43041	6.90122
Irs2	Irs2	0.0322555	-5.13017	+	0.226149	-4.90208		-0.228094	0.83798		11.3896	11.1258	7.06269	5.19246	14.4547	8.81263	6.43073	7.03243
Pcolce	Pcolce	0.0284592	-2.58786	+	0.186254	-1.19168		-1.39618	0.185425		11.3882	11.6796	9.36774	8.52437	10.6334	11.0615	10.2183	9.09328
Txndc15	Txndc15	0.0201842	-2.80714	+	0.621366	-1.21208		-1.59507	0.494129		11.3495	11.7219	9.08815	8.36889	12.0307	10.22	11.8026	8.02391
Ctage5	Ctage5	0.0385794	-4.52097	+	0.189376	-3.71957		-0.801403	0.350111		11.3177	9.99478	6.76702	5.50349	10.494	6.71533	5.08527	4.68495
Gbp3	Gbp3	0.0121312	-3.47521	+	0.0737211	-2.59849		-0.876719	0.374695		11.1586	11.7209	7.69964	8.22949	10.5356	10.1869	8.48967	7.03586
Serpina3h	Serpina3h	0.00405266	-4.93309	+	0.685671	-1.63507		-3.29802	0.189424		11.1048	11.4742	6.1012	6.61159	13.0433	6.90526	6.67374	10.0046
Vamp8	Vamp8	0.00267477	-2.288	+	0.122008	-1.54159		-0.746408	0.134421		11.0822	10.9116	8.6265	8.79126	11.2087	10.1757	9.44464	8.85659
Btd	Btd	0.0257632	-4.30102	+	0.0448032	-2.42249	+	-1.87853	0.0985654		11.0804	10.422	7.07253	5.82786	9.74763	8.72379	6.67304	6.9534
Txnl4b	Txnl4b	0.00357986	-3.91321	+	0.446314	-2.59859		-1.31462	0.553596		11.0019	11.2013	6.97585	7.40094	12.9039	8.8002	10.1047	6.40224
Fzd1	Fzd1	0.0237331	-2.48214	+	0.166817	-2.32958		-0.152554	0.901565		10.9836	11.4301	8.40574	9.04367	11.2308	11.8874	8.18663	10.2724
Snai2	Snai2	0.0331551	-4.3182	+	0.545487	-1.69255		-2.62565	0.234634		10.8743	9.46309	6.24102	5.46	12.3438	8.757	10.3695	7.34626
Col11a2	Col11a2	0.0393515	-4.1407	+	0.060675	-3.05		-1.0907	0.365383		10.766	9.46848	5.43267	6.52044	10.8173	10.4485	6.81716	8.34855
Id3	Id3	0.0307145	-2.78277	+	0.255906	-1.61526		-1.16751	0.374809		10.7393	9.8918	7.79682	7.26872	10.9667	10.4801	10.1043	8.11192
Wdr38	Wdr38	0.048389	-5.08837	+	0.41764	-1.79674		-3.29163	0.144571		10.7168	12.4575	7.26851	5.72906	11.7848	9.13759	9.84487	7.48404
Btbd2	Btbd2	0.00645537	-4.52879	+	0.112586	-3.11328		-1.41551	0.158726		10.6683	10.8434	6.58207	5.87207	11.4827	9.46276	7.89579	6.82308
Gpx1	Gpx1	0.0123614	-0.676878	+	0.0281069	-1.43175	+	0.754876	0.0790722		10.6087	10.7529	10.0277	9.98012	11.4106	11.2138	10.1051	9.65579
Lhfpl4	Lhfpl4	0.00579051	-2.42305	+	0.792143	-0.331911		-2.09114	0.184704		10.5544	10.3034	8.14204	7.86968	13.1374	12.4011	13.4787	11.396
Mid1ip1	Mid1ip1	0.0234538	-2.75286	+	0.132771	-4.08755		1.33469	0.0327625	+	10.5195	11.3778	8.19864	8.19299	15.4891	12.2074	10.0084	9.51298
Ube4a	Ube4a	0.0268053	-0.977173	+	0.802001	-0.480143		-0.49703	0.777027		10.4825	10.1984	9.28273	9.44383	9.65798	8.28605	6.95745	10.0263
Slc39a1	Slc39a1	0.0258646	-3.37582	+	0.0513029	-2.66699		-0.708829	0.119488		10.4408	9.46779	6.314	6.8429	10.0195	8.767	6.77985	6.67262
Clic1	Clic1	0.000868758	-2.8424	+	0.175157	-2.0127		-0.829703	0.436346		10.3528	10.1913	7.45219	7.40713	11.2715	10.3487	9.65685	7.9379
Ap5b1	Ap5b1	0.0303655	-2.79527	+	0.403227	-1.00355		-1.79172	0.042	+	10.3206	9.61548	6.8203	7.52523	9.39255	7.50493	7.58519	7.3052
Fbxl8	Fbxl8	0.0352012	-1.90074	+	0.0669966	-2.42501		0.524269	0.268863		10.2765	10.7231	8.88951	8.30864	11.4448	10.1766	8.19778	8.57358
Gmpr2	Gmpr2	0.0479593	-1.99096	+	0.390358	-0.893961		-1.097	0.124114		10.1319	9.29626	7.89671	7.54957	10.4892	9.04271	8.48149	9.26247
Rab34	Rab34	0.0292552	-2.52286	+	0.0880447	-1.55413		-0.968725	0.105463		10.1228	9.357	6.9977	7.43635	9.85541	9.01783	8.14527	7.6197
Mmp11	Mmp11	0.0128904	-2.52739	+	0.131037	-2.5591		0.0317168	0.935953		9.94481	9.41555	7.27081	7.03476	10.8663	8.91304	7.6595	7.00168
Cited2	Cited2	0.00084573	-2.75296	+	0.427095	-1.63275		-1.12021	0.31941		9.85525	9.86437	7.02687	7.18683	10.5915	7.75783	8.39088	6.69297
Eml3	Eml3	0.00782964	-3.48493	+	0.24061	-2.76332		-0.721603	0.16159		9.84567	9.32662	6.27112	5.93132	10.2634	6.96394	6.13522	5.56543
Ncam1	Ncam1	0.0168074	-3.48139	+	0.0565217	-4.76424		1.28284	0.360763		9.81164	8.926	5.77398	6.00087	8.98292	9.92639	3.60507	5.77577
Ccdc112	Ccdc112	0.0143317	-2.08162	+	0.133317	-0.483853		-1.59777	0.0114691	+	9.75764	10.1742	8.02602	7.74255	10.2469	9.90584	9.69101	9.49403
Gstt3	Gstt3	0.0271865	-1.52966	+	0.458031	-1.77097		0.241319	0.576149		9.74881	10.1353	8.58258	8.2422	8.54342	12.3731	9.00979	8.36481
Neurl2	Neurl2	0.0308141	-3.04606	+	0.235803	-3.01783		-0.0282273	0.988841		9.7485	10.8265	7.14554	7.33729	10.9468	10.4824	9.48281	5.9108
Tmem179b	Tmem179b	0.0451034	-1.10393	+	0.733444	-0.227774		-0.876158	0.295393		9.73668	9.58927	8.32776	8.79032	9.4562	9.34032	9.74996	8.59101
Cdk15	Cdk15	0.0438766	-4.19776	+	0.031574	-4.06365	+	-0.134103	0.903998		9.71901	9.88857	6.51158	4.70049	11.4087	10.1429	6.3292	7.09504
Ilk	Ilk	0.0230224	-2.42425	+	0.129784	-2.68787		0.263621	0.826764		9.68907	8.98728	7.04429	6.78356	11.4358	10.981	9.57225	7.46882
Rdm1	Rdm1	0.0385184	-1.93619	+	0.168495	-3.2186		1.28241	0.00364894	+	9.64731	8.87998	7.25003	7.40487	10.7781	7.73714	6.0327	6.04535
Sox12	Sox12	0.0190929	-2.43267	+	0.129465	-0.884695		-1.54797	0.00918167	+	9.5761	8.89658	6.83322	6.77412	9.18218	8.53838	8.12199	7.82918
Mir199a-2	Mir199a-2	0.00702184	-2.60807	+	0.525781	-0.656663		-1.95141	0.0265106	+	9.55121	9.25665	6.63282	6.95889	9.6938	8.06335	8.50215	7.94168
Mif4gd	Mif4gd	0.00415942	-5.64356	+	0.126163	-4.31664		-1.32692	0.107568		9.52701	10.1428	4.38759	3.99505	11.0771	7.79196	5.54971	4.68602
Tmco6	Tmco6	0.0221803	-4.69677	+	0.00469437	-2.56031	+	-2.13646	0.0347792	+	9.47799	8.28928	4.57777	3.79596	7.60522	7.86107	5.29377	5.05189
Tctn2	Tctn2	0.0136848	-4.27082	+	0.0640621	-3.86706		-0.403753	0.300182		9.41044	8.58191	5.01382	4.4369	9.72103	7.66493	4.78456	4.86727
Smim1	Smim1	0.0138673	-2.14327	+	0.928132	-0.22069		-1.92258	0.461148		9.40775	8.9024	6.97708	7.04654	7.88	8.71642	10.2025	5.95252
Ppp1r18	Ppp1r18	0.00606019	-1.49251	+	0.00606968	-1.48956	+	-0.00294542	0.977414		9.38419	9.16039	7.81296	7.7466	9.50781	9.66519	8.01092	8.18295
Hsdl1	Hsdl1	0.0175856	-3.45577	+	0.0563031	-3.38385		-0.0719182	0.927002		9.36916	8.51555	5.66969	5.30349	9.6061	8.59746	6.38816	5.04771
Tmem184b	Tmem184b	0.0389431	3.21179	+	0.766168	-1.27377		4.48556	0.0420405	+	9.36025	9.52265	13.3012	12.0053	14.9123	7.5521	10.653	9.26382
Runx1	Runx1	0.0173017	-3.1255	+	0.321265	-2.69603		-0.429461	0.620018		9.35041	8.53242	5.89484	5.737	6.02625	9.88082	5.99251	4.52248
Rps19bp1	Rps19bp1	0.0441479	-3.3417	+	0.344972	-2.23755		-1.10416	0.215527		9.31868	7.8953	5.41079	5.11978	10.4677	7.02026	7.10628	5.90662
2310069B03Rik	2310069B03Rik	0.036039	-3.99108	+	0.545771	-1.38753		-2.60356	0.172047		9.28502	7.77876	4.7394	4.34221	9.92027	6.96225	5.82269	8.28478
Tlr6	Tlr6	0.0460302	-2.02951	+	0.391309	-1.68693		-0.342572	0.791193		9.19694	8.56472	7.17321	6.52944	11.531	9.3093	7.64531	9.8211
Anxa8	Anxa8	0.0331916	-5.9365	+	0.237925	-2.82794		-3.10856	0.107251		8.82467	8.80799	1.7705	3.98915	9.29237	5.89441	4.76027	4.77064
Thbd	Thbd	0.0075954	-2.09203	+	0.24799	-0.724339		-1.36769	0.0790481		8.70143	8.33554	6.43895	6.41397	8.02429	7.65412	7.52388	6.70585
Atp6v0b	Atp6v0b	0.0458068	-3.02939	+	0.27881	-1.86832		-1.16107	0.357355		8.62734	7.5166	4.66482	5.42033	9.1167	7.3335	7.25975	5.45381
Myc	Myc	0.04459	-2.23206	+	0.023874	-1.11329	+	-1.11876	0.00982744	+	8.5671	9.30301	7.64362	7.45558	8.79174	9.12061	7.68251	7.50325
Adck4	Adck4	0.019133	-2.19812	+	0.45239	-0.351881		-1.84624	0.0525445		8.46595	8.27174	5.87792	6.46354	6.25426	6.63375	5.76267	6.42157
Wdr45	Wdr45	0.00276168	-5.33964	+	0.0575652	-2.79588		-2.54376	0.0640743		8.38558	8.50134	2.82866	3.37899	8.6707	8.00854	6.16216	4.92533
Fbxl16	Fbxl16	0.00904257	-2.78193	+	0.32362	-2.53407		-0.247866	0.726017		8.35434	8.07442	5.65906	5.20583	11.283	7.55188	6.3114	7.45534
Ubc	Ubc	0.00341565	-1.45881	+	0.673819	-0.481182		-0.977627	0.335497		8.15528	8.00688	6.57984	6.6647	8.41368	7.19749	8.10065	6.54816
Rhpn1	Rhpn1	0.0402125	-3.76869	+	0.195133	-2.6916		-1.07709	0.355674		7.96046	7.17637	4.47339	3.12605	5.47164	8.00621	4.65009	3.44456
C430049B03Rik	C430049B03Rik	0.00537412	-2.14297	+	0.621615	-0.60697		-1.53601	0.212386		7.93233	7.65503	5.57549	5.72592	8.56039	7.31773	8.17845	6.48573
Lrrc56	Lrrc56	0.0147138	-3.44486	+	0.400675	-2.13898		-1.30589	0.187949		7.91748	7.13197	4.23569	3.92404	7.68778	3.8589	2.98931	4.27941
Frmd8	Frmd8	0.0480617	-3.67197	+	0.0699202	-2.91798		-0.753985	0.353718		7.80593	6.16524	3.47162	3.15562	7.74235	6.66006	4.89259	3.67386
Setd8	Setd8	0.0145957	-3.02037	+	0.0318297	-2.43283	+	-0.587542	0.335915		7.78384	8.09023	5.25231	4.58103	9.01655	8.41105	5.95521	6.60674
Tesk1	Tesk1	0.0159537	-2.89791	+	0.325719	-2.56253		-0.335382	0.810188		7.7169	6.9805	4.40977	4.4918	11.584	8.46298	8.68694	6.23495
5031434O11Rik	5031434O11Rik	0.0333622	-1.93712	+	0.839184	-0.0973904		-1.83973	0.0519014		7.6631	6.98311	5.51306	5.2589	7.13197	6.99886	7.3854	6.55065
Ush1g	Ush1g	0.0485465	-5.98252	+	0.235942	-1.637		-4.34552	0.0102237	+	7.64505	10.2667	2.58026	3.36643	6.73286	4.82106	3.93613	4.34378
Ndrg4	Ndrg4	0.000189208	-4.77546	+	0.196848	-2.55411		-2.22136	0.0565342		7.48304	7.54712	2.79697	2.68226	8.47768	6.03347	4.15261	5.25033
Rbm8a	Rbm8a	0.0234965	-1.7569	+	0.392526	-0.340734		-1.41617	0.0474361	+	7.45519	7.95025	5.82795	6.0637	7.73222	7.52446	6.99018	7.58504
Rcsd1	Rcsd1	0.0157286	-3.22759	+	0.0245472	-5.56734	+	2.33975	0.066671		7.37065	7.92859	4.72199	4.12207	9.1334	10.5115	4.81638	3.6938
Tmem198	Tmem198	0.0486453	2.22895	+	0.748502	-0.399526		2.62848	0.117756		7.32674	7.07582	9.92499	8.93546	9.28902	10.6203	10.4147	8.69555
B3gnt1	B3gnt1	0.0454316	-3.50721	+	0.0122586	-3.44459	+	-0.0626192	0.944746		7.31615	6.70684	4.21601	2.79257	7.51626	7.75709	4.55769	3.82647
Lyz2	Lyz2	0.0260084	-1.21994	+	0.522732	-2.24119		1.02125	0.392303		7.28529	7.39168	5.92505	6.31205	11.9767	6.441	7.89133	6.04398
Chtf18	Chtf18	0.0467623	-1.9057	+	0.453515	-1.18854		-0.717152	0.634258		7.25804	6.45814	4.80217	5.10262	7.69792	7.95155	7.91786	5.35452
Klhl38	Klhl38	0.0044129	-3.73031	+	0.641449	-0.693097		-3.03721	0.00827966	+	7.22026	7.71178	3.77338	3.69805	4.88583	7.3776	5.16309	5.71415
Arhgef25	Arhgef25	0.0396457	-1.43277	+	0.522624	-0.536503		-0.896263	0.211553		7.19636	7.07283	5.98937	5.41429	6.35289	7.49454	5.985	6.78941
Marveld1	Marveld1	0.0343868	-2.63597	+	0.118059	-1.26443		-1.37155	0.124369		7.11305	6.31998	4.38812	3.77296	5.99228	6.37586	4.48198	5.35732
Plekho1	Plekho1	0.0429972	3.09383	+	0.60962	-0.830715		3.92454	0.0585853		7.10209	6.37363	10.3858	9.27757	10.6314	8.40629	7.86276	9.51353
9530082P21Rik	9530082P21Rik	0.0193989	2.82887	+	0.560034	-1.69779		4.52666	0.126881		6.98178	6.49402	9.88363	9.24991	8.60457	5.19241	3.44183	6.95958
Lrrc73	Lrrc73	0.0420138	3.20267	+	0.912697	-0.173981		3.37665	0.0172695	+	6.97984	5.78135	9.26607	9.90044	7.5106	4.77633	5.65087	6.2881
Myadm	Myadm	0.0322509	-3.40636	+	0.0391282	-2.82382	+	-0.582537	0.406085		6.96557	6.15625	3.63349	2.67561	6.67468	5.67598	3.63781	3.06521
Ip6k2	Ip6k2	0.00942184	-4.97303	+	0.188222	-4.15781		-0.815224	0.0910598		6.94385	6.1267	1.82571	1.29877	9.45598	5.22632	3.20571	3.16097
Klhdc3	Klhdc3	0.0092224	-3.24465	+	0.0270521	-2.44044	+	-0.804208	0.213834		6.87712	6.9048	3.95977	3.33285	8.08976	7.57471	5.71051	5.07308
Cnppd1	Cnppd1	0.0414752	-3.53412	+	0.0864969	-2.11124		-1.42288	0.207095		6.86421	8.013	4.37587	3.4331	7.31937	6.80407	4.33758	5.56338
1500011K16Rik	1500011K16Rik	0.0091061	-0.789807	+	0.0843813	-2.18403		1.39422	0.0835417		6.5925	6.46028	5.77384	5.69933	7.40525	6.3546	4.26708	5.12471
Spns1	Spns1	0.0231287	-3.79494	+	0.251152	-2.65322		-1.14172	0.210639		6.48684	7.19128	3.51418	2.57407	4.01112	7.22583	2.54896	3.38154
Nfe2	Nfe2	0.0268435	-2.47134	+	0.0380488	-2.70137	+	0.230031	0.655289		6.33242	6.58658	3.59492	4.38141	5.86114	6.86671	3.4587	3.86641
Stx5a	Stx5a	0.0056195	-2.96755	+	0.046433	-2.34141	+	-0.626138	0.222862		6.30347	6.59209	3.65077	3.3097	7.05595	6.22173	3.98205	4.61282
Unc5c	Unc5c	0.0321934	-2.97958	+	0.146308	-4.3144		1.33482	0.124832		6.22952	6.59146	2.91372	3.94809	10.4904	6.77085	4.38541	4.24699
Lancl2	Lancl2	0.0286737	-1.54932	+	0.26799	-1.74924		0.199924	0.862229		6.18539	5.91712	4.73413	4.26974	5.24679	6.42369	3.09656	5.07544
Mapt	Mapt	0.0408916	-2.22733	+	0.428431	-1.08458		-1.14275	0.359565		6.16321	5.39147	3.8091	3.29093	4.75121	5.91795	3.31627	5.18374
Hist1h2bh	Hist1h2bh	0.019505	4.0949	+	0.550508	-1.55552		5.65042	0.0138789	+	6.16287	5.49038	10.3946	9.44842	7.05934	11.3252	8.11497	7.15855
Kat5	Kat5	0.0173662	-2.11697	+	0.336853	-0.781052		-1.33592	0.0337199	+	6.12037	6.45931	3.94664	4.39911	5.60237	4.37534	4.31819	4.09742
1110036E04Rik	1110036E04Rik	0.0183033	-1.43264	+	0.268368	-0.765129		-0.667507	0.246779		6.11427	6.46778	4.77248	4.9443	6.61784	7.22317	5.75224	6.5585
Islr	Islr	0.03782	-2.14513	+	0.067957	-1.70275		-0.44238	0.427523		6.02563	5.71562	4.12599	3.32499	7.20573	6.36006	4.87935	5.28093
Lzts2	Lzts2	0.00353824	-2.84006	+	0.470508	-0.790606		-2.04945	0.118983		5.97699	5.82707	3.21387	2.91008	5.77571	4.83822	5.27956	3.75315
Ifitm10	Ifitm10	0.0445005	-1.97536	+	0.406408	-2.58605		0.610684	0.486931		5.97375	6.37374	4.58044	3.81633	9.42235	4.61808	3.82104	5.04729
Abhd14b	Abhd14b	0.0360881	-2.3443	+	0.106187	-0.786909		-1.55739	0.038141	+	5.95745	5.14611	3.41971	2.99525	4.95038	4.63483	4.23601	3.77539
Snord104	Snord104	0.00255618	-1.28515	+	0.660656	-0.347		-0.938154	0.0427208	+	5.9126	5.7843	4.5744	4.55219	6.51941	5.21929	5.72243	5.32227
1600014C10Rik	1600014C10Rik	0.00758037	1.12564	+	0.217258	-1.16804		2.29368	0.00209292	+	5.88246	5.68583	6.90281	6.91676	5.91209	7.2086	5.49717	5.28744
Cdipt	Cdipt	0.0416141	-2.01776	+	0.62282	-1.12663		-0.891123	0.327937		5.84303	5.26926	3.85194	3.22484	7.06393	3.35303	3.46241	4.70129
Tmed4	Tmed4	0.0135709	-1.95336	+	0.110327	-1.85552		-0.097838	0.832156		5.82992	5.61468	3.56579	3.9721	6.76403	5.61583	3.98251	4.68631
Mea1	Mea1	0.0298924	-2.55901	+	0.0351851	-1.56869	+	-0.990321	0.0939354		5.82589	4.99955	3.0386	2.66882	5.98734	5.71447	4.55197	4.01247
Sun3	Sun3	0.010268	-4.2664	+	0.403892	-2.82755		-1.43885	0.0593448		5.75063	6.50904	2.07796	1.64891	9.39877	4.04583	3.5969	4.19259
Hist1h2ae	Hist1h2ae	0.0478727	6.04603	+	0.902603	-0.290635		6.33667	0.0454043	+	5.65456	5.77235	10.3881	13.1309	8.24071	12.405	10.3053	9.75914
Abhd4	Abhd4	0.0240517	3.72946	+	0.309504	-0.972999		4.70246	0.00917131	+	5.56462	4.75418	9.31641	8.46131	6.26791	4.85848	4.43909	4.7413
Espl1	Espl1	0.0244779	-1.7006	+	0.381244	-1.00934		-0.691259	0.176451		5.47014	5.12434	3.38787	3.80541	3.7669	5.50048	3.88848	3.36022
Aurkaip1	Aurkaip1	0.0140582	-1.36523	+	0.290058	-1.02293		-0.3423	0.521885		5.45618	5.37673	3.89252	4.20993	6.08024	4.91004	4.88755	4.05686
Zbp1	Zbp1	0.0344334	3.59358	+	0.736331	-0.298598		3.89218	0.0602518		5.26709	5.63286	9.70332	8.38379	6.43755	6.7813	7.06391	5.55775
Csdc2	Csdc2	0.00525038	-3.29668	+	0.105824	-1.17079		-2.1259	0.0372668	+	5.21452	4.82343	1.58345	1.86113	3.46434	3.23834	1.78174	2.57937
Thsd1	Thsd1	0.0214361	2.10168	+	0.795066	-1.28918		3.39086	0.0722291		5.17158	5.70132	7.37182	7.70446	13.3023	4.80448	8.7141	6.81429
Ppl	Ppl	0.0180309	0.969285	+	0.410051	-1.6662		2.63548	0.118888		5.1397	4.97511	5.92356	6.12983	6.74159	4.20351	4.80123	2.81147
Mgll	Mgll	0.0427636	-1.93386	+	0.542032	-0.72715		-1.20671	0.11174		5.13249	5.05956	3.57383	2.75049	5.7813	3.8106	4.22763	3.90997
Pthlh	Pthlh	0.0458616	-3.55283	+	0.511272	-1.1459		-2.40693	0.0717271		5.09133	5.90543	2.62054	1.27056	4.03757	6.92398	4.23827	4.43148
Nbeal2	Nbeal2	0.013928	-1.99597	+	0.0289517	-2.14131	+	0.145335	0.765272		5.04974	5.14958	3.33645	2.87093	5.6575	5.87477	3.98112	3.26853
Mir1934	Mir1934	0.0494405	-2.74589	+	0.156091	-0.84638		-1.89951	0.106555		4.99923	5.29298	3.0173	1.78314	4.24582	3.71831	3.40989	2.86149
Mib2	Mib2	0.0302028	-0.943727	+	0.0730852	-1.23124		0.287515	0.499164		4.9871	4.65423	3.85528	3.8986	4.95358	4.88243	4.03744	3.33608
Tac4	Tac4	0.0100576	-2.50119	+	0.463536	-1.12325		-1.37794	0.0537929		4.91939	5.39959	2.73726	2.57934	5.41922	3.00562	3.41287	2.76548
Fabp3	Fabp3	0.0380618	0.790619	+	0.783353	-0.0747697		0.865389	0.0293148	+	4.91254	4.61321	5.60662	5.50037	4.04744	4.43019	4.30594	4.02214
Marcks	Marcks	0.049741	-1.2352	+	0.421552	-0.564377		-0.670824	0.303148		4.83963	4.26895	3.34218	3.296	4.36645	3.80467	4.00884	3.03352
Vegfb	Vegfb	0.029116	-1.76035	+	0.0747813	-2.46944		0.709098	0.0155444	+	4.77458	5.38194	3.27205	3.36378	6.41469	4.99074	3.31007	3.15647
Zfp692	Zfp692	0.0413867	-3.03098	+	0.303914	-1.4905		-1.54049	0.284872		4.77043	5.37825	2.60267	1.48404	5.07814	3.87663	3.89286	2.08092
S100a1	S100a1	0.0210288	-2.24575	+	0.00520285	-2.23463	+	-0.0111182	0.948092		4.73691	5.35906	2.68941	2.91507	5.11754	4.86424	2.65553	2.85698
Gabarap	Gabarap	0.0317971	-1.87628	+	0.0922442	-0.757767		-1.11851	0.0477495	+	4.73651	5.40344	3.27318	3.11421	4.41751	4.53286	3.47661	3.95823
Plxna4	Plxna4	0.0348333	-1.74417	+	0.556345	-2.40713		0.662965	0.652876		4.73271	5.04753	2.851	3.4409	8.81246	2.39224	4.42692	1.96353
A630033H20Rik	A630033H20Rik	0.0106573	-2.17898	+	0.782362	-0.1912		-1.98778	0.0253004	+	4.65505	5.00085	2.50225	2.79569	3.46535	4.53353	4.09524	3.52124
Carns1	Carns1	0.0372583	-2.46126	+	0.0167434	-1.99533	+	-0.465933	0.226703		4.65337	5.51082	2.85571	2.38595	5.43445	4.98471	3.08081	3.34769
Atf4	Atf4	0.0108473	-0.976581	+	0.149003	-0.881003		-0.0955782	0.460466		4.65078	4.61704	3.75848	3.55618	5.18264	4.41607	3.94822	3.88849
Maged2	Maged2	0.0222787	-1.12443	+	0.104667	-2.10322		0.97879	0.288898		4.63753	4.78704	3.74131	3.43439	5.00063	5.64132	3.88463	2.55087
Rundc3b	Rundc3b	0.00893502	-2.03376	+	0.971671	-0.151123		-1.88264	0.617014		4.57535	4.49555	2.3123	2.69107	7.7712	3.79968	8.83962	2.42901
Cuedc2	Cuedc2	0.0296186	-1.18971	+	0.150705	-0.685851		-0.503857	0.118545		4.56621	4.21772	3.31844	3.08607	4.35281	3.83152	3.25485	3.55777
Mtmr11	Mtmr11	0.0246229	-1.80421	+	0.0258486	-2.04702	+	0.242815	0.0486438	+	4.52769	3.95294	2.41104	2.46118	4.2205	3.55657	1.89114	1.79188
Wnt3a	Wnt3a	0.0472315	1.7099	+	0.379515	-3.0496		4.7595	0.0141386	+	4.52253	4.1547	5.70983	6.3872	9.7305	4.35819	3.53377	4.45572
Rab3a	Rab3a	0.00319	-2.39156	+	0.206147	-1.3305		-1.06107	0.0131111	+	4.31275	4.05587	1.8356	1.7499	4.90704	3.48416	2.98009	2.75012
1700012D01Rik	1700012D01Rik	0.00181283	-0.662958	+	0.768399	-0.141755		-0.521203	0.225458		4.29271	4.33566	3.6696	3.63285	4.32973	3.73975	4.19339	3.59257
Commd5	Commd5	0.0067076	-1.56725	+	0.0335847	-1.85343	+	0.286186	0.163849		4.28426	4.12378	2.73779	2.53576	4.57444	3.89905	2.29719	2.46944
Ptpn22	Ptpn22	0.00806425	-2.07325	+	0.0173059	-1.78312	+	-0.290128	0.328323		4.28023	4.39211	2.08415	2.44169	4.03358	3.64761	1.91876	2.1962
Adm2	Adm2	0.00179145	-1.6095	+	0.0681147	-0.68346		-0.926039	0.00841457	+	4.26866	4.1891	2.56397	2.6748	4.04159	3.68858	3.11653	3.24672
Loxl3	Loxl3	0.0158869	-1.1466	+	0.427108	-0.293481		-0.853119	0.00699219	+	4.13961	3.88464	2.93723	2.79381	3.58604	2.99224	2.99485	2.99646
Prdx2	Prdx2	0.00515987	-1.60425	+	0.0832382	-1.00586		-0.598387	0.0598883		4.07587	4.24488	2.47712	2.63513	3.85378	3.29257	2.69882	2.4358
Ccl5	Ccl5	0.0195885	-1.99292	+	0.77691	-0.376009		-1.61691	0.0336616	+	4.05592	4.41346	2.46129	2.02225	4.90962	2.62469	3.18027	3.60202
Mxi1	Mxi1	0.0285104	-1.97825	+	0.258774	-0.867631		-1.11062	0.189314		4.05428	3.79702	1.63119	2.26361	3.25858	2.66868	1.62516	2.56684
Gpr146	Gpr146	0.0345222	-1.90657	+	0.475629	-0.731683		-1.17489	0.306693		4.01132	4.24866	2.56725	1.87959	2.79939	3.35927	1.55552	3.13977
Sfxn3	Sfxn3	0.00231894	-1.9942	+	0.0168052	-1.23178	+	-0.762426	0.0365957	+	4.00337	3.99271	2.09989	1.90779	3.8968	4.12379	2.89374	2.66331
Rem1	Rem1	0.00321408	-1.43368	+	0.557664	-0.570065		-0.863617	0.0559896		3.963	4.07546	2.52659	2.64451	4.51109	2.92882	3.355	2.94477
Tfap4	Tfap4	0.0295686	-2.87985	+	0.0289053	-2.5205	+	-0.359342	0.484244		3.94687	4.93353	1.67512	1.44558	4.9128	4.58457	1.822	2.63436
P2rx3	P2rx3	0.00169485	-3.18199	+	0.0757351	-1.2427		-1.93929	0.00899904	+	3.89663	3.63848	0.562259	0.608876	3.08549	2.45951	1.34606	1.71355
Cend1	Cend1	0.0135851	-2.52017	+	0.372476	-3.15014		0.629976	0.610456		3.88731	4.00754	1.71788	1.13664	7.74646	2.60311	1.01232	3.03696
Psenen	Psenen	0.000442565	-0.81769	+	0.70374	-0.305633		-0.512057	0.411196		3.85966	3.83751	3.04406	3.01772	3.96691	2.99007	3.66972	2.67599
Tlcd1	Tlcd1	0.0025011	-1.46531	+	0.294027	-1.28638		-0.178937	0.51814		3.81146	3.92641	2.4493	2.35794	4.88935	3.12091	2.94426	2.49325
Fam211a	Fam211a	0.0377733	-0.307853	+	0.666858	-0.420557		0.112704	0.578094		3.80987	3.69082	3.42667	3.45832	4.6039	2.9555	3.18862	3.52967
Gale	Gale	0.0352597	-1.59844	+	0.515866	-0.135772		-1.46267	0.0525603		3.67632	3.781	1.82633	2.43411	1.76995	1.81365	1.82816	1.4839
9330188P03Rik	9330188P03Rik	0.0218389	-1.76369	+	0.151351	-1.33585		-0.427841	0.432013		3.65836	4.18522	2.18687	2.12932	3.06493	3.85306	2.56058	1.68571
Tm7sf2	Tm7sf2	0.000705432	-1.10292	+	0.0278349	-1.26938	+	0.166463	0.408486		3.61525	3.55817	2.47713	2.49047	3.96009	3.66959	2.38515	2.70577
Ltbp3	Ltbp3	0.00788041	0.594559	+	0.320661	-0.201881		0.79644	0.00366508	+	3.59199	3.66149	4.26145	4.18115	3.8298	3.52614	3.50303	3.44915
Fancg	Fancg	0.012011	-2.00041	+	0.108991	-1.309		-0.691412	0.0996442		3.58454	3.59063	1.36596	1.80839	3.58681	2.65833	1.89664	1.73051
Rnf167	Rnf167	0.0105408	-2.00356	+	0.000122337	-1.0942	+	-0.909357	0.0172275	+	3.55292	3.89001	1.83868	1.59714	3.28992	3.26913	2.19152	2.17912
Tbx6	Tbx6	0.00530383	-2.72361	+	0.112789	-1.01704		-1.70657	0.0340508	+	3.54357	3.93413	1.05429	0.97619	3.18603	3.57025	2.04024	2.68195
Hoxa11	Hoxa11	0.00836729	-1.29358	+	0.110506	-0.917771		-0.375811	0.384142		3.52661	3.70313	2.40122	2.24135	3.124	3.21261	2.58096	1.92011
2900008C10Rik	2900008C10Rik	0.0441477	1.67586	+	0.0517643	-0.769562		2.44542	0.00717262	+	3.51553	4.16579	5.68084	5.3522	4.39734	4.65699	3.8855	3.62971
Gm13031	Gm13031	0.0477773	-1.71804	+	0.551062	-0.896323		-0.821716	0.574392		3.50715	2.772	1.29231	1.55077	3.18621	3.75864	3.80471	1.3475
Cdc42ep5	Cdc42ep5	0.0423997	-1.26662	+	0.056965	-1.13067		-0.135954	0.640291		3.49255	3.95525	2.59543	2.31912	3.86133	3.47944	2.33212	2.74732
Atxn7l2	Atxn7l2	0.00341149	-1.57165	+	0.0208503	-1.61142	+	0.039777	0.765586		3.44586	3.40516	1.76411	1.94362	3.0353	3.484	1.57373	1.72273
Tspan33	Tspan33	0.0220894	-2.32999	+	0.780684	-0.586344		-1.74365	0.393335		3.42883	4.06045	1.25883	1.57045	3.9842	5.79081	2.69307	5.90925
Mmp25	Mmp25	0.000528626	-1.94823	+	0.0975568	-1.44288		-0.505345	0.24134		3.40638	3.36211	1.47498	1.39706	2.60108	3.36156	1.84281	1.23407
Zfp524	Zfp524	0.0484787	-0.643475	+	0.258543	-0.492213		-0.151262	0.412945		3.39118	3.48533	2.65543	2.93413	3.48819	4.11067	3.35556	3.25886
Cxcl9	Cxcl9	0.0478551	-1.19055	+	0.647002	-0.82217		-0.368376	0.779842		3.37429	2.90021	1.81692	2.07648	4.39442	2.33604	1.39626	3.68987
Tmsb10	Tmsb10	0.0115563	-0.472235	+	0.0867547	-0.430026		-0.0422089	0.620752		3.34177	3.40837	2.94174	2.86393	3.73606	3.4943	3.24671	3.1236
Nup43	Nup43	0.0263513	-1.48941	+	0.192993	-0.718537		-0.770873	0.00878274	+	3.32925	2.83764	1.61478	1.57328	2.46491	3.19532	2.18128	2.04188
Neil1	Neil1	0.0223267	-1.4215	+	0.0365628	-1.21465	+	-0.206857	0.260867		3.29856	3.70171	2.00093	2.15634	2.84747	2.42168	1.52823	1.31163
H2-DMb1	H2-DMb1	0.00678487	-1.79307	+	0.124251	-0.991918		-0.80115	0.033972	+	3.16969	3.13007	1.20969	1.50394	2.6498	1.87992	1.23657	1.30931
Mir688	Mir688	0.0201788	-1.0791	+	0.139562	-0.750363		-0.328742	0.266993		3.10442	3.18023	2.21419	1.91226	3.35349	2.8058	2.1752	2.48336
Rgs17	Rgs17	0.0128554	-2.24338	+	0.342231	-1.54949		-0.693888	0.106963		3.10033	3.36639	0.770274	1.20968	4.40897	1.90994	1.49659	1.72333
Hist1h2bg	Hist1h2bg	0.000667142	1.03618	+	0.755961	-0.124715		1.16089	0.00294164	+	3.08873	3.06761	4.08974	4.13896	3.5268	4.21798	3.68957	3.80578
Nek8	Nek8	0.0153097	-1.12511	+	0.215349	-0.473468		-0.651643	0.133116		3.07231	2.90852	1.97988	1.75073	2.64483	2.87183	2.52379	2.04594
Pcdhb14	Pcdhb14	0.0178571	-0.828558	+	0.41906	-1.93773		1.10918	0.0206004	+	3.06154	3.09429	2.13833	2.36038	4.94557	1.11329	1.20926	0.974127
Gm12794	Gm12794	0.0111576	-0.246179	+	1	-0.202315		-0.0438633	1		3.04222	3.01935	2.80821	2.76101	2.15803	NaN	1.95571	NaN
Hcfc1r1	Hcfc1r1	0.00831562	-1.11606	+	0.0116672	-1.71108	+	0.595021	0.00660875	+	3.02765	2.8471	1.86968	1.77294	3.38543	3.75822	1.86562	1.85587
Neurod4	Neurod4	0.0314106	-1.39352	+	1	-0.775422		-0.618101	0.0443526	+	2.99849	2.56588	1.25748	1.51984	NaN	2.67791	1.93307	1.8719
4732471J01Rik	4732471J01Rik	0.00432024	0.937443	+	0.118953	-0.655768		1.59321	0.0023423	+	2.97821	3.04528	3.89725	4.00111	3.62026	3.13566	2.66501	2.77937
Treml1	Treml1	0.026564	-0.860563	+	1	-0.926143		0.0655795	0.552053		2.9691	2.70204	1.92349	2.02653	NaN	2.57922	1.57619	1.72997
Cdk2ap2	Cdk2ap2	0.00397014	-0.82249	+	0.0565054	-0.738408		-0.0840819	0.547974		2.94931	3.04203	2.14967	2.19668	3.05408	2.76829	2.05783	2.28773
Tpp1	Tpp1	0.035888	-1.57949	+	0.0596861	-1.64435		0.0648606	0.848661		2.93798	3.07959	1.72859	1.12999	2.9734	3.81464	1.76212	1.73721
Slc37a4	Slc37a4	0.000685718	-1.66595	+	0.396627	-0.880995		-0.784954	0.0413437	+	2.86058	2.94757	1.2418	1.23445	2.95133	4.56472	2.71231	3.04175
1700034H15Rik	1700034H15Rik	0.0162875	0.661714	+	0.467501	-1.22092		1.88264	0.0455689	+	2.85436	2.8358	3.4218	3.59179	5.19036	2.56957	2.25157	3.06652
Amph	Amph	0.0318597	-1.91066	+	0.881904	-0.204127		-1.70653	0.123315		2.85127	2.38743	0.447301	0.970077	1.02162	3.12198	2.47605	1.25929
Fkbpl	Fkbpl	0.0287013	-1.52577	+	0.0362165	-1.41208	+	-0.113695	0.583351		2.81966	3.28585	1.40258	1.65137	3.19307	2.69894	1.41025	1.6576
Fn3k	Fn3k	0.0111366	-2.52141	+	0.00119349	-1.97024	+	-0.551175	0.119567		2.77589	3.13124	0.633229	0.231067	2.39405	2.45782	0.515898	0.395489
Pdha2	Pdha2	0.0341089	-2.00398	+	0.590774	-1.08534		-0.918644	0.387706		2.77527	2.88629	0.450982	1.20262	3.79774	0.721571	1.92419	0.424454
Set	Set	0.035799	-0.800263	+	0.101022	-0.544407		-0.255857	0.09661		2.74582	3.05702	2.09843	2.10389	2.85477	2.52125	2.22944	2.05777
Foxa1	Foxa1	0.0177901	-0.783383	+	0.414519	-0.548873		-0.23451	0.518038		2.74092	2.53628	1.88253	1.8279	1.58275	2.47418	1.17937	1.77981
9530052E02Rik	9530052E02Rik	0.00252087	-0.86099	+	0.545769	-0.326486		-0.534504	0.22634		2.72192	2.78778	1.92199	1.86573	2.61785	1.95453	1.65146	2.26795
9230104L09Rik	9230104L09Rik	0.00936965	-2.01471	+	0.831335	-0.32595		-1.68876	0.151178		2.6961	3.08126	0.835413	0.912528	1.3181	3.56534	2.85852	1.37302
E330012B07Rik	E330012B07Rik	0.0416599	-1.1551	+	0.306693	-1.11696		-0.0381346	0.767813		2.69226	2.21046	1.26123	1.3313	2.61505	0.987255	0.791583	0.576799
H1fnt	H1fnt	0.0171466	-2.11635	+	0.960816	-0.0381045		-2.07824	0.0833688		2.68333	3.00769	0.958333	0.5	1.27778	1.95283	2.17568	0.978723
Agap2	Agap2	0.021665	-1.81709	+	0.480826	-0.177488		-1.6396	0.025718	+	2.66462	2.80944	1.18202	0.657867	1.40699	1.00964	1.08753	0.974128
D030028A08Rik	D030028A08Rik	0.0150227	-1.36261	+	0.106261	-1.02012		-0.342499	0.024974	+	2.66426	2.99306	1.42722	1.50488	3.0598	2.33995	1.71894	1.64057
Gstm7	Gstm7	0.0149134	-1.6656	+	0.560982	-1.3639		-0.301694	0.61932		2.64849	2.31743	0.695229	0.939498	4.48535	0.668489	0.709417	1.71661
Syt11	Syt11	0.0357032	-1.68049	+	0.487065	-2.12443		0.443938	0.639602		2.55249	3.11258	0.984492	1.31959	6.34521	1.57519	2.63078	1.04075
Ino80b	Ino80b	0.00876527	-1.11945	+	0.553552	-0.129106		-0.990346	0.0298917	+	2.54417	2.70738	1.57319	1.43946	2.65409	2.48363	2.60166	2.27784
E030019B13Rik	E030019B13Rik	0.0126281	-0.674517	+	0.33798	-1.36339		0.688876	0.589171		2.51662	2.55075	1.93377	1.78457	3.00303	2.66687	2.54997	0.393135
Rdx	Rdx	0.00652074	-1.33435	+	0.11139	-1.23773		-0.0966198	0.818026		2.50409	2.53368	1.07726	1.29179	2.0845	2.64768	0.775113	1.48161
Cyhr1	Cyhr1	0.00951696	-0.744187	+	0.0573476	-0.582582		-0.161605	0.277908		2.49355	2.40264	1.64663	1.76119	2.22882	2.00458	1.44082	1.62741
Snora34	Snora34	0.0477955	-1.52524	+	0.78285	-0.156332		-1.36891	0.0565924		2.47648	2.01214	0.462562	0.975584	1.27083	0.383265	0.447143	0.894286
Abcg4	Abcg4	0.0418048	-1.29716	+	0.146786	-1.92439		0.62723	0.208185		2.43661	2.98387	1.40126	1.42488	4.08138	2.56478	1.05679	1.74059
Spin2	Spin2	0.0140964	-0.179615	+	0.930311	-0.309536		0.129921	0.96995		2.41403	2.37092	2.21286	2.21286	5.53214	4.14911	7.58694	1.47524
Tex14	Tex14	0.0408067	-1.14146	+	0.0247105	-0.962557	+	-0.178902	0.562017		2.38604	2.15992	1.34087	0.922177	2.38672	2.41344	1.28392	1.59112
4932443I19Rik	4932443I19Rik	0.00531948	-2.00503	+	0.854271	-0.39081		-1.61422	0.123598		2.37914	2.66513	0.550407	0.483797	0.581297	4.11811	2.58522	1.33256
Olfr1355	Olfr1355	0.0132432	-1.16269	+	0.189129	-1.08692		-0.0757698	0.433193		2.36963	2.13156	1.1519	1.02392	2.48811	3.59394	1.90974	1.99849
Ahrr	Ahrr	0.00168861	-1.02499	+	0.0585077	-0.942526		-0.0824667	0.662048		2.36794	2.28898	1.31829	1.28865	2.38364	2.03283	1.42743	1.10399
Bank1	Bank1	0.0446307	-1.21823	+	0.173278	-2.1189		0.900675	0.46705		2.31868	1.79227	0.796362	0.878131	4.59583	4.32073	1.32906	3.34969
4930511M06Rik	4930511M06Rik	0.0065944	-1.75759	+	0.29843	-0.494863		-1.26272	0.0143151	+	2.30952	2.0233	0.418479	0.399165	1.97271	1.33055	1.30919	1.00435
Pycr1	Pycr1	0.0341292	-0.903399	+	0.0249786	-0.479079	+	-0.42432	0.085304		2.30752	2.07778	1.16216	1.41635	1.89206	2.02672	1.51802	1.4426
Tas2r116	Tas2r116	0.0454739	-1.67389	+	1	-2.65534		0.98145	1		2.29651	3.00028	1.08782	0.86119	NaN	4.59302	1.93768	NaN
Prodh2	Prodh2	0.000623011	-1.78092	+	0.326051	-0.339673		-1.44125	0.0110933	+	2.2902	2.27543	0.545751	0.458041	0.772599	1.20992	0.798245	0.504927
Tmprss12	Tmprss12	0.0273035	-1.07849	+	0.899428	-0.200476		-0.878011	0.0315426	+	2.28935	2.11107	1.28034	0.963099	1.05228	3.85676	2.23516	2.27291
Mir7-2	Mir7-2	0.0389866	-1.77877	+	1	-0.13168		-1.64709	0.226072		2.28245	2.99571	0.798857	0.921758	NaN	1.84352	2.66286	0.760816
Ypel4	Ypel4	0.0143224	-1.11745	+	0.299721	-0.728257		-0.389197	0.0651492		2.26832	2.52991	1.24748	1.31585	2.74415	1.713	1.40155	1.59909
Mtus2	Mtus2	0.0421553	-1.19537	+	0.750074	-0.369478		-0.825893	0.322355		2.25903	1.89641	1.05954	0.705155	3.82198	2.20427	3.25213	2.03516
Olfr222	Olfr222	0.0475254	-1.78964	+	0.20218	-1.94374		0.1541	0.537034		2.25853	2.98449	0.652857	1.01088	2.41055	4.47673	1.39276	1.60703
Serpina3i	Serpina3i	0.0293551	0.8263	+	0.54074	-1.92026		2.74656	0.013302	+	2.24853	2.41051	3.03581	3.27582	7.66543	2.44641	3.43228	2.83905
Wbscr28	Wbscr28	0.0129036	-0.417429	+	0.600931	-0.601254		0.183825	0.135728		2.22149	2.31724	1.85263	1.85124	2.92174	0.973913	1.42222	1.27092
Ctrl	Ctrl	0.0120442	2.18677	+	0.830424	-0.0677398		2.25451	0.0209073	+	2.21032	2.50301	4.73641	4.35048	3.12099	3.26286	3.39337	2.855
Gm10556	Gm10556	0.0455567	-1.49594	+	1	-1.44686		-0.0490758	0.867756		2.192	1.56617	0.276144	0.490155	NaN	1.9128	0.228866	0.703011
Shc3	Shc3	0.00851092	-1.40799	+	0.49987	-1.61191		0.20392	0.586343		2.18556	2.05392	0.8247	0.5988	4.74737	0.845215	0.887807	1.48097
Bbc3	Bbc3	0.0039087	-0.946702	+	0.0482267	-0.56411	+	-0.382592	0.0867305		2.18481	2.22102	1.19968	1.31275	2.01075	1.86697	1.26815	1.48136
Ctdnep1	Ctdnep1	0.0428795	1.08217	+	0.545513	-0.313811		1.39598	0.0375327	+	2.16748	2.63066	3.47885	3.48363	3.61699	2.94866	3.24735	2.69068
Gjb2	Gjb2	0.0206119	-1.12852	+	0.523583	-1.99011		0.861586	0.0970711		2.15038	1.86936	0.79566	0.967033	5.86667	0.702314	1.57143	1.01734
Cyp2f2	Cyp2f2	0.0229209	-1.71139	+	0.216514	-1.48947		-0.221917	0.262751		2.13052	2.65668	0.664843	0.699574	1.05329	2.6994	0.529621	0.244122
A730043L09Rik	A730043L09Rik	0.0243942	-1.24131	+	1	-0.0607866		-1.18053	1		2.09723	2.1839	1.09195	0.706555	NaN	0.692967	0.63218	NaN
Vmn2r84	Vmn2r84	0.0153916	-1.80727	+	0.282833	-1.24934		-0.557926	0.0445618	+	2.08243	2.4779	0.584063	0.361721	1.46914	3.18314	1.02682	1.12678
Cnpy4	Cnpy4	0.0407573	-0.754873	+	0.0339015	-0.801308	+	0.0464345	0.76418		2.07894	2.39338	1.48432	1.47825	2.23888	2.10282	1.23427	1.50482
Bcl11a	Bcl11a	0.0317218	-1.41896	+	0.780257	-0.191623		-1.22733	0.111297		2.07563	1.63278	0.301033	0.569465	2.04778	1.20063	1.85972	1.00544
Ndufa13	Ndufa13	0.0317554	-0.975242	+	0.40536	-0.306643		-0.6686	0.141785		2.07113	1.88122	0.85031	1.15156	1.91792	1.57921	1.68123	1.20262
Ppp3r2	Ppp3r2	0.0482535	-1.05538	+	0.304076	-3.20406		2.14868	0.0163703	+	2.06829	2.24471	0.877241	1.325	6.784	2.12	1.41333	1.08255
Gm6307	Gm6307	0.0335554	-1.55756	+	0.307313	-1.24267		-0.314895	0.717305		2.05693	2.14002	0.251136	0.830681	3.41017	2.22657	0.877956	2.27344
Snord15b	Snord15b	0.00699339	-1.22521	+	1	-0.267881		-0.957331	0.0709891		2.03143	1.83484	0.677143	0.738701	1.16082	NaN	0.625055	1.16082
Pak3	Pak3	0.00696534	-0.855412	+	0.207485	-0.703941		-0.15147	0.11765		1.98904	1.84688	1.05262	1.07248	1.90931	1.15155	0.770234	0.882742
4930426D05Rik	4930426D05Rik	0.0271559	-0.792101	+	0.303654	-1.14495		0.352853	0.604359		1.95202	1.70651	0.985306	1.08902	1.5327	2.73857	0.413829	1.56753
1700112E06Rik	1700112E06Rik	0.0334487	0.177795	+	0.295596	-0.929099		1.10689	0.0862448		1.95034	2.01181	2.14589	2.17185	2.36087	3.48748	1.64733	2.34283
Lrrc45	Lrrc45	0.0248687	-0.356184	+	0.90385	-0.0272905		-0.328894	0.213357		1.94891	1.9082	1.51887	1.62587	1.64338	1.83783	1.88783	1.53881
Jmjd8	Jmjd8	0.0340551	-0.446327	+	0.171416	-0.324448		-0.121879	0.538325		1.9469	1.82512	1.49833	1.38104	1.84468	1.8305	1.668	1.35829
1700080N15Rik	1700080N15Rik	0.0447078	-0.65324	+	1	-0.773877		0.120636	0.587975		1.9411	1.80538	1.09417	1.34583	NaN	1.97916	1.06474	1.34583
Ccl2	Ccl2	0.00177072	-0.291539	+	0.612174	-0.104118		-0.187421	0.313855		1.91317	1.90911	1.60748	1.63172	2.04427	1.83431	1.97516	1.69519
E130006D01Rik	E130006D01Rik	0.0219456	-1.13241	+	0.184046	-0.887168		-0.245246	0.503893		1.89287	1.55181	0.585889	0.59397	1.34571	1.99519	1.08676	0.479809
Olfr1328	Olfr1328	0.0463411	-1.16541	+	1	-0.571962		-0.593444	1		1.89143	1.54116	0.743061	0.358719	1.30036	1.48612	NaN	0.821278
Ccdc85a	Ccdc85a	0.00951333	-1.47772	+	0.88306	-0.148166		-1.32955	0.0928816		1.8472	2.13699	0.505408	0.523343	2.60841	1.05727	2.12078	1.24857
Tmem51	Tmem51	0.0317635	2.27868	+	0.7673	-0.424377		2.70306	0.0491518	+	1.82545	1.28025	3.51717	4.14589	1.27009	3.53661	2.51622	1.44172
Nkx6-1	Nkx6-1	0.0488192	2.66688	+	1	-0.237923		2.90481	0.0488823	+	1.82533	1.18528	4.69371	3.65067	NaN	1.21915	1.39694	0.565508
Vmn1r197	Vmn1r197	0.0473373	-0.798559	+	0.188756	-0.278283		-0.520276	0.0415895	+	1.81311	1.46776	0.79033	0.893416	1.14159	0.934026	0.662857	0.856191
Pf4	Pf4	0.00442911	-0.672396	+	0.0632887	-0.91732		0.244924	0.247136		1.81267	1.73714	1.07823	1.1268	1.48898	1.87077	0.912	0.613109
Gabra2	Gabra2	0.0110429	1.49061	+	1	-0.0965644		1.58718	1		1.80821	1.7217	3.10366	3.40748	1.14529	1.63228	1.29222	NaN
Trim71	Trim71	0.00362814	-1.36854	+	0.822677	-0.336878		-1.03166	0.209219		1.80745	1.65077	0.334208	0.386935	3.77766	1.38624	1.68102	2.80911
Mpped2	Mpped2	0.0441501	-1.1119	+	0.00180582	-0.379574	+	-0.732326	0.0606381		1.8022	1.50029	0.350567	0.728121	0.674713	0.649367	0.272452	0.29248
Mansc4	Mansc4	0.00235502	-0.617981	+	0.566513	-0.538157		-0.0798241	0.915138		1.79633	1.82236	1.21844	1.16429	3.14357	2.27795	2.83478	1.51042
Fkbp6	Fkbp6	0.0255774	-1.63874	+	0.429615	-1.12746		-0.511282	0.245191		1.79575	2.32547	0.386286	0.457444	3.34326	1.13366	1.42316	0.798845
Mgat1	Mgat1	0.0148142	-0.748098	+	0.0256091	-0.459723	+	-0.288375	0.0695889		1.78472	1.69172	1.0696	0.910643	1.40803	1.55625	1.03407	1.01077
Prdm12	Prdm12	0.037148	-0.753011	+	0.768216	-0.241362		-0.511648	0.284559		1.77766	1.51861	0.820812	0.969433	2.5518	1.29682	1.33754	2.02835
Nfe2l3	Nfe2l3	0.0131851	-1.07919	+	0.0871534	-0.714279		-0.364906	0.211973		1.76856	1.53664	0.620513	0.526311	1.30308	1.52775	0.897134	0.50513
Fbrs	Fbrs	0.0116044	-0.986463	+	0.506915	-0.145231		-0.841232	0.0328035	+	1.76506	1.58767	0.629692	0.750115	1.15036	0.930849	1.03954	0.751211
B230312C02Rik	B230312C02Rik	0.0349517	-1.34823	+	0.157396	-1.33618		-0.0120437	0.981328		1.75515	1.8975	0.229179	0.727013	3.19886	2.26362	1.01297	1.77714
Angpt4	Angpt4	0.0360168	-0.904605	+	0.184709	-0.624819		-0.279786	0.463401		1.75126	2.0822	0.950762	1.07348	2.3728	2.2253	1.36922	1.97923
Sema4g	Sema4g	0.0272219	-0.710824	+	0.07514	-1.26564		0.55482	0.132814		1.75098	1.51741	0.896927	0.949813	2.01941	2.60378	0.822219	1.26968
Hoxc5	Hoxc5	0.0238666	0.947788	+	0.137381	-1.4411		2.38889	0.00143788	+	1.74094	2.03682	2.81806	2.85528	2.33181	3.51369	1.3929	1.5704
Olfr91	Olfr91	0.0419201	-0.826283	+	0.00218533	-1.17017	+	0.343889	0.187075		1.73238	1.78652	1.10578	0.760557	1.4849	1.3859	0.241728	0.28873
Ttll9	Ttll9	0.034391	-1.50208	+	0.138643	-0.957088		-0.54499	0.124635		1.72481	2.19896	0.299858	0.619752	2.55762	3.30485	2.11456	1.83373
Prl7b1	Prl7b1	0.0265229	-0.754091	+	0.0732507	-0.509446		-0.244644	0.258237		1.72376	1.50581	0.798815	0.922575	1.4887	1.54124	1.14917	0.86188
Klc4	Klc4	0.00719379	-0.914888	+	0.0143181	-0.723492	+	-0.191396	0.0548333		1.71014	1.83507	0.90446	0.810978	1.93143	1.75643	1.11898	1.1219
Rgs5	Rgs5	0.0180591	-1.04548	+	0.622607	-0.62555		-0.419935	0.0435296	+	1.69555	1.97934	0.779612	0.804312	0.831122	2.99449	1.37701	1.1975
Gm10451	Gm10451	0.0340893	-1.46675	+	0.379035	-0.588494		-0.878252	0.0372615	+	1.68317	2.16078	0.597489	0.312971	2.19079	1.15983	1.18778	0.985857
Slc25a53	Slc25a53	0.000856242	77.6342	+	0.0179181	-82.9368	+	160.571	0.00022596	+	1.6704	2.45647	81.9366	77.4587	95.9455	73.5109	2.69419	0.888511
AA415398	AA415398	0.0288132	2.69227	+	0.595863	-1.93465		4.62692	0.0193781	+	1.66886	2.43448	5.01169	4.4762	1.3275	7.40408	1.83487	3.02742
Pisd-ps3	Pisd-ps3	0.0473034	0.683663	+	0.763054	-0.0603169		0.74398	0.0542064		1.64948	1.79128	2.54099	2.26709	1.98249	1.72399	1.91072	1.67512
Nkg7	Nkg7	0.0184463	-0.763437	+	0.468454	-0.0635515		-0.699886	0.0108261	+	1.64848	1.85034	0.956484	1.01547	1.24343	1.19415	1.088	1.22247
Gm6484	Gm6484	0.0310997	-0.524686	+	0.900902	-0.0902146		-0.434471	0.533299		1.64608	1.79486	1.13709	1.25447	1.69081	1.14378	0.747857	1.9063
Taf6l	Taf6l	0.0437969	-0.47355	+	0.441518	-0.15376		-0.31979	0.0687185		1.64184	1.53538	1.20266	1.02746	1.52571	1.20367	1.22323	1.19863
Tcte2	Tcte2	0.0269817	0.973717	+	0.114593	-0.523749		1.49747	0.00423913	+	1.63876	1.3278	2.40717	2.50682	3.06756	2.71704	2.45272	2.28439
B3gnt8	B3gnt8	0.0407976	1.12521	+	0.17142	-0.754314		1.87953	0.0122297	+	1.63071	2.05213	3.06958	2.86369	2.17429	2.79551	1.5478	1.91337
Olfr820	Olfr820	0.020835	-0.872804	+	0.0361039	-1.87613	+	1.00333	0.016964	+	1.62411	1.59912	0.611429	0.86619	3.46476	2.73534	1.25991	1.18792
Wnt5b	Wnt5b	0.0270698	-0.998327	+	0.764204	-0.262679		-0.735648	0.122437		1.62207	1.31885	0.543761	0.400512	0.833902	2.26271	1.01059	1.56065
Tmc8	Tmc8	0.00258387	-0.926984	+	0.8737	-0.122008		-0.804976	0.17812		1.6194	1.70987	0.724121	0.751179	0.716402	1.81856	0.751179	1.53977
1700126H18Rik	1700126H18Rik	0.0248221	-0.944678	+	1	-0.0130131		-0.931665	0.133072		1.61579	1.65853	0.542323	0.842642	NaN	0.598212	0.932925	0.237472
Hoxb7	Hoxb7	0.0423203	-0.550013	+	0.126171	-0.231148		-0.318865	0.078276		1.60344	1.38965	0.993837	0.899229	1.33543	1.4131	1.22536	1.06088
Gm1587	Gm1587	0.0354759	-0.615781	+	1	-1.06172		0.445936	0.0551953		1.60154	1.36361	0.87389	0.859703	1.80128	NaN	0.848681	0.630449
Olfr963	Olfr963	0.0436627	2.18366	+	0.434743	-3.37836		5.56203	0.00597979	+	1.5978	0.692381	3.1956	3.4619	8.65476	1.73095	2.22551	1.40347
Klk1b1	Klk1b1	0.031681	-0.943901	+	1	-0.160748		-0.783153	0.167738		1.5627	1.90397	0.766878	0.811989	NaN	0.927122	0.398187	1.13456
Crip2	Crip2	0.0102494	-0.589153	+	0.323263	-1.32734		0.738184	0.0215854	+	1.55805	1.46483	0.960241	0.884327	3.67281	1.64118	1.22615	1.43317
Fgfr4	Fgfr4	0.0473585	-1.11561	+	0.283614	-0.998614		-0.116995	0.643219		1.55126	1.86061	0.391618	0.789037	1.42027	2.78484	1.19017	1.01771
Mep1a	Mep1a	0.0120723	-0.82979	+	1	-0.313817		-0.515974	0.507383		1.54753	1.37531	0.599211	0.664051	NaN	1.11229	1.44219	0.154753
Rasgrf1	Rasgrf1	0.04789	-0.394178	+	0.725965	-0.267446		-0.126732	0.866576		1.54456	1.62277	1.27	1.10898	1.36706	1.49184	0.501257	1.82275
Ablim2	Ablim2	0.00183954	-0.908817	+	1	-0.231967		-0.67685	0.133145		1.54201	1.53008	0.588658	0.665807	NaN	1.50143	0.99692	1.54201
Mrgprd	Mrgprd	0.0454405	-1.24117	+	0.915949	-0.105516		-1.13565	0.103674		1.53693	1.96078	0.681371	0.334006	2.67204	1.05367	2.1146	1.40008
Pllp	Pllp	0.0107692	-0.470609	+	0.632913	-0.43688		-0.0337292	0.851045		1.52679	1.42889	1.00196	1.01251	0.28274	1.81601	0.770737	0.454253
Olfr480	Olfr480	0.0494933	-1.13004	+	0.599405	-0.309565		-0.820471	0.261237		1.52163	1.87966	0.380408	0.760816	1.06514	1.22901	0.343594	1.33143
Ctsw	Ctsw	0.018424	-0.373519	+	0.257522	-0.0675166		-0.306002	0.0241774	+	1.50967	1.59883	1.20634	1.15512	2.06009	2.08558	1.96418	2.04646
Ccdc177	Ccdc177	0.00829897	-0.556749	+	0.469604	-0.406641		-0.150107	0.759946		1.50517	1.50766	1.00069	0.898647	1.21959	0.875604	0.214771	1.06714
Cyp4a14	Cyp4a14	0.0376705	-0.869179	+	1	-0.586382		-0.282797	1		1.50488	1.16507	0.429966	0.501627	NaN	1.37154	0.785155	NaN
Rnase4	Ang	0.0117051	0.624205	+	0.355938	-0.153798		0.778002	0.00199372	+	1.49297	1.36344	2.03125	2.07357	1.71606	1.4637	1.4637	1.40846
Tubb4a	Tubb4a	0.00945289	1.00468	+	1	-2.17381		3.17849	0.000999123	+	1.488	1.45882	2.3808	2.57538	3.50118	NaN	1.302	1.35273
Olfr808	Olfr808	0.0333774	-0.841181	+	0.984118	-0.0301009		-0.811081	0.419275		1.4849	1.34741	0.433095	0.716847	0.519714	2.6824	2.36234	0.779571
1810013A23Rik	1810013A23Rik	0.0116094	-0.293805	+	0.183743	-0.419828		0.126023	0.397219		1.48393	1.48393	1.15819	1.22206	1.07922	1.43276	0.949714	0.722609
Gm12695	Gm12695	0.0330586	-0.839429	+	1	-0.719986		-0.119443	0.872061		1.47107	1.17923	0.429061	0.542374	NaN	1.74076	0.368508	1.67304
Hist1h2ad	Hist1h2ad	0.0140801	0.864344	+	0.988997	-0.000503659		0.864847	0.000419965	+	1.46959	1.2648	2.21538	2.24769	1.79014	1.72708	1.75081	1.76541
Rnase4	Rnase4	0.0348242	0.489183	+	0.544735	-0.151677		0.64086	0.0997589		1.44936	1.51411	1.88293	2.05891	1.74844	1.62671	1.73662	1.33517
1810007C17Rik	1810007C17Rik	0.011334	-0.536145	+	1	-0.565806		0.0296609	1		1.44374	1.51011	0.893741	0.98782	0.853117	1.01452	0.368011	NaN
Opn1sw	Opn1sw	0.0124162	-1.04816	+	0.377847	-0.723331		-0.324832	0.582374		1.42217	1.48541	0.519206	0.292054	2.43801	1.59561	0.806824	1.78014
Pga5	Pga5	0.0306374	-0.411003	+	0.188268	-0.644304		0.233301	0.508055		1.41626	1.56355	1.0789	1.0789	1.43635	1.73441	0.649121	1.23303
4930438E09Rik	4930438E09Rik	0.0306131	-0.738634	+	1	-0.0869512		-0.651683	0.157978		1.41206	1.453	0.824593	0.563195	NaN	0.625371	0.273709	0.803131
Eva1b	Eva1b	0.0018288	-1.01353	+	0.233639	-0.51256		-0.500973	0.202595		1.40682	1.47062	0.45462	0.395758	1.48973	1.19781	0.564757	1.09767
H2-D1	H2-D1	0.0439771	-0.965667	+	1	-0.0597997		-0.905867	1		1.39275	1.0497	0.135295	0.37582	1.01471	0.53406	NaN	0.714588
4930545H06Rik	4930545H06Rik	0.00373187	-0.760919	+	1	-0.437153		-0.323766	0.600728		1.39271	1.48556	0.682429	0.674004	NaN	1.39271	0.429876	1.48124
5730460C07Rik	5730460C07Rik	0.027438	-0.847322	+	1	-0.833781		-0.0135411	0.989526		1.39225	1.10561	0.401612	0.401612	NaN	2.08838	2.1687	0.340497
Trem1	Trem1	0.045752	-0.874978	+	0.756157	-0.194818		-0.680159	0.0387182	+	1.38654	1.00107	0.297848	0.339799	1.3592	0.297848	0.76997	0.497437
Myog	Myog	0.0414556	-0.942814	+	0.367354	-0.560656		-0.382159	0.408422		1.36208	1.75124	0.576264	0.651429	0.832381	1.46891	0.956353	0.223625
Slc1a2	Slc1a2	0.028077	-1.01496	+	0.901353	-0.0346227		-0.980337	0.0752323		1.35857	1.50742	0.261032	0.575036	1.14854	1.27934	1.41747	0.941165
Ccl11	Ccl11	0.00633682	-1.25546	+	0.870004	-0.0977286		-1.15773	0.0269779	+	1.34445	1.54148	0.168056	0.206958	2.37781	1.39696	1.98279	1.59653
4930528P14Rik	4930528P14Rik	0.0251761	2.44421	+	0.48597	-0.826254		3.27046	0.0266398	+	1.3407	0.969568	3.94841	3.25028	3.53103	1.76963	1.40587	2.24228
Myo3b	Myo3b	0.035975	-0.939239	+	0.773091	-0.338372		-0.600866	0.0721312		1.33088	1.4756	0.295782	0.632224	2.66081	0.607743	1.26659	1.32522
Acsl6	Acsl6	0.026391	-0.606169	+	0.323091	-1.34874		0.742575	0.270102		1.31431	1.33219	0.617009	0.817159	3.00927	1.17222	1.22346	0.260555
Sult1a1	Sult1a1	0.0491713	1.84209	+	0.498528	-2.50689		4.34898	0.00672713	+	1.30942	0.855346	3.2829	2.56604	9.57512	3.45857	4.00237	4.01753
7530416G11Rik	7530416G11Rik	0.0248957	-0.678387	+	0.343467	-0.368696		-0.309691	0.0639397		1.30523	1.45819	0.625536	0.78111	1.62451	1.02787	0.984403	0.930582
Olfr395	Olfr395	0.00987641	-0.903463	+	0.249434	-1.86263		0.959162	0.185037		1.29929	1.31759	0.494966	0.314978	3.77974	1.66309	0.384974	1.3326
Kdr	Kdr	0.0408322	-0.478955	+	0.349715	-1.61029		1.13133	0.483334		1.28987	1.4193	0.951687	0.799566	4.41051	4.1432	3.99005	1.34308
Mir139	Mir139	0.0470493	-0.572281	+	1	-0.199725		-0.372556	1		1.28698	1.24011	0.564694	0.817833	1.75683	0.823512	NaN	1.09044
Rusc1	Rusc1	0.0238763	0.735044	+	0.48784	-0.275244		1.01029	0.0355516	+	1.28508	1.44672	2.18368	2.0182	1.9283	2.47623	1.74961	2.10442
1700027I24Rik	1700027I24Rik	0.00835042	-0.715697	+	1	-0.467567		-0.24813	0.250876		1.2593	1.15279	0.451679	0.529022	1.22599	NaN	0.908672	0.608166
Pglyrp2	Pglyrp2	0.046018	-0.892924	+	0.433822	-0.093695		-0.799229	0.0637681		1.25156	1.37314	0.230504	0.608354	0.593333	0.58789	0.593333	0.4005
H2-L	H2-L	0.0439771	-0.857449	+	1	-0.0530982		-0.804351	1		1.23667	0.932069	0.120133	0.333704	0.901	0.474211	NaN	0.634507
Gm19668	Gm19668	0.00153938	-0.450798	+	0.0230928	-1.49803	+	1.04723	0.0189932	+	1.23071	1.26227	0.787657	0.803732	2.73492	3.09437	1.27041	1.56281
Pln	Pln	0.0333468	-0.453273	+	0.512455	-0.256581		-0.196692	0.57329		1.20361	1.24954	0.691554	0.855047	0.629314	0.947762	0.248741	0.815174
Amy1	Amy1	0.0135685	-0.6797	+	0.0200189	-1.30184	+	0.622138	0.0795936		1.19308	1.03313	0.432063	0.434747	1.89174	1.87655	0.769168	0.395448
Ntm	Ntm	0.0204463	-0.646153	+	1	-1.4945		0.848345	0.464843		1.18929	1.00509	0.433043	0.469032	NaN	2.82471	2.27695	0.383482
Atp2b3	Atp2b3	0.036273	1.43689	+	1	-0.429092		1.86598	0.0482118	+	1.18687	1.3804	2.98474	2.45631	NaN	2.11645	1.35415	2.02057
Asz1	Asz1	0.0281611	0.532298	+	1	-0.955116		1.48741	0.264885		1.18167	1.00757	1.65434	1.5995	NaN	2.19484	2.20929	0.270149
1700065I16Rik	1700065I16Rik	0.0176874	-0.823732	+	1	-0.879726		0.0559938	0.675964		1.17831	1.18871	0.248867	0.470683	NaN	1.06921	0.156894	0.222066
Gm12718	Gm12718	0.0158117	0.870387	+	1	-0.392997		1.26338	0.085556		1.15368	1.17193	1.92281	2.14358	NaN	2.14932	2.13598	1.37667
Olfr172	Olfr172	0.00223028	-0.733493	+	1	-1.93006		1.19656	0.240824		1.15106	1.082	0.379649	0.386429	NaN	2.91308	1.70842	0.257619
Iqsec1	Iqsec1	0.0104443	-0.582114	+	0.419	-14.4568		13.8747	5.12733e-05	+	1.14554	1.0404	0.539699	0.48201	0.794529	29.4346	0.562707	0.752856
Tspan15	Tspan15	0.0448066	-0.294538	+	0.824781	-0.254031		-0.0405068	0.967737		1.13635	1.14574	0.910869	0.78214	2.62992	1.65939	1.00564	2.77561
Gm17762	Gm17762	0.0415406	-0.329608	+	0.338522	-0.132574		-0.197034	0.254135		1.13404	1.08415	0.844203	0.714768	1.03891	1.03525	1.01078	0.798241
Saa4	Saa4	0.0165513	-0.828964	+	0.274284	-0.585656		-0.243308	0.213568		1.12894	1.2265	0.4451	0.252404	1.37981	0.617825	0.507905	0.318418
Serpinb11	Serpinb11	0.039656	-0.845307	+	0.894808	-0.109214		-0.736094	0.119407		1.11616	1.35077	0.260275	0.516042	1.59651	0.224071	0.551878	1.05027
Foxi1	Foxi1	0.00214987	0.325238	+	0.609898	-0.841044		1.16628	0.123887		1.09987	1.11172	1.41714	1.44493	0.594286	3.25109	0.628052	1.53524
Gm4980	Gm4980	0.016346	1.27637	+	0.0592053	-1.40473		2.6811	0.00471699	+	1.09257	1.22914	2.58767	2.28678	2.73143	2.04857	0.877959	1.09257
Rdh1	Rdh1	0.0304934	0.674073	+	1	-0.336085		1.01016	0.00608145	+	1.0856	0.888221	1.73009	1.59188	NaN	1.62136	1.24671	1.32383
Pde1a	Pde1a	0.0290513	-0.604722	+	0.357715	-1.49423		0.889508	0.0197766	+	1.08523	1.29338	0.568023	0.601143	3.36414	0.855014	0.489449	0.741244
Dsc1	Dsc1	0.0219383	0.72277	+	0.900341	-0.0805151		0.803285	0.0618069		1.0845	0.866931	1.69463	1.70234	1.81803	0.761208	0.999593	1.41861
Trim69	Trim69	0.0225972	1.36214	+	0.870331	-0.0672532		1.42939	0.0687077		1.07762	0.799696	2.14561	2.45598	2.13608	2.14561	1.70998	2.43721
Vmn2r57	Vmn2r57	0.00462716	-0.530723	+	0.193339	-1.9041		1.37338	0.000605941	+	1.07631	1.04825	0.564959	0.498156	1.39108	3.36398	0.478748	0.468109
Olfr1216	Olfr1216	0.0343471	-0.400158	+	0.335947	-3.5657		3.16554	0.00402205	+	1.07438	1.15397	0.778929	0.649107	6.92381	1.25887	0.716256	0.335023
Kctd16	Kctd16	0.0106897	2.52565	+	0.031806	-0.937281	+	3.46293	0.00517179	+	1.07152	0.906661	3.76475	3.26473	1.78505	2.12759	1.0197	1.01838
Snord23	Snord23	0.0201411	-0.671494	+	0.374869	-0.768398		0.0969042	0.740157		1.0659	1.02784	0.470252	0.280501	1.99857	0.726753	0.357953	0.830575
Fmod	Fmod	0.036786	-0.704719	+	0.134844	-0.55893		-0.145788	0.331172		1.06572	1.30015	0.403457	0.55298	1.7936	1.3696	1.10951	0.935836
Pde11a	Pde11a	0.0248216	1.67637	+	1	-0.458927		2.1353	0.0665082		1.06112	0.75052	2.80202	2.36237	NaN	1.51427	0.518596	1.59209
4922502D21Rik	4922502D21Rik	0.0226144	-0.683836	+	0.340891	-0.563777		-0.120059	0.0171451	+	1.0599	0.853056	0.256851	0.288431	1.95492	1.04521	0.938362	0.93421
Zpbp	Zpbp	0.0378298	3.9637	+	0.822528	-0.562107		4.52581	0.143641		1.04643	1.40017	4.41333	5.96068	1.71967	4.35224	0.706004	4.24169
Olfr1009	Olfr1009	0.0424075	1.30154	+	1	-0.935668		2.2372	0.104584		1.04114	0.621578	1.95214	2.31365	2.31365	NaN	0.612437	2.14353
AW551984	AW551984	0.00977623	-0.601717	+	0.348235	-0.60453		0.00281289	0.959113		1.02794	1.11017	0.510943	0.42373	2.05587	1.06196	0.932917	0.975856
Mir449b	Mir449b	0.0062298	-0.625877	+	0.110233	-0.750399		0.124522	0.562157		1.02452	0.926333	0.342241	0.356854	1.42513	1.01795	0.290488	0.651791
Gm136	Gm136	0.0278401	-0.592945	+	1	-0.240865		-0.352081	1		1.0199	0.817844	0.328377	0.323475	1.05721	0.346766	0.461125	NaN
Spns3	Spns3	0.0374465	-1.01668	+	0.135461	-0.467475		-0.549203	0.0129297	+	1.01089	1.40446	0.238632	0.143354	0.896238	1.27156	0.657743	0.575102
Ms4a15	Ms4a15	0.0179794	0.507823	+	0.293008	-1.17281		1.68063	0.0137399	+	0.995725	0.882953	1.40735	1.48698	2.38419	0.77156	0.600102	0.210036
Kcna4	Kcna4	0.00185064	1.21671	+	1	-2.79994		4.01666	0.00859141	+	0.994379	0.947768	2.14084	2.23474	NaN	4.38485	1.21314	1.95668
Kank3	Kank3	0.0214704	-0.578491	+	0.681036	-0.114028		-0.464463	0.164171		0.97313	1.12058	0.42378	0.51295	0.886561	0.65981	0.870216	0.4481
Tmc2	Tmc2	0.047572	0.276436	+	0.806863	-0.131487		0.407923	0.317127		0.972749	0.853891	1.17025	1.20926	0.638429	1.35469	1.17303	0.557112
1700019N19Rik	1700019N19Rik	0.0101918	0.611035	+	0.870582	-0.147588		0.758623	0.300011		0.969514	0.850451	1.50312	1.53891	2.05188	0.885401	0.774063	1.86804
St6gal2	St6gal2	0.0353411	0.452257	+	0.350209	-3.76011		4.21236	0.0356444	+	0.964547	0.967453	1.33092	1.5056	8.45248	2.44813	0.87758	2.50281
Gm10190	Gm10190	0.048277	0.79619	+	0.0818341	-1.71408		2.51027	0.00407443	+	0.963736	0.783036	1.82708	1.51207	3.13214	2.0881	0.928042	0.864039
Smim6	Smim6	0.0297327	-0.82375	+	0.702868	-1.01594		0.192195	0.693028		0.961672	1.2517	0.292064	0.27381	5.05494	0.515406	2.19048	1.34799
Mchr1	Mchr1	0.000678569	0.843821	+	0.80337	-0.351916		1.19574	0.00349149	+	0.960779	0.945157	1.81735	1.77623	2.88759	0.409635	1.2289	1.36449
Gm1968	Gm1968	0.0205801	-0.320344	+	1	-0.844216		0.523871	0.080661		0.952704	0.880995	0.566615	0.626396	NaN	1.25279	0.564274	0.252878
Mir5103	Mir5103	0.0114007	1.25298	+	0.154547	-1.14611		2.39909	0.0209168	+	0.944898	0.881905	2.29759	2.03516	2.20476	1.41735	0.337751	0.992143
Tas2r137	Tas2r137	0.0421884	1.47755	+	0.604368	-0.981898		2.45945	0.0687807		0.939937	0.961299	2.11486	2.74148	4.13776	1.14938	1.05743	2.26592
Inhbe	Inhbe	0.0497754	-0.525097	+	0.0299729	-0.920251	+	0.395154	0.0803399		0.931224	1.03469	0.347657	0.568067	1.31688	1.00396	0.285902	0.194439
Gpx3	Gpx3	0.0482014	1.3135	+	0.740364	-0.130745		1.44425	0.0262241	+	0.922827	0.338816	2.01004	1.87861	1.00768	0.495303	0.391378	0.850119
Furin	Furin	0.041917	-0.358467	+	0.112337	-0.467224		0.108756	0.401532		0.92213	1.02693	0.670828	0.561298	1.0175	1.31263	0.610674	0.785016
Wfdc17	Wfdc17	0.0364998	-0.478069	+	0.931943	-0.0413187		-0.43675	0.0499539	+	0.909815	1.06804	0.561486	0.460234	0.359927	1.19829	0.649868	0.825714
Cts6	Cts6	0.00136502	-0.522303	+	0.85706	-0.22906		-0.293243	0.631678		0.906418	0.893469	0.395841	0.359442	2.9317	0.947619	2.23367	1.18752
Olfr385	Olfr385	0.006342	0.625815	+	0.773718	-0.0846881		0.710504	0.111619		0.903851	0.959473	1.59912	1.51583	1.88987	1.83429	2.03366	1.52111
Fam169a	Fam169a	0.0216054	-0.377617	+	1	-0.505898		0.128281	0.548421		0.901473	0.791729	0.455844	0.482125	1.06841	NaN	0.383776	0.741254
Pgk2	Pgk2	0.0373234	2.04442	+	0.60262	-0.640044		2.68447	0.0502391		0.897073	1.58194	3.065	3.50286	0.721176	2.452	0.360588	1.5325
Ccdc68	Ccdc68	0.0345405	1.63087	+	0.860665	-0.329626		1.9605	0.0185136	+	0.890073	1.40596	2.95303	2.60475	4.0368	0.749799	2.2707	1.85665
Fam184a	Fam184a	0.0367188	0.775262	+	0.99943	-0.000930637		0.776192	0.555237		0.875776	0.705865	1.43908	1.69309	2.06096	1.34796	0.605595	2.80147
Olfr317	Olfr317	0.0397774	1.64489	+	0.72096	-0.840125		2.48502	0.060289		0.863233	1.40183	2.98208	2.57277	1.56204	5.46714	2.06865	3.28029
1700101O22Rik	1700101O22Rik	0.0221071	0.5641	+	1	-0.527858		1.09196	0.0810781		0.860352	0.833704	1.32688	1.49537	NaN	1.7207	0.872302	1.51339
Ppp1r9a	Ppp1r9a	0.0378563	1.2553	+	1	-0.825246		2.08054	0.00582602	+	0.850535	0.37684	1.78459	1.95338	NaN	1.20487	0.514968	0.244277
Pla2g2d	Pla2g2d	0.0178104	0.958825	+	1	-0.481905		1.44073	1		0.839447	1.07311	1.97143	1.85878	1.44571	NaN	0.96381	NaN
Arhgap32	Arhgap32	0.00676067	0.533704	+	0.814079	-0.0399039		0.573608	0.00669158	+	0.834774	0.791439	1.30839	1.38523	0.907098	1.20028	0.986432	1.04113
Nkain4	Nkain4	0.0455317	1.7677	+	0.66286	-0.451645		2.21935	0.0019606	+	0.823549	1.58065	3.06634	2.87327	2.00461	0.221399	0.680511	0.642204
Gm7271	Gm7271	0.0192716	0.379959	+	1	-0.674427		1.05439	0.0494212	+	0.818839	0.738757	1.19427	1.12324	NaN	1.89318	1.45967	0.977836
Gm6498	Gm6498	0.0104301	1.67156	+	0.312394	-0.202128		1.87369	0.00711823	+	0.813739	0.671963	2.25763	2.57119	1.32865	1.03134	1.00394	0.951803
Igsf9	Igsf9	0.000778276	-0.518944	+	0.0235007	-0.495861	+	-0.0230833	0.793241		0.805412	0.784386	0.285921	0.265989	0.999399	0.977294	0.569079	0.415893
Cyp11a1	Cyp11a1	0.0400462	0.791547	+	0.412311	-1.72701		2.51855	0.0217622	+	0.802875	0.789054	1.42431	1.75071	4.50184	1.20913	1.46913	0.787821
Kcnn1	Kcnn1	0.00829122	-0.204622	+	0.249336	-0.22316		0.0185379	0.783092		0.797288	0.834645	0.612971	0.609719	1.04348	0.792	0.753553	0.63561
Sapcd1	Sapcd1	0.0317863	0.610881	+	0.259278	-0.333412		0.944294	0.0262646	+	0.796807	0.573971	1.30247	1.29007	1.23143	1.52389	1.20025	0.888244
Col19a1	Col19a1	0.00406539	1.51497	+	1	-2.90271		4.41768	0.0500296		0.791887	0.753465	2.38261	2.19268	5.40722	NaN	3.52718	1.48185
Tpd52	Tpd52	0.0475105	1.23886	+	0.441715	-14.2848		15.5236	0.000677482	+	0.785918	0.750865	1.72769	2.28682	30.5485	0.533114	1.54806	0.96404
Gm6402	Gm6402	0.0129999	-0.418324	+	0.487386	-0.739834		0.321511	0.718137		0.75559	0.681513	0.269435	0.33102	1.78242	2.60679	2.22802	0.681513
Defb29	Defb29	0.0311935	0.596004	+	0.703709	-0.38634		0.982344	0.0212744	+	0.734407	0.950013	1.43821	1.43821	0.500248	2.23722	1.12801	0.836779
Gjc1	Gjc1	0.0352676	0.357581	+	0.0032278	-7.50032	+	7.8579	0.00106736	+	0.728218	0.672735	1.12122	0.994889	8.77561	8.08152	0.679203	1.17729
Svs1	Svs1	0.0251563	1.11412	+	1	-0.0802413		1.19436	0.0998389		0.712371	0.360143	1.68817	1.61258	NaN	1.61258	1.12545	1.93923
BC030307	BC030307	0.0160288	0.572295	+	0.37804	-4.4575		5.0298	0.000576	+	0.696323	0.563603	1.17103	1.23349	9.01515	1.08201	0.474418	0.707738
1700125H20Rik	1700125H20Rik	0.00260577	0.640055	+	0.745201	-0.205526		0.845581	0.10222		0.685177	0.743907	1.34013	1.36907	0.306315	1.2409	0.275105	0.861057
Snord88a	Snord88a	0.0236739	0.728403	+	0.489474	-0.286689		1.01509	0.0976216		0.682512	0.575792	1.25669	1.45842	1.09202	0.899675	1.03677	0.381549
Meg3	Meg3	0.0254617	-0.399564	+	0.362846	-0.453832		0.0542678	0.89732		0.68208	0.809516	0.333359	0.359108	2.22007	1.995	1.28219	2.02522
Dnaaf3	Dnaaf3	0.000608241	0.840493	+	0.327612	-0.23205		1.07254	0.000592403	+	0.6782	0.649867	1.51967	1.48938	0.842281	0.483532	0.40958	0.452134
Adig	Adig	0.045996	1.56302	+	0.470478	-1.26648		2.82949	0.00420076	+	0.676408	1.29722	2.39403	2.70563	3.18692	0.324305	0.586966	0.391311
Rbp7	Rbp7	0.0419357	0.980895	+	0.660443	-1.04723		2.02813	0.137516		0.669412	0.835229	1.54305	1.92338	4.70897	0.948333	2.60114	0.96169
Syne4	Syne4	0.0326191	-0.431328	+	1	-1.19719		0.765866	0.0108583	+	0.66545	0.662666	0.312586	0.152874	NaN	1.54838	0.34133	0.361042
Prpf19	Prpf19	0.0200621	0.694251	+	0.340744	-0.599285		1.29354	0.0234593	+	0.660874	0.599736	1.22951	1.4196	1.73304	0.834255	0.506473	0.862252
Efna1	Efna1	0.0191039	-0.400832	+	0.270225	-0.243423		-0.157409	0.15257		0.656429	0.708646	0.331484	0.231926	0.861967	0.554599	0.416028	0.513692
Esrrb	Esrrb	0.0345513	0.926465	+	0.527453	-0.838178		1.76464	0.00736912	+	0.640106	0.827537	1.81024	1.51034	3.2564	1.04634	1.33999	1.28639
Hsd17b6	Hsd17b6	0.0477545	2.05936	+	0.579033	-0.527334		2.5867	0.0817934		0.637794	1.55705	3.07458	3.23899	1.33217	1.67704	0.192527	1.76201
Il31ra	Il31ra	0.0419794	1.12509	+	0.280335	-0.919429		2.04452	0.0812872		0.629132	0.395003	1.42985	1.84447	2.6414	3.08949	1.36015	2.53187
Spaca5	Spaca5	0.00645769	1.40189	+	0.276334	-2.03963		3.44152	0.00615182	+	0.620969	0.716996	1.96836	2.17339	4.63657	1.9319	0.993551	1.49567
Rspo1	Rspo1	0.0325804	0.947665	+	0.141669	-1.04023		1.9879	0.00566113	+	0.616875	0.923348	1.6325	1.80306	1.306	2.14992	0.811375	0.564069
Ccdc125	Ccdc125	0.0158165	0.950251	+	0.754518	-0.582916		1.53317	0.0175887	+	0.615023	0.60295	1.68003	1.43844	4.40637	1.16813	2.03739	2.37127
Evl	Evl	0.035946	0.394549	+	0.573567	-0.339081		0.73363	0.209538		0.614197	0.687972	0.978166	1.1131	1.3341	0.69654	1.07251	0.27997
Snord88c	Snord88c	0.02086	1.30492	+	0.281675	-0.4946		1.79952	0.041222	+	0.611648	0.76456	2.16857	1.81747	1.37094	1.25549	0.484843	1.15238
Rab27b	Rab27b	0.00277635	2.36731	+	0.904917	-0.18778		2.55509	0.0223298	+	0.589854	0.702416	2.90183	3.12505	4.08753	1.40861	2.18833	2.93225
Tcf12	Tcf12	0.00906788	0.798619	+	0.0837395	-0.609081		1.4077	0.0157809	+	0.578256	0.427545	1.31511	1.28793	1.2175	1.33768	0.490063	0.846957
Dnah9	Dnah9	0.00690454	1.11151	+	0.00693015	-1.15817	+	2.26968	0.000302065	+	0.565814	0.733966	1.80078	1.72202	1.31246	1.50623	0.248712	0.253648
Cst6	Cst6	0.0425748	-0.372961	+	0.884863	-0.0279734		-0.344988	0.177666		0.563537	0.721748	0.261601	0.277761	0.41323	0.360429	0.527456	0.190256
Slc22a20	Slc22a20	0.0258593	0.538838	+	0.735247	-0.108482		0.647321	0.0138921	+	0.552196	0.381365	0.982948	1.02829	0.94028	0.401272	0.4886	0.635988
Vmn2r88	Vmn2r88	0.038726	0.962427	+	0.433994	-0.364236		1.32666	0.0576668		0.549662	0.743396	1.77832	1.43959	1.40611	1.88946	1.57046	0.996641
Asgr1	Asgr1	0.0102328	1.49414	+	0.084625	-0.896961		2.3911	0.00675534	+	0.543075	0.620432	2.22321	1.92857	2.27052	1.77857	0.996	1.25917
Ces2b	Ces2b	0.033923	0.79596	+	0.891087	-0.0961956		0.892155	0.271784		0.523342	0.820626	1.49124	1.44464	1.10949	1.47538	0.602981	1.78949
Tex19.2	Tex19.2	0.0262833	1.61733	+	0.545899	-0.680577		2.29791	0.0259572	+	0.520538	0.384745	1.81123	2.32872	0.433782	2.24029	0.381429	0.931489
Plg	Plg	0.037844	0.875245	+	0.238171	-0.517822		1.39307	0.0332601	+	0.512224	0.168999	1.25153	1.18018	1.83568	1.4876	1.40197	0.885663
Olfr1463	Olfr1463	0.0392222	1.82547	+	0.819648	-0.176859		2.00233	0.0343381	+	0.506202	0.478945	1.94571	2.69037	0.334747	1.6893	0.754701	0.91563
Pla2g5	Pla2g5	0.0359968	0.550648	+	0.334296	-0.59644		1.14709	0.053951		0.477101	0.343278	1.04484	0.876834	1.78697	1.0037	1.0637	0.534094
Mir146b	Mir146b	0.00553272	0.595664	+	0.594334	-0.126859		0.722523	0.0668017		0.466445	0.555429	1.1066	1.1066	1.20343	1.11086	1.22703	0.833544
Tpsg1	Tpsg1	0.0247593	1.0874	+	1	-2.14256		3.22996	0.00774246	+	0.464832	0.287415	1.31342	1.61363	2.75498	NaN	0.369132	0.855714
Cd36	Cd36	0.0216009	0.434976	+	0.579952	-0.50778		0.942756	0.112263		0.443622	0.554983	0.967789	0.900768	2.3119	0.921399	1.45293	0.764807
Glb1l3	Glb1l3	0.0176334	1.8024	+	0.0609173	-1.17729		2.97969	0.01479	+	0.431126	0.238899	2.36012	1.91471	1.95789	1.77747	0.399386	0.981407
Atp6v1g2	Atp6v1g2	0.0329386	-0.162552	+	0.280865	-0.126437		-0.0361148	0.200231		0.430092	0.380651	0.225379	0.260262	0.467668	0.295626	0.263161	0.247259
Olfr1411	Olfr1411	0.00878536	1.08679	+	1	-0.534158		1.62095	1		0.428105	0.476753	1.43961	1.63884	3.27768	0.684037	NaN	1.4467
Gm16982	Gm16982	0.000399521	1.27968	+	0.00784234	-1.03837	+	2.31804	0.000206785	+	0.423987	0.441083	1.6881	1.73633	1.47822	1.6574	0.506429	0.552468
Bcat2	Bcat2	0.00521226	0.0880596	+	0.592063	-0.500769		0.588828	0.397949		0.422944	0.427805	0.507532	0.519336	2.02598	0.88899	1.50888	0.404555
Jsrp1	Jsrp1	0.0231854	0.172166	+	0.33035	-0.399248		0.571413	0.00725039	+	0.392959	0.352091	0.527534	0.561848	0.622803	1.24226	0.487468	0.579098
1700034G24Rik	1700034G24Rik	0.0154357	1.48486	+	0.373925	-1.13689		2.62175	0.0745292		0.392757	0.484969	1.74286	2.10458	3.09841	1.74286	0.546779	2.0207
Tenm2	Tenm2	0.0293208	0.415918	+	0.588419	-1.49036		1.90628	0.00947638	+	0.386491	0.499628	0.813104	0.904849	5.09772	0.444711	1.09967	1.46204
Lingo2	Lingo2	0.0356147	0.461452	+	0.693894	-0.506116		0.967569	0.00445533	+	0.381082	0.217321	0.724535	0.796773	2.62418	0.40076	1.06016	0.952555
Oxr1	Oxr1	0.0103921	0.963116	+	0.414479	-11.0507		12.0138	0.000474857	+	0.374946	0.561401	1.46446	1.39811	22.2782	0.647312	0.152283	0.671842
Mir1968	Mir1968	0.0278744	0.484366	+	0.16667	-1.31218		1.79655	0.000937786	+	0.359351	0.51559	0.948686	0.894987	2.32521	1.09802	0.447493	0.351365
Pbld1	Pbld1	0.0344604	1.46083	+	1	-0.0159702		1.4768	0.0823718		0.348834	0.840587	1.9249	2.18618	1.11602	NaN	1.53306	0.667049
Ush1c	Ush1c	0.0438893	0.611736	+	0.959679	-0.0659948		0.677731	0.504983		0.328242	0.585552	1.03669	1.10058	0.689308	2.27771	2.25808	0.576954
Siglecg	Siglecg	0.0438227	0.527824	+	0.495707	-0.279092		0.806915	0.148647		0.309177	0.33885	0.738519	0.965155	1.03497	1.15209	0.481622	1.14726
Itga2b	Itga2b	0.0140865	-0.116115	+	0.720185	-0.0429283		-0.0731863	0.557914		0.303843	0.308988	0.20399	0.176612	0.32756	0.321433	0.177465	0.385672
Clec4b2	Clec4b2	0.0457428	3.00158	+	1	-2.04037		5.04195	0.0265953	+	0.301034	0.615923	2.81397	4.10616	NaN	3.87383	2.36883	1.29811
Kcnh4	Kcnh4	0.032826	-0.109446	+	0.652573	-0.119708		0.0102621	0.672684		0.291518	0.305161	0.208049	0.169739	0.148746	0.605352	0.248861	0.265822
Olfr1143	Olfr1143	0.0373262	1.54098	+	1	-1.51804		3.05902	0.0119467	+	0.289206	0.325357	1.54243	2.15409	NaN	2.20848	0.832914	0.54797
Gm6084	Gm6084	0.0458325	0.943088	+	1	-0.0342541		0.977343	1		0.280457	0.378996	1.47609	1.06954	1.20196	0.253425	NaN	0.693438
Fer1l4	Fer1l4	0.0314812	0.532748	+	0.0846867	-0.680374		1.21312	0.0235781	+	0.277409	0.464613	0.878981	0.928537	1.45882	1.26431	0.869214	0.493171
AU015791	AU015791	0.00704946	0.833614	+	1	-1.18697		2.02058	1		0.26875	0.26875	1.032	1.17273	1.17273	1.69737	0.248077	NaN
Cyp4f40	Cyp4f40	0.0104621	0.850245	+	0.842742	-0.0545449		0.90479	0.0497586	+	0.267986	0.350636	1.08225	1.23686	1.07195	1.35935	1.35608	0.966131
Fam109b	Fam109b	0.0273475	-0.171238	+	0.418842	-0.0752143		-0.0960236	0.257117		0.262468	0.319814	0.12363	0.116176	0.257331	0.342577	0.163668	0.28581
Olfr357	Olfr357	0.0142497	2.79993	+	1	-0.933585		3.73352	0.0154039	+	0.259	0.383704	3.45333	2.78923	NaN	1.52353	0.259	0.920889
Slc6a7	Slc6a7	0.0492931	-0.0819419	+	0.191018	-0.285669		0.203727	0.00827583	+	0.256026	0.234555	0.178903	0.147795	0.875824	0.582988	0.454027	0.433447
Itgam	Itgam	0.019701	0.581562	+	1	-1.16869		1.75025	0.284255		0.255402	0.312689	0.787858	0.943357	2.81631	NaN	2.85267	0.442562
Oas1d	Oas1d	0.0134412	1.21677	+	1	-0.67453		1.8913	0.00377395	+	0.25209	0.536467	1.60151	1.62058	NaN	1.28121	0.490553	0.722807
Il8	Il8	0.0224258	0.395509	+	1	-0.307856		0.703365	0.0352671	+	0.247514	0.319664	0.630846	0.727349	NaN	0.782787	0.601768	0.348094
Vmn1r26	Vmn1r26	0.0062746	0.578185	+	0.641174	-0.284121		0.862306	0.235559		0.24711	0.332054	0.850057	0.885476	1.32821	1.51796	0.625042	1.65289
Vmn1r42	Vmn1r42	0.0114785	2.21502	+	0.419439	-0.372305		2.58733	0.0076827	+	0.246558	0.602698	2.79963	2.47967	1.2054	0.542429	0.664198	0.339018
Mamstr	Mamstr	0.020402	-0.130479	+	0.647755	-0.0658794		-0.0645996	0.604223		0.224422	0.216995	0.0716691	0.108789	0.266593	0.13348	0.0298034	0.238511
Sfta2	Sfta2	0.0436195	0.818015	+	0.247882	-0.770699		1.58871	0.00623652	+	0.22118	0.545051	1.13048	1.27179	1.16278	2.09471	0.962432	0.753651
Clec11a	Clec11a	0.0485216	-0.0990082	+	1	-0.0437903		-0.055218	0.0244724	+	0.195402	0.151141	0.0694793	0.0790476	NaN	0.318433	0.267256	0.282029
S100a5	S100a5	0.00261414	0.0703968	+	0.450274	-0.0972982		0.167695	0.242809		0.147149	0.153422	0.222463	0.218902	0.278526	0.321861	0.100619	0.305172
Dcun1d4	Dcun1d4	0.0222078	77.6599	+	0.429761	-28.4621		106.122	0.0120807	+	0.108344	0.182802	89.5754	66.0355	58.1271	0.14232	0.517216	0.828117
Snord33	Snord33	0.0437201	0.0662858	+	0.730649	-0.0264996		0.0927854	0.241295		0.0951583	0.0670524	0.144565	0.150217	0.215331	0.142582	0.208719	0.0961951
Mir5121	Mir5121	0.0113608	0.073321	+	0.947696	-0.00397583		0.0772968	0.212836		0.0853961	0.101143	0.166967	0.166214	0.194824	0.130096	0.201307	0.115662
Mira	Mira	0.0399735	0.0259429	+	0.238415	-0.0372406		0.0631835	0.00668931	+	0.0372067	0.0420139	0.0607751	0.0703312	0.0601893	0.10482	0.0473	0.043228
Snord34	Snord34	0.00101742	0.0602767	+	0.950139	-0.00159647		0.0618732	0.0645451		0.0370023	0.040848	0.0992725	0.0991313	0.0838196	0.114677	0.114182	0.0811216
