# Supplementary material for: Phosphoproteomics of aged insulin-resistant bone identifies P70S6K phosphorylation of AFF4 as a gene-specific transcriptional regulator
Source: Nat Commun. 2025 Dec 31;17:1347. doi: 10.1038/s41467-025-68106-4 (PMC12873371; doi:10.1038/s41467-025-68106-4)
Supplement: Supplementary file 3 — Supplementary Data 1-13 [file 41467_2025_68106_MOESM3_ESM.zip › Supplementary Data 11.xlsx]

## Sheet: Gene_TPM_ProteinCoding_PerseusF
GeneId	GeneName	GeneType	Log(WT-Ins / WT-Basal)	p-value WT-Ins vs WT-Basal	q-value WT-Ins vs WT-Basal	q<0.05 WT-Ins vs WT-Basal	Log(Amutant-Ins / Amutant-Basal)	p-value Amutant-Ins vs Amutant-Basal	q-value Amutant-Ins vs Amutant-Basal	q<0.05 Amutant-Ins vs Amutant-Basal	Log(Amutant-Basal / WT-Basal)	p-value Amutant-Basal vs WT-Basal	q-value Amutant-Basal vs WT-Basal	q<0.05 Amutant-Basal vs WT-Basal	Log(Amutant-Insulin / WT-Insulin)	p-value Amutant-Insulin vs WT-Insulin	q-value Amutant-Insulin vs WT-Insulin	q<0.05 Amutant-Insulin vs WT-Insulin	Log Difference FC_A_I/B vs FC_WT_I/B	p-value FC_A_I/B vs FC_WT_I/B	-Log10(p-value)	q-value FC_A_I/B vs FC_WT_I/B	q<0.05 FC_A_I/B vs FC_WT_I/B	FC_WT_IvsB_1	FC_WT_IvsB_2	FC_WT_IvsB_3	FC_WT_IvsB_4	FC_A_IvsB_1	FC_A_IvsB_2	FC_A_IvsB_3	FC_A_IvsB_4	WT_B1	WT_B2	WT_B3	WT_B4	WT_I1	WT_I2	WT_I3	WT_I4	A_B1	A_B2	A_B3	A_B4	A_I1	A_I2	A_I3	A_I4	EGF activated
ENSG00000120738.8	EGR1	protein_coding	2.98537	2.78e-14	3.44e-10	+	2.42245	5.75e-13	7.12e-09	+	0.144454	0.192905	0.75586		-0.418467	0.00130824	0.741113		-0.529727	0.00859119	2.06595	0.0336829	+	2.96547	2.81324	2.78402	3.28905	2.48885	2.49307	2.21022	2.54074	2.4168	2.32289	2.47315	2.18745	5.3417	5.17031	5.16233	5.66743	2.47423	2.49169	2.423	2.58918	4.96642	4.97123	4.69468	5.03557	21
ENSG00000179862.7	CITED4	protein_coding	0.829169	0.00020601	0.0212269	+	0.316658	0.0821356	0.342424		0.360671	0.0509252	0.632832		-0.151841	0.3855	0.988258		-0.464205	0.0124008	1.90655	0.0425415	+	0.815319	0.643913	0.976892	0.680335	0.204977	0.521489	0.0667359	0.466439	0.889588	1.01569	1.28302	0.452698	1.77935	1.58879	1.943	1.64652	1.36291	0.96117	1.13933	1.62026	1.47146	1.78856	1.34011	1.75018	8
ENSG00000102796.12	DHRS12	protein_coding	0.786971	0.000809704	0.0451136	+	0.124312	0.518254	0.781771		0.532768	0.0126293	0.545386		-0.129891	0.499938	0.988258		-0.626422	0.00206166	2.68578	0.0203692	+	0.964371	0.451989	0.704734	0.796141	-0.0330252	0.220158	0.167482	0.0569339	2.53757	1.67413	1.97616	1.92924	3.05504	2.5235	2.79748	2.88896	2.89034	2.55557	2.03565	2.76661	2.54426	2.79803	2.75165	2.65147	#N/A
ENSG00000131409.13	LRRC4B	protein_coding	0.649208	6.43e-06	0.00294979	+	0.231641	0.0285668	0.208966		0.302976	0.00639668	0.514377		-0.11459	0.249072	0.988258		-0.389181	0.0108933	1.96284	0.0389949	+	0.740152	0.708382	0.726135	0.343631	0.0966017	0.284224	0.304488	0.276262	1.30152	1.17005	1.21711	1.1061	1.96221	1.91128	1.95027	1.56784	1.51018	1.38748	1.38083	1.72819	1.58334	1.77155	1.79811	1.78025	#N/A
ENSG00000101463.6	SYNDIG1	protein_coding	0.63231	5.17e-05	0.0100677	+	0.299963	0.017863	0.167493		0.320305	0.0124406	0.545386		-0.0120411	0.916297	0.996868		-0.323923	0.0163532	1.7864	0.0499406	+	0.434793	0.843159	0.582641	0.589047	0.145495	0.372147	0.319321	0.316987	0.429111	0.605169	0.584865	0.381607	0.958611	1.34782	1.10854	1.11502	0.579263	0.937815	1.12319	0.641704	0.971281	1.19852	1.152	1.16003	#N/A
ENSG00000185361.9	TNFAIP8L1	protein_coding	0.630361	0.000201009	0.0212269	+	0.0875977	0.506777	0.773511		0.217033	0.112808	0.692916		-0.32573	0.0232666	0.988258		-0.517579	0.00728406	2.13763	0.0304943	+	0.304052	0.652313	0.636203	0.811271	-0.0636591	0.165979	0.250075	-0.0188708	1.03429	0.618165	1.06062	1.05378	1.2789	1.608	1.61313	1.78827	1.35198	1.29798	0.952769	1.03225	1.09312	1.32335	1.41374	1.15516	#N/A
ENSG00000205309.14	NT5M	protein_coding	0.606299	0.000133123	0.0182606	+	-0.175367	0.160326	0.464733		0.552283	0.000321417	0.254381		-0.229384	0.0725336	0.988258		-0.760553	0.000127413	3.89479	0.00407625	+	0.620635	0.523589	0.732684	0.460353	-0.0505321	-0.105823	-0.342613	-0.205981	1.96462	1.77846	2.07545	1.89908	2.57575	2.45955	2.68988	2.41763	2.41038	2.17802	2.47277	2.86557	2.42584	2.37114	2.14065	2.28764	#N/A
ENSG00000128274.17	A4GALT	protein_coding	0.594512	0.000281261	0.0257864	+	-0.0655882	0.610019	0.831623		0.331484	0.0189513	0.55402		-0.328616	0.0198286	0.988258		-0.626911	0.00481801	2.31713	0.0270465	+	0.800355	0.615047	0.479488	0.365215	-0.390189	0.0362887	0.0607057	0.0456573	1.72843	1.31415	1.71709	1.49159	2.39639	2.19192	2.0776	1.9634	1.80659	1.80308	2.11142	1.85611	1.49422	1.92129	1.95201	1.94732	#N/A
ENSG00000185924.7	RTN4RL1	protein_coding	0.58922	1.7e-05	0.00501033	+	0.26448	0.0136595	0.144622		0.272004	0.0116382	0.545386		-0.0527361	0.585326	0.990928		-0.287298	0.00711266	2.14797	0.0303162	+	0.425737	0.705859	0.551515	0.56315	0.286098	0.39072	0.227124	0.193126	0.653254	0.206088	0.422299	0.576478	0.921651	1.18262	1.04951	1.06122	0.621578	0.64014	0.755119	0.929296	1.00666	1.11187	0.954575	0.930943	#N/A
ENSG00000124191.18	TOX2	protein_coding	0.581684	4.81e-07	0.000496257	+	0.037221	0.596913	0.824677		0.298648	0.000603682	0.298871		-0.245815	0.0028459	0.75891		-0.513231	0.000273017	3.56381	0.00561959	+	0.624542	0.415744	0.571323	0.632612	-0.0535581	-0.00264515	0.133925	0.113578	2.39102	2.18651	2.30426	2.19458	2.91799	2.69004	2.86685	2.92822	2.59451	2.53049	2.5003	2.64564	2.49739	2.5489	2.69176	2.68178	#N/A
ENSG00000066382.17	MPPED2	protein_coding	0.568055	4.2e-05	0.00933801	+	0.133463	0.198652	0.515131		0.223615	0.0397415	0.618694		-0.210977	0.0506265	0.988258		-0.416586	0.00636983	2.19587	0.0302567	+	0.712121	0.386566	0.565907	0.528639	0.140245	0.228221	-0.0872224	0.245645	1.11732	1.06106	0.846563	1.04804	1.75384	1.40913	1.60971	1.57252	1.40607	1.36432	1.1044	1.09266	1.37766	1.46623	1.15708	1.50032	#N/A
ENSG00000197050.11	ZNF420	protein_coding	0.564956	0.000742713	0.0427561	+	-0.217079	0.124947	0.416502		0.465548	0.00335941	0.447228		-0.316487	0.03174	0.988258		-0.759023	0.00618282	2.20881	0.0302567	+	0.146579	0.626152	0.663979	0.748241	-0.446295	0.127823	-0.198234	-0.334436	2.13221	2.21683	2.00164	2.29233	2.32978	2.7902	2.84926	2.9336	2.77634	2.50822	2.67383	2.5468	2.16953	2.74424	2.42448	2.29864	#N/A
ENSG00000091262.17	ABCC6	protein_coding	0.548208	0.000820114	0.0451136	+	-0.0785647	0.557886	0.803443		0.240372	0.0867835	0.668896		-0.386401	0.0100702	0.988258		-0.598654	0.00373384	2.42784	0.0256454	+	0.696255	0.203072	0.49313	0.704174	-0.199526	-0.101839	-0.0694539	0.0728339	1.43613	1.71911	1.78951	1.9059	2.4367	1.92436	2.23565	2.44677	1.71245	1.84447	2.10515	2.15006	1.74326	1.84153	1.88022	2.03287	#N/A
ENSG00000283154.3	IQCJ-SCHIP1	protein_coding	0.533722	0.00020505	0.0212269	+	0.0105256	0.924535	0.97329		0.483404	0.000506161	0.272381		-0.0397925	0.720816	0.994282		-0.491938	0.00630726	2.20016	0.0302567	+	0.716491	0.382018	0.347567	0.59458	0.242822	-0.0698158	-0.127801	0.0276985	3.12846	3.07389	2.87524	2.81748	3.71755	3.36392	3.3507	3.59779	3.5112	3.23144	3.48473	3.6013	3.68611	3.37406	3.32238	3.48824	#N/A
ENSG00000135643.5	KCNMB4	protein_coding	0.524646	0.000323178	0.0279718	+	-0.106535	0.359975	0.673453		0.333985	0.00980917	0.545386		-0.297196	0.0188822	0.988258		-0.607653	0.00823731	2.08421	0.0328164	+	0.822851	0.277972	0.383142	0.542577	-0.350739	-0.187143	0.0809623	0.0528519	1.63927	1.65405	1.72053	1.57716	2.49234	1.92831	2.05471	2.21423	1.96848	2.08913	1.97731	1.89203	1.6193	1.78348	2.05789	2.04014	#N/A
ENSG00000125895.6	TMEM74B	protein_coding	0.513054	0.000308005	0.0272299	+	0.109762	0.333118	0.65173		0.0208818	0.85162	0.974311		-0.38241	0.0033739	0.760018		-0.382552	0.00264718	2.57722	0.0217951	+	0.620761	0.402982	0.516331	0.426132	0.0593248	0.102235	-0.00224893	0.276689	3.35939	3.09771	3.09784	3.21954	3.83961	3.60268	3.73726	3.64714	3.15142	3.3245	2.89285	3.48924	3.26841	3.31191	3.21372	3.50302	#N/A
ENSG00000065882.18	TBC1D1	protein_coding	0.465459	0.000539579	0.0371525	+	-0.026032	0.809301	0.925674		0.269123	0.0228122	0.568102		-0.222368	0.0534201	0.988258		-0.448677	0.000542119	3.26591	0.0102858	+	0.321645	0.343499	0.488721	0.573987	0.0258615	-0.03705	-0.0917063	0.0360395	4.12034	3.62736	3.76712	4.13251	4.2707	4.2734	4.43986	4.5252	4.22469	4.14264	4.03495	4.32154	4.19131	4.12899	4.08063	4.21874	#N/A
ENSG00000128266.9	GNAZ	protein_coding	0.462247	1.53e-05	0.00487345	+	0.146951	0.064086	0.306489		0.238407	0.00550274	0.485239		-0.0768881	0.31194	0.988258		-0.288318	0.00962983	2.01638	0.0365934	+	0.315007	0.598155	0.515742	0.335842	0.223671	0.119455	0.194569	0.0737788	2.80296	2.52942	2.66493	2.76706	3.03089	3.29488	3.2337	3.05388	3.00702	2.96785	2.90655	2.83657	3.14107	3.03744	3.11886	3.00843	#N/A
ENSG00000197380.11	DACT3	protein_coding	0.461451	0.000418515	0.0320172	+	0.17989	0.0986116	0.372754		0.0713571	0.495318	0.881713		-0.210204	0.0574827	0.988258		-0.262362	0.0131542	1.88093	0.0439067	+	0.452038	0.523829	0.359715	0.41381	0.311919	0.112719	0.257117	0.0181871	0.651065	0.927566	1.09074	0.98467	1.39338	1.44602	1.30314	1.35731	1.13417	0.951895	1.12383	0.729579	1.29551	1.0969	1.24759	1.01903	#N/A
ENSG00000130522.6	JUND	protein_coding	0.454039	0.000637608	0.0399945	+	0.117843	0.281211	0.608129		0.165645	0.137051	0.716424		-0.170551	0.126623	0.988258		-0.321391	0.00415692	2.38123	0.0259588	+	0.526745	0.37619	0.362556	0.484549	0.0142005	0.0893066	0.0742012	0.28677	5.7642	5.75393	5.74274	5.84725	6.32404	6.15433	6.16193	6.284	6.03018	5.54662	6.04292	6.151	5.95242	6.02811	6.01931	6.24224	41
ENSG00000189060.6	H1-0	protein_coding	0.443394	2.69e-06	0.00175215	+	0.219233	0.00255067	0.0633927		0.0811967	0.199854	0.761731		-0.142964	0.0322716	0.988258		-0.193533	3.75311e-05	4.42561	0.00309006	+	0.413852	0.405014	0.421974	0.451657	0.189748	0.226399	0.243719	0.258497	5.5048	5.26024	5.38862	5.39048	5.82389	5.79589	5.83409	5.86385	5.35117	5.45865	5.43932	5.61978	5.64044	5.67768	5.7013	5.72644	#N/A
ENSG00000204569.10	PPP1R10	protein_coding	0.437475	2.05e-05	0.00577938	+	0.254481	0.00288366	0.0682212		0.185661	0.0202813	0.55402		0.00266646	0.970719	0.997821		-0.149151	0.00438782	2.35775	0.026434	+	0.398915	0.361119	0.424168	0.46034	0.185381	0.305153	0.275181	0.28222	5.69916	5.30415	5.40954	5.4178	5.88665	5.8297	5.91398	5.95023	5.72651	5.66556	5.57269	5.60854	5.81502	5.93538	5.91171	5.92911	#N/A
ENSG00000078269.15	SYNJ2	protein_coding	0.43556	0.000149115	0.0192382	+	0.232455	0.0167441	0.160902		0.0568635	0.519748	0.885526		-0.146241	0.110818	0.988258		-0.179968	0.014156	1.84906	0.0460071	+	0.494897	0.464403	0.305328	0.387534	0.141421	0.274246	0.246419	0.270203	1.89263	2.12967	2.18929	2.32814	2.65608	2.60643	2.46859	2.55087	2.31587	2.23423	2.21557	2.00151	2.32642	2.45983	2.4383	2.47245	#N/A
ENSG00000123358.20	NR4A1	protein_coding	0.420624	0.000959316	0.0486617	+	-0.0866202	0.411325	0.712376		0.15473	0.152034	0.724279		-0.352515	0.00370054	0.760018		-0.475169	0.00711085	2.14808	0.0303162	+	0.155239	0.507763	0.297792	0.621654	-0.109529	0.0872431	-0.139254	-0.156688	2.81161	2.48211	2.84684	2.77366	2.91253	3.2459	3.05717	3.3811	2.95627	2.75282	2.96685	2.85718	2.76051	2.95787	2.73767	2.7306	55
ENSG00000106333.13	PCOLCE	protein_coding	0.420291	0.000659691	0.0399945	+	0.0660831	0.510174	0.776301		0.168734	0.105674	0.692916		-0.185474	0.0779143	0.988258		-0.326403	0.0122507	1.91184	0.0425415	+	0.549921	0.172168	0.544664	0.329634	0.0394056	0.0914168	0.0926086	0.0673421	4.20771	4.05582	3.94502	4.26426	4.69305	4.29614	4.68987	4.47492	4.41945	4.07694	4.2555	4.39587	4.31355	4.36615	4.37364	4.35874	#N/A
ENSG00000178184.16	PARD6G	protein_coding	0.413323	0.000426827	0.0320172	+	0.0805049	0.39363	0.700095		0.175058	0.0756111	0.662366		-0.15776	0.105917	0.988258		-0.297976	0.00474128	2.3241	0.0270465	+	0.564446	0.314157	0.255872	0.396055	0.0681996	0.120251	0.0848326	0.0653427	2.33707	2.19877	2.56274	2.08015	2.89355	2.6241	2.58705	2.72731	2.52037	2.56708	2.4423	2.3492	2.52761	2.58025	2.55113	2.542	#N/A
ENSG00000160888.7	IER2	protein_coding	0.409547	0.000754296	0.0431484	+	0.0165453	0.866779	0.952849		0.20055	0.0564709	0.636558		-0.192451	0.0659357	0.988258		-0.368638	0.00711879	2.14759	0.0303162	+	0.603403	0.262834	0.332124	0.368742	-0.0324325	-0.00962031	-0.0517722	0.186374	5.02303	4.95534	4.99617	4.92236	5.59913	5.2394	5.32993	5.36662	5.05445	5.08046	5.08223	5.48195	5.12957	5.15297	5.11711	5.36563	36
ENSG00000107816.17	LZTS2	protein_coding	0.407282	2.61e-05	0.00673961	+	0.0987325	0.167346	0.473133		0.139777	0.0578877	0.639649		-0.168772	0.0255601	0.988258		-0.280998	0.0056927	2.24468	0.0302567	+	0.413262	0.361895	0.428661	0.3509	-0.033535	0.232523	0.0330033	0.198733	3.6645	3.50564	3.65105	3.62728	4.04771	3.97719	4.06519	3.98751	3.84756	3.693	3.64477	3.82225	3.70323	3.96988	3.77665	3.95275	#N/A
ENSG00000175093.5	SPSB4	protein_coding	0.405219	0.000156366	0.019457	+	-0.0570972	0.489806	0.763622		0.364321	0.000420209	0.254381		-0.0979953	0.243193	0.988258		-0.44307	0.000148794	3.82742	0.00408356	+	0.411581	0.388394	0.351634	0.403799	-0.126611	-0.0811225	-0.104263	0.0951235	2.07214	2.18416	2.1402	2.18015	2.57584	2.5335	2.51797	2.57021	2.67342	2.22936	2.54978	2.58137	2.37281	2.41889	2.40205	2.6118	#N/A
ENSG00000113645.15	WWC1	protein_coding	0.394204	1.61e-05	0.00487345	+	0.0817434	0.213998	0.532661		0.0775574	0.237176	0.789916		-0.234904	0.0020463	0.75891		-0.28564	0.00128152	2.89227	0.0158551	+	0.392224	0.247723	0.455558	0.410757	0.145706	0.0380087	0.0783018	0.101687	4.16435	4.17823	4.0475	4.07589	4.53009	4.36643	4.5955	4.55078	4.23879	4.0356	4.23687	4.26495	4.32439	4.21729	4.26388	4.29763	#N/A
ENSG00000141750.7	STAC2	protein_coding	0.384523	0.000106163	0.0156426	+	0.0236717	0.752008	0.899894		0.120882	0.121241	0.704081		-0.239969	0.00531085	0.876432		-0.332408	0.00235931	2.62721	0.0215834	+	0.24927	0.519259	0.276311	0.402536	-0.00216747	0.0404515	0.0869779	-0.00751646	1.17192	0.885957	1.03839	0.938199	1.2843	1.53513	1.31342	1.43972	1.27896	1.049	1.11522	1.0748	1.11538	1.15859	1.21142	1.12729	#N/A
ENSG00000137764.20	MAP2K5	protein_coding	0.378384	0.00077517	0.0440105	+	0.0967393	0.298836	0.623319		0.135479	0.152615	0.724279		-0.146166	0.124856	0.988258		-0.260466	0.0158965	1.7987	0.0497017	+	0.166066	0.504915	0.30875	0.448561	0.144735	0.0769012	0.0553459	0.109445	3.27832	3.20991	3.0183	3.0495	3.33011	3.64981	3.47488	3.61476	3.52976	3.21133	3.15151	3.20533	3.41317	3.34593	3.33067	3.39513	#N/A
ENSG00000137274.13	BPHL	protein_coding	0.376028	0.000666396	0.0399945	+	-0.100298	0.270993	0.596713		0.432638	0.000187338	0.254381		-0.0436888	0.625742	0.9933		-0.449868	0.00131749	2.88025	0.0158551	+	0.300789	0.316194	0.47306	0.327686	-0.120036	-0.117	0.0931467	-0.237854	3.90999	3.65301	3.9102	3.84079	4.15461	4.15086	4.32896	4.18367	4.16362	4.1204	4.46787	4.29266	4.13005	4.13368	4.35012	4.02949	#N/A
ENSG00000134574.12	DDB2	protein_coding	0.372791	0.000383193	0.0304024	+	0.0290349	0.727156	0.888586		0.23096	0.0128277	0.545386		-0.112796	0.187632	0.988258		-0.315481	0.0121694	1.91473	0.0425415	+	0.237114	0.471641	0.515523	0.184487	-0.0512592	0.0313549	0.0647808	0.101961	4.43996	4.51544	4.65123	4.3942	4.76165	4.97702	5.04214	4.71118	4.57989	4.80221	4.78228	4.76028	4.66605	4.74925	4.78898	4.83652	#N/A
ENSG00000136997.22	MYC	protein_coding	0.358308	5.06e-06	0.00261034	+	0.469642	1.89e-07	0.000234314	+	-0.0821323	0.132721	0.714388		0.0292025	0.580074	0.990928		0.138279	0.0163773	1.78576	0.0499406	+	0.436317	0.302581	0.341623	0.286531	0.508692	0.416791	0.464902	0.529782	7.78999	7.92248	7.86546	7.874	8.31957	8.16668	8.22696	8.17194	7.79534	7.69249	7.80359	7.83197	8.27296	8.18165	8.23606	8.3113	#N/A
ENSG00000130758.8	MAP3K10	protein_coding	0.356157	9.67e-05	0.0146552	+	-0.0333696	0.628156	0.838406		0.191143	0.0127166	0.545386		-0.198384	0.0102414	0.988258		-0.36301	0.00201867	2.69494	0.0203692	+	0.381482	0.296011	0.430944	0.243571	-0.0864278	0.0455742	0.089826	-0.149002	3.79806	3.70785	3.67564	3.66565	4.11517	4.01054	4.16671	3.97941	3.961	3.75119	3.96737	3.93221	3.80197	3.93456	3.98511	3.75665	#N/A
ENSG00000146376.11	ARHGAP18	protein_coding	0.354835	0.000215071	0.0215957	+	0.135934	0.0825343	0.342737		0.139265	0.0759932	0.662366		-0.0796369	0.292718	0.988258		-0.199429	0.0079211	2.10121	0.0326085	+	0.299758	0.325489	0.274009	0.446397	0.0605379	0.196353	0.191892	0.0991525	1.9809	1.8858	1.79368	2.00412	2.23804	2.24461	2.21437	2.38683	2.05862	2.25914	1.93496	1.96884	2.1087	2.2451	2.24694	2.16456	#N/A
ENSG00000131069.20	ACSS2	protein_coding	0.348012	0.000684214	0.040714	+	0.0311402	0.707584	0.878509		0.152144	0.0816163	0.668896		-0.164728	0.0615169	0.988258		-0.291198	0.0105057	1.97858	0.0387298	+	0.382678	0.458926	0.246768	0.235806	0.000345416	-0.0911768	0.0648623	0.185355	3.42951	3.51842	3.37121	3.55253	3.87129	3.92839	3.73746	3.72658	3.54016	3.64598	3.47816	3.81594	3.60552	3.51459	3.67692	3.80778	#N/A
ENSG00000174721.10	FGFBP3	protein_coding	0.345495	0.000376119	0.0300337	+	-0.033832	0.66063	0.855336		0.11916	0.135695	0.714619		-0.260167	0.00366604	0.760018		-0.350712	6.46288e-05	4.18957	0.00348944	+	0.325761	0.348607	0.371315	0.254166	-0.0451097	-0.00354322	-0.0852524	0.0309066	1.90771	1.83522	1.71074	2.05644	2.22755	2.23124	2.27518	2.15811	1.93161	2.07284	1.83987	2.14242	1.93731	1.97947	1.90406	2.03058	#N/A
ENSG00000130038.10	CRACR2A	protein_coding	0.343118	1.49e-05	0.00487345	+	0.136059	0.0246323	0.19436		0.0418724	0.453601	0.866005		-0.165187	0.00843046	0.988258		-0.177265	0.00284817	2.54543	0.0226935	+	0.332275	0.254917	0.405098	0.302237	0.112369	0.12486	0.196173	0.152065	2.62264	2.46252	2.67827	2.65468	2.96002	2.8635	3.03492	2.93214	2.67019	2.62999	2.60056	2.68485	2.74228	2.75536	2.83297	2.79923	#N/A
ENSG00000122824.11	NUDT10	protein_coding	0.340981	0.000331515	0.0282976	+	0.0411982	0.5835	0.816781		0.122105	0.117665	0.696881		-0.177678	0.0290084	0.988258		-0.268878	0.00300842	2.52166	0.0232212	+	0.263031	0.226425	0.434402	0.3566	0.0969396	-0.0383202	0.0633367	0.0829902	3.38665	3.18791	3.27671	3.50178	3.62589	3.57013	3.79934	3.72161	3.52368	3.36879	3.39194	3.55706	3.54109	3.40642	3.51437	3.54439	#N/A
ENSG00000204498.11	NFKBIL1	protein_coding	0.338141	0.000818254	0.0451136	+	0.0133492	0.871024	0.955005		0.18445	0.0376685	0.612644		-0.140342	0.103183	0.988258		-0.302364	0.00203482	2.69147	0.0203692	+	0.370516	0.370106	0.299383	0.245702	-0.0872037	0.0260502	-0.0133424	0.150747	3.91039	4.07603	3.98308	4.04623	4.3949	4.37533	4.32584	4.27224	4.23616	3.92045	4.27252	4.32441	4.08928	4.20313	4.17003	4.34449	#N/A
ENSG00000160360.13	GPSM1	protein_coding	0.311788	4.13e-05	0.00933801	+	0.106685	0.0687009	0.31586		0.120345	0.0429159	0.621232		-0.0847586	0.139961	0.988258		-0.180368	0.0018691	2.72837	0.0203692	+	0.371586	0.248873	0.302767	0.250877	0.146813	0.100936	0.0670058	0.137879	4.46211	4.30688	4.38396	4.39166	4.77973	4.63786	4.71299	4.66118	4.58957	4.4153	4.57881	4.44231	4.64065	4.59537	4.56774	4.64897	#N/A
ENSG00000165312.7	OTUD1	protein_coding	0.298479	0.000927203	0.0477982	+	0.134009	0.084246	0.345957		0.100951	0.183813	0.746737		-0.0635183	0.394361	0.988258		-0.139966	0.0144155	1.84117	0.0462419	+	0.342468	0.254679	0.330855	0.198806	0.124338	0.146672	0.0924383	0.203496	3.0665	3.13802	3.04221	3.04602	3.43616	3.32922	3.42663	3.29466	2.99279	3.17508	3.11854	3.41015	3.28457	3.30749	3.25956	3.38098	#N/A
ENSG00000187189.11	TSPYL4	protein_coding	0.292723	0.00088821	0.0467803	+	0.542256	1.55e-06	0.00112667	+	-0.161515	0.0373968	0.611091		0.0880178	0.232138	0.988258		0.274229	0.00134801	2.87031	0.0158551	+	0.336652	0.256804	0.326169	0.176843	0.545971	0.481374	0.531876	0.634162	2.69352	2.75565	2.57	2.58015	3.00882	2.90982	3.00041	2.85117	2.28694	2.59611	2.52347	2.54675	3.02201	2.95801	3.01481	3.12746	#N/A
ENSG00000109790.18	KLHL5	protein_coding	0.287696	0.000858452	0.0456385	+	0.0337148	0.63299	0.841335		0.217738	0.00670724	0.518847		-0.0362431	0.607938	0.9933		-0.224578	0.0152363	1.81712	0.0482483	+	0.225644	0.298983	0.350384	0.192879	0.145348	-0.118404	0.0588396	0.0837943	3.41278	3.31051	3.40055	3.1957	3.57998	3.63417	3.7068	3.54937	3.65494	3.46275	3.49469	3.57811	3.67811	3.41495	3.59849	3.63381	#N/A
ENSG00000198729.5	PPP1R14C	protein_coding	0.277293	0.000285044	0.0259411	+	0.0480422	0.426807	0.723082		0.126115	0.0489546	0.631157		-0.103136	0.100059	0.988258		-0.199667	0.00245943	2.60917	0.0216957	+	0.322955	0.204119	0.298258	0.207355	0.12845	0.022804	0.01796	0.0648058	4.03561	3.87742	3.85801	4.05963	4.30348	4.16548	4.28086	4.19003	3.99521	4.07441	4.11063	4.15488	4.19559	4.09053	4.09199	4.1492	#N/A
ENSG00000145284.12	SCD5	protein_coding	0.276721	0.000668645	0.0399945	+	0.0344331	0.601787	0.826397		0.23683	0.00232961	0.40032		-0.00545753	0.933779	0.99724		-0.211822	0.00349924	2.45603	0.0256454	+	0.290887	0.191524	0.214106	0.330576	0.0992778	0.0592944	-0.0471959	0.0684293	3.72867	3.58226	3.5219	3.53059	3.90542	3.7869	3.83072	3.94727	3.8222	3.6969	3.83455	3.9571	3.91026	3.87087	3.77068	3.89667	#N/A
ENSG00000154710.18	RABGEF1	protein_coding	0.243111	0.000444372	0.0329341	+	0.00119932	0.982621	0.996161		0.106784	0.0675233	0.652888		-0.135128	0.0248693	0.988258		-0.219054	0.00384161	2.41549	0.0256454	+	0.314361	0.239178	0.0920756	0.25993	0.0182533	0.0156815	-0.0128333	0.00822784	3.8565	3.85719	3.76311	3.894	4.17752	4.08318	3.95731	4.12524	4.03377	3.97278	3.93065	3.86074	3.95542	3.95344	3.93122	3.96265	#N/A
ENSG00000253719.4	ATXN7L3B	protein_coding	0.242582	0.000160758	0.019457	+	0.357165	2.48e-06	0.00133234	+	-0.0600657	0.233914	0.788673		0.0545168	0.277946	0.988258		0.139819	0.00375756	2.42509	0.0256454	+	0.286568	0.147797	0.233397	0.236789	0.382051	0.357071	0.341755	0.38295	4.26938	4.37903	4.30444	4.4089	4.64718	4.48925	4.59609	4.59956	4.33803	4.2917	4.21845	4.2733	4.64745	4.62306	4.61404	4.6656	#N/A
ENSG00000102804.16	TSC22D1	protein_coding	0.230861	0.000622269	0.0399198	+	0.0462059	0.400893	0.705711		0.12264	0.0367362	0.611091		-0.062015	0.264091	0.988258		-0.158865	0.0131159	1.8822	0.0439067	+	0.256148	0.181484	0.230063	0.187423	-0.000464268	0.112268	-0.0321782	0.140032	4.6158	4.53868	4.53836	4.6453	4.86149	4.76767	4.83749	4.79492	4.64682	4.68452	4.79871	4.69864	4.69182	4.80514	4.66699	4.84957	#N/A
ENSG00000146540.15	C7orf50	protein_coding	0.22892	0.000661902	0.0399945	+	-0.0216679	0.690481	0.869477		0.120218	0.0398597	0.618694		-0.13037	0.0275758	0.988258		-0.225019	0.000132024	3.87935	0.00407625	+	0.223855	0.161819	0.238487	0.217934	0.0444466	-0.0255365	-0.0388906	-0.0380006	6.22081	6.0982	6.11123	6.08597	6.37503	6.29384	6.39174	6.37127	6.3584	6.12585	6.28389	6.22894	6.28036	6.21097	6.20391	6.21517	#N/A
ENSG00000107833.11	NPM3	protein_coding	0.224029	0.000266267	0.0251571	+	-0.138562	0.0102752	0.124317		0.165316	0.00323791	0.440391		-0.197274	0.000819333	0.741113		-0.335462	0.000124607	3.90446	0.00407625	+	0.235314	0.182913	0.166103	0.244444	-0.113625	-0.161981	-0.0422078	-0.19526	7.2849	7.25565	7.18251	7.29562	7.51055	7.43899	7.44342	7.52183	7.45625	7.37224	7.39496	7.45649	7.28988	7.24212	7.36819	7.2255	#N/A
ENSG00000102897.10	LYRM1	protein_coding	0.21924	0.000610158	0.039747	+	-0.0552748	0.292296	0.618058		0.275349	7.15e-05	0.254381		0.000833938	0.987076	0.999425		-0.246408	0.000624646	3.20437	0.0102858	+	0.205614	0.276055	0.115614	0.208411	0.00729122	-0.0788736	-0.0461847	-0.0621717	4.18204	4.06729	4.0678	4.21417	4.35999	4.41127	4.27206	4.36494	4.39403	4.43091	4.33608	4.47168	4.39899	4.31342	4.3524	4.34678	#N/A
ENSG00000187147.19	RNF220	protein_coding	0.217899	0.000532727	0.0370425	+	0.0463374	0.36452	0.676522		0.108012	0.0457577	0.621232		-0.0635497	0.219194	0.988258		-0.146451	0.000195476	3.70891	0.00482827	+	0.173488	0.210087	0.189178	0.229869	0.0714689	0.0267722	0.0363826	0.0821956	6.56343	6.55387	6.43545	6.61723	6.73695	6.7544	6.75472	6.79549	6.75763	6.61125	6.6039	6.62924	6.70792	6.66382	6.67972	6.7359	#N/A
ENSG00000182952.5	HMGN4	protein_coding	0.175212	0.000563292	0.0379667	+	0.0481422	0.248583	0.572839		0.0837722	0.0542947	0.636409		-0.0432975	0.297331	0.988258		-0.102211	0.0052299	2.28151	0.0287064	+	0.110147	0.131656	0.197511	0.196436	0.0418006	0.0802906	0.0490166	0.0557991	5.08181	5.10023	5.0615	5.12371	5.22196	5.22432	5.31141	5.31041	5.17498	5.20192	5.18816	5.13727	5.20262	5.2417	5.21672	5.23387	#N/A
ENSG00000119777.20	TMEM214	protein_coding	-0.197607	0.000836381	0.045403	+	-0.0415329	0.394388	0.700637		-0.101902	0.048293	0.630581		0.0541719	0.270723	0.988258		0.180951	0.00220846	2.65591	0.0209803	+	-0.242207	-0.19063	-0.247324	-0.17824	-0.028142	-0.121941	0.0144299	0.00105612	5.69481	5.64272	5.72427	5.72232	5.47454	5.50697	5.47151	5.54067	5.60113	5.55346	5.67738	5.54453	5.55192	5.45871	5.60138	5.59837	#N/A
ENSG00000115844.11	DLX2	protein_coding	-0.200411	0.000412404	0.0320172	+	-0.319327	3.22e-06	0.00166275	+	-0.0171813	0.703372	0.938982		-0.136098	0.00779037	0.988258		-0.092095	0.0040951	2.38774	0.0259588	+	-0.212397	-0.230859	-0.19945	-0.223976	-0.327989	-0.26082	-0.296941	-0.349311	5.52499	5.59815	5.52034	5.60751	5.37034	5.33273	5.38537	5.36092	5.56413	5.4571	5.55364	5.6074	5.20083	5.26859	5.23877	5.19677	#N/A
ENSG00000162065.14	TBC1D24	protein_coding	-0.202534	0.000668891	0.0399945	+	-0.100684	0.0503411	0.272998		-0.0737357	0.139856	0.721057		0.0281143	0.560938	0.989316		0.130209	0.014	1.85387	0.0460071	+	-0.257118	-0.209968	-0.183313	-0.23361	-0.0265215	-0.0969518	-0.0548621	-0.18484	2.96428	2.99105	3.06889	2.89845	2.74575	2.77374	2.82163	2.77141	2.92509	2.91108	2.86954	2.92201	2.86434	2.7945	2.84288	2.72327	#N/A
ENSG00000164338.10	UTP15	protein_coding	-0.213318	0.000573627	0.0379667	+	-0.0193129	0.698527	0.873388		-0.128565	0.019122	0.55402		0.06544	0.201025	0.988258		0.218538	0.00374286	2.4268	0.0256454	+	-0.244537	-0.319591	-0.181566	-0.173004	0.0733372	-0.054417	-0.0738578	0.0103912	5.41902	5.42157	5.42848	5.4613	5.20814	5.11393	5.27319	5.28183	5.31512	5.32303	5.32607	5.2519	5.36301	5.23584	5.2227	5.31731	#N/A
ENSG00000109133.14	TMEM33	protein_coding	-0.221062	0.000699188	0.0412088	+	0.00780054	0.882459	0.959287		-0.162551	0.0069046	0.52752		0.0663118	0.22066	0.988258		0.255184	7.06364e-05	4.15097	0.00348944	+	-0.270131	-0.188091	-0.292456	-0.202767	0.0221409	-0.00512	0.0258458	0.0244233	6.54732	6.69382	6.71462	6.66508	6.40611	6.46899	6.38586	6.47563	6.37355	6.50021	6.56632	6.53055	6.49959	6.47292	6.51019	6.51913	#N/A
ENSG00000172469.17	MANEA	protein_coding	-0.223669	0.000213313	0.0215957	+	-0.0596041	0.21464	0.533453		-0.0496536	0.29739	0.816479		0.114411	0.0252328	0.988258		0.189741	0.000780159	3.10782	0.0120437	+	-0.264829	-0.240721	-0.203807	-0.251438	-0.0543686	-0.0696844	-0.10355	0.0257744	4.22874	4.26007	4.28689	4.34909	4.03663	4.04158	4.09973	4.05217	4.21988	4.18872	4.29871	4.21886	4.16185	4.14712	4.11955	4.25924	#N/A
ENSG00000213672.8	NCKIPSD	protein_coding	-0.227846	0.000586899	0.0386386	+	-0.0325714	0.543439	0.795569		-0.129742	0.0257982	0.585426		0.065532	0.230227	0.988258		0.222442	0.00582662	2.23458	0.0302567	+	-0.333056	-0.15867	-0.299553	-0.186377	0.0548771	-0.0543842	0.00300095	-0.0913829	5.07918	5.16284	5.18355	5.19256	4.84177	4.99701	4.87736	4.99061	5.01054	5.03172	4.96056	5.09634	5.06289	4.95421	5.0179	4.93388	#N/A
ENSG00000124608.5	AARS2	protein_coding	-0.229553	0.000203605	0.0212269	+	-0.0850072	0.0905367	0.356979		-0.0980369	0.0544854	0.636409		0.0465088	0.337792	0.988258		0.169966	0.00590464	2.22881	0.0302567	+	-0.288706	-0.15678	-0.325297	-0.215841	-0.091489	-0.111825	-0.0396019	-0.0638423	4.78608	4.82465	4.9121	4.86391	4.57881	4.69158	4.5443	4.65383	4.73004	4.7964	4.75869	4.70946	4.64266	4.62291	4.70143	4.68756	#N/A
ENSG00000073008.16	PVR	protein_coding	-0.249439	0.000725231	0.0425411	+	-0.0645785	0.289346	0.616373		-0.0998473	0.110204	0.692916		0.0850136	0.168823	0.988258		0.204536	0.00807506	2.09285	0.0326974	+	-0.354118	-0.150974	-0.301145	-0.258984	-0.0921363	-0.0765829	0.0268909	-0.105251	5.23802	5.24367	5.3125	5.26752	4.93191	5.11589	4.98696	5.0292	5.21121	5.2655	5.1728	5.01281	5.06445	5.0806	5.19037	5.06859	#N/A
ENSG00000110060.9	PUS3	protein_coding	-0.259608	0.000516576	0.0363276	+	-0.0713861	0.243769	0.568307		-0.139409	0.0317692	0.606466		0.048813	0.419669	0.988258		0.215193	0.00420385	2.37635	0.0259588	+	-0.179561	-0.299108	-0.239167	-0.397075	-0.07087	-0.0597613	-0.0919528	-0.0315563	5.25513	5.07079	5.06964	5.17691	4.98641	4.8477	4.92888	4.77105	5.02892	4.93659	5.08859	4.96073	4.9188	4.9305	4.90461	4.97537	#N/A
ENSG00000163155.12	LYSMD1	protein_coding	-0.261419	0.000815646	0.0451136	+	-0.117595	0.0794878	0.338015		0.00251012	0.968475	0.997332		0.146334	0.0335082	0.988258		0.168734	0.0102502	1.98927	0.0383606	+	-0.233842	-0.386339	-0.248548	-0.258252	-0.0913672	-0.0874032	-0.0733531	-0.19992	3.47504	3.4516	3.47026	3.26704	3.2062	3.03455	3.19357	3.18394	3.47223	3.49666	3.40699	3.2981	3.31636	3.32091	3.34126	3.22506	#N/A
ENSG00000105576.16	TNPO2	protein_coding	-0.26472	0.000397147	0.0313088	+	-0.0750634	0.217003	0.536089		-0.112317	0.0730601	0.65662		0.0773401	0.20409	0.988258		0.214637	0.00605025	2.21823	0.0302567	+	-0.281969	-0.212177	-0.380393	-0.25805	-0.145484	-0.117958	0.0134555	-0.0240561	6.6069	6.54141	6.72404	6.65052	6.37091	6.42154	6.27456	6.39698	6.56454	6.5963	6.45369	6.45908	6.36018	6.3883	6.52601	6.49886	#N/A
ENSG00000143643.13	TTC13	protein_coding	-0.265723	1.02e-05	0.00422361	+	-0.036527	0.38417	0.691895		-0.148273	0.00246226	0.400992		0.0809236	0.0657653	0.988258		0.254274	4.37947e-06	5.35858	0.00108173	+	-0.265999	-0.274041	-0.268101	-0.320217	-0.0220715	-0.051728	-0.0335965	-0.00386899	5.70703	5.7861	5.6878	5.75138	5.48717	5.45997	5.48715	5.43511	5.54546	5.60812	5.62821	5.55741	5.54784	5.51877	5.5432	5.58329	#N/A
ENSG00000163251.4	FZD5	protein_coding	-0.271112	0.000120489	0.0174485	+	-0.126237	0.0297851	0.213586		-0.130627	0.0252922	0.585169		0.0142477	0.789896	0.994282		0.165684	0.00919916	2.03625	0.035503	+	-0.33733	-0.243988	-0.304677	-0.265227	-0.0594597	-0.0552426	-0.163241	-0.210545	2.59092	2.62037	2.65979	2.61626	2.30493	2.37912	2.33966	2.37919	2.55095	2.55958	2.49741	2.35689	2.42145	2.42626	2.32456	2.28762	#N/A
ENSG00000144136.11	SLC20A1	protein_coding	-0.282976	8.93e-06	0.00381215	+	-0.109315	0.0223172	0.185882		-0.170613	0.00123171	0.329411		0.00304895	0.944229	0.99724		0.198372	0.000590485	3.22879	0.0102858	+	-0.285083	-0.235008	-0.301094	-0.376208	-0.119553	-0.0941883	-0.0854068	-0.104757	6.82769	6.89382	6.90024	6.91192	6.61844	6.64935	6.6045	6.52947	6.66292	6.76374	6.74194	6.68262	6.57873	6.60468	6.61976	6.61078	#N/A
ENSG00000128973.13	CLN6	protein_coding	-0.289305	0.000654732	0.0399945	+	-0.0132847	0.846305	0.942904		-0.238922	0.00297423	0.423127		0.0370979	0.589946	0.991741		0.296977	0.00707706	2.15015	0.0303162	+	-0.493141	-0.1816	-0.209826	-0.339034	-0.0254143	0.0399747	0.00609434	-0.0563481	6.45084	6.60071	6.50341	6.54881	6.05313	6.34551	6.33852	6.20939	6.28094	6.3389	6.37174	6.1565	6.25106	6.31704	6.28946	6.23738	#N/A
ENSG00000198355.5	PIM3	protein_coding	-0.328203	0.000262164	0.0251535	+	-0.599935	3.33e-07	0.000374538	+	0.115528	0.114863	0.692916		-0.156203	0.0389555	0.988258		-0.245126	0.00454124	2.34283	0.0267068	+	-0.253176	-0.440154	-0.312094	-0.376385	-0.646391	-0.637378	-0.598549	-0.479994	6.82623	6.79829	6.80543	6.75023	6.56285	6.35671	6.50601	6.44179	6.89731	6.73163	6.94494	7.06841	6.24864	6.25825	6.30337	6.43229	#N/A
ENSG00000215041.10	NEURL4	protein_coding	-0.355111	0.000312963	0.0272785	+	-0.0821765	0.297258	0.621847		-0.199204	0.0195089	0.55402		0.0737307	0.347944	0.988258		0.299222	0.010806	1.96634	0.0389949	+	-0.462064	-0.220549	-0.518425	-0.292576	-0.109679	-0.165592	0.0368731	-0.0583256	6.11682	6.25758	6.20713	6.07703	5.7246	5.94696	5.67032	5.89624	5.85812	6.0754	5.87617	6.05205	5.84158	5.78626	5.99502	5.91018	#N/A
ENSG00000023516.9	AKAP11	protein_coding	-0.363957	5.27e-05	0.0100677	+	-0.167126	0.0213521	0.181062		-0.115216	0.0966051	0.681569		0.0816154	0.228322	0.988258		0.213304	0.00123532	2.90822	0.0158551	+	-0.453938	-0.320112	-0.408034	-0.34441	-0.161663	-0.118276	-0.169985	-0.223354	3.83825	3.81145	3.86423	3.76048	3.38606	3.50073	3.43405	3.49775	3.66295	3.90696	3.70872	3.53493	3.53674	3.58071	3.5353	3.4923	#N/A
ENSG00000146247.15	PHIP	protein_coding	-0.372753	0.000351562	0.0290086	+	0.0826404	0.323224	0.644417		-0.329424	0.00102269	0.325778		0.12597	0.140406	0.988258		0.467432	0.000249709	3.60257	0.00560711	+	-0.40338	-0.416231	-0.347598	-0.392342	0.0773171	0.241222	0.0212749	-0.0296378	4.48498	4.4273	4.3981	4.42202	4.05059	4.01858	4.10845	4.06378	4.30145	4.23989	3.94511	3.92826	4.17991	4.3444	4.13076	4.09021	#N/A
ENSG00000130164.15	LDLR	protein_coding	-0.388872	2.13e-06	0.00146178	+	-0.211572	0.00103708	0.0380258	+	-0.0414381	0.43833	0.859919		0.135862	0.0198014	0.988258		0.200124	0.00691807	2.16001	0.0303162	+	-0.49616	-0.283895	-0.448406	-0.3932	-0.234634	-0.23778	-0.153936	-0.194815	4.53096	4.56389	4.59529	4.57147	4.08951	4.28262	4.13935	4.19463	4.47366	4.613	4.55886	4.45034	4.27687	4.27431	4.36445	4.33394	#N/A
ENSG00000177842.12	ZNF620	protein_coding	-0.415024	0.000169113	0.020126	+	-0.0493859	0.561968	0.804392		-0.15733	0.0785022	0.666108		0.208308	0.0245661	0.988258		0.376295	3.17847e-05	4.49778	0.00309006	+	-0.389453	-0.434326	-0.508681	-0.405616	-0.0494146	-0.0946587	-0.00182155	-0.087002	3.71409	3.62733	3.62338	3.51165	3.25289	3.18886	3.13574	3.23888	3.51176	3.72681	3.38762	3.22093	3.41502	3.37037	3.4695	3.39469	#N/A
ENSG00000102967.12	DHODH	protein_coding	-0.429543	0.000158592	0.019457	+	-0.115263	0.198308	0.514777		-0.09116	0.303874	0.81724		0.223121	0.0199764	0.988258		0.337252	0.0065826	2.1816	0.0303162	+	-0.387696	-0.37668	-0.501643	-0.521481	-0.084463	-0.302373	0.0566585	-0.108315	3.85216	4.04186	3.86383	3.93185	3.55579	3.54765	3.44392	3.42416	3.76627	3.64291	4.01319	3.90269	3.73498	3.51766	3.88299	3.72838	#N/A
ENSG00000183072.10	NKX2-5	protein_coding	-0.623019	7.92e-07	0.000700252	+	-0.915191	5.49e-09	1.74e-05	+	0.130493	0.11022	0.692916		-0.161679	0.0527819	0.988258		-0.271295	0.00260541	2.58412	0.0217951	+	-0.632865	-0.5983	-0.582018	-0.749169	-0.950195	-0.832215	-1.00489	-0.860235	6.00967	5.90663	5.88498	5.95429	5.32733	5.34274	5.38025	5.21318	6.19444	5.8088	6.17471	6.0996	5.1097	5.22827	5.0619	5.21691	#N/A
ENSG00000284906.3	ENSG00000284906	protein_coding	-0.760495	0.00019232	0.0209752	+	0.293052	0.077725	0.334493		-0.697796	0.000424984	0.254381		0.355751	0.0363592	0.988258		1.04787	0.00100843	2.99635	0.0146519	+	-0.752364	-0.866572	-0.670345	-0.822749	0.421482	0.55683	0.323211	-0.222073	2.24861	2.42899	2.23628	2.29865	1.57201	1.43865	1.65611	1.50378	1.45762	1.79506	1.92421	1.24446	2.04383	2.17976	1.95244	1.41752	#N/A
ENSG00000125740.15	FOSB	protein_coding	2.19019	3.66e-12	2.27e-08	+	1.91704	2.44e-11	1.51e-07	+	0.0551131	0.620239	0.916676		-0.218032	0.0639292	0.988258		-0.260253	0.064047	1.1935	0.124564		2.30408	2.27878	1.84791	2.25687	1.95284	1.79812	1.94289	1.95277	1.18772	1.04791	1.17009	1.13199	3.46052	3.41606	3.00643	3.41546	0.912755	1.35734	1.38359	1.10448	3.14159	2.98745	3.13853	3.15877	27
ENSG00000170345.10	FOS	protein_coding	1.54522	8.45e-08	0.000149222	+	1.03513	1.08e-05	0.00335562	+	0.113666	0.487102	0.878282		-0.396428	0.0253805	0.988258		-0.496612	0.0422106	1.37458	0.094782		1.68236	1.19601	1.24861	1.98792	0.976423	0.977535	1.01136	1.16314	2.92187	3.03809	2.94865	2.97261	4.67289	4.16738	4.24121	4.98061	2.77681	2.90998	3.27181	3.37728	4.05722	4.05892	4.09905	4.26119	26
ENSG00000165507.9	DEPP1	protein_coding	0.910296	4.87e-08	0.000149222	+	0.867729	9.06e-08	0.000124548	+	0.163261	0.0901113	0.668896		0.120694	0.200295	0.988258		-0.0108707	0.920923	0.0357765	0.939951		0.936936	0.906008	0.720039	0.98343	0.987702	0.624506	1.00431	0.886412	1.03161	0.832374	1.06367	0.792581	1.89442	1.84433	1.6796	1.94307	1.18527	1.09351	1.01092	1.08358	2.06684	1.70423	2.09033	1.9828	#N/A
ENSG00000153814.13	JAZF1	protein_coding	0.867843	2.29e-07	0.000257584	+	0.58522	2.37e-05	0.00506674	+	0.158196	0.123399	0.704235		-0.124426	0.218545	0.988258		-0.266355	0.0512214	1.29055	0.108296		0.68328	1.07533	0.865096	0.770771	0.580644	0.781466	0.48537	0.481573	1.35334	1.17877	1.36717	1.34694	2.01779	2.39068	2.20169	2.10744	1.39078	1.67902	1.52652	1.2827	2.04717	2.24858	1.95878	1.96535	#N/A
ENSG00000129744.3	ART1	protein_coding	0.817844	9.75e-05	0.0146552	+	0.485731	0.0210907	0.18044		0.0999234	0.547916	0.893668		-0.232189	0.10302	0.988258		-0.343724	0.152679	0.816221	0.23136		NaN	0.956973	0.887051	0.528003	NaN	0.372454	0.52145	NaN	0.0598234	0.0542807	-0.004938	NA	NA	1.00635	0.957661	0.59869	NA	0.136312	NA	NA	NA	0.544397	0.69969	NA	#N/A
ENSG00000223573.7	TINCR	protein_coding	0.77868	0.000272185	0.0253296	+	0.0335993	0.840728	0.940329		-0.0503058	0.7637	0.955262		-0.795387	0.000223291	0.460948		-0.721176	0.0190144	1.72092	0.0527271		1.25707	0.35514	1.00469	0.411972	0.125664	-0.0698721	0.0934163	-0.0050375	0.597233	0.51943	0.628134	0.375812	1.81241	0.891328	1.56212	0.969472	0.226755	0.536504	0.646681	0.509446	0.596884	0.401938	0.571525	0.483436	#N/A
ENSG00000146278.11	PNRC1	protein_coding	0.774128	5.86e-07	0.000558343	+	0.595971	1.27e-05	0.00367129	+	0.218468	0.0333399	0.608625		0.0403107	0.671367	0.994132		-0.15277	0.180712	0.743014	0.26889		0.960705	0.584468	0.797145	0.688376	0.604711	0.495565	0.54436	0.774975	4.53302	4.64669	4.61702	4.66455	5.59621	5.20082	5.43473	5.32604	4.76368	4.6674	4.85828	5.04581	5.42339	5.31483	5.36992	5.6109	#N/A
ENSG00000180425.11	C11orf71	protein_coding	0.75065	0.000176405	0.0203656	+	0.772118	0.000134358	0.0129564	+	0.0670067	0.664119	0.929346		0.0884748	0.56734	0.99083		0.0567781	0.48536	0.313936	0.602432		0.822355	0.664012	0.777978	0.58579	0.851308	0.63587	0.726484	0.863585	1.17191	1.79992	1.21343	1.68787	2.33248	2.15499	2.29019	2.09808	1.40099	1.19872	1.68359	1.85786	2.38322	2.16837	2.26529	2.41275	#N/A
ENSG00000092758.18	COL9A3	protein_coding	0.736886	0.00013581	0.0182606	+	0.301687	0.0545034	0.282965		0.404476	0.0136064	0.545386		-0.0307226	0.834518	0.994282		-0.425822	0.0417074	1.37979	0.0945113		1.08456	0.542969	0.859553	0.383895	0.149436	0.295946	0.365218	0.357095	1.65368	1.90664	1.72627	1.94505	2.91534	2.35459	2.69241	2.21683	2.44038	1.95797	2.41482	2.03636	2.3654	2.5125	2.58807	2.59031	#N/A
ENSG00000033327.13	GAB2	protein_coding	0.735633	7.13e-06	0.00315092	+	0.737251	1.6e-05	0.00412475	+	0.144961	0.224944	0.784784		0.146579	0.187284	0.988258		0.00207561	0.987427	0.00549497	0.991441		0.46565	0.9085	0.832984	0.629635	0.871682	0.635855	0.534826	0.802709	0.217435	0.0286183	0.410781	0.0804797	0.680149	1.10384	1.04956	0.84629	0.349954	0.304476	0.333438	NA	1.22077	0.985535	0.890803	1.16905	#N/A
ENSG00000165879.9	FRAT1	protein_coding	0.73262	0.000503424	0.0358277	+	0.885875	8.39e-05	0.0108211	+	-0.228576	0.187627	0.752046		-0.0753214	0.655552	0.9933		0.194112	0.110788	0.955506	0.182431		0.606699	0.68511	0.716395	0.738442	0.707205	0.950659	1.13143	0.733802	0.91184	1.53315	0.915487	0.786071	1.69302	1.75228	1.8048	1.82692	0.700536	0.52428	0.739652	1.26777	1.51418	1.75823	1.94529	1.55803	#N/A
ENSG00000171798.19	KNDC1	protein_coding	0.724548	0.000159577	0.019457	+	0.27223	0.0792774	0.337814		0.124016	0.404301	0.855668		-0.328303	0.0383913	0.988258		-0.414467	0.0168534	1.77331	0.0501304		0.864655	0.562962	0.675396	0.645326	0.209933	0.363388	0.513917	0.00323442	1.51511	0.902185	1.04642	1.25225	2.08484	1.76399	1.89766	1.86767	1.39087	1.29363	0.972874	1.55467	1.50637	1.66042	1.81724	1.31692	#N/A
ENSG00000159788.20	RGS12	protein_coding	0.687189	0.000790166	0.044657	+	0.147213	0.382447	0.690502		-0.098706	0.555277	0.895373		-0.638682	0.00143708	0.741113		-0.489314	0.040089	1.39697	0.091685		0.373428	0.605971	0.90379	0.687292	0.0624421	0.209459	0.53505	-0.193725	2.79604	2.13904	2.58743	2.27365	2.87077	3.08415	3.40321	3.18679	2.49131	2.28557	2.16019	2.46426	2.4005	2.54811	2.87999	2.16159	#N/A
ENSG00000198597.10	ZNF536	protein_coding	0.672116	1.49e-06	0.00111567	+	0.45116	0.000119327	0.0125243	+	0.185804	0.050527	0.632016		-0.0351521	0.692962	0.994282		-0.190892	0.0531295	1.27466	0.110277		0.800517	0.522539	0.590473	0.692365	0.477287	0.400032	0.367104	0.597904	0.752218	0.942226	0.66034	0.660648	1.57875	1.28161	1.37078	1.47275	0.994292	0.796459	0.869105	1.09879	1.40134	1.32468	1.29805	1.53921	#N/A
ENSG00000128268.12	MGAT3	protein_coding	0.665045	2.5e-05	0.00657627	+	0.280934	0.0227614	0.187081		0.167661	0.15045	0.724279		-0.216451	0.0693704	0.988258		-0.356709	0.035055	1.45525	0.0816847		0.474143	0.818346	0.52952	0.733911	0.168169	0.534314	0.357078	0.0695218	1.14799	0.796898	1.12957	0.943727	1.50848	1.83353	1.56594	1.77041	1.28814	1.18991	1.22054	0.990245	1.33286	1.69959	1.52865	1.25146	#N/A
ENSG00000088387.22	DOCK9	protein_coding	0.659716	0.000121239	0.0174485	+	0.303512	0.0315885	0.219898		0.0402076	0.757567	0.953777		-0.315996	0.026108	0.988258		-0.335051	0.102887	0.98764	0.175262		0.86124	0.376928	0.945452	0.388612	0.451958	0.126248	0.193994	0.459827	2.49798	2.56251	2.43445	2.58038	3.40046	2.89699	3.48675	2.92998	2.37539	2.61371	2.70339	2.54366	3.00032	2.6752	2.74924	3.02544	#N/A
ENSG00000074527.13	NTN4	protein_coding	0.642217	3.2e-05	0.00772062	+	0.634239	3.66e-05	0.00612622	+	0.121484	0.283991	0.811263		0.113506	0.315611	0.988258		0.0252683	0.77485	0.110783	0.839215		0.816887	0.53127	0.62016	0.491893	0.640009	0.688729	0.714028	0.518518	0.479912	0.0451546	0.354864	0.310428	1.14537	0.8406	0.950724	0.822533	0.366268	0.195639	0.411796	0.702593	1.04682	1.09613	1.12773	0.94258	#N/A
ENSG00000141526.18	SLC16A3	protein_coding	0.641859	8.71e-05	0.0139983	+	0.506099	0.00137364	0.0452167	+	0.268186	0.0387127	0.61424		0.132426	0.314292	0.988258		-0.106842	0.566041	0.247152	0.665772		0.450051	0.919088	0.738858	0.366171	NaN	0.7152	0.425591	0.394311	0.43846	0.267357	0.329699	0.117284	0.765299	1.21518	1.05618	0.683574	0.684262	0.394178	0.518131	0.628973	NA	1.25833	0.975019	0.954105	#N/A
ENSG00000056487.17	PHF21B	protein_coding	0.618464	0.000526585	0.0368223	+	0.307555	0.0449052	0.260458		0.204748	0.165623	0.730286		-0.10616	0.461423	0.988258		-0.290129	0.0918343	1.037	0.163188		0.628238	0.594258	0.497902	0.642359	0.235005	0.0604077	0.198505	0.708323	0.795558	0.523727	0.869538	1.03758	1.46634	1.41321	1.33809	1.48262	0.776894	1.25738	1.13282	0.878306	1.24717	1.07316	1.21755	1.73774	#N/A
ENSG00000171604.12	CXXC5	protein_coding	0.602752	6.11e-06	0.00290699	+	0.262189	0.00963812	0.120366		-0.131153	0.158307	0.725825		-0.471715	8.55e-05	0.460948		-0.322587	0.0253344	1.59629	0.0625759		0.406724	0.481808	0.806755	0.649428	0.124888	0.285443	0.422966	0.221072	2.43664	2.42037	2.41582	2.4243	2.85131	2.90724	3.25342	3.09617	2.31541	2.43403	2.2929	2.13018	2.41043	2.57157	2.7154	2.52387	#N/A
ENSG00000241563.4	CORT	protein_coding	0.589783	0.000345305	0.0286835	+	0.129334	0.40541	0.708624		0.174115	0.270255	0.806704		-0.286334	0.023445	0.988258		-0.3293	0.0466655	1.331	0.102003		0.788341	0.483302	0.466088	NaN	NaN	0.299003	0.150969	0.299859	0.306439	0.444997	NA	0.219967	1.12837	0.80418	0.8082	NA	NA	NA	NA	0.497916	NA	0.668656	0.52692	0.686175	#N/A
ENSG00000171132.14	PRKCE	protein_coding	0.589277	0.000756499	0.0431484	+	0.683168	0.000200756	0.0160478	+	-0.129862	0.366895	0.840985		-0.0359707	0.800096	0.994282		0.109229	0.390915	0.407918	0.510933		0.430362	0.669724	0.465603	0.659567	0.464183	0.906759	0.746583	0.544649	1.92593	1.58802	1.39283	1.49782	2.0682	2.28841	2.10552	2.29956	1.72059	1.61434	1.45085	1.09936	1.94691	2.39008	2.2362	2.04463	#N/A
ENSG00000255112.3	CHMP1B	protein_coding	0.584732	7.85e-05	0.013054	+	0.636296	3.27e-05	0.00570453	+	-0.00483345	0.96506	0.996957		0.0467301	0.67287	0.994282		0.0741535	0.518272	0.285442	0.627516		0.771371	0.377864	0.614287	0.506899	0.754766	0.544053	0.503043	0.765173	3.55777	3.72345	3.70872	3.68888	4.46193	4.04927	4.30693	4.19962	3.51923	3.52391	3.62853	3.98781	4.40799	4.19787	4.16316	4.43565	#N/A
ENSG00000151623.15	NR3C2	protein_coding	0.57843	0.000258326	0.0251535	+	0.243567	0.063337	0.303846		0.16933	0.183461	0.746719		-0.165532	0.1929	0.988258		-0.315789	0.0969493	1.01346	0.169833		0.531968	0.511622	0.433921	0.763177	0.108861	0.595663	0.341944	-0.0689368	0.358304	0.244978	0.211491	0.404388	0.858746	0.819245	0.762778	1.09211	0.331816	0.694211	0.462115	0.408339	0.575983	1.06338	0.815953	0.415438	#N/A
ENSG00000221944.9	TIGD1	protein_coding	0.572434	2.19e-05	0.00602071	+	0.456007	0.000219412	0.0168417	+	-0.0463023	0.629564	0.918312		-0.16273	0.104222	0.988258		-0.0931991	0.356779	0.4476	0.476349		0.741082	0.496393	0.620607	0.362156	0.403209	0.392255	0.591457	0.460521	1.47198	1.50349	1.5993	1.51363	2.28429	2.02044	2.16589	1.90752	1.29145	1.54381	1.3544	1.71353	1.86697	1.85661	2.06211	1.94153	#N/A
ENSG00000091490.11	SEL1L3	protein_coding	0.568352	0.000795589	0.0447591	+	0.159073	0.258506	0.582883		0.0701832	0.611803	0.91321		-0.339095	0.0244386	0.988258		-0.384479	0.0768079	1.11459	0.142643		0.673681	0.24634	0.882297	0.376247	0.0759467	0.484294	0.0585404	0.0218688	2.86996	2.5588	2.79992	2.66057	3.42343	2.97693	3.63413	3.12815	2.88231	2.78372	2.89699	2.60695	2.86117	3.27011	2.85065	2.82434	#N/A
ENSG00000160190.14	SLC37A1	protein_coding	0.567258	0.000356116	0.0291897	+	0.19456	0.13552	0.430883		0.489735	0.0012509	0.329411		0.117037	0.357523	0.988258		-0.320335	0.0281497	1.55053	0.0681665		0.570534	0.639051	0.587136	0.297668	0.285702	0.367257	0.163853	-0.003764	1.23987	0.881753	0.957479	0.51867	1.51737	1.56673	1.53605	1.24666	1.41003	1.44642	1.28912	1.41114	1.65999	1.74214	1.54503	1.38778	#N/A
ENSG00000196782.13	MAML3	protein_coding	0.564682	1.82e-05	0.00524753	+	0.487384	8.54e-05	0.0108958	+	0.0550096	0.555468	0.895373		-0.0222885	0.810258	0.994282		-0.0578824	0.564852	0.248065	0.665772		0.396537	0.635355	0.45467	0.689724	0.482195	0.550303	0.603031	0.309226	0.464512	0.208051	0.279476	0.389422	0.756243	0.975905	0.816455	1.05159	0.445369	0.578477	0.311495	0.226159	0.867582	0.93628	0.995306	0.711866	#N/A
ENSG00000172985.11	SH3RF3	protein_coding	0.555537	3.01e-06	0.00186536	+	0.507228	8.6e-06	0.00304082	+	0.0429488	0.58316	0.903073		-0.00536011	0.945115	0.99724		-0.0259517	0.772184	0.112279	0.839215		0.339038	0.621762	0.518163	0.668973	0.590998	0.538729	0.531288	0.383113	1.82451	1.86358	1.82214	1.69208	2.1619	2.42547	2.3431	2.49399	1.9152	1.76951	1.96701	1.72238	2.42454	2.37286	2.37172	2.23391	#N/A
ENSG00000176049.16	JAKMIP2	protein_coding	0.540919	0.000988428	0.0498344	+	0.0378705	0.778553	0.912341		0.265494	0.0632781	0.643909		-0.237555	0.0928488	0.988258		-0.48699	0.0384988	1.41455	0.088871		0.472322	0.767209	0.152806	0.697546	0.0326865	0.380794	-0.120646	-0.150913	1.6414	1.64222	1.63209	1.50361	2.09933	2.37506	1.78189	2.32671	1.92609	2.06238	1.81264	1.68019	1.89922	2.24792	1.75277	1.73287	#N/A
ENSG00000198551.10	ZNF627	protein_coding	0.532129	1.37e-05	0.00484672	+	0.503473	2.51e-05	0.00517224	+	-0.0176182	0.83621	0.97017		-0.0462737	0.588747	0.991518		-0.000108689	0.998949	0.000456728	0.998949		0.580911	0.582187	0.47756	0.412765	0.421102	0.58548	0.38077	0.665636	1.89053	2.08152	2.0158	2.20432	2.65146	2.63358	2.55018	2.48547	1.99691	2.02838	1.89989	2.19651	2.43557	2.60054	2.40213	2.69736	#N/A
ENSG00000177606.9	JUN	protein_coding	0.525219	0.000156491	0.019457	+	0.355016	0.00404352	0.0795732		0.00642709	0.951783	0.996031		-0.163776	0.138188	0.988258		-0.144842	0.260363	0.58442	0.361291		0.657543	0.323726	0.383297	0.666898	0.328009	0.268852	0.273541	0.581693	7.02034	6.99599	6.97057	7.15626	7.71441	7.36144	7.44225	7.72592	7.03737	6.8302	7.0436	7.25769	7.35603	7.29747	7.30845	7.62697	39
ENSG00000124496.13	TRERF1	protein_coding	0.513769	6.35e-05	0.0112319	+	0.483174	0.000236579	0.0175338	+	0.0341724	0.733327	0.94664		0.00357741	0.969203	0.997821		-0.0340606	0.746595	0.126915	0.818492		0.446943	0.284894	0.664808	0.563882	0.482227	0.536508	0.52278	0.282771	0.461945	0.171815	0.209631	0.176336	0.729243	0.548038	0.949187	0.848337	0.207802	0.318529	0.340982	NA	0.792251	0.847122	0.839692	0.610048	#N/A
ENSG00000173334.4	TRIB1	protein_coding	0.50908	4.16e-08	0.000149222	+	0.591834	5.61e-09	1.74e-05	+	-0.0698233	0.181083	0.746444		0.0129311	0.7985	0.994282		0.108079	0.0545475	1.26323	0.111349		0.42205	0.542039	0.443239	0.562395	0.62717	0.659399	0.590276	0.525195	4.37939	4.46341	4.44834	4.40694	4.86695	4.96778	4.89022	5.00945	4.41229	4.26384	4.39873	4.34393	4.96701	4.99983	4.937	4.88228	#N/A
ENSG00000115884.11	SDC1	protein_coding	0.507533	1.09e-05	0.00434491	+	0.320382	0.000977844	0.0368987	+	0.070033	0.384935	0.846773		-0.117119	0.155327	0.988258		-0.159243	0.0811797	1.09055	0.149637		0.379573	0.611173	0.494669	0.463089	0.213271	0.409029	0.44841	0.240822	2.68675	2.56365	2.71933	2.52207	3.02666	3.2391	3.14384	3.11233	2.51281	2.66378	2.81444	2.7809	2.89257	3.08892	3.1346	2.93737	#N/A
ENSG00000007866.22	TEAD3	protein_coding	0.504966	4.71e-05	0.0100677	+	0.271237	0.00831726	0.112494		0.0469213	0.6064	0.911158		-0.186807	0.053707	0.988258		-0.198192	0.0327372	1.48496	0.0785057		0.320897	0.447296	0.591214	0.560373	0.259155	0.39059	0.253976	0.22329	1.10647	0.924978	0.89457	1.31699	1.4104	1.51764	1.6828	1.65203	1.08971	1.10234	1.00903	1.22961	1.35013	1.48216	1.35184	1.33152	#N/A
ENSG00000121236.21	TRIM6	protein_coding	0.497853	0.000992079	0.0498344	+	0.467425	0.00164455	0.0505076		0.193072	0.133939	0.714425		0.162645	0.201799	0.988258		-0.00343185	0.983961	0.00702197	0.991441		0.539346	0.172965	0.487423	0.717277	0.126487	0.579177	0.550054	0.647564	1.71743	1.73134	1.51139	1.67008	2.21924	1.8337	2.16939	2.39932	1.96905	1.76228	1.7664	1.90479	1.96254	2.41582	2.393	2.50087	#N/A
ENSG00000204947.9	ZNF425	protein_coding	0.492983	5.94e-05	0.0108048	+	0.275101	0.00753996	0.106705		0.141142	0.13385	0.714388		-0.0767398	0.402255	0.988258		-0.194021	0.13118	0.882132	0.207702		0.393744	0.511128	0.245872	0.747673	0.320019	0.226676	0.353533	0.222107	1.63509	1.68891	1.7786	1.88352	2.16239	2.26061	2.01659	2.51847	1.90012	1.92923	1.94715	1.77419	2.19603	2.10328	2.23643	2.11537	#N/A
ENSG00000178343.5	SHISA3	protein_coding	0.492581	0.000499147	0.0358277	+	0.19957	0.092976	0.361308		0.189246	0.109501	0.692916		-0.103765	0.365466	0.988258		-0.264453	0.0336636	1.47284	0.0791896		0.45498	0.587794	0.394807	0.441172	0.0957047	0.248597	0.0446722	0.431969	0.316458	0.635353	0.239627	0.560727	0.919645	1.0333	0.861551	0.907992	0.40758	0.697111	0.5506	0.853859	0.711144	0.864626	0.666999	1.06466	#N/A
ENSG00000170873.19	MTSS1	protein_coding	0.48334	0.000665394	0.0399945	+	0.356121	0.0065684	0.100483		-0.0628261	0.585627	0.904105		-0.190046	0.112761	0.988258		-0.106162	0.417471	0.379374	0.539871		0.557589	0.354501	0.478663	0.457515	0.113168	0.515218	0.584283	0.210951	1.51005	1.30283	1.44205	1.64141	2.05667	1.83443	1.97983	1.95876	1.48681	1.59258	1.16204	1.4036	1.51846	1.9211	1.99646	1.63349	#N/A
ENSG00000058404.21	CAMK2B	protein_coding	0.472612	0.000828905	0.0453954	+	0.151813	0.199787	0.516774		0.00952818	0.934	0.994373		-0.311271	0.0149689	0.988258		-0.309849	0.0444653	1.35198	0.0989453		0.159348	0.572292	0.537409	0.549449	0.330796	0.034691	0.187419	0.0261963	0.791449	0.800892	0.685441	0.672786	0.918708	1.3125	1.29885	1.31097	0.919312	0.524191	0.969346	0.575833	1.07882	0.783306	0.942332	0.791474	#N/A
ENSG00000101333.19	PLCB4	protein_coding	0.462323	0.000161919	0.019457	+	0.517249	5.28e-05	0.00787342	+	0.0523529	0.579137	0.902893		0.107279	0.263584	0.988258		0.0777578	0.241745	0.616642	0.341206		0.523437	0.402766	0.367671	0.453872	0.561761	0.572379	0.36677	0.557867	0.924413	0.578727	0.675555	0.611993	1.25023	1.1104	1.09654	1.18282	0.935975	0.872424	0.555411	0.63629	1.30816	1.31937	1.12006	1.32152	#N/A
ENSG00000185483.13	ROR1	protein_coding	0.458182	1.53e-06	0.00111567	+	0.450952	1.85e-06	0.00120771	+	0.000999428	0.986854	0.998288		-0.00623099	0.918196	0.996868		0.0173858	0.820392	0.0859784	0.8671		0.410989	0.520082	0.405574	0.430015	0.308405	0.63657	0.419438	0.471791	2.29979	2.36587	2.31099	2.30302	2.75116	2.84109	2.74782	2.77234	2.37908	2.30578	2.32712	2.2717	2.61504	2.9438	2.73296	2.79568	#N/A
ENSG00000241697.5	TMEFF1	protein_coding	0.452412	0.000171311	0.0201935	+	0.37391	0.000941173	0.0362192	+	0.00206073	0.98221	0.998288		-0.0764414	0.413596	0.988258		-0.0568139	0.507139	0.294873	0.619183		0.43521	0.459671	0.309035	0.535576	0.460314	0.22181	0.321827	0.508286	4.17585	4.32804	4.11464	4.22228	4.66668	4.67199	4.54259	4.7692	4.37787	3.95652	4.19439	4.32027	4.66224	4.42433	4.53065	4.72747	#N/A
ENSG00000167535.8	CACNB3	protein_coding	0.452266	0.000312266	0.0272785	+	0.268894	0.0142466	0.14858		0.134618	0.18508	0.74934		-0.048754	0.622089	0.9933		-0.156105	0.225852	0.646175	0.32246		0.58553	0.523027	0.240859	0.37075	0.382857	0.411485	0.0339221	0.267481	2.62144	2.35208	2.52238	2.69439	3.15905	3.0774	2.81646	2.94643	2.71944	2.79105	2.62387	2.59439	3.05382	3.08304	2.71177	2.9557	#N/A
ENSG00000136205.18	TNS3	protein_coding	0.451111	1.57e-05	0.00487345	+	0.381997	9.03e-05	0.0111317	+	0.0918028	0.221169	0.782563		0.0226888	0.756656	0.994282		-0.0380677	0.6282	0.201902	0.711768		0.47664	0.286289	0.379597	0.5744	0.367367	0.503561	0.388641	0.305085	1.98792	1.76039	1.97646	1.80824	2.3855	2.176	2.29054	2.48542	1.98466	1.91362	2.03663	1.96531	2.32707	2.46386	2.35524	2.28205	#N/A
ENSG00000156103.16	MMP16	protein_coding	0.447241	8.97e-05	0.014232	+	0.370862	0.000521115	0.0259268	+	-0.00854586	0.920414	0.989912		-0.0849249	0.328739	0.988258		-0.0577869	0.46698	0.330701	0.585503		0.272163	0.42277	0.552492	0.457865	0.403738	0.449359	0.385603	0.235442	0.797626	0.681498	0.797499	0.585181	1.01226	1.14371	1.29467	1.20012	0.739937	0.913045	0.648998	0.52564	1.10679	1.153	1.09554	0.955744	#N/A
ENSG00000229544.9	NKX1-2	protein_coding	0.446147	0.000503678	0.0358277	+	0.265705	0.0188275	0.170592		-0.064859	0.529644	0.890317		-0.245301	0.0280671	0.988258		-0.142273	0.104438	0.981143	0.175803		0.391733	0.374118	0.500809	0.38553	0.259484	0.459627	0.229253	0.134735	1.61925	1.53141	1.30442	1.09317	1.81563	1.77886	1.92678	1.81158	1.45525	1.23008	1.36344	1.24005	1.57044	1.77117	1.54709	1.46294	#N/A
ENSG00000178764.8	ZHX2	protein_coding	0.445278	1.32e-05	0.00481277	+	0.435885	1.67e-05	0.00413986	+	-0.0429543	0.547846	0.893668		-0.0523475	0.465255	0.988258		0.0140991	0.824973	0.0835601	0.8671		0.395459	0.525592	0.359706	0.419128	0.456543	0.51079	0.294528	0.494422	1.9513	1.79222	1.90732	1.75758	2.2716	2.38258	2.23793	2.29743	1.78998	1.79862	1.96986	1.67816	2.25633	2.31117	2.1012	2.31146	#N/A
ENSG00000158292.7	GPR153	protein_coding	0.43552	0.0006459	0.0399945	+	0.196247	0.0718265	0.321867		0.211123	0.0547276	0.636409		-0.0281504	0.784778	0.994282		-0.22281	0.0669084	1.17452	0.128543		0.18381	0.558633	0.527162	0.39391	0.0766062	0.159787	0.211386	0.324495	1.73932	1.59649	1.49506	1.60309	1.81567	2.17134	2.1611	2.02793	2.0725	1.62896	1.8808	1.6962	1.89322	1.97699	2.03488	2.15836	#N/A
ENSG00000198944.6	SOWAHA	protein_coding	0.433698	0.000174222	0.0203428	+	0.231655	0.0181707	0.168426		0.176744	0.0612361	0.643909		-0.0252987	0.775903	0.994282		-0.179702	0.0713467	1.14663	0.135559		0.558154	0.393815	0.376317	0.334632	0.30374	0.348728	0.049522	0.242117	1.5727	1.76097	1.61708	1.81832	2.27212	2.08863	2.09236	2.05075	1.9263	1.66159	2.02558	1.86258	2.1622	2.20778	1.91487	2.11783	#N/A
ENSG00000155158.20	TTC39B	protein_coding	0.433593	0.000859157	0.0456385	+	0.071628	0.502548	0.771135		0.241195	0.0354421	0.610233		-0.120769	0.264904	0.988258		-0.334227	0.0237214	1.62486	0.0600734		0.571245	0.31335	0.32582	0.420001	0.186995	0.055133	0.235129	-0.183746	1.34657	0.94737	1.26972	1.24603	1.80339	1.52634	1.56004	1.6543	1.37417	1.59407	1.50071	1.30554	1.62268	1.49141	1.6777	1.26919	#N/A
ENSG00000135750.15	KCNK1	protein_coding	0.431816	0.000178895	0.0203656	+	0.10657	0.240368	0.564203		0.0501371	0.573621	0.901608		-0.275109	0.00658895	0.948273		-0.297504	0.0169767	1.77015	0.0501304		0.414064	0.464755	0.554467	0.221865	-0.0478219	0.185314	0.120665	0.20698	2.69025	2.86748	2.86471	2.95479	3.28013	3.31167	3.42261	3.09009	2.83392	2.74636	2.94719	3.05032	2.83073	3.06445	3.0061	3.10278	#N/A
ENSG00000152439.13	ZNF773	protein_coding	0.43065	0.000515099	0.0363276	+	0.204033	0.0540576	0.28181		-0.107538	0.287723	0.814638		-0.334155	0.00380715	0.760018		-0.199807	0.169923	0.769748	0.255921		0.366393	0.535583	0.369579	0.373796	0.218199	0.247302	0.485422	-0.1048	2.43756	2.41737	2.18982	2.41407	2.75414	2.90418	2.75941	2.7637	2.14683	2.31587	2.32634	2.23963	2.46169	2.49138	2.7358	2.15594	#N/A
ENSG00000089177.20	KIF16B	protein_coding	0.428656	2.85e-05	0.00720279	+	0.312621	0.000607867	0.0283908	+	0.0399339	0.588184	0.905006		-0.0761008	0.308431	0.988258		-0.082543	0.0863301	1.06384	0.156791		0.396842	0.477154	0.378742	0.358509	0.253703	0.39333	0.345079	0.288964	2.1613	1.7644	1.89072	2.08034	2.4006	2.46176	2.38458	2.36443	2.02731	2.06528	2.00793	1.95596	2.25399	2.39421	2.35226	2.30651	#N/A
ENSG00000112541.19	PDE10A	protein_coding	0.412799	0.000144061	0.0189685	+	0.449153	6.21e-05	0.00893616	+	0.0136152	0.869483	0.979487		0.0499697	0.548784	0.988832		0.0712664	0.33697	0.472408	0.459844		0.397726	0.345882	0.268599	0.534404	0.365044	0.512693	0.421837	0.532102	0.97249	0.570384	0.88971	0.911921	1.26373	1.19273	1.13668	1.40256	0.881313	0.822441	0.879212	0.816001	1.19984	1.34808	1.26352	1.38415	#N/A
ENSG00000185262.9	UBALD2	protein_coding	0.397572	7.35e-05	0.0126397	+	0.355099	0.000221798	0.0168417	+	-0.071243	0.346626	0.836483		-0.113716	0.141863	0.988258		-0.0145322	0.875323	0.0578314	0.912257		0.458838	0.576725	0.2946	0.190481	0.344965	0.325641	0.360266	0.431644	4.93031	5.12337	5.08335	5.13957	5.54913	5.64786	5.38697	5.28293	5.00807	4.98943	4.93181	5.06232	5.32616	5.30743	5.34835	5.43009	#N/A
ENSG00000185989.11	RASA3	protein_coding	0.386728	0.000814997	0.0451136	+	0.114405	0.234811	0.558477		0.320036	0.00352437	0.45917		0.0477133	0.613123	0.9933		-0.232012	0.0179841	1.74511	0.0510582		0.25945	0.280572	0.450811	0.429057	0.0735154	0.148776	0.255847	0.013705	2.16416	1.93359	1.8574	1.6367	2.1929	2.19486	2.38634	2.36466	2.27941	2.13807	2.2561	2.19841	2.27678	2.35263	2.46599	2.23422	#N/A
ENSG00000174206.13	KICS2	protein_coding	0.382659	0.000372285	0.0299206	+	0.18014	0.0479302	0.267583		0.0704411	0.412551	0.857728		-0.132078	0.135008	0.988258		-0.185642	0.0449051	1.3477	0.0990317		0.481482	0.295141	0.199946	0.480818	0.209019	0.185015	0.115298	0.205488	2.49486	2.47116	2.34042	2.60029	2.98021	2.77471	2.70075	2.9817	2.67271	2.60443	2.58681	2.32455	2.7514	2.72798	2.66456	2.76512	#N/A
ENSG00000120318.16	ARAP3	protein_coding	0.381942	0.000417051	0.0320172	+	0.210674	0.0249353	0.195536		0.217793	0.0211156	0.558193		0.0465256	0.589895	0.991741		-0.136213	0.1389	0.857298	0.215776		0.370416	0.396863	0.401394	0.254008	0.375202	0.239533	0.236549	0.0265438	0.834301	0.420136	0.723101	0.742026	1.08031	1.0876	1.11337	0.966057	0.930486	0.941826	0.809755	0.90867	1.25792	1.12284	1.12616	0.926516	#N/A
ENSG00000163947.12	ARHGEF3	protein_coding	0.381716	0.000137209	0.0182606	+	0.168131	0.0405647	0.247569		0.0840591	0.279775	0.808532		-0.129526	0.104648	0.988258		-0.189377	0.0173049	1.76183	0.0502861		0.3605	0.518126	0.303328	0.260659	0.160199	0.143471	0.170405	0.211028	2.56211	2.44268	2.26399	2.37902	2.79724	2.93571	2.74215	2.69956	2.53388	2.41198	2.66058	2.3776	2.64688	2.63074	2.66398	2.71496	#N/A
ENSG00000153162.9	BMP6	protein_coding	0.368306	0.000184875	0.0204304	+	0.251849	0.00420944	0.0805545		0.0475475	0.533442	0.890786		-0.06891	0.370234	0.988258		-0.0950458	0.173683	0.760244	0.259998		0.304483	0.461748	0.250898	0.376998	0.231386	0.365098	0.167159	0.2503	2.6969	2.50627	2.5173	2.52773	2.89004	3.02815	2.83853	2.96471	2.64996	2.50468	2.80115	2.4826	2.83316	2.96746	2.77582	2.86933	#N/A
ENSG00000187607.16	ZNF286A	protein_coding	0.367068	7.91e-05	0.013054	+	0.286237	0.000793738	0.0331351	+	0.179432	0.018986	0.55402		0.0986005	0.168826	0.988258		-0.0504381	0.491731	0.308272	0.607288		0.426524	0.344553	0.310674	0.30255	0.141779	0.326979	0.269761	0.444029	4.5095	4.37615	4.57403	4.35786	4.90563	4.80451	4.79186	4.78381	4.60137	4.69406	4.57986	4.65997	4.76001	4.9458	4.89488	5.07952	#N/A
ENSG00000169783.13	LINGO1	protein_coding	0.365974	0.00028964	0.026167	+	0.200377	0.0211655	0.18044		0.0702284	0.380737	0.844889		-0.0953682	0.239012	0.988258		-0.149148	0.0268325	1.57134	0.0656202		0.269486	0.338366	0.357716	0.427599	0.268508	0.22924	0.21298	0.0858481	3.58419	3.47897	3.44288	3.565	3.80866	3.85838	3.89897	3.96893	3.66525	3.41246	3.81041	3.46384	3.85155	3.81287	3.80291	3.68614	#N/A
ENSG00000198756.12	COLGALT2	protein_coding	0.362902	0.000369183	0.0298652	+	0.361194	0.000385222	0.0222798	+	-0.0108665	0.892661	0.984469		-0.0125745	0.87593	0.995113		0.0190906	0.844373	0.0734657	0.883729		0.250584	0.523819	0.246553	0.357235	0.38933	0.52977	0.325645	0.209808	1.67637	1.68883	1.83175	1.69196	1.9949	2.24897	1.99294	2.1037	1.66838	1.87063	1.72109	1.58534	2.09206	2.23309	2.03527	1.92979	#N/A
ENSG00000163040.15	CCDC74A	protein_coding	0.35396	0.000619151	0.0399198	+	0.00957043	0.908504	0.969286		0.2309	0.0130377	0.545386		-0.11349	0.186162	0.988258		-0.31436	0.0170484	1.76832	0.0501304		0.435668	0.271472	0.152541	0.475706	-0.0526634	-0.0432864	-0.0258448	0.199743	4.20821	4.10516	4.15561	3.99469	4.57543	4.39208	4.29438	4.61762	4.40326	4.23341	4.34233	4.40827	4.27805	4.28802	4.31176	4.54771	#N/A
ENSG00000198947.18	DMD	protein_coding	0.344832	0.000179353	0.0203656	+	0.352127	0.000146635	0.0136459	+	-0.0154426	0.827426	0.969132		-0.00814742	0.908377	0.996868		0.0269943	0.639918	0.193876	0.721734		0.342228	0.294071	0.359757	0.307167	0.300864	0.503083	0.343417	0.263837	2.82371	2.64973	2.68471	2.68874	3.0767	3.00939	3.09631	3.0438	2.73543	2.8686	2.62842	2.55266	2.99028	3.19309	3.03973	2.97051	#N/A
ENSG00000095203.15	EPB41L4B	protein_coding	0.344328	0.000270025	0.0253189	+	0.147735	0.0601073	0.296158		0.0351272	0.635485	0.919714		-0.161466	0.0420884	0.988258		-0.172055	0.0741546	1.12986	0.139818		0.449664	0.299713	0.158297	0.397087	0.275391	0.0455058	0.132842	0.162801	1.80445	1.95495	2.02943	1.9697	2.41116	2.24206	2.12188	2.36074	1.95226	1.98828	2.06897	1.88952	2.23757	2.00827	2.10191	2.14223	#N/A
ENSG00000088854.13	DNAAF9	protein_coding	0.344303	0.000572251	0.0379667	+	0.146689	0.0830158	0.343427		0.098711	0.230353	0.787053		-0.0989032	0.229491	0.988258		-0.168854	0.138515	0.858504	0.215776		0.409374	0.445871	0.0896575	0.351847	0.149703	0.293433	0.165193	0.0130031	0.89572	0.718131	0.959973	0.915535	1.30556	1.3229	0.987922	1.25019	0.902348	1.01468	1.01026	0.956915	1.10593	1.25025	1.1283	0.98648	#N/A
ENSG00000120693.15	SMAD9	protein_coding	0.34049	1.53e-05	0.00487345	+	0.324894	2.55e-05	0.00517224	+	0.0977798	0.0910907	0.67006		0.0821836	0.149841	0.988258		0.0137971	0.748904	0.125574	0.818492		0.256799	0.285045	0.352172	0.389279	0.393128	0.345434	0.259075	0.340847	2.7221	2.52403	2.71885	2.68576	2.94288	2.95197	3.04033	3.07751	2.74232	2.79942	2.71966	2.78045	3.13768	3.09058	3.01052	3.10265	#N/A
ENSG00000172201.12	ID4	protein_coding	0.33962	0.000833026	0.045403	+	0.202916	0.02493	0.195536		0.0362615	0.66217	0.929157		-0.100443	0.236093	0.988258		-0.111327	0.195656	0.708507	0.287661		0.467022	0.216043	0.362141	0.248008	0.180909	0.131838	0.174705	0.360454	5.67866	5.69845	5.70566	5.75077	6.19546	5.92532	6.09265	5.9786	5.66759	5.59528	5.74468	5.97105	5.91031	5.86183	5.911	6.10711	#N/A
ENSG00000164683.19	HEY1	protein_coding	0.328077	2.28e-05	0.00612189	+	0.234531	0.000602556	0.0282494	+	0.0531188	0.34169	0.833812		-0.040427	0.466373	0.988258		-0.0662167	0.144466	0.840234	0.220266		0.362984	0.246039	0.336753	0.30111	0.257584	0.190029	0.208668	0.325738	7.49683	7.60498	7.52396	7.56602	7.93102	7.79492	7.90687	7.8713	7.59811	7.5066	7.58798	7.71159	7.84149	7.77453	7.79947	7.9269	#N/A
ENSG00000162757.4	C1orf74	protein_coding	0.319525	0.000850845	0.0456385	+	0.470955	2e-05	0.00468009	+	-0.0867603	0.276069	0.807368		0.0646692	0.412656	0.988258		0.180948	0.0519059	1.28478	0.108651		0.285348	0.390633	0.227968	0.293208	0.519903	0.325149	0.435054	0.640844	1.78169	1.8416	1.60707	1.96617	2.10845	2.19458	2.05315	2.11846	1.66081	1.73436	1.74681	1.70751	2.21681	2.02265	2.13885	2.35501	#N/A
ENSG00000139946.11	PELI2	protein_coding	0.318508	1.28e-05	0.00479308	+	0.281029	4.91e-05	0.00768576	+	-0.027289	0.591888	0.905195		-0.0647677	0.213299	0.988258		-0.00900898	0.816953	0.0878032	0.8671		0.296376	0.232283	0.362001	0.311473	0.324294	0.316176	0.311539	0.21409	2.25798	2.16621	2.31486	2.32465	2.58401	2.50076	2.65171	2.60126	2.22605	2.24772	2.1898	2.29098	2.54625	2.53872	2.54038	2.4533	#N/A
ENSG00000072274.14	TFRC	protein_coding	0.316422	0.000344847	0.0286835	+	0.28247	0.00092477	0.0359182	+	-0.0382373	0.585049	0.903543		-0.072189	0.308849	0.988258		-0.00868723	0.920658	0.0359018	0.939951		0.274249	0.417863	0.244968	0.260641	0.309701	0.480361	0.128396	0.244514	5.16528	5.20864	5.27194	5.20537	5.50778	5.63224	5.48057	5.49632	5.08514	5.2778	5.12311	5.21222	5.46981	5.64106	5.2954	5.42188	#N/A
ENSG00000111110.12	PPM1H	protein_coding	0.311081	0.000551837	0.037528	+	0.259247	0.00240709	0.0618102		0.108872	0.146244	0.724279		0.0570385	0.434459	0.988258		-0.0260052	0.722336	0.141261	0.796504		0.217612	0.312111	0.345558	0.287866	0.452278	0.230257	0.216811	0.15978	2.29165	2.07586	2.05191	2.18343	2.39235	2.46769	2.52237	2.46476	2.34295	2.33181	2.17364	2.18994	2.70015	2.47871	2.47157	2.4249	#N/A
ENSG00000130066.17	SAT1	protein_coding	0.30577	0.000485984	0.0351756	+	0.247035	0.00271964	0.0658727		-0.0635616	0.370244	0.840985		-0.122297	0.0959283	0.988258		-0.0334955	0.615008	0.211119	0.702567		0.274696	0.310292	0.283054	0.290018	0.191195	0.151142	0.247067	0.434673	6.64122	6.68576	6.64932	6.67737	6.9581	6.97454	6.96854	6.97558	6.4504	6.64989	6.54727	6.75187	6.77589	6.73642	6.83865	7.03662	#N/A
ENSG00000183722.9	LHFPL6	protein_coding	0.302442	0.000856928	0.0456385	+	0.107309	0.160746	0.465204		0.170212	0.0335853	0.609066		-0.024921	0.736491	0.994282		-0.168523	0.132315	0.878392	0.208164		0.486702	0.205616	0.391102	0.0596798	0.134107	0.155508	0.0983717	0.08102	3.38019	3.42493	3.46012	3.4186	3.92806	3.62782	3.83454	3.50319	3.59154	3.53729	3.6314	3.60446	3.70915	3.73114	3.68031	3.67332	#N/A
ENSG00000104998.4	IL27RA	protein_coding	0.302235	0.000568556	0.0379667	+	0.141334	0.0593862	0.295398		0.112154	0.126248	0.708825		-0.0487464	0.492192	0.988258		-0.133277	0.0938099	1.02775	0.165507		0.174483	0.328219	0.350427	0.278506	0.130623	0.307597	0.0642127	0.0960958	1.78738	1.87192	2.0065	1.81623	2.06805	2.20263	2.24607	2.17422	1.8554	1.97041	2.09038	2.01445	2.0988	2.27637	2.03928	2.08153	#N/A
ENSG00000160094.15	ZNF362	protein_coding	0.301154	5.29e-05	0.0100677	+	0.329358	2.05e-05	0.00469148	+	-0.0768467	0.173597	0.738251		-0.0486418	0.380017	0.988258		0.0559028	0.280201	0.552531	0.386646		0.251468	0.308699	0.267469	0.302201	0.385415	0.437185	0.294976	0.235872	3.61585	3.43987	3.56624	3.60988	3.83185	3.86993	3.84993	3.88474	3.55732	3.4495	3.43586	3.48177	3.85134	3.9037	3.76779	3.71905	#N/A
ENSG00000105085.11	MED26	protein_coding	0.296737	5.81e-05	0.0107292	+	0.136272	0.0223873	0.18609		0.0928393	0.103155	0.69112		-0.0676259	0.225355	0.988258		-0.133787	0.0671338	1.17306	0.128543		0.184737	0.245365	0.409377	0.279741	0.203485	0.167864	0.174178	0.038543	3.46238	3.40937	3.36172	3.46205	3.62928	3.67075	3.856	3.72644	3.54035	3.5021	3.50688	3.51754	3.70427	3.66924	3.68186	3.55659	#N/A
ENSG00000172318.6	B3GALT1	protein_coding	0.296308	0.000261967	0.0251535	+	0.28319	0.000396105	0.0223942	+	-0.00688558	0.913417	0.988968		-0.0200035	0.752462	0.994282		0.0151978	0.820344	0.086004	0.8671		0.258986	0.314362	0.37738	0.160268	0.165147	0.298738	0.352502	0.355401	0.897977	0.802655	0.862002	0.758609	1.11159	1.14781	1.23206	1.01502	0.728683	0.795255	0.895406	0.874356	0.972632	1.10681	1.16688	1.18014	#N/A
ENSG00000049618.25	ARID1B	protein_coding	0.285574	0.000303909	0.0270788	+	0.293567	0.000235302	0.0175338	+	-0.0382705	0.539784	0.891305		-0.0302775	0.626782	0.9933		0.0351796	0.601182	0.220994	0.700433		0.384638	0.114584	0.327123	0.247228	0.356494	0.241407	0.285335	0.331054	4.47639	4.67097	4.5539	4.56573	4.9723	4.68309	4.91686	4.83704	4.53601	4.51216	4.52878	4.53696	4.86878	4.75429	4.80451	4.8606	#N/A
ENSG00000168795.5	ZBTB5	protein_coding	0.279959	4.23e-05	0.00933801	+	0.36487	2.17e-06	0.00129739	+	-0.0650336	0.203712	0.762972		0.0198774	0.69023	0.994282		0.108132	0.0178866	1.74747	0.0510582		0.273991	0.328643	0.253114	0.198177	0.396046	0.366065	0.406359	0.317982	3.53911	3.64146	3.63389	3.65221	3.91087	3.94636	3.89207	3.83721	3.51707	3.66882	3.5065	3.51416	3.93475	3.90536	3.95196	3.87394	#N/A
ENSG00000116793.16	PHTF1	protein_coding	0.279868	0.000216358	0.0215957	+	0.0573406	0.33557	0.653123		0.0600623	0.313875	0.823931		-0.162465	0.0130508	0.988258		-0.197305	0.0218264	1.66102	0.0579691		0.365156	0.3402	0.198817	0.149405	0.0262787	0.122242	-0.0167246	0.132561	3.72767	3.73268	3.74526	3.74069	4.12194	4.07782	3.95768	3.90834	3.83316	3.69525	3.86379	3.79435	3.80799	3.90454	3.77187	3.93152	#N/A
ENSG00000197587.12	DMBX1	protein_coding	0.27951	0.000954056	0.0486617	+	0.163724	0.0296429	0.21326		0.0529917	0.448339	0.863255		-0.0627936	0.370848	0.988258		-0.0889524	0.191633	0.717529	0.283434		0.234805	0.27942	0.155169	0.379572	0.106092	0.141772	0.162623	0.28267	0.666878	0.672805	0.582325	0.787895	0.933279	0.958739	0.855722	1.0802	0.797764	0.668429	0.615035	0.840642	0.820812	0.857082	0.884231	1.01464	#N/A
ENSG00000114779.20	ABHD14B	protein_coding	0.278358	0.00013249	0.0182606	+	0.0988089	0.0898411	0.356645		0.13288	0.0277184	0.594337		-0.0466682	0.404996	0.988258		-0.154869	0.0192123	1.71642	0.0527271		0.181106	0.290865	0.323069	0.250498	0.0146077	0.169144	0.073576	0.168732	4.8424	4.7666	4.77479	4.84472	5.00894	5.09954	5.15298	5.08049	5.0529	4.87656	4.91448	4.91609	4.94073	5.09585	5.00658	5.1121	#N/A
ENSG00000107719.10	PALD1	protein_coding	0.267266	9.41e-05	0.0146111	+	0.201893	0.00118964	0.0413494	+	0.00547833	0.915053	0.989729		-0.0598949	0.254198	0.988258		-0.0384829	0.464836	0.3327	0.585503		0.190901	0.235624	0.2483	0.326713	0.262455	0.269833	0.220107	0.0952118	4.03625	4.05001	4.1303	4.13313	4.29894	4.3245	4.35841	4.4369	4.03044	4.0878	4.13322	4.12014	4.33917	4.34713	4.30371	4.18918	#N/A
ENSG00000168612.5	ZSWIM1	protein_coding	0.260296	0.000450574	0.0331949	+	0.21852	0.00191408	0.0552227		-0.0287351	0.627883	0.917542		-0.0705108	0.24354	0.988258		-0.0163819	0.801572	0.0960575	0.860819		0.228329	0.363074	0.249363	0.129438	0.174146	0.215799	0.172701	0.342031	3.1004	3.20946	3.2012	3.0799	3.39754	3.51313	3.42066	3.30081	3.13018	3.13328	3.16005	3.05251	3.27932	3.32156	3.28476	3.46446	#N/A
ENSG00000112242.16	E2F3	protein_coding	0.244584	0.000151869	0.0193782	+	0.188071	0.00152312	0.0479688	+	-0.00673305	0.89149	0.98442		-0.0632456	0.212257	0.988258		-0.0300443	0.430752	0.365773	0.554145		0.297242	0.147553	0.254436	0.212996	0.221178	0.204386	0.151752	0.214735	4.97251	5.01512	5.03897	5.09907	5.34892	5.18007	5.30819	5.26683	4.98097	5.0702	4.97877	5.06879	5.22974	5.21354	5.1672	5.24055	#N/A
ENSG00000181274.7	FRAT2	protein_coding	0.236775	0.000473431	0.0346725	+	0.206992	0.00145882	0.0470174	+	-0.0086042	0.873476	0.980073		-0.0383867	0.481027	0.988258		-0.00510963	0.885372	0.0528744	0.917772		0.216817	0.194848	0.212436	0.25596	0.28758	0.205164	0.230869	0.136009	4.75084	4.77508	4.84321	4.83329	5.03791	4.99678	5.03561	5.07921	4.83324	4.65171	4.8849	4.79814	5.06548	4.98366	5.01566	4.93116	#N/A
ENSG00000185561.10	TLCD2	protein_coding	0.230714	0.000265687	0.0251571	+	0.215832	0.000485711	0.0251143	+	0.0339949	0.494631	0.881583		0.0191128	0.699418	0.994282		0.0104969	0.821481	0.0854024	0.8671		0.101212	0.276941	0.23508	0.24191	0.168597	0.231603	0.276429	0.220502	1.31936	1.27547	1.35012	1.33785	1.44257	1.59915	1.57852	1.58543	1.30799	1.43504	1.32852	1.34724	1.50866	1.57226	1.62338	1.57782	#N/A
ENSG00000176102.13	CSTF3	protein_coding	0.22708	0.000916075	0.0476398	+	0.114178	0.0557601	0.286086		0.0637239	0.265004	0.804068		-0.0491778	0.385597	0.988258		-0.0857544	0.109905	0.958982	0.182192		0.317994	0.166033	0.195046	0.163935	0.164183	0.0913949	0.0652853	0.179127	5.96792	5.99726	5.99173	6.00046	6.32739	6.15628	6.20652	6.17549	6.03464	6.02017	5.97002	6.18743	6.20025	6.12805	6.10824	6.23244	#N/A
ENSG00000103942.13	HOMER2	protein_coding	0.202454	0.000484201	0.0351756	+	0.0676815	0.158051	0.46149		0.102039	0.040753	0.620424		-0.0327342	0.483285	0.988258		-0.107841	0.0208723	1.68043	0.0560375		0.155421	0.252054	0.125349	0.205364	0.131376	0.0467308	0.0855872	0.0431312	5.4692	5.36856	5.50062	5.45095	5.62439	5.70187	5.5964	5.67649	5.55618	5.50231	5.60889	5.5301	5.66554	5.58148	5.62664	5.59455	#N/A
ENSG00000136240.10	KDELR2	protein_coding	-0.166909	0.000955483	0.0486617	+	-0.192415	0.000274828	0.0192178	+	0.00937648	0.820675	0.967649		-0.0161302	0.697075	0.994282		0.000758816	0.984494	0.00678704	0.991441		-0.18131	-0.10158	-0.237522	-0.214783	-0.152725	-0.165623	-0.162965	-0.250847	7.64007	7.58745	7.58144	7.60195	7.44204	7.50261	7.3879	7.41072	7.60561	7.62022	7.62522	7.59736	7.44382	7.43151	7.44047	7.36295	#N/A
ENSG00000205250.9	E2F4	protein_coding	-0.195504	0.000540313	0.0371525	+	-0.178685	0.00115264	0.0411131	+	-0.0175472	0.699042	0.938982		-0.000728051	0.987168	0.999425		0.0432589	0.353214	0.451962	0.474152		-0.27908	-0.115848	-0.229404	-0.225738	-0.158091	-0.198649	-0.101857	-0.218437	6.59411	6.57285	6.56101	6.53111	6.30643	6.45051	6.35819	6.36193	6.59711	6.53188	6.51132	6.54857	6.37352	6.33355	6.43664	6.33043	#N/A
ENSG00000110104.13	CCDC86	protein_coding	-0.204874	0.000651589	0.0399945	+	-0.251414	9.75e-05	0.0113793	+	0.0060567	0.900595	0.986431		-0.0404835	0.409214	0.988258		-0.0232433	0.503945	0.297617	0.619183		-0.287367	-0.196474	-0.173607	-0.228482	-0.198096	-0.276533	-0.218729	-0.285544	7.00523	6.99627	6.92848	7.00316	6.71626	6.78799	6.8321	6.7773	7.07771	6.93841	7.02602	6.91523	6.77837	6.70053	6.76463	6.70818	#N/A
ENSG00000146072.6	TNFRSF21	protein_coding	-0.213592	0.000901114	0.0472588	+	-0.141631	0.0152376	0.153746		-0.04979	0.350407	0.837411		0.0221714	0.673832	0.994282		0.0990791	0.0578376	1.23779	0.117097		-0.218769	-0.310433	-0.15692	-0.239527	-0.216671	-0.105865	-0.105008	-0.101788	3.75905	3.67488	3.61512	3.66311	3.48082	3.37	3.54475	3.46222	3.57558	3.68733	3.60751	3.64258	3.3961	3.5075	3.51465	3.52824	#N/A
ENSG00000071127.18	WDR1	protein_coding	-0.215319	0.000572292	0.0379667	+	-0.217856	0.000516662	0.0259268	+	0.0153699	0.759793	0.954534		0.0128331	0.798404	0.994282		0.0224904	0.55251	0.25766	0.659276		-0.296615	-0.204829	-0.231113	-0.199569	-0.136712	-0.2643	-0.200124	-0.241027	6.27752	6.14901	6.22522	6.26947	5.95513	6.02776	6.02271	6.05434	6.3181	6.19609	6.28564	6.18286	6.09547	5.96847	6.03894	6.0084	#N/A
ENSG00000165572.8	KBTBD6	protein_coding	-0.217286	0.000443268	0.0329341	+	-0.14387	0.00956145	0.120074		-0.0237753	0.630274	0.918344		0.0496405	0.321261	0.988258		0.0962552	0.0238348	1.62279	0.0600734		-0.220079	-0.236889	-0.286408	-0.192804	-0.0897367	-0.134357	-0.118726	-0.208339	4.44987	4.41205	4.36234	4.45384	4.21994	4.18397	4.15569	4.24937	4.41772	4.49783	4.33762	4.32982	4.29375	4.24972	4.27165	4.1924	#N/A
ENSG00000164951.16	PDP1	protein_coding	-0.222794	0.000930707	0.0477982	+	-0.182645	0.0042058	0.0805545		0.0362117	0.513352	0.885113		0.0763611	0.178547	0.988258		0.0687794	0.100509	0.997794	0.173577		-0.20639	-0.248222	-0.221825	-0.291373	-0.11923	-0.228518	-0.122646	-0.222298	3.60775	3.43422	3.43471	3.614	3.33917	3.27818	3.32581	3.25634	3.55349	3.6047	3.49784	3.57949	3.424	3.3153	3.42747	3.33818	#N/A
ENSG00000119820.11	YIPF4	protein_coding	-0.227236	0.00085359	0.0456385	+	-0.238624	0.000562356	0.0272772	+	0.0125086	0.821862	0.967668		0.00112062	0.983893	0.999207		0.0160586	0.778057	0.108988	0.839215		-0.120175	-0.273453	-0.258438	-0.328497	-0.308173	-0.210709	-0.241269	-0.156178	5.49031	5.56464	5.56792	5.43398	5.41567	5.24324	5.27949	5.20951	5.49289	5.53425	5.55674	5.523	5.20282	5.30088	5.27662	5.37207	#N/A
ENSG00000172893.18	DHCR7	protein_coding	-0.231319	0.000304108	0.0270788	+	-0.143363	0.0110531	0.129549		-0.0720571	0.165485	0.730198		0.0158992	0.752032	0.994282		0.113849	0.0502923	1.2985	0.108019		-0.268103	-0.148884	-0.235715	-0.340278	-0.204986	-0.0924525	-0.116724	-0.123423	6.92523	7.0006	6.9112	6.89373	6.68525	6.78531	6.71971	6.61523	6.86268	6.80641	6.92958	6.84386	6.6405	6.75362	6.73565	6.73932	#N/A
ENSG00000100528.12	CNIH1	protein_coding	-0.233343	0.000728822	0.0425502	+	-0.280483	0.000135978	0.0129564	+	0.0206303	0.712932	0.940362		-0.0265092	0.636892	0.9933		-0.0226682	0.379569	0.42071	0.501356		-0.236338	-0.230869	-0.255183	-0.276298	-0.322176	-0.23101	-0.29414	-0.242034	8.01671	8.07847	8.05345	8.05578	7.83482	7.82114	7.81806	7.79702	7.9878	7.94876	8.20871	8.14167	7.73523	7.82699	7.77015	7.83263	#N/A
ENSG00000132952.12	USPL1	protein_coding	-0.248738	0.000331461	0.0282976	+	-0.276705	0.000120872	0.0125243	+	0.0126913	0.816122	0.967265		-0.0152758	0.779653	0.994282		-0.00312717	0.9531	0.0208617	0.968788		-0.25432	-0.220007	-0.332507	-0.256113	-0.385091	-0.169941	-0.282539	-0.237885	4.05579	4.1475	4.03147	4.0317	3.83302	3.84818	3.75692	3.83339	4.05311	4.1687	4.04107	4.05434	3.68019	3.89593	3.78963	3.84465	#N/A
ENSG00000052802.13	MSMO1	protein_coding	-0.249742	0.000910247	0.0475364	+	-0.252382	0.000833779	0.033835	+	0.114274	0.078433	0.666108		0.111634	0.0848612	0.988258		0.0236089	0.699803	0.155024	0.778609		-0.133625	-0.240098	-0.315724	-0.380069	-0.264541	-0.254848	-0.283195	-0.172497	6.52705	6.48992	6.46733	6.41666	6.36298	6.23735	6.18296	6.11869	6.45121	6.64687	6.62386	6.6361	6.31018	6.32046	6.29841	6.41948	#N/A
ENSG00000184486.10	POU3F2	protein_coding	-0.252103	0.00020493	0.0212269	+	-0.144904	0.0133616	0.142935		-0.0426255	0.421851	0.859618		0.064573	0.23017	0.988258		0.133502	0.0224351	1.64907	0.0589518		-0.159606	-0.315176	-0.271243	-0.32815	-0.0734042	-0.166401	-0.14284	-0.157522	3.65584	3.67632	3.59884	3.7111	3.52109	3.34637	3.41153	3.3547	3.65337	3.61871	3.52324	3.67629	3.52845	3.43605	3.4659	3.46159	#N/A
ENSG00000196449.4	YRDC	protein_coding	-0.254294	0.000181914	0.0204304	+	-0.380263	2.4e-06	0.00133234	+	0.0273757	0.602194	0.909597		-0.0985935	0.0745663	0.988258		-0.0987742	0.0484256	1.31492	0.104922		-0.161419	-0.304509	-0.295909	-0.320505	-0.37808	-0.330274	-0.405946	-0.363139	5.86776	5.9052	5.85387	5.89245	5.73842	5.57618	5.60601	5.58149	5.92019	5.83255	5.85429	6.02175	5.51203	5.56043	5.49105	5.54422	#N/A
ENSG00000108788.12	MLX	protein_coding	-0.256525	0.000652874	0.0399945	+	-0.229279	0.00163782	0.0505076		-0.0403088	0.50993	0.885113		-0.0130626	0.829777	0.994282		0.0546433	0.412929	0.384125	0.536808		-0.257284	-0.32708	-0.143057	-0.368157	-0.240451	-0.158339	-0.317393	-0.160821	5.10181	5.25023	5.22012	5.14069	4.94203	4.85308	5.05834	4.83331	5.13645	5.07084	5.18331	5.16102	4.88124	4.96395	4.81119	4.97813	#N/A
ENSG00000006744.19	ELAC2	protein_coding	-0.266356	0.000201492	0.0212269	+	-0.207357	0.00174181	0.05271		-0.0374314	0.502175	0.88332		0.0215667	0.697521	0.994282		0.0815548	0.0879048	1.05599	0.158485		-0.353129	-0.231738	-0.286706	-0.264286	-0.196094	-0.118076	-0.241275	-0.254195	7.14259	7.0349	7.09099	7.0784	6.75493	6.85716	6.82343	6.84593	7.0799	6.99211	7.17901	6.94613	6.84206	6.92067	6.80377	6.80122	#N/A
ENSG00000132773.12	TOE1	protein_coding	-0.270552	0.000124192	0.0176681	+	-0.270944	0.00012244	0.0125243	+	0.00726085	0.892003	0.984469		0.00686858	0.897801	0.996868		0.0274471	0.473194	0.32496	0.590298		-0.348193	-0.284693	-0.311215	-0.205506	-0.313837	-0.243854	-0.223917	-0.258211	5.16913	5.16719	5.08123	5.24211	4.8373	4.88165	4.87636	4.98215	5.0982	5.13475	5.18007	5.2757	4.84117	4.91174	4.93798	4.91405	#N/A
ENSG00000130810.20	PPAN	protein_coding	-0.271711	0.000400614	0.0313823	+	-0.270039	0.000423361	0.0230835	+	-0.00850422	0.888843	0.983811		-0.00683223	0.910584	0.996868		0.0291173	0.613694	0.212048	0.702567		-0.30396	-0.252059	-0.273516	-0.327713	-0.364271	-0.329146	-0.141783	-0.205579	6.93209	6.81763	6.91161	6.93263	6.61586	6.64861	6.64838	6.59426	6.87569	6.7688	6.95944	6.95603	6.50969	6.5454	6.73906	6.68563	#N/A
ENSG00000128714.6	HOXD13	protein_coding	-0.273716	0.000183274	0.0204304	+	-0.326158	3.12e-05	0.00568351	+	0.00486298	0.931187	0.993391		-0.0475792	0.403844	0.988258		-0.0250748	0.544069	0.264346	0.652355		-0.2374	-0.334685	-0.263691	-0.326216	-0.235436	-0.383274	-0.307534	-0.336045	6.2874	6.41503	6.27551	6.42127	6.13292	6.01648	6.10871	6.04626	6.37963	6.25247	6.3503	6.43628	6.10246	5.95522	6.03725	6.01911	#N/A
ENSG00000137411.19	VARS2	protein_coding	-0.279807	0.000345141	0.0286835	+	-0.179334	0.0098354	0.121648		-0.069158	0.271747	0.806704		0.0313154	0.612843	0.9933		0.12347	0.0824972	1.08356	0.150939		-0.352769	-0.158273	-0.344924	-0.335752	-0.273021	-0.11448	-0.1236	-0.186736	5.69447	5.75362	5.75788	5.61501	5.37433	5.54967	5.38425	5.3935	5.638	5.67426	5.71898	5.51312	5.35201	5.51114	5.50832	5.45555	#N/A
ENSG00000181744.9	DIPK2A	protein_coding	-0.280284	0.000622487	0.0399198	+	-0.389429	2.55e-05	0.00517224	+	0.0593183	0.375102	0.842466		-0.0498271	0.454457	0.988258		-0.0814371	0.311108	0.507089	0.426909		-0.204288	-0.239515	-0.443042	-0.303436	-0.475338	-0.360029	-0.438224	-0.242438	4.54065	4.53871	4.65138	4.60678	4.40111	4.34673	4.16443	4.30412	4.55063	4.64869	4.65695	4.71852	4.15176	4.26766	4.19576	4.40191	#N/A
ENSG00000160072.20	ATAD3B	protein_coding	-0.282645	0.00063121	0.0399945	+	-0.137388	0.0535831	0.281204		-0.197276	0.00887306	0.537046		-0.052019	0.43974	0.988258		0.170728	0.0512979	1.2899	0.108296		-0.362627	-0.281679	-0.164601	-0.38921	-0.108153	-0.272828	-0.067474	-0.0667483	6.32459	6.37816	6.25091	6.42887	6.00362	6.06541	6.20372	5.97919	6.21224	6.06249	6.18546	6.13323	6.02543	5.86135	6.073	6.08409	#N/A
ENSG00000143333.7	RGS16	protein_coding	-0.286475	0.000259325	0.0251535	+	-0.219182	0.00243652	0.0621714		0.0227464	0.710556	0.940362		0.0900401	0.155249	0.988258		0.0927676	0.245989	0.609084	0.345223		-0.351267	-0.209339	-0.405802	-0.244954	-0.319336	-0.172678	-0.277894	-0.0703839	3.24938	3.31036	3.30516	3.30079	2.96025	3.08302	2.90779	3.06872	3.34172	3.34904	3.24394	3.32196	2.97954	3.12679	3.02787	3.24574	#N/A
ENSG00000182704.8	TSKU	protein_coding	-0.290912	0.000881192	0.046609	+	-0.231073	0.00498604	0.0874111		-0.0415033	0.562963	0.898015		0.0183361	0.797369	0.994282		0.0828053	0.109281	0.961457	0.182192		-0.348082	-0.260394	-0.283959	-0.351177	-0.329963	-0.150253	-0.228216	-0.203959	2.63343	2.68192	2.89725	2.79907	2.42856	2.49709	2.49476	2.42762	2.69429	2.69159	2.87956	2.58021	2.37229	2.55259	2.48093	2.51555	#N/A
ENSG00000116044.17	NFE2L2	protein_coding	-0.291828	7.31e-05	0.0126397	+	-0.295207	6.51e-05	0.00919884	+	0.0269346	0.623782	0.917295		0.0235557	0.667643	0.9933		0.0194736	0.586257	0.231912	0.686282		-0.258609	-0.368298	-0.345071	-0.261842	-0.285968	-0.341878	-0.272353	-0.255727	4.81153	4.92112	4.79603	4.93468	4.62759	4.49874	4.5432	4.62651	4.91729	4.99018	4.83551	4.82812	4.5944	4.53908	4.6149	4.64189	#N/A
ENSG00000172059.11	KLF11	protein_coding	-0.292234	0.000691592	0.0409561	+	-0.253115	0.00219386	0.0594165		-0.124642	0.0889429	0.668896		-0.0855222	0.230995	0.988258		0.0655902	0.436614	0.359902	0.555895		-0.416201	-0.287822	-0.370483	-0.169863	-0.149602	-0.194232	-0.410297	-0.227877	2.93904	2.76522	2.78902	2.82638	2.4363	2.54553	2.4841	2.6848	2.76937	2.63991	2.75794	2.65387	2.54188	2.49784	2.28807	2.48085	#N/A
ENSG00000247626.5	MARS2	protein_coding	-0.296366	4.81e-05	0.0100677	+	-0.22543	0.000648801	0.029561	+	-0.0239951	0.653785	0.92636		0.0469416	0.384858	0.988258		0.0982601	0.0763919	1.11695	0.142643		-0.288471	-0.33918	-0.221655	-0.403075	-0.238837	-0.271488	-0.191405	-0.157611	4.89773	4.96807	4.97417	4.92073	4.67216	4.6023	4.74106	4.55972	4.83201	4.90006	4.94097	4.99169	4.66057	4.62851	4.71489	4.75905	#N/A
ENSG00000275004.4	ZNF280B	protein_coding	-0.297436	0.000640841	0.0399945	+	-0.260517	0.00188348	0.0545946		-0.041572	0.556333	0.895373		-0.00465369	0.94718	0.99724		0.0596464	0.435482	0.361029	0.555895		-0.228423	-0.334727	-0.29714	-0.40021	-0.366603	-0.218123	-0.339511	-0.097678	2.75559	2.64969	2.66141	2.66963	2.47708	2.35162	2.41044	2.30745	2.56269	2.79696	2.6165	2.59388	2.26468	2.41375	2.29866	2.55086	#N/A
ENSG00000114850.7	SSR3	protein_coding	-0.311479	4.99e-05	0.0100677	+	-0.202097	0.00238884	0.0616502		-0.0832283	0.153272	0.724279		0.0261543	0.643083	0.9933		0.13436	0.0897123	1.04715	0.160572		-0.477247	-0.182073	-0.326742	-0.325912	-0.146105	-0.190966	-0.164372	-0.273091	7.31892	7.34968	7.25037	7.36594	6.86422	7.14024	7.01681	7.01771	7.25604	7.25367	7.24787	7.19441	7.07725	7.03298	7.06587	6.96751	#N/A
ENSG00000167553.17	TUBA1C	protein_coding	-0.314908	5.01e-05	0.0100677	+	-0.401096	3.45e-06	0.00171009	+	0.00980952	0.863117	0.977383		-0.0763782	0.192345	0.988258		-0.0611591	0.390957	0.407871	0.510933		-0.462674	-0.247242	-0.356135	-0.260119	-0.320391	-0.38671	-0.347613	-0.516092	9.13256	9.13287	9.13664	9.11523	8.68702	8.88329	8.79564	8.89173	9.18074	9.06685	9.19913	9.10982	8.80417	8.73844	8.78383	8.62572	73
ENSG00000218891.5	ZNF579	protein_coding	-0.317138	0.000594536	0.0389342	+	-0.474972	1.06e-05	0.00335011	+	0.101957	0.183113	0.746719		-0.0558771	0.456059	0.988258		-0.133485	0.0626145	1.20333	0.122744		-0.422722	-0.18571	-0.370018	-0.355976	-0.422971	-0.452275	-0.444073	-0.549046	3.91775	3.94965	3.98461	3.99455	3.55911	3.77697	3.6139	3.62802	4.11885	3.92808	3.92787	4.27959	3.62656	3.59785	3.61235	3.51774	#N/A
ENSG00000168116.14	KIAA1586	protein_coding	-0.317461	5.02e-05	0.0100677	+	-0.157348	0.0138413	0.145923		-0.0970687	0.105947	0.692916		0.063044	0.281305	0.988258		0.185195	0.0237028	1.6252	0.0600734		-0.303129	-0.191033	-0.471852	-0.371093	-0.182233	-0.112878	-0.175536	-0.12568	4.16516	4.15808	4.11227	4.268	3.89329	3.98624	3.72665	3.82749	4.14608	4.07016	4.05769	4.0413	3.88213	3.95207	3.89571	3.95593	#N/A
ENSG00000179456.12	ZBTB18	protein_coding	-0.320366	9.44e-05	0.0146111	+	-0.45123	2.2e-06	0.00129739	+	0.165921	0.0153121	0.545386		0.0350565	0.571287	0.990928		-0.102609	0.101195	0.994842	0.173577		-0.236285	-0.45817	-0.331612	-0.332057	-0.382016	-0.501329	-0.472482	-0.412734	5.58483	5.42146	5.58312	5.50138	5.30931	5.06827	5.21606	5.21569	5.64642	5.7654	5.60747	5.73518	5.29133	5.17261	5.20775	5.27786	#N/A
ENSG00000111641.13	NOP2	protein_coding	-0.323991	1.03e-06	0.000853678	+	-0.28974	3.91e-06	0.00186213	+	-0.00988903	0.811927	0.965808		0.0243619	0.559698	0.989316		0.0588931	0.118952	0.924628	0.192803		-0.349149	-0.262051	-0.359124	-0.392406	-0.243109	-0.284883	-0.275251	-0.323914	7.62708	7.59077	7.63267	7.63943	7.29376	7.3617	7.28587	7.25266	7.61861	7.62923	7.64829	7.55427	7.35536	7.31417	7.3301	7.29181	#N/A
ENSG00000104774.13	MAN2B1	protein_coding	-0.329609	0.00073582	0.0425572	+	-0.117889	0.150678	0.450796		-0.117662	0.15141	0.724279		0.0940584	0.245533	0.988258		0.233372	0.0544297	1.26416	0.111349		-0.589128	-0.200638	-0.291718	-0.305711	-0.123306	-0.100005	0.00696126	-0.23736	5.47922	5.47401	5.51974	5.43889	4.90976	5.27909	5.20925	5.19533	5.4452	5.29524	5.45553	5.24524	5.22635	5.25025	5.36351	5.12955	#N/A
ENSG00000135763.10	URB2	protein_coding	-0.331746	0.000207518	0.0212269	+	-0.303651	0.00046644	0.0245711	+	-0.0279306	0.687092	0.936907		0.000164423	0.998103	0.999773		0.0502852	0.560016	0.2518	0.665019		-0.507403	-0.19329	-0.440245	-0.256678	-0.287681	-0.269924	-0.242758	-0.396114	5.6567	5.58217	5.5953	5.55456	5.11117	5.40613	5.18041	5.36405	5.65257	5.58584	5.59938	5.43923	5.27086	5.2892	5.32267	5.17968	#N/A
ENSG00000139800.9	ZIC5	protein_coding	-0.335406	8.59e-05	0.0139862	+	-0.425509	6.66e-06	0.00279277	+	0.0326215	0.611063	0.91321		-0.0574816	0.374613	0.988258		-0.0627112	0.352824	0.452442	0.474152		-0.265638	-0.483039	-0.311681	-0.346585	-0.402043	-0.453116	-0.496876	-0.305752	4.41298	4.41972	4.42056	4.47559	4.18664	3.95008	4.14267	4.10785	4.4448	4.37499	4.44785	4.59171	4.04555	3.99507	3.9576	4.15909	#N/A
ENSG00000023330.15	ALAS1	protein_coding	-0.338398	0.000149218	0.0192382	+	-0.439335	9.67e-06	0.00314998	+	0.0545402	0.428528	0.859919		-0.0463968	0.499352	0.988258		-0.0708685	0.197075	0.705368	0.288033		-0.384233	-0.261825	-0.322451	-0.467665	-0.438205	-0.466566	-0.446132	-0.368746	5.0116	5.06387	5.20445	4.94328	4.69594	4.79919	4.7598	4.61466	5.0896	4.9664	5.19308	5.19227	4.65653	4.62876	4.65549	4.74324	#N/A
ENSG00000109971.14	HSPA8	protein_coding	-0.344288	3.61e-06	0.00212539	+	-0.306615	1.35e-05	0.00379253	+	-0.0901087	0.0813115	0.668896		-0.0524363	0.293783	0.988258		0.0612782	0.221746	0.654145	0.318437		-0.427836	-0.32862	-0.39576	-0.289793	-0.218671	-0.334675	-0.278816	-0.364735	9.6358	9.71236	9.65935	9.71068	9.27166	9.35172	9.30581	9.41185	9.60819	9.59411	9.63903	9.51642	9.35719	9.24178	9.30394	9.22838	#N/A
ENSG00000162413.17	KLHL21	protein_coding	-0.347496	0.000235035	0.0232722	+	-0.343751	0.000260029	0.0190437	+	-0.077219	0.301735	0.817195		-0.0734737	0.32496	0.988258		0.023016	0.709879	0.148816	0.786278		-0.416185	-0.250339	-0.388728	-0.412289	-0.360511	-0.308922	-0.24925	-0.456794	4.37211	4.1798	4.27775	4.23886	3.87407	4.02076	3.9036	3.88012	4.34541	4.16177	4.25297	3.9995	3.82334	3.87552	3.94149	3.74431	#N/A
ENSG00000129173.13	E2F8	protein_coding	-0.35114	9.83e-05	0.0146552	+	-0.233579	0.00324005	0.0714529		-0.0276422	0.684181	0.936154		0.0899192	0.197422	0.988258		0.140871	0.143611	0.842813	0.220266		-0.157542	-0.38661	-0.458054	-0.468436	-0.132421	-0.33054	-0.250804	-0.193394	3.29453	3.28727	3.31554	3.31582	3.166	2.91777	2.86756	2.85726	3.29207	3.34756	3.26023	3.20272	3.13025	2.93272	3.01876	3.08653	#N/A
ENSG00000001167.15	NFYA	protein_coding	-0.353491	0.000925444	0.0477982	+	-0.212732	0.0255973	0.198173		-0.122637	0.173342	0.738251		0.0181228	0.835465	0.994282		0.151617	0.104628	0.980353	0.175803		-0.508345	-0.250982	-0.38791	-0.335607	-0.192752	-0.0812241	-0.239637	-0.362764	4.97324	4.88587	4.90169	4.92726	4.43462	4.67283	4.55713	4.60951	4.94681	4.9362	4.78266	4.53184	4.6068	4.71892	4.56681	4.45404	#N/A
ENSG00000188827.12	SLX4	protein_coding	-0.354348	0.000735097	0.0425572	+	-0.135806	0.125418	0.417185		-0.151007	0.0912776	0.67006		0.0675357	0.432039	0.988258		0.232363	0.0248442	1.60477	0.0619851		-0.55087	-0.194794	-0.417286	-0.327554	-0.16241	-0.138107	-0.0794621	-0.181072	2.95526	2.80867	2.92507	2.902	2.36888	2.70581	2.50455	2.59436	2.80393	2.91802	2.7656	2.49941	2.5826	2.6075	2.67244	2.5812	#N/A
ENSG00000180035.13	ZNF48	protein_coding	-0.359872	0.000278312	0.0257064	+	-0.515018	6.77e-06	0.00279277	+	0.0790756	0.315462	0.825347		-0.0760701	0.33359	0.988258		-0.128513	0.227715	0.642608	0.323251		-0.516525	-0.133849	-0.420791	-0.444398	-0.455834	-0.441651	-0.492199	-0.639931	3.32184	3.14603	3.28145	3.2328	2.75175	3.11528	2.84957	2.82604	3.43361	3.21819	3.33843	3.30819	2.85498	2.86975	2.8255	2.68813	#N/A
ENSG00000117877.11	POLR1G	protein_coding	-0.361926	1.6e-05	0.00487345	+	-0.275967	0.000252376	0.0185932	+	-0.0134673	0.818797	0.967517		0.0724918	0.228822	0.988258		0.108952	0.0617017	1.2097	0.121923		-0.391633	-0.443904	-0.367622	-0.310218	-0.336521	-0.328463	-0.237164	-0.175422	5.42992	5.43419	5.43016	5.44054	5.06222	4.99079	5.08831	5.14579	5.42298	5.53964	5.29444	5.42387	5.07096	5.0796	5.1772	5.24931	#N/A
ENSG00000163659.13	TIPARP	protein_coding	-0.367689	6.08e-06	0.00290699	+	-0.454098	4.88e-07	0.000431859	+	-0.0110776	0.839755	0.970741		-0.0974871	0.0904604	0.988258		-0.0589161	0.120037	0.920685	0.192803		-0.349471	-0.369654	-0.380754	-0.440929	-0.392777	-0.502526	-0.472034	-0.409134	3.86276	3.81226	3.80158	3.76256	3.48156	3.44223	3.45236	3.39226	3.70251	3.83508	3.72696	3.9303	3.38977	3.28062	3.3174	3.39067	#N/A
ENSG00000115963.14	RND3	protein_coding	-0.374628	0.000125771	0.0176895	+	-0.434685	2.74e-05	0.00529292	+	0.0815312	0.281104	0.809189		0.0214745	0.772357	0.994282		-0.0319861	0.68105	0.166821	0.761173		-0.324214	-0.490117	-0.458967	-0.296804	-0.321899	-0.490673	-0.548905	-0.33657	4.5431	4.56718	4.53677	4.43524	4.21798	4.03293	4.08531	4.24755	4.48921	4.6052	4.55141	4.76258	4.26385	4.09566	4.04373	4.26643	#N/A
ENSG00000144355.15	DLX1	protein_coding	-0.375083	6.04e-05	0.0108263	+	-0.438169	1.14e-05	0.00344489	+	-0.0352289	0.611116	0.91321		-0.0983142	0.167995	0.988258		-0.0343811	0.529504	0.27613	0.637988		-0.380917	-0.317046	-0.453998	-0.424205	-0.452778	-0.490894	-0.465639	-0.304379	4.1865	4.02703	4.19914	4.14373	3.78087	3.82559	3.70987	3.73974	4.08464	3.94014	4.1379	4.25281	3.63517	3.59764	3.62919	3.80082	#N/A
ENSG00000141582.15	CBX4	protein_coding	-0.378487	3.97e-05	0.00927428	+	-0.558609	4.45e-07	0.000424136	+	0.0830521	0.225914	0.784784		-0.0970699	0.160666	0.988258		-0.154514	0.0605136	1.21815	0.121389		-0.453208	-0.417221	-0.214396	-0.499302	-0.562754	-0.545152	-0.491229	-0.603049	4.97237	4.93101	4.84014	4.88626	4.47551	4.49234	4.7164	4.43157	5.03163	4.85082	5.07949	5.00005	4.4135	4.43169	4.49191	4.39045	#N/A
ENSG00000170275.15	CRTAP	protein_coding	-0.379794	0.000419146	0.0320172	+	-0.386248	0.000360219	0.0218792	+	0.00791437	0.926217	0.992126		0.00146054	0.986363	0.999425		0.0157065	0.891762	0.0497511	0.917772		-0.602094	-0.296423	-0.413941	-0.27819	-0.308379	-0.321338	-0.272655	-0.62545	7.0277	6.91557	6.97352	6.93971	6.38363	6.67015	6.57386	6.70969	7.0988	6.96213	6.97421	6.85302	6.65319	6.64082	6.6958	6.35337	#N/A
ENSG00000157557.13	ETS2	protein_coding	-0.384954	1.12e-05	0.00434553	+	-0.292456	0.000193596	0.0160478	+	-0.023119	0.703128	0.938982		0.0693788	0.262027	0.988258		0.11982	0.140235	0.853143	0.216488		-0.305944	-0.504399	-0.413894	-0.383955	-0.305076	-0.210754	-0.17869	-0.434392	3.73347	3.81496	3.76963	3.70374	3.47033	3.25272	3.36446	3.39447	3.76016	3.69925	3.7111	3.75881	3.41084	3.50576	3.54412	3.29878	#N/A
ENSG00000112658.8	SRF	protein_coding	-0.38674	3.11e-05	0.00770675	+	-0.498203	1.77e-06	0.00120771	+	0.081856	0.23169	0.787053		-0.0296065	0.658454	0.9933		-0.0879962	0.219491	0.658583	0.317043		-0.550633	-0.29153	-0.449822	-0.333677	-0.470668	-0.465226	-0.468638	-0.573115	5.06524	4.91281	5.01193	4.89208	4.44328	4.68323	4.54617	4.6624	5.13785	5.08491	5.07761	4.9091	4.57173	4.57776	4.58064	4.48653	#N/A
ENSG00000105880.7	DLX5	protein_coding	-0.387609	0.000549107	0.037528	+	-0.362179	0.000976722	0.0368987	+	0.000316464	0.997192	0.998982		0.0257464	0.774934	0.994282		0.0544295	0.616783	0.209868	0.702567		-0.145169	-0.48651	-0.527197	-0.467269	-0.341239	-0.216503	-0.372525	-0.478161	2.16855	2.36494	2.07724	2.29379	2.10362	1.74312	1.72367	1.78367	2.13216	2.26921	2.18318	2.32123	1.86895	1.99428	1.84455	1.74928	#N/A
ENSG00000175895.5	PLEKHF2	protein_coding	-0.404842	0.000422407	0.0320172	+	-0.164394	0.0868334	0.351451		-0.152819	0.109111	0.692916		0.0876291	0.343988	0.988258		0.267634	0.0609401	1.2151	0.121389		-0.118849	-0.48712	-0.58344	-0.500861	-0.292904	-0.0819281	-0.182928	-0.0619755	2.91466	2.98604	3.05992	3.13315	2.92605	2.53862	2.46354	2.54619	2.81986	2.83423	2.94653	2.88187	2.56208	2.77364	2.67894	2.81026	#N/A
ENSG00000178229.8	ZNF543	protein_coding	-0.408681	7.57e-05	0.0128335	+	-0.239438	0.00643691	0.0998366		-0.117992	0.13947	0.720658		0.0512507	0.508022	0.988258		0.198963	0.0183753	1.73577	0.0515762		-0.575456	-0.314607	-0.419563	-0.422669	-0.164865	-0.206311	-0.307507	-0.257759	2.29058	2.15885	2.04493	1.93311	1.55953	1.80123	1.71751	1.71448	2.04857	2.08126	1.91624	1.90942	1.8125	1.77164	1.67674	1.73686	#N/A
ENSG00000040633.13	PHF23	protein_coding	-0.410165	4.66e-06	0.00261034	+	-0.499772	4.34e-07	0.000424136	+	0.0609431	0.315648	0.825608		-0.0286635	0.632356	0.9933		-0.0619074	0.363337	0.439691	0.482495		-0.355725	-0.531892	-0.356064	-0.467671	-0.589395	-0.536208	-0.44844	-0.384938	5.47983	5.35574	5.37499	5.44424	5.07938	4.88405	5.08112	4.96959	5.49287	5.45365	5.46577	5.48629	4.86904	4.92282	5.01688	5.09075	#N/A
ENSG00000164651.18	SP8	protein_coding	-0.421487	0.00036037	0.0293441	+	-0.511995	5.47e-05	0.00805925	+	0.0444602	0.634847	0.91942		-0.0460472	0.622911	0.9933		-0.0606145	0.60803	0.216075	0.702567		-0.67997	-0.349174	-0.301622	-0.43439	-0.379897	-0.392279	-0.540473	-0.694966	0.727156	0.772806	0.719873	1.0191	0.153295	0.464935	0.533722	0.401031	0.846162	0.7636	0.909598	0.897412	0.458023	0.44623	0.304334	0.160207	#N/A
ENSG00000198807.13	PAX9	protein_coding	-0.424869	0.000626436	0.039966	+	-0.321189	0.00530274	0.0905269		-0.0628487	0.532753	0.890777		0.0408312	0.684116	0.994282		0.128362	0.212676	0.672282	0.309005		-0.469966	-0.460366	-0.430368	-0.426277	-0.431535	-0.346684	-0.44347	-0.0518397	1.35499	1.38257	1.48255	1.71997	1.04066	1.0311	1.08233	1.0865	1.62304	1.30966	1.41262	1.34336	0.981645	1.06709	0.976597	1.37859	#N/A
ENSG00000113739.11	STC2	protein_coding	-0.453532	0.000193195	0.0209752	+	-0.470357	0.000136086	0.0129564	+	-0.0238035	0.79993	0.962713		-0.0406279	0.665995	0.9933		0.0130256	0.888829	0.0511816	0.917772		-0.589042	-0.26484	-0.610624	-0.459249	-0.545844	-0.353293	-0.476873	-0.495642	5.5476	5.16603	5.2502	5.19279	4.73125	5.0363	4.71175	4.8632	5.33888	5.34663	5.27225	5.10365	4.71088	4.90402	4.78674	4.77834	#N/A
ENSG00000121361.5	KCNJ8	protein_coding	-0.462	5.25e-05	0.0100677	+	-0.541604	9.43e-06	0.00314998	+	0.106539	0.215904	0.777041		0.026936	0.748363	0.994282		-0.0529712	0.508883	0.293382	0.619183		-0.537877	-0.376422	-0.435364	-0.581086	-0.481513	-0.423489	-0.539163	-0.698468	3.02774	3.10974	2.79221	3.1221	2.49949	2.64179	2.60408	2.45843	3.27464	3.00885	3.1059	3.08856	2.62585	2.68446	2.57508	2.42614	#N/A
ENSG00000185650.10	ZFP36L1	protein_coding	-0.464625	8.96e-08	0.000149222	+	-0.542789	1.16e-08	2.34e-05	+	-0.00249607	0.959369	0.996031		-0.0806594	0.115039	0.988258		-0.0517603	0.248147	0.605291	0.346284		-0.454605	-0.454107	-0.432579	-0.582675	-0.573	-0.539728	-0.546345	-0.471935	3.91658	3.92852	3.87056	3.94975	3.48184	3.46318	3.50595	3.35593	3.90186	3.94641	3.8379	3.96925	3.32463	3.3585	3.35818	3.44295	#N/A
ENSG00000152518.8	ZFP36L2	protein_coding	-0.470906	2.19e-07	0.000257584	+	-0.584326	1.32e-08	2.34e-05	+	0.059294	0.275499	0.806704		-0.0541264	0.31789	0.988258		-0.0871992	0.03312	1.47991	0.0786599		-0.444206	-0.505398	-0.523002	-0.4836	-0.602727	-0.599916	-0.60619	-0.496169	5.20393	5.18583	5.15273	5.06708	4.73006	4.64972	4.65335	4.69283	5.20024	5.12654	5.32407	5.19589	4.5947	4.5981	4.59813	4.71851	#N/A
ENSG00000163376.11	KBTBD8	protein_coding	-0.479362	0.000136069	0.0182606	+	-0.27987	0.00950958	0.119906		-0.15795	0.113905	0.692916		0.0415422	0.664965	0.9933		0.237217	0.0198466	1.70231	0.0538693		-0.638577	-0.348369	-0.49381	-0.559214	-0.155622	-0.282218	-0.286925	-0.366335	3.48654	3.3487	3.11328	3.01505	2.63668	2.90773	2.78352	2.71819	2.9491	3.18587	3.10806	3.08874	2.91404	2.78804	2.78963	2.72058	#N/A
ENSG00000148841.17	ITPRIP	protein_coding	-0.486493	0.000343942	0.0286835	+	-0.397891	0.00185678	0.054222		0.0217239	0.839346	0.970741		0.110326	0.311512	0.988258		0.119259	0.349837	0.456134	0.474152		-0.469936	-0.57711	-0.467527	-0.54137	-0.502114	-0.309755	-0.120605	-0.646434	2.50345	2.22571	2.2508	2.07767	1.82569	1.69936	1.83018	1.75641	2.3244	2.41689	2.24048	2.16275	1.77467	1.96762	2.16307	1.6476	#N/A
ENSG00000169955.8	ZNF747	protein_coding	-0.496413	4.99e-06	0.00261034	+	-0.245931	0.00368532	0.0770493		-0.0502735	0.49251	0.881181		0.200208	0.0135174	0.988258		0.276653	0.0227913	1.64223	0.0592573		-0.612069	-0.393319	-0.4446	-0.605005	-0.264928	-0.427104	-0.155291	-0.101059	3.52342	3.43291	3.50869	3.57521	2.91906	3.11865	3.0886	2.92828	3.41005	3.51253	3.46949	3.44707	3.17984	3.01825	3.29637	3.36096	#N/A
ENSG00000179598.6	PLD6	protein_coding	-0.557335	9.65e-08	0.000149222	+	-0.676067	7.58e-09	1.88e-05	+	-0.0361525	0.543343	0.89214		-0.154884	0.0177954	0.988258		-0.0898308	0.12142	0.915709	0.193489		-0.64677	-0.502534	-0.545657	-0.607297	-0.732565	-0.682396	-0.690891	-0.555729	4.49468	4.69693	4.68893	4.59078	3.99302	4.1181	4.09621	4.03465	4.55574	4.52581	4.61127	4.63389	3.83226	3.88302	3.88082	4.02635	#N/A
ENSG00000118804.9	STBD1	protein_coding	-0.586545	0.000426091	0.0320172	+	-0.544116	0.000816502	0.0333526	+	0.0488802	0.712245	0.940362		0.091309	0.493334	0.988258		0.0710427	0.6678	0.175354	0.749757		-0.9727	-0.395747	-0.563643	-0.516931	-0.60988	-0.267721	-0.576671	-0.710579	1.41421	1.8462	1.86893	1.78966	0.786491	1.34429	1.19763	1.24442	1.81147	1.73496	1.92968	1.63842	1.15966	1.50241	1.19976	1.07622	#N/A
ENSG00000138166.6	DUSP5	protein_coding	-0.593892	0.000994513	0.0498344	+	-0.974161	7.52e-06	0.00290951	+	0.301602	0.0557563	0.636409		-0.0786673	0.596265	0.992633		-0.345891	0.114653	0.940615	0.187545		-0.37529	-0.995537	-0.391226	-0.715345	-0.712394	-1.07068	-1.23093	-0.846959	1.73441	1.39335	1.6778	1.49756	1.22968	0.590275	1.21582	0.891778	1.81569	1.7061	1.89942	2.08832	1.14988	0.792188	0.638238	1.03257	19
ENSG00000170684.10	ZNF296	protein_coding	-0.685358	3.24e-05	0.00772062	+	-0.771451	8.88e-06	0.00305231	+	0.0985289	0.41217	0.857589		0.0124358	0.916609	0.996868		-0.0546336	0.617235	0.209549	0.702567		-0.670825	-0.694255	-0.564404	-0.912236	-0.593817	-0.831748	-0.931252	-0.703439	2.84824	2.97073	3.16746	3.30351	2.43046	2.38788	2.53896	2.19121	2.9643	3.07533	3.22172	3.42271	2.56463	2.32729	2.23408	2.47226	#N/A
ENSG00000164056.11	SPRY1	protein_coding	-0.68772	1.12e-07	0.000153847	+	-0.585984	8.34e-07	0.000687818	+	-0.0598787	0.422223	0.859618		0.0418577	0.572599	0.990928		0.122857	0.0983433	1.00726	0.171062		-0.684635	-0.753065	-0.787248	-0.598976	-0.468853	-0.672783	-0.544183	-0.646677	4.3431	4.58184	4.42988	4.4038	3.77701	3.68943	3.67648	3.86483	4.46955	4.49481	4.28459	4.27016	3.90188	3.69854	3.83344	3.74131	#N/A
ENSG00000158050.5	DUSP2	protein_coding	-0.931288	5.43e-05	0.0101831	+	-1.33476	9.26e-07	0.000716194	+	0.184906	0.284922	0.811781		-0.218562	0.20969	0.988258		-0.363116	0.120209	0.920063	0.192803		-0.658979	-0.845858	-1.39058	-0.960092	-1.58277	-1.50069	-1.1668	-1.05771	2.31569	2.78842	2.1533	2.48315	1.81248	1.60645	1.08296	1.51352	2.42288	2.56304	2.69841	2.79585	1.02333	1.106	1.44618	1.56565	18
ENSG00000142871.18	CCN1	protein_coding	-1.13319	6.95e-08	0.000149222	+	-1.254	1.84e-08	2.85e-05	+	0.00377773	0.974278	0.997424		-0.117032	0.325988	0.988258		-0.0933174	0.459938	0.337301	0.582588		-0.843094	-1.24964	-1.30146	-1.22646	-1.28229	-1.21955	-1.11776	-1.37432	3.63011	3.5721	3.57072	3.35167	2.71376	2.28805	2.25747	2.33255	3.38749	3.37872	3.52444	3.84906	2.24093	2.30426	2.41235	2.16616	#N/A
[truncated: 32 more columns]
