# Supplementary material for: Phosphoproteomics of aged insulin-resistant bone identifies P70S6K phosphorylation of AFF4 as a gene-specific transcriptional regulator
Source: Nat Commun. 2025 Dec 31;17:1347. doi: 10.1038/s41467-025-68106-4 (PMC12873371; doi:10.1038/s41467-025-68106-4)
Supplement: Supplementary file 3 — Supplementary Data 1-13 [file 41467_2025_68106_MOESM3_ESM.zip › Supplementary Data 12.xlsx]

## Sheet: proteinGroups_filter_normalised
Protein IDs	Majority protein IDs	Protein names	Gene names	Log(WT/RFP)	p-value WT vs RFP	q-value WT vs RFP	q<0.05 WT vs RFP	Log(A/WT)	p-value A vs WT	q-value A vs WT	A vs WT q<0.05	Peptides	Razor + unique peptides	Unique peptides	Sequence coverage [%]	Unique + razor sequence coverage [%]	Unique sequence coverage [%]	Mol. weight [kDa]	Q-value	Score	MS/MS count
Q9ESC8	Q9ESC8	AF4/FMR2 family member 4	Aff4	11.1846	1.11054e-06	0.00034038	+	0	1	1		53	53	2	52	52	0.9	127.76	0	323.31	2742
O60563;A0A1W2PQ16;O60563-2	O60563	Cyclin-T1	CCNT1	7.08861	1.70076e-06	0.000347522	+	-0.316719	0.0127517	0.0575958		20	20	19	38.3	38.3	36.5	80.684	0	323.31	349
P50750-2;P50750;X6RE90;F8VXD2;A0A2R8YD28;A0A2R8YEB7;E5RGN0;A0A2R8YF61;A0A2R8Y7W5;J3QSD7;E7EUK8;A0A2R8Y4Z0;Q9NYV4;Q9BVE2;A0A2R8Y644;F8VYH9;K7EJ83;F8VZ51;F8VWX7;F8VTV8;F8VZZ0;Q00537;Q00536-3;F5H6Z0;Q07002-3;H0YAZ9;Q96Q40;Q00536-2;Q14004-2;Q9NYV4-3;Q00536;O94921-3;Q07002;O94921;O94921-2;Q96Q40-5;Q9NYV4-2;Q96Q40-3;Q96Q40-4;Q96Q40-6;Q00534;P11802;Q00535;Q00535-2;P11802-2;Q00537-2;Q14004	P50750-2;P50750	Cyclin-dependent kinase 9	CDK9	5.99091	5.69344e-05	0.00387787	+	0.238205	0.202905	0.393281		15	15	14	35.2	35.2	33.5	53.365	0	323.31	326
Q03111	Q03111	Protein ENL	MLLT1	4.85917	6.33313e-07	0.00034038	+	-0.641366	0.00160586	0.0158051	+	10	10	10	21.3	21.3	21.3	62.055	0	66.191	128
P42568;P42568-2;B1APT5	P42568;P42568-2	Protein AF-9	MLLT3	3.87658	2.69661e-05	0.00313678	+	-0.662731	0.000228981	0.00608105	+	11	11	11	19.4	19.4	19.4	63.351	0	60.589	99
P68400;E7EU96;A0A2R8YD58;A0A2R8YF43;A0A2R8Y5A0;Q8NEV1;A0A2R8YFU2;A0A2R8YDP2;P68400-2;A0A2R8Y4D6;A0A2R8Y4H0;V9GYA2;A0A2R8YEW1;A0A2R8YDY7;A0A087WY74;A0A2R8YCK2;A0A2R8Y7T1;A0A2R8Y797;A0A2R8YF47;V9GY80;A0A2R8YEL7;A0A2R8Y3W6	P68400;E7EU96;A0A2R8YD58;A0A2R8YF43;A0A2R8Y5A0;Q8NEV1;A0A2R8YFU2;A0A2R8YDP2;P68400-2;A0A2R8Y4D6;A0A2R8Y4H0	Casein kinase II subunit alpha;Casein kinase II subunit alpha 3	CSNK2A1;CSNK2A3	3.679	9.15988e-05	0.005615	+	-0.40266	0.0065905	0.0388705	+	10	10	10	36.8	36.8	36.8	45.143	0	82.718	85
Q9ULV0;Q9ULV0-2;A0A0A0MR36;Q9ULV0-3;K7EPI3;H0YM93;A0A8I5KRS2;F8WE88;A0A8I5KTF1;G3V394;A0A8I5KYM3;A0A8I5KYS5;A0A8I5KRA4;H0YMK3;A0A8I5KUG0;A0A8I5KQ70;A0A8I5KVK9;A0A8I5KXS5;Q9NQX4-2;Q9NQX4;Q9Y4I1-2;Q9Y4I1;Q9Y4I1-3	Q9ULV0;Q9ULV0-2;A0A0A0MR36	Unconventional myosin-Vb	MYO5B	2.27321	0.00142157	0.0324881	+	-3.56053	0.0002525	0.00608105	+	21	21	21	15.5	15.5	15.5	213.67	0	94.26	48
P62249;M0R210;M0R1M5;M0R3H0;M0QX76;Q6IPX4	P62249;M0R210;M0R1M5;M0R3H0;M0QX76	40S ribosomal protein S16	RPS16	2.15897	1.58852e-05	0.00243441	+	-2.29369	0.000114237	0.00550244	+	6	6	6	39.7	39.7	39.7	16.445	0	13.334	61
P62979;A0A2R8Y422;P0CG48;F5H265;Q96C32;J3QKN0;F5GXK7;F5H747;F5H388;B4DV12;F5H2Z3;F5GYU3;F5H6Q2;J3QTR3;J3QS39;P62987;P0CG47;M0R2S1;M0R1M6;M0R1V7;F5GZ39;J3QSA3	P62979;A0A2R8Y422;P0CG48;F5H265;Q96C32;J3QKN0;F5GXK7;F5H747;F5H388;B4DV12;F5H2Z3;F5GYU3;F5H6Q2;J3QTR3;J3QS39;P62987;P0CG47;M0R2S1;M0R1M6;M0R1V7	Ubiquitin-40S ribosomal protein S27a;Ubiquitin;40S ribosomal protein S27a;Polyubiquitin-C;Ubiquitin;Ubiquitin-60S ribosomal protein L40;Ubiquitin;60S ribosomal protein L40;Polyubiquitin-B;Ubiquitin	RPS27A;UBC;UBB;UBA52	1.34465	5.52049e-05	0.00387787	+	-0.618639	0.00264454	0.0218364	+	6	6	6	48.1	48.1	48.1	17.965	0	223.79	217
A0A2R8YEM3;E7EQV9;P61313;E7ENU7;E7EX53;A0A2R8Y738;P61313-2	A0A2R8YEM3;E7EQV9;P61313;E7ENU7;E7EX53;A0A2R8Y738;P61313-2	Ribosomal protein L15;60S ribosomal protein L15	RPL15	1.11437	0.00112236	0.0299133	+	-1.45316	0.000149442	0.00591549	+	7	7	7	40.2	40.2	40.2	19.968	0	32.54	79
A8MUD9;P18124;C9JIJ5;C9JZ88	A8MUD9;P18124	60S ribosomal protein L7	RPL7	1.10718	0.00167073	0.0353157	+	-1.90672	8.2168e-05	0.00474931	+	8	8	8	42.8	42.8	42.8	24.433	0	48.731	85
A0A7P0S5H5;P60866;P60866-2;E5RIP1;E5RJX2;G3XAN0	A0A7P0S5H5;P60866;P60866-2;E5RIP1;E5RJX2;G3XAN0	40S ribosomal protein S20	RPS20	0.799705	0.00111392	0.0299133	+	-1.2451	0.000449364	0.00763918	+	2	2	2	16.9	16.9	16.9	15.312	0	15.146	28
P68371;Q13509-2;Q3ZCM7;M0R2D3;M0R0X0;M0QY85;M0QY37;M0QX14;M0QZL7;M0QYM7;M0R042;M0R2T4;A0A075B724	P68371	Tubulin beta-4B chain	TUBB4B	-0.557701	0.000969026	0.0297007	+	-0.717048	0.0051058	0.0321726	+	17	17	1	49.7	49.7	2.7	49.83	0	323.31	460
Q96CS3	Q96CS3	FAS-associated factor 2	FAF2	-0.620933	0.000450004	0.0172408	+	-0.987311	0.00299135	0.0228773	+	9	9	9	32.8	32.8	32.8	52.623	0	47.334	72
Q15208	Q15208	Serine/threonine-protein kinase 38	STK38	-0.838748	0.00179456	0.0366689	+	-0.871813	5.53949e-05	0.00355758	+	30	30	26	65.6	65.6	58.5	54.19	0	323.31	1128
A0A6Q8PFJ0;P02545;P02545-3;P02545-6;A0A804HL68;A0A6Q8PHQ9;P02545-5;P02545-4;A0A6Q8PF80;A0A6Q8PGH0;A0A6Q8PFM1;A0A6Q8PF59;A0A6Q8PFF5	A0A6Q8PFJ0;P02545;P02545-3;P02545-6;A0A804HL68;A0A6Q8PHQ9;P02545-5;P02545-4;A0A6Q8PF80	Prelamin-A/C;Lamin-A/C	LMNA	-0.91397	0.000620465	0.0211303	+	-0.867138	0.0058304	0.0354734	+	37	36	2	52.5	51.4	6	80.902	0	323.31	699
Q8N1I0;Q8N1I0-3;Q8N1I0-2;H0Y599;H0Y7H7;A0A590UJ51;C9J637;A0A590UJM5;C9J7D9;Q8N1I0-4;C9JDB3;Q8IZD9;F8WES4	Q8N1I0;Q8N1I0-3;Q8N1I0-2;H0Y599;H0Y7H7	Dedicator of cytokinesis protein 4	DOCK4	-0.929663	0.00143048	0.0324881	+	-0.831017	0.000199775	0.00608105	+	64	64	64	43.8	43.8	43.8	225.2	0	323.31	1080
Q7Z353;Q7Z353-2;E2QRN0	Q7Z353;Q7Z353-2;E2QRN0	Highly divergent homeobox	HDX	-0.957436	0.000189077	0.00891573	+	-0.691168	0.00658269	0.0388705	+	8	8	8	14.5	14.5	14.5	77.205	0	44.695	57
E7ETK0;A0A2R8Y849;A0A2R8YD14;P62847-2;P62847-3;P62847;P62847-4;A0A2R8Y8A0	E7ETK0;A0A2R8Y849;A0A2R8YD14;P62847-2;P62847-3;P62847;P62847-4;A0A2R8Y8A0	40S ribosomal protein S24	RPS24	-0.991349	0.00145889	0.0324881	+	0.449255	0.0776144	0.186146		3	3	3	29	29	29	15.197	0	49.635	119
Q03252	Q03252	Lamin-B2	LMNB2	-1.05816	0.000352628	0.0144107	+	-0.75323	0.000565706	0.00778519	+	45	42	42	58.4	54.4	54.4	69.948	0	323.31	1143
Q5JVZ5;Q96JJ3;Q96JJ3-3;H0YCM7;Q5JW01;Q5JVZ4;Q5JVZ8;Q92556-3;Q92556;H7C0S6;H7C3P3;Q92556-2	Q5JVZ5;Q96JJ3;Q96JJ3-3;H0YCM7;Q5JW01	Engulfment and cell motility protein 2	ELMO2	-1.11465	0.00201111	0.0397681	+	-0.616341	0.004043	0.0276192	+	15	15	15	25.6	25.6	25.6	82.364	0	315.39	132
P20700;E9PBF6;A0A0D9SFE5;A0A0D9SFY5	P20700;E9PBF6;A0A0D9SFE5	Lamin-B1	LMNB1	-1.17945	0.000188932	0.00891573	+	-0.72347	0.00126498	0.0137954	+	49	49	46	75.4	75.4	71.2	66.408	0	323.31	2560
P62280;M0QZC5;M0R1H5;M0R1H6	P62280;M0QZC5;M0R1H5	40S ribosomal protein S11	RPS11	-1.21374	0.000523735	0.0188853	+	0.125911	0.356936	0.638727		7	7	7	39.9	39.9	39.9	18.431	0	20.479	63
P02545-2;Q3BDU5;Q5TCI8	P02545-2;Q3BDU5;Q5TCI8	Prelamin-A/C;Lamin-A/C	LMNA	-1.21576	0.000944397	0.0297007	+	-1.03736	0.0115696	0.0548132		36	1	1	63.8	4.5	4.5	65.134	0	106.63	52
A0A7I2V351;A0A7I2V487;A0A7I2YQE1;P52292;A0A7I2V3Z3;J3QLL0;J3KS65	A0A7I2V351;A0A7I2V487;A0A7I2YQE1;P52292;A0A7I2V3Z3	Importin subunit alpha-1	KPNA2	-1.40421	0.00111843	0.0299133	+	-0.15764	0.430424	0.756185		6	6	6	18.8	18.8	18.8	55.086	0	104.52	76
P62244;I3L3P7;I3L246;H3BN98;H3BV27;H3BT37;I3L303;H3BVC7	P62244;I3L3P7;I3L246;H3BN98	40S ribosomal protein S15a	RPS15A	-1.53779	0.000228416	0.0100014	+	0.326969	0.00593411	0.0357283	+	7	7	7	56.9	56.9	56.9	14.839	0	40.878	164
P05388;F8VW21;F8VU65;F8VWS0;P05388-2;F8VPE8;G3V210;Q8NHW5;F8VQY6;F8VRK7;F8VZS0;F8VS58;F8VWV4;F8W1K8	P05388;F8VW21;F8VU65;F8VWS0;P05388-2;F8VPE8;G3V210;Q8NHW5;F8VQY6;F8VRK7;F8VZS0;F8VS58	60S acidic ribosomal protein P0;60S acidic ribosomal protein P0-like	RPLP0;RPLP0P6	-1.69283	0.00125662	0.0320961	+	0.01438	0.943528	1		8	8	8	31.9	31.9	31.9	34.273	0	71.056	62
P42677	P42677	40S ribosomal protein S27	RPS27	-1.81215	3.73406e-05	0.00326997	+	0.721749	0.000581741	0.00781968	+	4	4	2	39.3	39.3	14.3	9.461	0	35.93	164
P62753;A2A3R7;A2A3R5	P62753;A2A3R7;A2A3R5	40S ribosomal protein S6	RPS6	-1.92708	3.07026e-05	0.00313678	+	1.07966	0.00125218	0.0137954	+	8	8	8	29.7	29.7	29.7	28.68	0	89.043	194
B4DDC6;A0A087WYT3;Q15185-4;Q15185;Q15185-3;Q15185-2	B4DDC6;A0A087WYT3;Q15185-4;Q15185;Q15185-3	Prostaglandin E synthase 3	PTGES3	NaN	1	1		0	NaN	NaN		3	3	3	23.4	23.4	23.4	14.573	0	6.1608	8
Q13283;A0A7I2YQN9;A0A7I2V5M7;A0A7P0P2U7;A0A7I2V651;A0A7I2YQU8;A0A7I2YQH0;E5RIF8;A0A7I2V5H1;E5RH42;A0A7I2V494;A0A7I2V2V1;E5RJU8;A0A7I2V548;A0A7I2V2S5;A0A7I2YQF2;A0A7I2V565;A0A7I2V496;Q13283-2;A0A7I2V2X7	Q13283;A0A7I2YQN9;A0A7I2V5M7;A0A7P0P2U7	Ras GTPase-activating protein-binding protein 1	G3BP1	NaN	1	1		0	NaN	NaN		5	5	5	14.2	14.2	14.2	52.164	0	15.972	15
E7EX90;A0A7P0Z4C3;A0A804CDA6;Q14203-5;Q14203-2;Q14203-3;Q14203-4;Q14203-6;Q14203;Q6AWB1	E7EX90;A0A7P0Z4C3;A0A804CDA6;Q14203-5;Q14203-2;Q14203-3;Q14203-4;Q14203-6;Q14203;Q6AWB1	Dynactin subunit 1	DCTN1;DKFZp686E0752	NaN	1	1		0	NaN	NaN		2	2	2	1.8	1.8	1.8	139.09	0.0068226	2.2253	15
C9JX88;P35998;C9JLS9;P35998-2	C9JX88;P35998;C9JLS9;P35998-2	26S protease regulatory subunit 7	PSMC2	NaN	1	1		0	NaN	NaN		4	4	4	11.4	11.4	11.4	48.263	0	10.92	8
E9PD53;Q9NTJ3-2;Q9NTJ3	E9PD53;Q9NTJ3-2;Q9NTJ3	Structural maintenance of chromosomes protein;Structural maintenance of chromosomes protein 4	SMC4	NaN	1	1		0	NaN	NaN		3	3	3	3.2	3.2	3.2	144.45	0	8.4184	2
P29692-2;P29692;E9PRY8;P29692-4;P29692-3;E9PQZ1;A0A087X1X7;E9PK01;H0YE58;H0YCK7;E9PQC9;E9PQ49;E9PI39;E9PPR1;E9PIZ1;E9PMW7;E9PL12	P29692-2;P29692;E9PRY8;P29692-4;P29692-3;E9PQZ1;A0A087X1X7;E9PK01;H0YE58	Elongation factor 1-delta	EEF1D	NaN	1	1		0	NaN	NaN		4	4	4	9.9	9.9	9.9	71.407	0	40.719	20
F8VPD4;P27708	F8VPD4;P27708	CAD protein;Glutamine-dependent carbamoyl-phosphate synthase;Aspartate carbamoyltransferase;Dihydroorotase	CAD	NaN	1	1		0	NaN	NaN		3	3	3	2.5	2.5	2.5	236.02	0	14.395	6
G8JLG1;Q14683;V9GY57;A0A6Q8PHC3	G8JLG1;Q14683;V9GY57;A0A6Q8PHC3	Structural maintenance of chromosomes protein;Structural maintenance of chromosomes protein 1A	SMC1A	NaN	1	1		0	NaN	NaN		4	4	4	3.1	3.1	3.1	140.86	0	7.2243	4
H0YJV7;P25490;H0YJU4;O15391	H0YJV7;P25490;H0YJU4;O15391	Transcriptional repressor protein YY1;Transcription factor YY2	YY1;YY2	NaN	1	1		0	NaN	NaN		2	2	2	14.7	14.7	14.7	20.732	0	24.159	6
H3BRG4;P22695;H3BUE4;H3BUI9;H3BSJ9;A0A087WVZ4;H3BP04	H3BRG4;P22695;H3BUE4;H3BUI9;H3BSJ9	Cytochrome b-c1 complex subunit 2, mitochondrial	UQCRC2	NaN	1	1		0	NaN	NaN		3	3	3	11.9	11.9	11.9	44.634	0	10.862	13
H7C4F6;O00629;A0A7I2YQ95;A0A7I2V340;A0A7I2V333	H7C4F6;O00629;A0A7I2YQ95;A0A7I2V340;A0A7I2V333	Importin subunit alpha-3	KPNA4	NaN	1	1		0	NaN	NaN		6	2	2	11.3	4.3	4.3	56.836	0	4.2372	7
K7ELL7;P14314-2;P14314;K7EIP3;K7EKX1;K7EJ70;K7EPW7;A0A7I2V2T6;A0A0C4DGP4	K7ELL7;P14314-2;P14314;K7EIP3;K7EKX1;K7EJ70;K7EPW7;A0A7I2V2T6;A0A0C4DGP4	Glucosidase 2 subunit beta	PRKCSH	NaN	1	1		0	NaN	NaN		2	2	2	6.5	6.5	6.5	60.192	0	7.7647	6
K7ENH2;K9J957;P61289;P61289-3;P61289-2;B7Z8D3;B3KQ25;K7ESG5	K7ENH2;K9J957;P61289;P61289-3;P61289-2;B7Z8D3;B3KQ25;K7ESG5	Proteasome activator complex subunit 3	PSME3	NaN	1	1		0	NaN	NaN		2	2	2	13.4	13.4	13.4	20.593	0	7.421	4
O60264	O60264	SWI/SNF-related matrix-associated actin-dependent regulator of chromatin subfamily A member 5	SMARCA5	NaN	1	1		0	NaN	NaN		3	3	3	3.5	3.5	3.5	121.9	0	10.222	5
O95816;O95816-2	O95816;O95816-2	BAG family molecular chaperone regulator 2	BAG2	NaN	1	1		0	NaN	NaN		2	2	2	12.8	12.8	12.8	23.772	0	3.8226	4
P11177-3;P11177-2;P11177;F8WF02;C9J634	P11177-3;P11177-2;P11177;F8WF02;C9J634	Pyruvate dehydrogenase E1 component subunit beta, mitochondrial	PDHB	NaN	1	1		0	NaN	NaN		2	2	2	9.4	9.4	9.4	37.514	0	13.178	2
P12004	P12004	Proliferating cell nuclear antigen	PCNA	NaN	1	1		0	NaN	NaN		3	3	3	19.2	19.2	19.2	28.768	0	147.82	8
P14868-2;P14868;C9JQM9;C9J7S3;H7C278;C9JLC1;H7BZ35	P14868-2;P14868	Aspartate--tRNA ligase, cytoplasmic	DARS	NaN	1	1		0	NaN	NaN		3	3	3	8.5	8.5	8.5	45.771	0	6.8308	4
P23381-2;P23381;H0YJP3;G3V3H8;G3V3Y5	P23381-2;P23381;H0YJP3;G3V3H8;G3V3Y5	Tryptophan--tRNA ligase, cytoplasmic;T1-TrpRS;T2-TrpRS	WARS	NaN	1	1		0	NaN	NaN		2	2	2	7.7	7.7	7.7	48.851	0	11.219	3
P25205;P25205-2;J3KQ69;A0A499FHX9	P25205;P25205-2;J3KQ69;A0A499FHX9	DNA replication licensing factor MCM3	MCM3	NaN	1	1		0	NaN	NaN		4	4	4	6.7	6.7	6.7	90.98	0	7.4702	4
P31942-3;P31942-2;P31942;P31942-4	P31942-3;P31942-2;P31942	Heterogeneous nuclear ribonucleoprotein H3	HNRNPH3	NaN	1	1		0	NaN	NaN		3	3	3	11.8	11.8	11.8	31.525	0	10.384	6
P56192;H0YI94;H0YIP0;P56192-2;H0YHL6;H0YI27;H0YHV5	P56192	Methionine--tRNA ligase, cytoplasmic	MARS	NaN	1	1		0	NaN	NaN		5	5	5	6.4	6.4	6.4	101.11	0	10.568	11
Q02790;F5H1U3	Q02790	Peptidyl-prolyl cis-trans isomerase FKBP4;Peptidyl-prolyl cis-trans isomerase FKBP4, N-terminally processed	FKBP4	NaN	1	1		0	NaN	NaN		6	6	6	18.3	18.3	18.3	51.804	0	28.985	9
Q12874	Q12874	Splicing factor 3A subunit 3	SF3A3	NaN	1	1		0	NaN	NaN		2	2	2	6	6	6	58.848	0	10.775	6
Q12931-2;Q12931;I3L0K7;I3L239	Q12931-2;Q12931;I3L0K7	Heat shock protein 75 kDa, mitochondrial	TRAP1	NaN	1	1		0	NaN	NaN		3	3	3	5.2	5.2	5.2	74.267	0.0021119	2.9954	3
Q13200-2;Q13200-3;Q13200;H7C1H2	Q13200-2;Q13200-3;Q13200;H7C1H2	26S proteasome non-ATPase regulatory subunit 2	PSMD2	NaN	1	1		0	NaN	NaN		2	2	2	3.5	3.5	3.5	82.193	0.0011111	3.5443	3
Q15008;Q15008-4;C9J7B7;Q15008-3;Q15008-2;C9J0E9	Q15008;Q15008-4;C9J7B7;Q15008-3;Q15008-2	26S proteasome non-ATPase regulatory subunit 6	PSMD6	NaN	1	1		0	NaN	NaN		4	4	4	11.6	11.6	11.6	45.531	0	6.564	7
Q7KZF4	Q7KZF4	Staphylococcal nuclease domain-containing protein 1	SND1	NaN	1	1		0	NaN	NaN		5	5	5	7.3	7.3	7.3	102	0	11.865	5
Q92598-2;Q92598-3;Q92598;Q92598-4;A0A0A0MSM0;R4GN69	Q92598-2;Q92598-3;Q92598;Q92598-4;A0A0A0MSM0	Heat shock protein 105 kDa	HSPH1	NaN	1	1		0	NaN	NaN		4	4	3	6	6	4.3	92.115	0	11.869	5
Q92621	Q92621	Nuclear pore complex protein Nup205	NUP205	NaN	1	1		0	NaN	NaN		2	2	2	1.4	1.4	1.4	227.92	0	4.1399	2
Q96PK6	Q96PK6	RNA-binding protein 14	RBM14	NaN	1	1		0	NaN	NaN		5	5	5	8.7	8.7	8.7	69.491	0	11.647	9
Q9H9B4;D6RAE9;D6RDG7;S4R2X2;D6RFI0	Q9H9B4;D6RAE9;D6RDG7;S4R2X2;D6RFI0	Sideroflexin-1	SFXN1	NaN	1	1		0	NaN	NaN		3	3	3	11.2	11.2	11.2	35.619	0	6.0211	4
Q9NVW2	Q9NVW2	E3 ubiquitin-protein ligase RLIM	RLIM	NaN	1	1		0	NaN	NaN		2	2	2	6.1	6.1	6.1	68.548	0	22.155	7
Q9UQ80;Q9UQ80-2;F8VR77;H0YIN7;F8W0A3;F8VZ69	Q9UQ80;Q9UQ80-2;F8VR77	Proliferation-associated protein 2G4	PA2G4	NaN	1	1		0	NaN	NaN		6	6	6	15.7	15.7	15.7	43.786	0	32.085	21
Q9Y266	Q9Y266	Nuclear migration protein nudC	NUDC	NaN	1	1		0	NaN	NaN		2	2	2	7.3	7.3	7.3	38.242	0	4.6507	2
A0A804HI79;Q8TA86;C9J6V2;A0A804HL29	A0A804HI79;Q8TA86;C9J6V2	Retinitis pigmentosa 9 protein	RP9	6.27143	1	1		-7.61721	1	1		8	8	8	53.2	53.2	53.2	18.487	0	95.533	18
Q9UQ35;Q9UQ35-2;I3L1I8;I3L182;I3L4D8;Q9UQ35-3;I3L1C0;A0A087X1W1;I3L3Q8	Q9UQ35;Q9UQ35-2	Serine/arginine repetitive matrix protein 2	SRRM2	6.12388	1	1		-7.63118	1	1		14	14	14	7.7	7.7	7.7	299.61	0	83.601	24
F2Z388;P42766	F2Z388;P42766	60S ribosomal protein L35	RPL35	5.50412	1	1		-5.58969	1	1		2	2	2	17.7	17.7	17.7	10.645	0	27.497	45
E9PMV1;Q15149-2;Q15149-5;Q15149-7;Q15149;Q15149-8;Q15149-6;Q15149-4;A0A8I5KUE3;A0A8I5KYZ1;A0A8I5KSD5;H0YDN1;H3BPE1;A0A7P0MQR8;A0A5F9ZGX0;H3BQK9;Q9UPN3-5;Q9UPN3	E9PMV1;Q15149-2;Q15149-5;Q15149-7;Q15149;Q15149-8;Q15149-6;Q15149-4;A0A8I5KUE3;A0A8I5KYZ1;A0A8I5KSD5;H0YDN1	Plectin	PLEC	4.78439	0.0801497	0.353466		-8.2851	1.72026e-05	0.00248577	+	153	153	0	39.4	39.4	0	520.59	0	323.31	495
Q9Y383;Q96HJ9-2;A0A0A6YYJ8;Q9Y383-3;Q9Y383-2;V9GZ75;F8WEU3	Q9Y383;Q96HJ9-2;A0A0A6YYJ8;Q9Y383-3;Q9Y383-2	Putative RNA-binding protein Luc7-like 2	LUC7L2	4.73962	0.0748704	0.348272		-7.16723	1	1		11	11	7	28.3	28.3	18.6	46.513	0	39.497	31
P08670;B0YJC4;B0YJC5;A0A1B0GTT5;A0A1B0GVG8;H7C5W5;P41219;P41219-2;F8W835	P08670;B0YJC4;B0YJC5	Vimentin	VIM	4.14934	0.0421759	0.26498		-6.18708	0.000161318	0.00591549	+	44	44	39	79	79	73.8	53.651	0	323.31	1048
A0A8C8KBE9;Q66PJ3;Q66PJ3-1;F5GYV5;H7BZV4;A0A0C4DG62;F8WCT1;Q66PJ3-10;Q66PJ3-9;Q66PJ3-7;Q66PJ3-4;Q66PJ3-3;Q66PJ3-2;F8WEP2;A0A0C4DH18;Q66PJ3-5	A0A8C8KBE9;Q66PJ3;Q66PJ3-1;F5GYV5;H7BZV4;A0A0C4DG62;F8WCT1;Q66PJ3-10;Q66PJ3-9;Q66PJ3-7;Q66PJ3-4;Q66PJ3-3;Q66PJ3-2	ADP-ribosylation factor-like protein 6-interacting protein 4	ARL6IP4	4.10549	0.223828	0.632289		-3.78378	1	1		5	5	5	31.2	31.2	31.2	26.374	0	247.6	38
J3KTL2;Q07955;Q07955-3;Q07955-2;J3KSR8;J3QQV5;J3KSW7	J3KTL2;Q07955;Q07955-3;Q07955-2;J3KSR8	Serine/arginine-rich splicing factor 1	SRSF1	3.97883	0.0555765	0.318396		-5.53733	0.121976	0.264052		10	10	10	34.4	34.4	34.4	28.329	0	65.231	40
E7ESP9;P07197;E7EMV2;P07197-2	E7ESP9;P07197;E7EMV2	Neurofilament medium polypeptide	NEFM	3.90551	0.0722637	0.348272		-6.83734	0.00855649	0.0457931	+	30	29	26	42.6	41.6	38.4	98.38	0	323.31	140
P53999	P53999	Activated RNA polymerase II transcriptional coactivator p15	SUB1	3.46533	0.375464	0.828613		-5.01385	0.092437	0.212018		5	5	5	37	37	37	14.395	0	49.684	43
A0A7I2V2P6;A0A3B3ISG5;P14735;A0A7I2V3E3;A0A7I2V610;A0A7I2YQV5;A0A7I2V2S1;A0A7I2V4Q3;A0A7I2V3K9;B3KSB8;P14735-2;A0A7I2YQS6;A0A7I2V612;A0A7I2V373;A0A7I2V634;A0A7I2V4A4	A0A7I2V2P6;A0A3B3ISG5;P14735;A0A7I2V3E3;A0A7I2V610;A0A7I2YQV5;A0A7I2V2S1;A0A7I2V4Q3;A0A7I2V3K9;B3KSB8;P14735-2	Insulin-degrading enzyme	IDE	2.9432	0.324344	0.755982		-5.82829	1	1		23	23	23	26.9	26.9	26.9	113.17	0	63.068	39
Q14498;Q14498-2;Q14498-3;G3XAC6;H0Y4X3;A0A0U1RQH7;A0A0U1RQW2;Q5QP23;Q5QP22;G3XAP0;F2Z3E6;H0YJJ3;G3V5Z6;F8WF24;F8WF73;F2Z2Z5;Q86U06-4;Q86U06-5;Q86U06-2;Q86U06;A8MYG5;G3V546;A0A087X122;Q86U06-3	Q14498;Q14498-2;Q14498-3;G3XAC6;H0Y4X3;A0A0U1RQH7	RNA-binding protein 39	RBM39	2.92137	0.212868	0.627975		-3.45552	0.146343	0.302336		17	17	17	37.4	37.4	37.4	59.379	0	323.31	72
P84103;P84103-2;A0A087X2D0	P84103;P84103-2;A0A087X2D0	Serine/arginine-rich splicing factor 3	SRSF3	2.78551	0.207904	0.61965		-3.50691	0.0734184	0.179054		6	6	5	36.6	36.6	36.6	19.329	0	63.664	48
P23490	P23490	Loricrin	LOR	2.70453	1	1		-3.14712	1	1		2	2	2	6.4	6.4	6.4	25.76	0.0011223	3.6106	3
P20290-2;P20290;A0A7I2V5Y3;A0A7I2YQL2;A0A7I2V3T6;H0Y9Y1;D6RDG3	P20290-2;P20290;A0A7I2V5Y3;A0A7I2YQL2;A0A7I2V3T6;H0Y9Y1;D6RDG3	Transcription factor BTF3	BTF3	2.58105	0.130554	0.479283		-3.61469	1	1		4	4	4	58	58	58	17.699	0	90.88	19
A0A2U3TZL8;H7BYN4;A0A7I2V5Y5;Q02241-2;Q02241;Q02241-3;H0YME6;A0A2R8Y531;H0YMJ4	A0A2U3TZL8;H7BYN4;A0A7I2V5Y5;Q02241-2;Q02241;Q02241-3	Kinesin-like protein;Kinesin-like protein KIF23	KIF23	2.51823	0.0116105	0.14525		-2.46164	0.00208479	0.0182577	+	8	8	8	13.1	13.1	13.1	92.682	0	32.649	32
Q969Q0	Q969Q0	60S ribosomal protein L36a-like	RPL36AL	2.504	0.019925	0.195871		-2.01791	1	1		2	2	1	15.1	15.1	7.5	12.469	0	4.5565	17
P38919;I3L3H2	P38919;I3L3H2	Eukaryotic initiation factor 4A-III;Eukaryotic initiation factor 4A-III, N-terminally processed	EIF4A3	2.28181	1	1		-3.22976	1	1		6	5	5	15.6	13.4	13.4	46.871	0	9.7847	10
O00472;O00472-2;H0Y8G1;D6RC27;A0A0U1RR08	O00472;O00472-2	RNA polymerase II elongation factor ELL2	ELL2	2.20459	0.00445663	0.0758865		-0.340816	0.414143	0.729801		12	12	12	26.9	26.9	26.9	72.324	0	40.005	41
Q96GA3;A0A075B6Q4	Q96GA3	Protein LTV1 homolog	LTV1	2.1863	0.060923	0.327595		-2.87072	0.175228	0.354133		9	9	9	24.4	24.4	24.4	54.854	0	25.19	16
Q8IUQ4;Q8IUQ4-2;Q8IUQ4-3;H3BU09	Q8IUQ4;Q8IUQ4-2;Q8IUQ4-3	E3 ubiquitin-protein ligase SIAH1	SIAH1	2.11933	0.00696091	0.104074		1.05913	4.2591e-05	0.00355758	+	9	9	7	35.8	35.8	30.1	31.123	0	25.595	71
P31151;Q86SG5	P31151;Q86SG5	Protein S100-A7;Protein S100-A7A	S100A7;S100A7A	2.10536	0.0773945	0.351428		-2.5678	0.129737	0.27468		6	6	6	62.4	62.4	62.4	11.471	0	20.016	38
Q13347;A0A7I2V685;A0A7I2YQI2;A0A7I2V613;A0A7I2YQF8;A0A7I2V607;A0A7I2V3N2;A0A7I2V2M3;A0A7I2V3U3;A0A7P0MRT9;A0A7I2YQU2;A0A7I2V640;A0A7I2V5V8;A0A7I2YQI6;A0A7I2YQT9;A0A7I2YQC8;Q5TFK1;A0A7I2V4S8;A0A7I2V3K6;A0A7I2V4C2;A0A7I2V3T4;A0A7I2YQP9;A0A7I2V391;A0A7I2YQN1;A0A7I2V5E4;A0A7I2YQX4	Q13347;A0A7I2V685;A0A7I2YQI2;A0A7I2V613;A0A7I2YQF8;A0A7I2V607;A0A7I2V3N2;A0A7I2V2M3;A0A7I2V3U3;A0A7P0MRT9;A0A7I2YQU2;A0A7I2V640;A0A7I2V5V8;A0A7I2YQI6;A0A7I2YQT9;A0A7I2YQC8;Q5TFK1;A0A7I2V4S8;A0A7I2V3K6;A0A7I2V4C2	Eukaryotic translation initiation factor 3 subunit I	EIF3I	2.10076	1	1		-3.1223	1	1		5	5	5	18.8	18.8	18.8	36.501	0	12.846	6
Q9NWB6;Q9NWB6-3;Q9NWB6-2	Q9NWB6;Q9NWB6-3;Q9NWB6-2	Arginine and glutamate-rich protein 1	ARGLU1	2.0902	0.526496	0.990007		-3.31152	0.336716	0.6101		7	7	7	20.1	20.1	20.1	33.216	0	19.142	47
P11387;A0A7P0T852;E5RIC7;Q969P6-2;Q969P6;E5RJ95;A0A7P0T9R7;E5RFS0;E5RJ33;H0YBR3;H0YC03;E5RGE7;E5RGR4;E5RFE3;E5RGR2	P11387	DNA topoisomerase 1	TOP1	2.07727	0.023871	0.209174		-1.41187	0.0677238	0.16983		13	13	13	19	19	19	90.725	0	42.071	65
P84077;P61204;F5H423;F5H0C7;C9J1Z8;P84085;P61204-2;H0YGG7	P84077;P61204;F5H423;F5H0C7;C9J1Z8;P84085;P61204-2	ADP-ribosylation factor 1;ADP-ribosylation factor 3;ADP-ribosylation factor 5	ARF1;ARF3;ARF5	2.02106	0.010367	0.135213		-2.07618	0.0308881	0.0984316		6	3	3	50.3	21.5	21.5	20.697	0	15.86	28
A0A8I5KWT8;P35579;P35579-2;A0A8I5KYI1;Q5BKV1;A0A8I5KU92;B1AH99;A0A2R8Y4C3;A0A494C024;M0QY43	A0A8I5KWT8;P35579;P35579-2	Myosin-9	MYH9	2.01588	0.0745455	0.348272		-3.8107	0.0115349	0.0548132		29	29	22	19.5	19.5	15.1	229.18	0	323.31	78
B8ZZ51;B9A041;A0A5K1VW95;P40925-2;P40925;P40925-3;C9JF79	B8ZZ51;B9A041;A0A5K1VW95;P40925-2;P40925;P40925-3;C9JF79	Malate dehydrogenase, cytoplasmic;Malate dehydrogenase	MDH1	2.01576	1	1		-2.95174	1	1		3	3	3	24.3	24.3	24.3	18.689	0	6.2018	8
Q08945;E9PMD4;E9PPZ7;A0A0U1RRK2	Q08945	FACT complex subunit SSRP1	SSRP1	1.98924	1	1		-2.09112	1	1		9	9	9	15.8	15.8	15.8	81.074	0	30.481	26
O60869-2;O60869-3;O60869	O60869-2;O60869-3;O60869	Endothelial differentiation-related factor 1	EDF1	1.93596	0.0135319	0.156511		-1.3192	0.0478112	0.132623		3	3	3	25.2	25.2	25.2	15.48	0	8.5032	14
Q9NY12-2;Q9NY12	Q9NY12-2;Q9NY12	H/ACA ribonucleoprotein complex subunit 1	GAR1	1.90306	0.0451239	0.274198		-1.93257	1	1		3	3	3	20.1	20.1	20.1	20.834	0	34.955	12
Q01081;Q01081-2;Q01081-4;A0A1B0GW87;M0QYK5;M0R2N4;Q01081-3;Q8WU68-3;Q8WU68-2;Q8WU68;K7EJH3;K7EJM7	Q01081;Q01081-2;Q01081-4	Splicing factor U2AF 35 kDa subunit	U2AF1	1.90195	0.302616	0.734472		-2.7048	0.0323939	0.101209		7	7	7	38.8	38.8	38.8	27.872	0	37.968	35
P55884;P55884-2;C9JZG1;C9JQN7	P55884;P55884-2;C9JZG1	Eukaryotic translation initiation factor 3 subunit B	EIF3B	1.90112	0.128182	0.47912		-2.36488	1	1		8	8	8	13.9	13.9	13.9	92.48	0	35.036	12
Q9UHX1-2;A0A0J9YVP6;Q9UHX1;A0A0J9YYL3;Q9UHX1-6;Q9UHX1-4;A0A0J9YXX5;Q9UHX1-5;Q9UHX1-3;A0A0J9YXJ8;A0A0J9YVR6;E9PQ56;A0A0J9YWM1;H0YEM1;E9PN18;E9PMU7;H0YCP8;E9PL19	Q9UHX1-2;A0A0J9YVP6;Q9UHX1;A0A0J9YYL3;Q9UHX1-6;Q9UHX1-4;A0A0J9YXX5;Q9UHX1-5;Q9UHX1-3;A0A0J9YXJ8;A0A0J9YVR6;E9PQ56;A0A0J9YWM1;H0YEM1	Poly(U)-binding-splicing factor PUF60	PUF60	1.8901	0.216132	0.629771		-2.77112	0.0852565	0.200318		23	23	23	60.9	60.9	60.9	58.171	0	323.31	127
A0A7P0Z497;P23284;A0A7P0TB45;A0A7P0T7U3	A0A7P0Z497;P23284;A0A7P0TB45;A0A7P0T7U3	Peptidyl-prolyl cis-trans isomerase B	PPIB	1.79089	0.146955	0.510067		-3.28628	0.0419663	0.119881		8	8	8	43.1	43.1	43.1	20.21	0	50.66	40
P62314;J3QLR7;J3QLI9	P62314	Small nuclear ribonucleoprotein Sm D1	SNRPD1	1.74329	0.19494	0.602467		-1.70539	0.0505679	0.137222		3	3	3	43.7	43.7	43.7	13.281	0	45.082	19
P55072;A0A7P0TAW3;A0A7I2V540;C9JUP7;A0A7P0T8A3;A0A7P0T8Q5;A0A7P0TAQ1;A0A7P0Z4C6;A0A7I2V2Y2;A0A7I2V5G8;A0A7P0TAY0;A0A7P0T9X5;A0A7P0TBK7;A0A7P0Z4D1;A0A7P0T8D6;A0A7P0T946;A0A7P0T8Q4;A0A7P0TA22;A0A7P0T971;A0A7I2YQJ0	P55072;A0A7P0TAW3;A0A7I2V540;C9JUP7;A0A7P0T8A3;A0A7P0T8Q5;A0A7P0TAQ1;A0A7P0Z4C6;A0A7I2V2Y2;A0A7I2V5G8	Transitional endoplasmic reticulum ATPase	VCP	1.65391	0.39599	0.831052		-2.06266	0.490949	0.852158		14	14	14	25.7	25.7	25.7	89.321	0	83.833	30
P62277;J3KMX5;E9PS50	P62277;J3KMX5	40S ribosomal protein S13	RPS13	1.63597	0.252057	0.680664		-1.88294	0.00138234	0.0145271	+	3	3	3	21.2	21.2	21.2	17.222	0	17.082	10
P48163;P48163-2	P48163;P48163-2	NADP-dependent malic enzyme	ME1	1.57887	1	1		-2.98173	1	1		4	4	4	7.9	7.9	7.9	64.149	0	11.467	4
Q5T750	Q5T750	Skin-specific protein 32	XP32	1.50842	0.091187	0.385501		-1.04203	0.0315169	0.0992986		3	3	3	12	12	12	26.238	0	6.3697	23
A0A0A0MS51;A0A0A0MT01;P06396-2;P06396-4;P06396-3;P06396;CON__Q3SX14;A0A0U1RQL8;Q5T0I0	A0A0A0MS51;A0A0A0MT01;P06396-2;P06396-4;P06396-3;P06396	Gelsolin	GSN	1.49366	0.146463	0.510067		-2.6844	1	1		9	9	9	19	19	19	82.525	0	70.551	16
B7Z5J4;Q9UI42-2;Q9UI42	B7Z5J4;Q9UI42-2;Q9UI42	Carboxypeptidase A4	CPA4	1.48877	0.326683	0.758206		-2.96299	0.143922	0.300314		5	5	5	28.1	28.1	28.1	35.634	0	12.166	9
P05109	P05109	Protein S100-A8;Protein S100-A8, N-terminally processed	S100A8	1.47521	0.0312571	0.239508		-2.30098	0.015774	0.063468		4	4	4	39.8	39.8	39.8	10.834	0	22.728	40
O75643;A0A494C1A5;O75643-2	O75643;A0A494C1A5;O75643-2	U5 small nuclear ribonucleoprotein 200 kDa helicase	SNRNP200	1.46919	0.187458	0.58929		-2.72802	1	1		12	12	12	6.9	6.9	6.9	244.5	0	34.785	16
A0A0C4DGN4;A0A0U1RQZ6;Q96DA0;I3L1H9;I3L3X0;A0A0U1RRM3;A0A0U1RQF6	A0A0C4DGN4;A0A0U1RQZ6;Q96DA0;I3L1H9;I3L3X0;A0A0U1RRM3;A0A0U1RQF6	Zymogen granule protein 16 homolog B	ZG16B	1.45306	1	1		-1.08157	1	1		2	2	2	21.5	21.5	21.5	18.878	0	30.05	22
O43548-2;O43548	O43548-2;O43548	Protein-glutamine gamma-glutamyltransferase 5	TGM5	1.44124	1	1		-2.25861	1	1		4	4	4	11	11	11	71.918	0	10.188	6
P28070	P28070	Proteasome subunit beta type-4	PSMB4	1.40603	0.0424901	0.26498		-2.08836	0.191019	0.378112		3	3	3	19.7	19.7	19.7	29.204	0	23.65	15
B1AK88;P47756-2;B1AK87;P47756;A0A6I8PRV6;B1AK85	B1AK88;P47756-2;B1AK87;P47756	F-actin-capping protein subunit beta	CAPZB	1.36159	0.0335574	0.24443		-2.63419	1	1		5	5	5	17.6	17.6	17.6	33.781	0	38.032	21
P62854;Q5JNZ5	P62854;Q5JNZ5	40S ribosomal protein S26;Putative 40S ribosomal protein S26-like 1	RPS26;RPS26P11	1.32096	0.164312	0.542086		-1.27192	0.0345377	0.106753		3	3	3	27	27	27	13.015	0	11.449	39
P00558;P00558-2;P07205	P00558;P00558-2	Phosphoglycerate kinase 1	PGK1	1.30989	0.225044	0.632808		-2.47834	0.137592	0.288146		6	6	6	15.3	15.3	15.3	44.614	0	19.02	36
F2Z393;P37837	F2Z393;P37837	Transaldolase	TALDO1	1.30923	1	1		-2.75135	1	1		4	4	4	12.6	12.6	12.6	35.328	0	7.096	14
P47929	P47929	Galectin-7	LGALS7	1.30456	0.408386	0.851499		-1.62725	0.433252	0.758847		6	6	6	61	61	61	15.075	0	59.073	31
P29508;P29508-2	P29508;P29508-2	Serpin B3	SERPINB3	1.29431	0.166251	0.542086		-2.32034	0.0542077	0.142222		17	17	8	45.4	45.4	22.6	44.564	0	323.31	117
P06702	P06702	Protein S100-A9	S100A9	1.28168	0.0456252	0.274198		-2.09215	0.0250435	0.0856517		7	7	7	80.7	80.7	80.7	13.242	0	80.689	115
E9PJ81;E9PRQ7;Q04323;Q04323-2;A0A087WTZ5	E9PJ81;E9PRQ7;Q04323;Q04323-2;A0A087WTZ5	UBX domain-containing protein 1	UBXN1	1.26158	0.00873556	0.121702		-0.159352	0.608899	1		8	8	8	34.5	34.5	34.5	32.611	0	99.402	37
P30086	P30086	Phosphatidylethanolamine-binding protein 1;Hippocampal cholinergic neurostimulating peptide	PEBP1	1.24818	1	1		-1.96703	1	1		7	7	7	51.3	51.3	51.3	21.057	0	93.039	37
O75190;O75190-3;A0A0J9YX62;O75190-4;O75190-2;C9J2C4;C9JN01;C9J2P2;C9JXB9;C9JB42;C9JRD2;C9JDX6;F8WCZ4;E9PH18;C9JDR7;P25686-2;P25686;Q8NHS0	O75190;O75190-3;A0A0J9YX62;O75190-4;O75190-2;C9J2C4	DnaJ homolog subfamily B member 6	DNAJB6	1.20464	0.037547	0.253738		-0.529209	0.0300417	0.0975511		3	3	3	11.7	11.7	11.7	36.087	0	54.853	42
Q00688	Q00688	Peptidyl-prolyl cis-trans isomerase FKBP3	FKBP3	1.19301	0.449527	0.906448		-1.81139	0.129661	0.27468		4	4	4	22.8	22.8	22.8	25.177	0	12.873	23
Q9UMS4;F5GY56;H0YGF3;F5H2I0;H0YGZ5	Q9UMS4;F5GY56	Pre-mRNA-processing factor 19	PRPF19	1.13519	1	1		-2.35236	1	1		8	8	8	28	28	28	55.18	0	21.805	20
Q8WVV4-1;Q8WVV4;Q8WVV4-3	Q8WVV4-1;Q8WVV4	Protein POF1B	POF1B	1.10567	0.20038	0.605757		-1.96389	0.0699217	0.171249		11	11	11	21.3	21.3	21.3	68.695	0	106.66	43
P07384;E9PIA9;E9PLX0;E9PJJ3;E9PLC9;E9PMC6;E9PJA6;E9PSA6;E9PQB3;E9PL37;E9PRM1	P07384	Calpain-1 catalytic subunit	CAPN1	1.08775	0.217372	0.629771		-1.9934	0.0349754	0.106962		6	6	6	8.5	8.5	8.5	81.889	0	12.204	15
Q8N7H5-3;Q8N7H5;Q8N7H5-2;B4DGJ5	Q8N7H5-3;Q8N7H5;Q8N7H5-2;B4DGJ5	RNA polymerase II-associated factor 1 homolog	PAF1	1.04483	0.0172952	0.179694		-0.59116	0.00468347	0.0304163	+	6	6	6	15.7	15.7	15.7	55.472	0	16.465	16
P42357;P42357-3;P42357-2;F8VNX0;H0YHB0;F8W0V1	P42357;P42357-3;P42357-2	Histidine ammonia-lyase	HAL	1.03277	0.185154	0.585048		-1.70135	0.0545208	0.142222		11	11	11	24	24	24	72.697	0	68.501	50
O75635-2;O75635;C9JA68;A0A1B0GX82;C9JM00	O75635-2;O75635	Serpin B7	SERPINB7	1.01388	1	1		-2.29888	1	1		3	3	3	9.6	9.6	9.6	41.174	0	5.23	4
A0A6Q8PFK8;P04792;A0A6Q8PGK1;A0A6Q8PHJ6;A0A6Q8PFE7;A0A6Q8PF43;A0A6Q8PHA6;A0A6Q8PH65;A0A6Q8PGY2;C9J3N8	A0A6Q8PFK8;P04792;A0A6Q8PGK1;A0A6Q8PHJ6;A0A6Q8PFE7;A0A6Q8PF43;A0A6Q8PHA6;A0A6Q8PH65;A0A6Q8PGY2	Heat shock protein beta-1	HSPB1	1.00255	0.184341	0.585048		-2.0636	0.0473678	0.132264		7	7	7	38.9	38.9	38.9	21.882	0	39.2	34
P68133;A6NL76;P68032;P62736;A0A804HKV3;P63267;P63267-2;C9JFL5;F6UVQ4;F6QUT6;F8WB63;B8ZZJ2	P68133;A6NL76;P68032;P62736;A0A804HKV3;P63267;P63267-2	Actin, alpha skeletal muscle;Actin, alpha cardiac muscle 1;Actin, aortic smooth muscle;Actin, gamma-enteric smooth muscle	ACTA1;ACTC1;ACTA2;ACTG2	0.999974	0.291006	0.734472		-2.2101	0.0803673	0.191162		14	5	5	45.6	20.7	20.7	42.051	0	53.176	62
Q9UHB7;Q9UHB7-2;Q9UHB7-3;C9JCE0;H7C319	Q9UHB7;Q9UHB7-2	AF4/FMR2 family member 4	AFF4	0.998479	0.123751	0.468266		-0.663129	0.203445	0.393281		34	6	6	34.7	7.9	7.9	127.46	0	68.504	24
A0A087WVQ6;Q00610-2;Q00610;J3KS13;K7EJJ5;A0A087WX41;P53675-2;P53675;J3KRF5	A0A087WVQ6;Q00610-2;Q00610	Clathrin heavy chain;Clathrin heavy chain 1	CLTC	0.982771	1	1		-2.57886	1	1		11	11	11	9.1	9.1	9.1	192.06	0	59.229	24
Q7Z7K6-3;A0A0M3HER2	Q7Z7K6-3	Centromere protein V	CENPV	0.982557	0.475332	0.922085		-2.53998	0.294315	0.543495		7	7	1	49.3	49.3	7.7	29.73	0	146.07	40
A0A024RA52;P25787;A0A7I2V2H3;A0A7I2YQP7;C9JCK5	A0A024RA52;P25787;A0A7I2V2H3	Proteasome subunit alpha type;Proteasome subunit alpha type-2	PSMA2	0.973168	0.38865	0.831052		-2.16782	0.0545838	0.142222		5	5	5	30.8	30.8	30.8	25.898	0	52.946	14
Q8J015;A0A7I2V5L3;A0A7I2V2L9;M0QYS1;Q6NVV1;P40429	Q8J015;A0A7I2V5L3;A0A7I2V2L9;M0QYS1;Q6NVV1;P40429	Putative 60S ribosomal protein L13a protein RPL13AP3;60S ribosomal protein L13a	RPL13a;RPL13A;RPL13AP3	0.969544	0.0333918	0.24443		-1.70882	0.00081501	0.00975149	+	2	2	2	13.4	13.4	13.4	16.731	0	4.1914	27
P25788-2;P25788;G3V4X5;G3V3W4;G3V5N4	P25788-2;P25788;G3V4X5	Proteasome subunit alpha type-3	PSMA3	0.96567	0.0544135	0.314674		-1.72963	0.0237763	0.0827873		4	4	4	16.5	16.5	16.5	27.647	0	9.5126	30
A0A0D9SEW3;A0A087WXF8;Q9NP64-2;Q9NP64-3;Q9NP64;A0A087WYV3;A0A087WXU5;A0A087WYF0	A0A0D9SEW3;A0A087WXF8;Q9NP64-2;Q9NP64-3;Q9NP64;A0A087WYV3;A0A087WXU5	Nucleolar protein of 40 kDa	ZCCHC17	0.927156	0.603191	1		-1.49232	0.403698	0.713569		9	9	9	33.3	33.3	33.3	27.994	0	85.064	61
Q5JR95;P62241	Q5JR95;P62241	40S ribosomal protein S8	RPS8	0.906752	0.110597	0.431073		-1.46523	0.0244909	0.0842602		5	5	5	29.3	29.3	29.3	21.879	0	147.73	71
B4DY09;Q12905;X6R6Z1;A0A0A0MRL0	B4DY09;Q12905	Interleukin enhancer-binding factor 2	ILF2	0.897922	1	1		-2.33193	1	1		4	4	4	19.6	19.6	19.6	38.91	0	33.976	20
J3QLE5;P14678-2;P63162;P14678;P63162-2;P14678-3;J3KRY3;S4R3P3	J3QLE5;P14678-2;P63162;P14678;P63162-2;P14678-3;J3KRY3;S4R3P3	Small nuclear ribonucleoprotein-associated proteins B and B;Small nuclear ribonucleoprotein-associated protein N	SNRPN;SNRPB	0.881677	0.149855	0.516074		-2.11251	0.0453841	0.12734		4	4	4	22.5	22.5	22.5	17.546	0	12.024	36
P31944	P31944	Caspase-14;Caspase-14 subunit p17, mature form;Caspase-14 subunit p10, mature form;Caspase-14 subunit p20, intermediate form;Caspase-14 subunit p8, intermediate form	CASP14	0.871727	0.139188	0.496058		-1.89777	0.0232042	0.0817806		11	11	11	50.4	50.4	50.4	27.679	0	136.85	132
I3L4N8;P63261;A0A804GS07;A0A6Q8PFE4;I3L1U9;I3L3I0;Q6S8J3;J3KT65;K7EM38;I3L3R2;A5A3E0;A0A2R8YEA7;P0CG38;A0A2R8YFE2;Q9BYX7;P0CG39;A0A7P0TBL1;F8WCH0	I3L4N8;P63261;A0A804GS07;A0A6Q8PFE4;I3L1U9;I3L3I0	Actin, cytoplasmic 2;Actin, cytoplasmic 2, N-terminally processed	ACTG1	0.855078	0.395825	0.831052		-3.09102	0.00166785	0.0158194	+	18	18	1	72.6	72.6	4.8	38.975	0	323.31	615
H3BNC9;P08708;H0YN88;A0A075B716;H0YN73;A0A0J9YYC4	H3BNC9;P08708;H0YN88;A0A075B716	40S ribosomal protein S17	RPS17	0.839339	0.19628	0.602467		-1.9754	0.039373	0.116706		4	4	4	10.8	10.8	10.8	64.532	0	51.07	27
K7EQ48;A0A2U3TZU2;P06744;P06744-2;A0A0J9YXP8;A0A0J9YX90;A0A0J9YYH3;A0A2R8Y6C7;K7EPY4;K7EP41;K7ENA0;K7ERC6;CON__Q3ZBD7	K7EQ48;A0A2U3TZU2;P06744;P06744-2;A0A0J9YXP8;A0A0J9YX90;A0A0J9YYH3;A0A2R8Y6C7	Glucose-6-phosphate isomerase	GPI	0.83823	0.18231	0.584513		-1.94403	0.197815	0.386275		6	6	6	20.8	20.8	20.8	50.09	0	17.388	16
P31153;P31153-2	P31153;P31153-2	S-adenosylmethionine synthase isoform type-2	MAT2A	0.836146	1	1		-2.32864	1	1		3	3	3	12.9	12.9	12.9	43.66	0	10.429	15
Q13510-2;A0A1B0GUE3;A0A1B0GUH5;A0A1B0GTZ5;A0A1B0GTM3;A0A1B0GUA4;A0A1B0GW68;E7EMM4;A0A1B0GUW4;A0A1B0GTP7;Q13510;A0A1B0GV06;A0A1B0GUG1;Q13510-3;A0A1B0GU06;A0A1B0GUB3;A0A1B0GW66;A0A1B0GU62;A0A1B0GVG2;A0A1B0GVE7;A0A1B0GVJ1;A0A1B0GW48;A0A1B0GUJ3;A0A1B0GV95;A0A1B0GVA3	Q13510-2;A0A1B0GUE3;A0A1B0GUH5;A0A1B0GTZ5;A0A1B0GTM3;A0A1B0GUA4;A0A1B0GW68;E7EMM4;A0A1B0GUW4;A0A1B0GTP7;Q13510;A0A1B0GV06;A0A1B0GUG1;Q13510-3	Acid ceramidase;Acid ceramidase subunit alpha;Acid ceramidase subunit beta	ASAH1	0.827548	0.285652	0.729602		-1.93088	0.0852134	0.200318		3	3	3	9	9	9	46.503	0	8.8285	10
P09211;A8MX94;A0A087X2E9;A0A2R8Y5E5;A0A087X243	P09211;A8MX94	Glutathione S-transferase P	GSTP1	0.81814	0.721351	1		-2.53324	0.383405	0.67978		7	7	7	50	50	50	23.356	0	216.43	29
P46778;G3V1B3;M0R181	P46778;G3V1B3;M0R181	60S ribosomal protein L21	RPL21	0.817042	0.0384953	0.253738		-1.5689	0.00414384	0.0278505	+	3	3	3	23.1	23.1	23.1	18.565	0	13.333	28
F8W787;A0A1B0GW44;A0A1B0GV23;A0A1B0GVD5;A0A1B0GWE8;C9JH19;P07339;A0A1B0GVP3;A0A1B0GU92;A0A1B0GU03;H7C469;F8WD96;A0A1B0GVF1	F8W787;A0A1B0GW44;A0A1B0GV23;A0A1B0GVD5;A0A1B0GWE8;C9JH19;P07339;A0A1B0GVP3;A0A1B0GU92;A0A1B0GU03;H7C469;F8WD96	Cathepsin D;Cathepsin D light chain;Cathepsin D heavy chain	CTSD	0.803052	0.220452	0.629771		-1.67598	0.054573	0.142222		12	12	12	40.1	40.1	40.1	40.783	0	117.77	76
P62701;C9JEH7;P22090;Q8TD47	P62701;C9JEH7;P22090;Q8TD47	40S ribosomal protein S4, X isoform;40S ribosomal protein S4, Y isoform 1;40S ribosomal protein S4, Y isoform 2	RPS4X;RPS4Y1;RPS4Y2	0.801298	0.0460856	0.274277		-1.65803	0.00185172	0.0167234	+	6	6	6	19	19	19	29.597	0	12.001	55
P61956-2;P61956;A8MUA9;A8MU27;Q6EEV6;P55854;P55854-2	P61956-2;P61956;A8MUA9;A8MU27;Q6EEV6;P55854;P55854-2	Small ubiquitin-related modifier 2;Small ubiquitin-related modifier 4;Small ubiquitin-related modifier 3	SUMO2;SUMO3;SUMO4	0.792128	0.217974	0.629771		-1.65521	1	1		2	2	2	31	31	31	8.1111	0	9.4935	14
P62424;Q5T8U3;Q5T8U2	P62424;Q5T8U3	60S ribosomal protein L7a	RPL7A	0.791159	0.151007	0.517137		-1.69832	0.0111608	0.0537576		8	8	8	33.5	33.5	33.5	29.995	0	61.521	86
O75223;B8ZZK2;M0QZK8;H7BZK5;O75223-3;O75223-2;O75223-4;A0A0B4J1Y4	O75223;B8ZZK2;M0QZK8;H7BZK5	Gamma-glutamylcyclotransferase	GGCT	0.780961	0.396348	0.831052		-2.63086	0.0523428	0.140717		6	6	6	43.6	43.6	43.6	21.007	0	86.813	45
H3BPE7;P35637-2;P35637	H3BPE7;P35637-2;P35637	RNA-binding protein FUS	FUS	0.770892	0.22191	0.629771		-2.26992	0.00196878	0.017507	+	6	6	4	13.5	13.5	9.1	53.496	0	59.369	71
P00918;E5RID5;E5RK37	P00918	Carbonic anhydrase 2	CA2	0.767354	1	1		-2.17263	1	1		9	9	9	46.5	46.5	46.5	29.246	0	36.592	28
P29401-2;P29401;E9PFF2	P29401-2;P29401;E9PFF2	Transketolase	TKT	0.763809	1	1		-2.60286	1	1		6	6	6	12.7	12.7	12.7	68.813	0	26.195	20
Q13867;K7ESE8;K7ES02;J3KSD8;J3KS79;K7ENH5	Q13867;K7ESE8;K7ES02;J3KSD8	Bleomycin hydrolase	BLMH	0.763123	0.229371	0.642029		-1.70548	0.0618918	0.157592		10	10	10	26.6	26.6	26.6	52.562	0	118.27	142
P00491;G3V2H3;G3V5M2	P00491	Purine nucleoside phosphorylase	PNP	0.752109	1	1		-2.58498	1	1		5	5	5	22.8	22.8	22.8	32.118	0	39.326	14
Q9BU76-3;Q9BU76-4;Q9BU76;Q9BU76-2	Q9BU76-3;Q9BU76-4;Q9BU76;Q9BU76-2	Multiple myeloma tumor-associated protein 2	MMTAG2	0.749107	0.38881	0.831052		-1.19692	0.18963	0.376653		7	7	7	47.1	47.1	47.1	16.842	0	24.195	40
Q13835-2;Q13835	Q13835-2;Q13835	Plakophilin-1	PKP1	0.740694	0.074995	0.348272		-1.72825	0.00461796	0.0303316	+	7	7	7	11.6	11.6	11.6	80.496	0	40.625	52
A8K2U0;H0YGG5;A8K2U0-2;F5GXP1	A8K2U0;H0YGG5;A8K2U0-2	Alpha-2-macroglobulin-like protein 1	A2ML1	0.737503	0.73095	1		-3.5803	0.34077	0.614176		22	22	22	20.8	20.8	20.8	161.1	0	121.53	28
A0A0G2JNZ5;A0A0G2JLB3;P04062-4;P04062-2;P04062;A0A0G2JNZ0;P04062-5;P04062-3	A0A0G2JNZ5;A0A0G2JLB3;P04062-4;P04062-2;P04062;A0A0G2JNZ0;P04062-5	Glucosylceramidase	GBA	0.731286	0.481514	0.931131		-1.81301	1	1		3	3	3	7.8	7.8	7.8	50.263	0	7.4251	3
Q01469;I6L8B7;A8MUU1	Q01469;I6L8B7	Fatty acid-binding protein, epidermal	FABP5	0.727544	0.237059	0.65671		-1.83351	0.036182	0.109493		6	6	6	43	43	43	15.164	0	32.75	71
Q9Y237;Q9Y237-2;H0Y4T6;J3KMW3;H0Y610;H0Y8P6;A0A494C021;Q9Y237-3	Q9Y237;Q9Y237-2	Peptidyl-prolyl cis-trans isomerase NIMA-interacting 4	PIN4	0.727516	0.0103333	0.135213		-1.61436	0.127817	0.272613		3	3	3	24.4	24.4	24.4	13.81	0	6.8156	32
P50395;P50395-2;Q5SX86;Q5SX87;V9GYJ7;V9GYF8;Q5SX90;P31150;G5E9U5;Q5SX91	P50395;P50395-2	Rab GDP dissociation inhibitor beta	GDI2	0.726981	0.546641	1		-1.90124	0.0978352	0.21992		10	10	10	27.2	27.2	27.2	50.663	0	55.456	21
Q99613-2;Q99613;B5ME19;H3BPE3	Q99613-2;Q99613;B5ME19	Eukaryotic translation initiation factor 3 subunit C;Eukaryotic translation initiation factor 3 subunit C-like protein	EIF3C;EIF3CL	0.716185	1	1		-2.44013	1	1		4	4	4	4.3	4.3	4.3	104.1	0	8.7635	11
D3YTB1;F8W727;P62910	D3YTB1;F8W727;P62910	60S ribosomal protein L32	RPL32	0.713296	0.0271289	0.219735		-1.54224	0.00023989	0.00608105	+	3	3	3	25.6	25.6	25.6	15.616	0	9.9273	24
Q6PD62;H0YCE8	Q6PD62	RNA polymerase-associated protein CTR9 homolog	CTR9	0.666702	1	1		-0.68293	1	1		6	6	6	7	7	7	133.5	0	25.635	28
A0A494C0J7;Q08188	A0A494C0J7;Q08188	Protein-glutamine gamma-glutamyltransferase E;Protein-glutamine gamma-glutamyltransferase E 50 kDa catalytic chain;Protein-glutamine gamma-glutamyltransferase E 27 kDa non-catalytic chain	TGM3	0.647211	0.0672255	0.340572		-1.67242	0.00871389	0.0462076	+	22	22	22	41.9	41.9	41.9	78.856	0	323.31	173
M0R3D6;M0R1A7;M0R117;Q02543;M0R0P7	M0R3D6;M0R1A7;M0R117;Q02543;M0R0P7	60S ribosomal protein L18a	RPL18A	0.636375	0.165971	0.542086		-1.69164	0.0182495	0.0698557		4	4	4	28.4	28.4	28.4	16.714	0	8.6946	11
P36578;H3BM89;H3BU31;H3BTP7	P36578;H3BM89	60S ribosomal protein L4	RPL4	0.634295	0.0413204	0.26498		-1.41788	0.000715289	0.00879653	+	8	8	8	22.2	22.2	22.2	47.697	0	38.543	68
P15880;H0YEN5;E9PQD7;I3L404;E9PMM9;E9PPT0;E9PM36;H3BNG3	P15880;H0YEN5;E9PQD7;I3L404;E9PMM9	40S ribosomal protein S2	RPS2	0.628909	0.213081	0.627975		-1.27465	0.0199812	0.0730959		5	5	5	22.2	22.2	22.2	31.324	0	12.004	12
U3KQ90;P55199	U3KQ90;P55199	RNA polymerase II elongation factor ELL	ELL	0.628788	0.298736	0.734472		-1.34927	0.0129202	0.0578905		7	7	7	17.2	17.2	17.2	53.6	0	32.34	21
J3KRG2;Q96QA5	J3KRG2;Q96QA5	Gasdermin-A	GSDMA	0.627842	0.21922	0.629771		-1.57062	0.0341659	0.106172		6	6	6	55.1	55.1	55.1	17.791	0	298.92	45
P62269;A0A0G2JQH2;Q5GGW2;J3JS69	P62269	40S ribosomal protein S18	RPS18	0.618274	0.0949215	0.395829		-1.88454	0.00691391	0.0399624	+	5	5	5	32.2	32.2	32.2	17.718	0	10.371	31
Q6UWP8;Q6UWP8-2;K7ESC4	Q6UWP8	Suprabasin	SBSN	0.615838	0.384089	0.831052		-2.20834	0.0272666	0.0905752		6	6	6	24.9	24.9	24.9	60.54	0	52.837	30
P05089;P05089-2;A0A5F9ZGN6;A0A5F9ZH78;P05089-3	P05089;P05089-2;A0A5F9ZGN6;A0A5F9ZH78;P05089-3	Arginase-1	ARG1	0.61219	0.0762884	0.348991		-1.58546	0.00855241	0.0457931	+	10	10	10	41	41	41	34.735	0	155.52	151
P07355;P07355-2;H0YMW4;H0YN42;H0YMD0;H0YMU9;A6NMY6;H0YNB8;H0YKS4;H0YM50;H0YMM1;A0A7I2V4P4;H0YL33;H0YLV6;H0YMT9;H0YKX9;H0YNP5;H0YKZ7;H0YN28;H0YKL9;H0YKV8;H0YMD9;H0YNA0;H0YKN4;H0YLE2	P07355;P07355-2;H0YMW4;H0YN42;H0YMD0;H0YMU9;A6NMY6;H0YNB8;H0YKS4;H0YM50;H0YMM1;A0A7I2V4P4;H0YL33	Annexin A2;Annexin;Putative annexin A2-like protein	ANXA2;ANXA2P2	0.608619	0.112522	0.43381		-1.63509	0.0153794	0.063468		17	17	17	51.3	51.3	51.3	38.604	0	216.86	178
G3V203;H0YHA7;J3QQ67;Q07020-2;Q07020;F8VUA6;F8VYV2;A0A075B7A0	G3V203;H0YHA7;J3QQ67;Q07020-2;Q07020;F8VUA6;F8VYV2;A0A075B7A0	60S ribosomal protein L18	RPL18	0.601101	0.02242	0.20211		-1.71147	0.00024366	0.00608105	+	3	3	3	22.6	22.6	22.6	18.756	0	27.692	48
P26373;J3QSB4;P26373-2	P26373;J3QSB4;P26373-2	60S ribosomal protein L13	RPL13	0.596745	0.206085	0.619265		-1.37638	0.00679936	0.0396973	+	3	3	3	15.2	15.2	15.2	24.261	0	53.772	32
K7EQ05;P28799-3;P28799;K7EQI0;K7EKL3;P28799-2	K7EQ05;P28799-3;P28799;K7EQI0;K7EKL3;P28799-2	Granulins;Acrogranin;Paragranulin;Granulin-1;Granulin-2;Granulin-3;Granulin-4;Granulin-5;Granulin-6;Granulin-7	GRN	0.569221	0.0320971	0.242018		-2.02101	5.20375e-05	0.00355758	+	4	4	4	11	11	11	46.757	0	125.38	45
J3QRI7;J3QQQ9;J3QQV1;J3QRC4;P61254;E5RIT6;Q9UNX3;J3KSS0;J3KS10;E5RHH1	J3QRI7;J3QQQ9;J3QQV1;J3QRC4;P61254;E5RIT6;Q9UNX3;J3KSS0;J3KS10	60S ribosomal protein L26;60S ribosomal protein L26-like 1	RPL26;RPL26L1	0.560451	0.30475	0.734472		-1.27472	0.0177711	0.0684778		4	4	4	36.4	36.4	36.4	12.63	0	12.751	28
P04040	P04040	Catalase	CAT	0.556932	0.030959	0.239508		-1.51044	0.0076854	0.0427131	+	18	18	18	38.9	38.9	38.9	59.755	0	166.31	155
A0A804HIV9;A0A804HJ36;J3KR24;A0A804HHW9;A0A804HL54;A0A804HJN6;A0A0A0MSX9;P41252;A0A804HKU1;A0A804HK69;A0A804HIG2	A0A804HIV9;A0A804HJ36;J3KR24;A0A804HHW9;A0A804HL54;A0A804HJN6;A0A0A0MSX9;P41252;A0A804HKU1;A0A804HK69	Isoleucine--tRNA ligase, cytoplasmic	IARS	0.555895	1	1		-1.55974	1	1		4	4	4	6.4	6.4	6.4	112.64	0	12.53	16
P62917;E9PKU4;E9PP36;E9PKZ0;G3V1A1	P62917;E9PKU4;E9PP36;E9PKZ0;G3V1A1	60S ribosomal protein L8	RPL8	0.55522	0.0844747	0.369879		-1.30225	0.00312409	0.023451	+	6	6	6	27.2	27.2	27.2	28.024	0	35.352	89
Q96P63-2;Q96P63	Q96P63-2;Q96P63	Serpin B12	SERPINB12	0.543726	0.0993251	0.407273		-1.72096	0.00764185	0.0427131	+	13	13	13	46.4	46.4	46.4	48.445	0	323.31	123
P04843;B7Z4L4;F8WF32	P04843;B7Z4L4	Dolichyl-diphosphooligosaccharide--protein glycosyltransferase subunit 1	RPN1	0.535736	0.355314	0.794918		-2.22574	1	1		7	7	7	16	16	16	68.569	0	15.626	19
D6RG13;P61247;D6RAT0;D6RB09;E9PFI5;H0Y8L7;H0Y9Y4;D6RED7;D6RAS7;D6R9B6;D6RGE0;D6RI02	D6RG13;P61247;D6RAT0;D6RB09;E9PFI5;H0Y8L7;H0Y9Y4;D6RED7;D6RAS7;D6R9B6	40S ribosomal protein S3a	RPS3A	0.533336	0.137085	0.493714		-1.85761	0.0026132	0.0218364	+	8	8	8	40.4	40.4	40.4	25.608	0	153.8	69
O75955;O75955-2;A0A140T9R1;A0A140T9W4;A2AB10;A2AB09;A2AB12;A0A140T9X0;A0A0G2JJQ6;A2AB13;A0A140T959;A0A140T974;A2AB11;A0A140T9C3;A0A140T910;A0A140T957;A0A140T9B1;A0A140T905;A2ABJ5;A0A140T907	O75955;O75955-2;A0A140T9R1;A0A140T9W4	Flotillin-1	FLOT1	0.53189	0.340599	0.773285		-1.50174	0.00904041	0.046655	+	19	19	19	57.1	57.1	57.1	47.355	0	302.33	183
Q9HCY8	Q9HCY8	Protein S100-A14	S100A14	0.52899	0.0976074	0.404279		-1.50597	0.00406164	0.0276192	+	4	4	4	44.2	44.2	44.2	11.662	0	77.272	50
P52907;P47755;C9JUG7;F8W9N7;P47755-2	P52907	F-actin-capping protein subunit alpha-1	CAPZA1	0.526134	0.515383	0.975092		-3.28251	1	1		8	8	8	45.5	45.5	45.5	32.922	0	78.306	35
P14923;C9J826;C9JK18;C9JKY1;C9JTX4;C9JPI2;A0A2R8Y750;A0A2R8Y7Z0;A0A2R8YCH5;B4DGU4;A0A2R8Y5Z1;A0A2R8Y804;K7ERP3;A0A2R8Y5C3;A0A2R8Y543;A0A2R8Y6G0;A0A2R8Y5A3;P35222	P14923	Junction plakoglobin	JUP	0.524085	0.0798833	0.353466		-1.72441	0.00450749	0.0299463	+	23	23	23	37.4	37.4	37.4	81.744	0	323.31	275
F8VYE8;P36873;P36873-2;A0A087WYY5;F8VR82;F8W0W8;E9PMD7;A0A7I2V4F7;P62140;P62136;P62136-2;C9J9S3;C9JP48;E7ETD8;P62136-3;F8WE71	F8VYE8;P36873;P36873-2;A0A087WYY5;F8VR82;F8W0W8;E9PMD7;A0A7I2V4F7;P62140;P62136;P62136-2	Serine/threonine-protein phosphatase;Serine/threonine-protein phosphatase PP1-gamma catalytic subunit;Serine/threonine-protein phosphatase PP1-beta catalytic subunit;Serine/threonine-protein phosphatase PP1-alpha catalytic subunit	PPP1CC;PPP1CA;PPP1CB	0.515052	0.322606	0.754799		-1.89923	0.103955	0.230214		5	5	5	19.4	19.4	19.4	34.95	0	22.453	15
P40926;G3XAL0;P40926-2	P40926;G3XAL0;P40926-2	Malate dehydrogenase, mitochondrial;Malate dehydrogenase	MDH2	0.507097	0.453984	0.91092		-1.87222	0.0954481	0.215504		7	7	7	28.1	28.1	28.1	35.503	0	17.757	24
Q3ZCW2	Q3ZCW2	Galectin-related protein	LGALSL	0.505244	1	1		-3.1827	1	1		2	2	2	14.5	14.5	14.5	18.986	0	5.055	2
P32119;A6NIW5;P32119-2	P32119;A6NIW5	Peroxiredoxin-2	PRDX2	0.489658	0.196563	0.602467		-1.58548	0.0155478	0.063468		8	7	7	39.4	33.8	33.8	21.892	0	92.654	60
A0A286YEY1;P01876;A0A0G2JMB2;A0A286YEY5;P01877	A0A286YEY1;P01876;A0A0G2JMB2	Ig alpha-1 chain C region	IGHA1	0.479873	0.301748	0.734472		-0.748069	0.208437	0.398929		4	4	4	12.6	12.6	12.6	42.848	0	13.004	20
Q14254;J3QLD9;E7EMK3;K7EKW9	Q14254;J3QLD9;E7EMK3	Flotillin-2	FLOT2	0.470327	0.327773	0.758206		-1.4957	0.0051209	0.0321726	+	19	19	19	52.3	52.3	52.3	47.064	0	96.146	181
P14373;P14373-2;A0A0G2JIZ4;A0A140T9B9;A0A140T9N6;A0A140T9V9;H0Y551;A0A140T9Q6	P14373;P14373-2	Zinc finger protein RFP	TRIM27	0.469211	0.301205	0.734472		-1.14013	0.00240362	0.0204308	+	8	8	8	19.1	19.1	19.1	58.489	0	31.819	39
B0QYK0;Q01844-6;Q01844-3;Q01844;Q01844-5;H7BY36;A0A0D9SFL3;C9JGE3;Q01844-2;Q01844-4	B0QYK0;Q01844-6;Q01844-3;Q01844;Q01844-5;H7BY36;A0A0D9SFL3;C9JGE3;Q01844-2	RNA-binding protein EWS	EWSR1	0.466994	0.281517	0.726193		-1.84492	0.00336644	0.0249462	+	4	4	4	9.5	9.5	9.5	64.929	0	43.322	57
P78527-2;P78527	P78527-2;P78527	DNA-dependent protein kinase catalytic subunit	PRKDC	0.454704	0.266195	0.700887		0.0685525	0.942945	1		40	40	40	11.7	11.7	11.7	465.5	0	156.5	109
G3V5Z7;P60900;G3V295;G3V3U4;G3V3I1;P60900-2;P60900-3;G3V4S5;G3V2S7;H0YJC4	G3V5Z7;P60900;G3V295;G3V3U4;G3V3I1;P60900-2	Proteasome subunit alpha type;Proteasome subunit alpha type-6	PSMA6	0.452856	0.200601	0.605757		-1.32987	0.0188428	0.0702654		5	5	5	23.4	23.4	23.4	28.147	0	11.18	40
Q9BRT6	Q9BRT6	Protein LLP homolog	LLPH	0.452599	0.0365444	0.253738		-0.986328	0.00025116	0.00608105	+	3	3	3	27.9	27.9	27.9	15.225	0	13.04	49
P12273	P12273	Prolactin-inducible protein	PIP	0.450253	0.461707	0.918626		-1.46881	0.0379862	0.113762		4	4	4	37.7	37.7	37.7	16.572	0	24.284	52
P22735;H0YN27;P22735-2;H0YMQ8;H0YLT9;H0YNM4;H0YLJ6;H0YKI6	P22735	Protein-glutamine gamma-glutamyltransferase K	TGM1	0.447662	0.208235	0.61965		-1.56495	0.0132363	0.0588508		12	12	12	19.1	19.1	19.1	89.786	0	65.347	86
P30101;A0A8I5KNU9;A0A8I5KT88;A0A8I5KW33;A0A8I5KS72;A0A8I5KPY2;A0A8I5KXC9;A0A8I5KW00;A0A8I5QKQ5;A0A8I5KRV3;A0A8I5KXE2;A0A8I5KYJ6;A0A8I5KP58;A0A8I5QJM1;A0A8I5KTA1;H7BZJ3;A0A8I5QKT6	P30101;A0A8I5KNU9;A0A8I5KT88;A0A8I5KW33;A0A8I5KS72;A0A8I5KPY2;A0A8I5KXC9;A0A8I5KW00;A0A8I5QKQ5;A0A8I5KRV3;A0A8I5KXE2;A0A8I5KYJ6	Protein disulfide-isomerase A3	PDIA3	0.44652	0.469318	0.918626		-1.40283	0.196423	0.384856		11	11	11	30.7	30.7	30.7	56.782	0	60.194	32
K7EMS3	K7EMS3		KRT19	0.440505	0.739897	1		-3.36052	1	1		8	1	1	30.9	6.1	6.1	20.186	0	6.9378	20
P09874;A0A7I2V3E1;A0A7I2V625;A0A7I2V5E9;A0A7I2V384	P09874;A0A7I2V3E1	Poly [ADP-ribose] polymerase 1	PARP1	0.435512	0.395497	0.831052		-1.98851	0.0035053	0.0256464	+	27	27	27	30.4	30.4	30.4	113.08	0	180.87	200
Q15424-2;Q15424;Q15424-4;Q15424-3;Q14151;K7EII0	Q15424-2;Q15424;Q15424-4;Q15424-3;Q14151	Scaffold attachment factor B1;Scaffold attachment factor B2	SAFB;SAFB2	0.422861	0.130035	0.479283		-1.13811	1	1		3	3	3	5.8	5.8	5.8	95.18	0	12.79	12
A0A0G2JIW1;P0DMV9;P0DMV8;P0DMV8-2;V9GZ37	A0A0G2JIW1;P0DMV9;P0DMV8;P0DMV8-2;V9GZ37	Heat shock 70 kDa protein 1B;Heat shock 70 kDa protein 1A	HSPA1B;HSPA1A	0.414745	0.114849	0.437281		-0.827779	0.00044002	0.00763918	+	23	21	12	49.1	46	25.4	70.108	0	323.31	541
P18669;P15259;Q8N0Y7	P18669;P15259	Phosphoglycerate mutase 1;Phosphoglycerate mutase 2	PGAM1;PGAM2	0.410026	1	1		-1.65829	1	1		8	8	8	44.1	44.1	44.1	28.804	0	33.833	20
P52597;A0A1B0GW42	P52597	Heterogeneous nuclear ribonucleoprotein F;Heterogeneous nuclear ribonucleoprotein F, N-terminally processed	HNRNPF	0.405963	0.159656	0.531897		-1.19139	0.0479555	0.132623		5	3	3	18.3	11.8	11.8	45.671	0	15.087	20
A0A2R8Y6J3;P46777	A0A2R8Y6J3;P46777	60S ribosomal protein L5	RPL5	0.404146	1	1		-1.61901	1	1		4	4	4	12.6	12.6	12.6	27.045	0	5.8336	16
E7EQB2;E7ER44;P02788-2;P02788;C9JCF5;CON__Q29443;CON__Q0IIK2	E7EQB2;E7ER44;P02788-2;P02788	Lactotransferrin;Lactoferricin-H;Kaliocin-1;Lactoferroxin-A;Lactoferroxin-B;Lactoferroxin-C	LTF	0.399505	0.215791	0.629771		-0.868176	0.087192	0.202397		8	8	8	14.8	14.8	14.8	76.625	0	49.576	47
P25311;C9JEV0;H7BZJ8	P25311;C9JEV0	Zinc-alpha-2-glycoprotein	AZGP1	0.397131	0.467852	0.918626		-1.36182	0.0563974	0.145525		10	10	10	38.3	38.3	38.3	34.258	0	128.48	65
Q2L6G8;G8JLG2;Q15517	Q2L6G8;G8JLG2;Q15517	Corneodesmosin	CDSN	0.394052	0.250692	0.679973		-1.53025	0.0546252	0.142222		2	2	2	7.9	7.9	7.9	51.539	0	27.822	51
E7EPB3;P50914	E7EPB3;P50914	60S ribosomal protein L14	RPL14	0.385955	0.378132	0.829899		-1.69467	9.6368e-06	0.00248577	+	2	2	2	19.4	19.4	19.4	14.558	0	4.5211	20
X1WI28;P27635;F8W7C6;H7C123;B8A6G2;H7C2C5;A6QRI9	X1WI28;P27635;F8W7C6	60S ribosomal protein L10	RPL10	0.38146	0.190153	0.594712		-1.02309	0.00983146	0.0502883		3	3	3	24	24	24	22.975	0	20.574	38
P46781;B5MCT8;C9JM19;F2Z3C0;A8MXK4	P46781;B5MCT8;C9JM19	40S ribosomal protein S9	RPS9	0.378679	0.130571	0.479283		-1.27013	0.00038408	0.00763918	+	9	9	9	37.6	37.6	37.6	22.591	0	35.116	106
F8VZJ2;F8W0W4;A0A7I2V2K5;H0YHX9;A0A7I2V473;Q13765;E9PAV3-2;E9PAV3;F8VNW4;F8VZ58;Q9BZK3	F8VZJ2;F8W0W4;A0A7I2V2K5;H0YHX9;A0A7I2V473;Q13765;E9PAV3-2;E9PAV3;F8VNW4	Nascent polypeptide-associated complex subunit alpha;Nascent polypeptide-associated complex subunit alpha, muscle-specific form	NACA	0.378449	0.396932	0.831052		-1.6371	0.0263204	0.0879377		4	4	4	40.4	40.4	40.4	15.016	0	33.065	34
O75342;A0A3B3IRK2	O75342	Arachidonate 12-lipoxygenase, 12R-type	ALOX12B	0.376981	0.428017	0.883416		-1.45253	0.0411646	0.119881		10	10	10	20	20	20	80.355	0	63.646	46
Q9Y277;E5RHE1;E5RJN6;E5RHZ6;Q9Y277-2;E5RK27;E5RFP6	Q9Y277;E5RHE1;E5RJN6;E5RHZ6;Q9Y277-2	Voltage-dependent anion-selective channel protein 3	VDAC3	0.36271	1	1		-1.41971	1	1		3	3	3	16.3	16.3	16.3	30.658	0	11.987	15
P39019;A0A075B6E2;M0R2L9;M0QYF7;M0R140	P39019;A0A075B6E2;M0R2L9;M0QYF7;M0R140	40S ribosomal protein S19	RPS19	0.355577	0.34266	0.773663		-1.48928	0.149696	0.30574		4	4	4	28.3	28.3	28.3	16.06	0	12.494	20
P63244;D6RFX4;D6R9L0;H0Y8W2;J3KPE3;D6R9Z1;D6RHH4;D6RAC2;H0YAM7;H0YAF8;D6RFZ9;E9PD14;D6RAU2;D6REE5;H0Y9P0;D6RBD0;H0Y8R5;D6R909;D6RF23;D6RHJ5;D6RGK8	P63244;D6RFX4;D6R9L0;H0Y8W2;J3KPE3;D6R9Z1;D6RHH4;D6RAC2;H0YAM7;H0YAF8;D6RFZ9;E9PD14;D6RAU2;D6REE5	Guanine nucleotide-binding protein subunit beta-2-like 1;Guanine nucleotide-binding protein subunit beta-2-like 1, N-terminally processed	GNB2L1	0.352541	0.490008	0.938671		-1.40966	0.0574238	0.146863		5	5	5	21.8	21.8	21.8	35.076	0	61.369	31
P23396;E9PL09;P23396-2;E9PPU1;H0YEU2;F2Z2S8;H0YCJ7;H0YF32;E9PQ96;E9PJH4;E9PK82;E9PSF4;E9PQX2	P23396;E9PL09;P23396-2;E9PPU1;H0YEU2;F2Z2S8;H0YCJ7	40S ribosomal protein S3	RPS3	0.349743	0.0594439	0.325349		-0.976773	0.00761789	0.0427131	+	13	13	13	61.7	61.7	61.7	26.688	0	69.057	140
P04406;P04406-2;E7EUT5;O14556	P04406;P04406-2;E7EUT5	Glyceraldehyde-3-phosphate dehydrogenase	GAPDH	0.341233	0.437836	0.894646		-1.4672	0.0405243	0.119505		15	15	15	68.1	68.1	68.1	36.053	0	166.09	236
P62805	P62805	Histone H4	HIST1H4A	0.340487	0.300921	0.734472		-1.63804	0.000173985	0.00591549	+	5	5	5	46.6	46.6	46.6	11.367	0	64.488	244
P01040;C9J0E4	P01040;C9J0E4	Cystatin-A;Cystatin-A, N-terminally processed	CSTA	0.337367	0.488376	0.938671		-1.85265	0.0120645	0.056236		6	6	6	67.3	67.3	67.3	11.006	0	55.538	86
E9PBS1;P22234;P22234-2;D6RF62	E9PBS1;P22234;P22234-2;D6RF62	Multifunctional protein ADE2;Phosphoribosylaminoimidazole-succinocarboxamide synthase;Phosphoribosylaminoimidazole carboxylase	PAICS	0.336875	1	1		-1.41977	1	1		7	7	7	19.1	19.1	19.1	45.651	0	39.075	27
C9JXB8;C9JNW5;P83731	C9JXB8;C9JNW5;P83731	60S ribosomal protein L24	RPL24	0.316725	0.422293	0.877511		-1.27009	0.0171176	0.0668402		4	4	4	31.4	31.4	31.4	14.369	0	9.6719	74
H0YLP6;H0YMF4;H0YKD8;P46779-4;P46779-5;P46779;P46779-2;P46779-3	H0YLP6;H0YMF4;H0YKD8;P46779-4;P46779-5;P46779;P46779-2;P46779-3	60S ribosomal protein L28	RPL28	0.313392	0.298825	0.734472		-1.05019	0.00893678	0.0465357	+	2	2	2	24.7	24.7	24.7	9.657	0	5.6796	27
P08621-2;P08621;P08621-3;M0QYR1;P08621-4	P08621-2;P08621;P08621-3;M0QYR1	U1 small nuclear ribonucleoprotein 70 kDa	SNRNP70	0.307553	0.76615	1		-1.74856	0.0686806	0.170375		4	4	4	13.1	13.1	13.1	50.617	0	23.174	18
P62318;P62318-2;H3BT13	P62318;P62318-2;H3BT13	Small nuclear ribonucleoprotein Sm D3	SNRPD3	0.297392	0.623513	1		-1.86929	0.0158794	0.063468		5	5	5	53.2	53.2	53.2	13.916	0	39.618	32
P20618	P20618	Proteasome subunit beta type-1	PSMB1	0.296197	0.261391	0.693649		-1.27803	0.0185952	0.0700306		5	5	5	27.8	27.8	27.8	26.489	0	15.706	61
A0A1B0GW05;A0A8I5KPK9;A0A8I5KSD1;Q2PZI1;A0A8I5KUQ5;F5H1L7;H7C3M5;Q2PZI1-2;Q6NUT2	A0A1B0GW05;A0A8I5KPK9;A0A8I5KSD1;Q2PZI1;A0A8I5KUQ5	Probable C-mannosyltransferase DPY19L1	DPY19L1	0.292639	0.343289	0.773663		-1.42253	0.000483975	0.00778519	+	4	4	4	6.7	6.7	6.7	84.533	0	19.581	47
A0A3B3ITT5;P47914	A0A3B3ITT5;P47914	60S ribosomal protein L29	RPL29	0.290677	0.307215	0.734472		-1.50723	0.000448	0.00763918	+	2	2	2	13.8	13.8	13.8	18.512	0	8.2969	49
P28072	P28072	Proteasome subunit beta type-6	PSMB6	0.290559	1	1		-1.96737	1	1		2	2	2	8.8	8.8	8.8	25.357	0.0010905	3.3146	8
B0YIW6;P48444;P48444-2	B0YIW6;P48444;P48444-2	Coatomer subunit delta	ARCN1	0.290258	1	1		-1.61397	1	1		2	2	2	4.2	4.2	4.2	61.626	0	4.0711	13
F8VSC5;Q6P3W7;A0A0U1RQQ9;H0YIK6	F8VSC5;Q6P3W7;A0A0U1RQQ9	SCY1-like protein 2	SCYL2	0.281479	0.0996768	0.407273		-1.70535	9.64656e-05	0.00506883	+	16	16	16	29.4	29.4	29.4	77.053	0	106.5	163
P05120;H7C004;H7BYS2	P05120;H7C004;H7BYS2	Plasminogen activator inhibitor 2	SERPINB2;SERPINB10	0.281433	1	1		-1.75548	1	1		3	3	3	8.4	8.4	8.4	46.596	0	9.7231	5
P10599;P10599-2	P10599;P10599-2	Thioredoxin	TXN	0.275858	0.677582	1		-1.79725	0.0424705	0.120333		4	4	4	38.1	38.1	38.1	11.737	0	14.642	22
P23526;P23526-2	P23526;P23526-2	Adenosylhomocysteinase	AHCY	0.268256	0.683774	1		-2.06203	0.0373511	0.112442		5	5	5	13	13	13	47.716	0	11.387	28
P04259	P04259	Keratin, type II cytoskeletal 6B	KRT6B	0.267382	0.555861	1		-1.22221	0.0142927	0.0616507		35	3	1	55.5	6.4	1.6	60.066	0	67.559	60
P18085;C9JPM4;C9JAK5;U3KQF2;F5H1V1;F5H6T5;F8WDB3	P18085;C9JPM4;C9JAK5	ADP-ribosylation factor 4	ARF4	0.255523	0.103758	0.41559		-1.44713	0.00271304	0.0220421	+	7	7	4	52.2	52.2	23.3	20.511	0	49.632	52
Q6ZVX7	Q6ZVX7	F-box only protein 50	NCCRP1	0.248706	0.704045	1		-1.40504	0.0933489	0.212424		6	6	6	27.3	27.3	27.3	30.847	0	53.549	46
Q07021;I3L3Q7;I3L3B0	Q07021;I3L3Q7;I3L3B0	Complement component 1 Q subcomponent-binding protein, mitochondrial	C1QBP	0.247917	0.0671657	0.340572		-1.17286	0.0186587	0.0700306		4	4	4	25.2	25.2	25.2	31.362	0	43.065	33
Q15365	Q15365	Poly(rC)-binding protein 1	PCBP1	0.245018	0.292749	0.734472		-1.46119	0.0138364	0.0605868		4	4	2	14.9	14.9	6.2	37.497	0	31.643	31
Q08554-2;Q08554	Q08554-2;Q08554	Desmocollin-1	DSC1	0.240373	0.454717	0.91092		-1.33322	0.0224441	0.0805757		16	16	16	25.5	25.5	25.5	93.834	0	222.43	219
P39023;G5E9G0;H7C422;H7C3M2;B5MCW2;F8WCR1	P39023;G5E9G0;H7C422;H7C3M2;B5MCW2	60S ribosomal protein L3	RPL3	0.237428	0.281948	0.726193		-1.10829	0.00278387	0.0220421	+	12	12	12	33.5	33.5	33.5	46.108	0	59.588	171
O43242-2;O43242	O43242-2;O43242	26S proteasome non-ATPase regulatory subunit 3	PSMD3	0.236158	0.3374	0.770551		-1.63774	0.00509711	0.0321726	+	8	8	8	28.4	28.4	28.4	41.183	0	21.497	40
P19784;H3BNI9;H3BSA1	P19784;H3BNI9;H3BSA1	Casein kinase II subunit alpha	CSNK2A2	0.230931	0.389665	0.831052		-1.49353	0.0101998	0.0507807		5	5	5	19.1	19.1	19.1	41.213	0	16.736	18
Q9UJV9;A0A499FJW5;H0Y8L8;D6RGI7;H0YA06	Q9UJV9	Probable ATP-dependent RNA helicase DDX41	DDX41	0.228821	0.815742	1		-1.50175	0.144507	0.30045		21	21	21	38.9	38.9	38.9	69.837	0	56.582	101
P28074;P28074-3;H0YJM8;P28074-2	P28074;P28074-3	Proteasome subunit beta type-5	PSMB5	0.228262	0.543585	1		-1.3712	0.0258354	0.0873267		6	6	6	27.8	27.8	27.8	28.48	0	27.801	29
A0A0G2JLD8;E7EUY5;Q04837;C9K0U8	A0A0G2JLD8;E7EUY5;Q04837;C9K0U8	Single-stranded DNA-binding protein, mitochondrial	SSBP1	0.227535	1	1		-2.30591	1	1		3	3	3	23.9	23.9	23.9	15.598	0	14.395	9
E9PLL6;P46776;E9PJD9;E9PLX7	E9PLL6;P46776;E9PJD9	60S ribosomal protein L27a	RPL27A	0.224677	0.466073	0.918626		-1.08294	0.00892317	0.0465357	+	4	4	4	38	38	38	12.201	0	82.527	46
O14818;H0Y586;O14818-2;O14818-4;Q8TAA3-2;Q8TAA3-5;Q8TAA3;F5GY34;A0A087WYS6	O14818;H0Y586;O14818-2	Proteasome subunit alpha type-7	PSMA7	0.219747	0.439398	0.894855		-1.06448	0.038316	0.114158		5	5	5	27.4	27.4	27.4	27.887	0	78.042	54
P13797-3;P13797-2;P13797;U3KQI3;C9JAM8;Q14651;H7C4N2	P13797-3;P13797-2;P13797	Plastin-3	PLS3	0.217237	0.851214	1		-1.49868	0.4702	0.821075		12	12	9	26.3	26.3	21	65.632	0	57.191	31
Q02413;Q02413-2	Q02413	Desmoglein-1	DSG1	0.215192	0.307706	0.734472		-1.30729	0.0102791	0.0507807		22	22	22	30.1	30.1	30.1	113.75	0	273.18	327
P00492	P00492	Hypoxanthine-guanine phosphoribosyltransferase	HPRT1	0.21441	1	1		-1.65922	1	1		3	3	3	19.3	19.3	19.3	24.579	0	6.4164	6
K7EMV3;A0A590UJJ6;B4DEB1;K7EK07;K7ES00;Q71DI3;Q16695;P84243;P68431;K7EP01;Q6NXT2	K7EMV3;A0A590UJJ6;B4DEB1;K7EK07;K7ES00;Q71DI3;Q16695;P84243;P68431;K7EP01;Q6NXT2	Histone H3;Histone H3.2;Histone H3.1t;Histone H3.3;Histone H3.1;Histone H3.3C	H3F3B;H3F3A;HIST2H3A;HIST3H3;HIST1H3A;H3F3C	0.212415	0.462972	0.918626		-1.49378	0.000557799	0.00778519	+	2	2	1	15.2	15.2	7.6	10.334	0.0011274	3.6749	44
D6RAN4;A0A2R8Y5Y7;P32969;H0Y9V9;H0Y9R4	D6RAN4;A0A2R8Y5Y7;P32969;H0Y9V9;H0Y9R4	60S ribosomal protein L9	RPL9	0.201752	0.608647	1		-0.98068	0.041508	0.119881		4	4	4	32	32	32	20.775	0	139.95	29
Q08211;Q08211-2	Q08211	ATP-dependent RNA helicase A	DHX9	0.192929	0.774945	1		-1.33545	0.187281	0.37327		10	10	10	10.3	10.3	10.3	140.96	0	52.747	22
A0A0A0MR02;P45880-2;P45880;P45880-1;A2A3S1;Q5JSD2;Q5JSD1	A0A0A0MR02;P45880-2;P45880;P45880-1	Voltage-dependent anion-selective channel protein 2	VDAC2	0.187406	0.673622	1		-1.3362	0.14646	0.302336		5	5	5	25.5	25.5	25.5	30.348	0	25.792	25
C9J0D1;A0A494C189;Q71UI9-2;Q71UI9;P0C0S5;C9J386;Q71UI9-3;Q71UI9-4	C9J0D1;A0A494C189;Q71UI9-2;Q71UI9;P0C0S5;C9J386;Q71UI9-3;Q71UI9-4	Histone H2A;Histone H2A.V;Histone H2A.Z	H2AFV;H2AFZ	0.186866	0.497797	0.94767		-1.68642	4.26723e-05	0.00355758	+	3	3	1	21.3	21.3	8.2	13.163	0	9.5312	75
P47813;X6RAC9;O14602;A6NJH9	P47813;X6RAC9;O14602;A6NJH9	Eukaryotic translation initiation factor 1A, X-chromosomal;Eukaryotic translation initiation factor 1A, Y-chromosomal	EIF1AX;EIF1AY	0.181457	0.650812	1		-1.20613	0.0930356	0.212424		4	4	4	31.2	31.2	31.2	16.46	0	31.781	50
A0A087WUL2;P49720;A0A087WXQ8;A0A087WY10	A0A087WUL2;P49720;A0A087WXQ8;A0A087WY10	Proteasome subunit beta type-3	PSMB3	0.180316	0.132557	0.483674		-0.979421	0.00152236	0.0154373	+	2	2	2	15.9	15.9	15.9	16.161	0.0020704	2.7802	15
V9GZ78;V9GYY3;F5H2F4;P11586;A0A494C1T2	V9GZ78;V9GYY3;F5H2F4;P11586;A0A494C1T2	C-1-tetrahydrofolate synthase, cytoplasmic;Methylenetetrahydrofolate dehydrogenase;Methenyltetrahydrofolate cyclohydrolase;Formyltetrahydrofolate synthetase;C-1-tetrahydrofolate synthase, cytoplasmic, N-terminally processed	MTHFD1	0.175062	0.771926	1		-1.20327	0.107366	0.235959		11	11	11	16.6	16.6	16.6	92.569	0	20.513	16
P81605;P81605-2	P81605;P81605-2	Dermcidin;Survival-promoting peptide;DCD-1	DCD	0.164104	0.676481	1		-1.38073	0.00829198	0.0452148	+	3	3	3	22.7	22.7	22.7	11.284	0	10.956	92
Q5VVC8;P62913-2;P62913	Q5VVC8;P62913-2;P62913	60S ribosomal protein L11	RPL11	0.156794	0.437535	0.894646		-1.14961	0.000205646	0.00608105	+	3	3	3	18.6	18.6	18.6	19.024	0	97.464	49
P51571;A6NLM8	P51571;A6NLM8	Translocon-associated protein subunit delta	SSR4	0.156051	0.553257	1		-1.34851	0.0292809	0.0961611		3	3	3	19.7	19.7	19.7	18.998	0	7.6599	13
Q06830;A0A0A0MSI0;A0A0A0MRQ5	Q06830;A0A0A0MSI0	Peroxiredoxin-1	PRDX1	0.151257	0.653781	1		-1.25798	0.0353037	0.107398		9	9	7	45.7	45.7	36.2	22.11	0	38.041	119
P43490;A0A7P0T895;A0A7P0T9I9;A0A7P0T8L3;A0A7P0T973;A0A7P0T931;A0A0C4DFS8;A0A7P0TAS5;A0A7P0T862;A0A7P0T8D2;A0A7P0TBB7;A0A7P0TA73;A0A7P0T941;A0A7P0Z466;B7Z8W6;A0A7P0TAI8;A0A7P0Z4N0;A0A7P0T9F0;A0A7P0TB17;A0A7P0T8Z3;A0A7P0T8R4;A0A7P0Z437	P43490;A0A7P0T895;A0A7P0T9I9;A0A7P0T8L3;A0A7P0T973;A0A7P0T931;A0A0C4DFS8;A0A7P0TAS5;A0A7P0T862;A0A7P0T8D2;A0A7P0TBB7;A0A7P0TA73;A0A7P0T941;A0A7P0Z466;B7Z8W6	Nicotinamide phosphoribosyltransferase	NAMPT	0.141657	0.379073	0.829899		-1.63641	0.00166952	0.0158194	+	5	5	5	15.7	15.7	15.7	55.52	0	50.843	33
D6R9A6;P26583	D6R9A6;P26583	High mobility group protein B2	HMGB2	0.132875	0.331536	0.764029		-1.42583	1	1		2	2	2	20.1	20.1	20.1	15.404	0	6.9227	18
E7ETK5;A0A7I2YQK5;A0A7I2V2T3;H0Y4R1;P12268	E7ETK5;A0A7I2YQK5;A0A7I2V2T3;H0Y4R1;P12268	Inosine-5-monophosphate dehydrogenase 2	IMPDH2	0.13164	1	1		-1.1249	1	1		3	3	3	9.8	9.8	9.8	53.026	0	20.929	18
O00505;H0Y4S9	O00505	Importin subunit alpha-4	KPNA3	0.127356	0.777062	1		-0.852327	0.0141177	0.0613537		7	7	3	14	14	7.1	57.81	0	19.193	29
Q96CT7;M0R2F5	Q96CT7;M0R2F5	Coiled-coil domain-containing protein 124	CCDC124	0.120307	0.72756	1		-1.43693	0.018632	0.0700306		6	6	6	33.6	33.6	33.6	25.835	0	36.683	30
P13010	P13010	X-ray repair cross-complementing protein 5	XRCC5	0.11948	1	1		-1.86842	1	1		8	8	8	16.5	16.5	16.5	82.704	0	64.624	19
P63104;E7EX29;E5RIR4;E9PD24;E7EVZ2;E7ESK7;E5RGE1;P62258-2;Q04917;K7EIT4;A2IDB2	P63104;E7EX29	14-3-3 protein zeta/delta	YWHAZ	0.116133	0.822536	1		-1.49287	0.0862082	0.201734		7	7	2	35.9	35.9	9	27.745	0	303.86	90
M0QXL5;P22087;M0R0P1;M0R299;M0R2Q4;M0R2U2;M0R1H0;M0R2B0;M0QXC9	M0QXL5;P22087;M0R0P1;M0R299;M0R2Q4;M0R2U2;M0R1H0;M0R2B0	rRNA 2-O-methyltransferase fibrillarin	FBL	0.110431	0.819392	1		-1.28619	0.00995614	0.0504794		7	7	4	31.1	31.1	15.6	26.639	0	23.721	44
J3QR09;J3KTE4;A0A7I2YQG2;P84098;A0A7I2V638;A0A7I2V4U6;A0A7I2V2L0;A0A7I2V512	J3QR09;J3KTE4;A0A7I2YQG2;P84098	Ribosomal protein L19;60S ribosomal protein L19	RPL19	0.11007	0.628509	1		-1.01437	0.00172865	0.0161155	+	5	5	5	25.9	25.9	25.9	23.134	0	126.11	158
P23528;G3V1A4;E9PP50;E9PK25;E9PQB7;E9PLJ3;E9PS23;Q9Y281-3;Q9Y281	P23528;G3V1A4;E9PP50;E9PK25;E9PQB7	Cofilin-1	CFL1	0.108833	0.718987	1		-1.35709	0.0255073	0.0867249		6	6	6	50	50	50	18.502	0	70.285	60
H7BY10;K7EJV9;K7ERT8;A8MUS3;P62750;K7EMA7	H7BY10;K7EJV9;K7ERT8;A8MUS3;P62750;K7EMA7	60S ribosomal protein L23a	RPL23A	0.106733	0.808878	1		-1.33507	0.0234053	0.0819893		7	7	7	41.1	41.1	41.1	17.692	0	66.877	132
Q9H0U4;P62820;E7END7;E9PLD0;P62820-2;Q92928;P62820-3;P61006;P51153;P61006-2;Q92930;P59190-2;H0YL94;H0YMN7;A0A2R8YFB8;P59190;H0YNE9;H0YLJ8;G3V196;A0A2R8YDI9	Q9H0U4;P62820;E7END7;E9PLD0	Ras-related protein Rab-1B;Ras-related protein Rab-1A	RAB1B;RAB1A	0.105161	0.80972	1		-1.53893	0.030994	0.0984316		5	5	4	33.3	33.3	27.9	22.171	0	34.082	27
P0DUB6;P0DTE8;P0DTE7;P19961-2;P19961;P04746;H7BZQ8;A0A804HHZ3;CON__Q3MHH8;P04746-2	P0DUB6;P0DTE8;P0DTE7;P19961-2;P19961;P04746	Alpha-amylase 2B;Pancreatic alpha-amylase	AMY2B;AMY2A	0.102669	0.78197	1		-0.756274	0.17399	0.352865		5	5	5	13.1	13.1	13.1	57.767	0	19.107	24
Q9NZT1	Q9NZT1	Calmodulin-like protein 5	CALML5	0.101688	0.798326	1		-1.99406	0.00563537	0.0346515	+	5	5	5	59.6	59.6	59.6	15.892	0	114.42	41
Q16610-2;Q16610;Q16610-4;Q16610-3	Q16610-2;Q16610;Q16610-4	Extracellular matrix protein 1	ECM1	0.0897689	0.817155	1		-1.39217	0.0127548	0.0575958		3	3	3	8.7	8.7	8.7	46.099	0	11.502	34
P25789;H0YMZ1;H0YN18;H0YL69;H0YLC2;H0YMA1;H0YKT8;H0YMI6;P25789-2;H0YLS6;H0YMV3;H0YKS0	P25789;H0YMZ1;H0YN18;H0YL69;H0YLC2;H0YMA1;H0YKT8;H0YMI6;P25789-2	Proteasome subunit alpha type-4;Proteasome subunit alpha type;Proteasome subunit beta type	PSMA4	0.0828605	0.653567	1		-1.40814	0.000344431	0.00737338	+	7	7	7	33	33	33	29.483	0	40.813	87
Q70IA6-2;Q70IA6;Q70IA6-3	Q70IA6-2;Q70IA6;Q70IA6-3	MOB kinase activator 2	MOB2	0.0798283	0.871265	1		-1.40381	1	1		3	3	3	23.9	23.9	23.9	16.5	0	6.7419	22
A0A7I2V4N2;A0A7I2V464;A0A7I2V4J2;A0A7I2V5Y7;A0A7I2V535;A0A7P0MRW0;Q15233-2;Q15233;H7C367;A0A7I2V4K9;C9IZL7;C9JYS8;C9J4X2;A0A7I2YQK8	A0A7I2V4N2;A0A7I2V464;A0A7I2V4J2;A0A7I2V5Y7;A0A7I2V535;A0A7P0MRW0;Q15233-2;Q15233;H7C367;A0A7I2V4K9;C9IZL7;C9JYS8	Non-POU domain-containing octamer-binding protein	NONO	0.0789269	0.572523	1		-1.45906	0.00405359	0.0276192	+	7	6	6	20.8	18.6	18.6	42.524	0	12.361	40
Q14574;Q14574-2;J3QRL9	Q14574;Q14574-2	Desmocollin-3	DSC3	0.0732191	0.863961	1		-1.33928	0.0691275	0.170751		7	7	7	9.9	9.9	9.9	99.968	0	60.015	34
A0A0A0MS08;P01857;A0A0A0MS07;A0A4W9A917;A0A286YES1;P01860	A0A0A0MS08;P01857;A0A0A0MS07	Ig gamma-1 chain C region	IGHG1	0.0677791	0.799371	1		-0.919295	0.063176	0.160157		8	8	6	30.6	30.6	21.1	43.911	0	96.279	122
P60842;P60842-2;J3KT12;J3KTB5;J3QS69;J3QL43;J3KSZ0;Q14240-2;Q14240;E7EQG2;J3QR64;J3QLN6;J3KTN0;J3QKZ9;J3KS25;J3KSN7;E7EMV8;J3KT04;J3KS93;J3QL52;F8WE11;E9PBH4;J3QQP0;C9JUF0	P60842;P60842-2;J3KT12;J3KTB5;J3QS69;J3QL43;J3KSZ0	Eukaryotic initiation factor 4A-I	EIF4A1	0.0627656	0.784522	1		-1.30688	0.0161991	0.0641308		16	16	15	48.5	48.5	46.3	46.153	0	106.66	108
E9PKG1;Q99873-2;Q99873-3;Q99873;E9PNR9;E9PQ98;E9PIX6;H0YDE4;Q99873-5;Q9NR22-2;Q9NR22	E9PKG1;Q99873-2;Q99873-3;Q99873;E9PNR9;E9PQ98;E9PIX6;H0YDE4	Protein arginine N-methyltransferase 1	PRMT1	0.0589447	0.873204	1		-1.65131	1	1		4	4	4	12.3	12.3	12.3	37.709	0	8.1003	7
A0A7I2V2R3;A0A7I2V5D8;A0A7I2V402;A0A7I2V4G0;P51991-2;P51991;A0A7I2V4J6;H7C1J8	A0A7I2V2R3;A0A7I2V5D8;A0A7I2V402;A0A7I2V4G0;P51991-2;P51991;A0A7I2V4J6	Heterogeneous nuclear ribonucleoprotein A3	HNRNPA3	0.0504729	0.83385	1		-0.973287	0.0109916	0.0533879		6	6	6	25.7	25.7	25.7	35.411	0	45.883	54
Q96HS1;Q96HS1-2;F5GXG4	Q96HS1;Q96HS1-2	Serine/threonine-protein phosphatase PGAM5, mitochondrial	PGAM5	0.049088	0.774027	1		-0.334115	0.00358968	0.0259354	+	18	18	18	60.2	60.2	60.2	32.004	0	176.31	381
O00571;A0A2U3TZJ9;A0A0D9SFB3;A0A2R8Y5G6;A0A2R8YCW1;A0A2R8YFR4;A0A2R8YF78;A0A2R8YFS5;A0A2R8Y4A4;A0A0D9SF53;O00571-2;A0A2R8Y645;A0A0D9SG12;A0A2R8YDT5;A0A2R8Y7T2;F6S8Q4;O15523-2;O15523;A0A2R8YDH3;A0A0J9YVQ7;A0A087WVZ1;O15523-3;C9J081;C9J8G5;A0A2R8YCU0;A0A2R8Y650;A0A2R8Y4D2	O00571;A0A2U3TZJ9;A0A0D9SFB3;A0A2R8Y5G6;A0A2R8YCW1;A0A2R8YFR4;A0A2R8YF78;A0A2R8YFS5;A0A2R8Y4A4;A0A0D9SF53;O00571-2;A0A2R8Y645;A0A0D9SG12;A0A2R8YDT5;A0A2R8Y7T2;F6S8Q4;O15523-2;O15523;A0A2R8YDH3	ATP-dependent RNA helicase DDX3X;ATP-dependent RNA helicase DDX3Y	DDX3X;DDX3Y	0.0417953	0.869697	1		-1.07412	0.0151949	0.0631847		11	10	10	19.9	18.3	18.3	73.243	0	39.347	43
P62263;A0A2R8Y811;E5RH77	P62263;A0A2R8Y811;E5RH77	40S ribosomal protein S14	RPS14	0.0274343	0.871208	1		-1.30208	0.000532938	0.00778519	+	5	5	5	30.5	30.5	30.5	16.273	0	99.542	125
Q02878	Q02878	60S ribosomal protein L6	RPL6	0.0251441	0.945171	1		-0.985987	0.055314	0.14337		7	7	7	20.8	20.8	20.8	32.728	0	29.89	52
Q8IW75	Q8IW75	Serpin A12	SERPINA12	0.0171437	0.983001	1		-1.37431	0.123423	0.2652		6	6	6	15.2	15.2	15.2	47.174	0	9.4055	13
P06732	P06732	Creatine kinase M-type;Creatine kinase M-type, N-terminally processed	CKM	0.0169039	1	1		0.827312	1	1		6	4	4	20.2	14.7	14.7	43.101	0	36.113	6
P33993;P33993-3;P33993-2;C9J8M6	P33993;P33993-3;P33993-2	DNA replication licensing factor MCM7	MCM7	0.0156345	0.954287	1		-1.25579	0.0105978	0.0519113		8	8	8	16.3	16.3	16.3	81.307	0	43.902	33
P62316;P62316-2;K7ERG4;K7EJB5	P62316;P62316-2;K7ERG4	Small nuclear ribonucleoprotein Sm D2	SNRPD2	0.00473118	0.993585	1		-2.12648	0.0134609	0.0593923		7	7	7	55.9	55.9	55.9	13.527	0	31.815	46
A0A6Q8PGE6;A0A6Q8PG52;A0A6Q8PH84;P51149;C9J4V0;C9J592;C9IZZ0;C9J8S3;C9J4S4	A0A6Q8PGE6;A0A6Q8PG52;A0A6Q8PH84;P51149;C9J4V0;C9J592;C9IZZ0;C9J8S3	Ras-related protein Rab-7a	RAB7A	0.00196362	0.997838	1		-1.26917	1	1		4	4	4	29.5	29.5	29.5	20.963	0	48.004	20
A0A286YEY4;P01859	A0A286YEY4;P01859	Ig gamma-2 chain C region	IGHG2	-0.00698853	0.97203	1		-1.08561	0.000404024	0.00763918	+	3	3	2	9.9	9.9	6.3	43.805	0	54.021	75
Q8WUM4;Q8WUM4-2;F8WEQ7;F8WBR8;C9IZF9;A0A3B3IT07;Q8WUM4-3	Q8WUM4;Q8WUM4-2	Programmed cell death 6-interacting protein	PDCD6IP	-0.00962162	1	1		-1.1357	1	1		6	6	6	7.1	7.1	7.1	96.022	0	11.436	10
A0A1X7SBZ2;A0A5H1ZRQ2;Q92841-1;Q92841-3;Q92841;Q92841-2	A0A1X7SBZ2;A0A5H1ZRQ2;Q92841-1;Q92841-3;Q92841;Q92841-2	Probable ATP-dependent RNA helicase DDX17	DDX17	-0.0151601	0.960308	1		-1.25431	0.00295173	0.0228773	+	15	15	9	23.7	23.7	14.8	80.253	0	95.554	129
P36542-2;P36542	P36542-2;P36542	ATP synthase subunit gamma, mitochondrial	ATP5C1	-0.0199132	0.882301	1		-1.11657	0.00176674	0.0162091	+	6	6	6	20.5	20.5	20.5	32.881	0	12.399	56
A0A087WXM6;J3QQT2;J3KRX5;A0A0A6YYL6;P18621;P18621-3;J3KRB3;A0A087WWH0;J3QS96;J3QLC8;A0A0A0MRF8;P18621-2;A0A087WY81;J3KSJ0	A0A087WXM6;J3QQT2;J3KRX5;A0A0A6YYL6;P18621;P18621-3;J3KRB3;A0A087WWH0;J3QS96;J3QLC8;A0A0A0MRF8;P18621-2;A0A087WY81	60S ribosomal protein L17	RPL17;RPL17-C18orf32	-0.0209527	0.965475	1		-1.16543	0.0191864	0.0706956		5	5	5	34.3	34.3	34.3	19.586	0	38.916	90
P52272-2;P52272;A0A087X0X3;M0R019;M0R2T0;M0R0N3;M0QYQ7;M0QYL3;M0R0Y6;M0R2I7;M0QY96	P52272-2;P52272;A0A087X0X3;M0R019	Heterogeneous nuclear ribonucleoprotein M	HNRNPM	-0.0230651	0.907037	1		-1.13801	0.0244118	0.0842602		13	13	9	21.9	21.9	14.5	73.62	0	30.67	41
P62081;B5MCP9;A0A2R8Y623	P62081;B5MCP9;A0A2R8Y623	40S ribosomal protein S7	RPS7	-0.0252023	0.942114	1		-1.30053	0.0159219	0.063468		8	8	8	52.1	52.1	52.1	22.127	0	99.206	75
P25786;P25786-2;F5GX11;B4DEV8	P25786;P25786-2;F5GX11;B4DEV8	Proteasome subunit alpha type-1;Proteasome subunit alpha type	PSMA1	-0.0254779	0.9518	1		-1.2284	0.0751123	0.181652		5	5	5	24.3	24.3	24.3	29.555	0	22.121	29
H0Y449;P67809;A0A0D9SEI8;Q9Y2T7;C9J5V9	H0Y449;P67809	Nuclease-sensitive element-binding protein 1	YBX1	-0.0272741	0.954181	1		-1.32926	0.000394969	0.00763918	+	5	5	3	20.6	20.6	13.1	41.905	0	56.201	50
F8VV32;A0A0B4J259;P61626	F8VV32;A0A0B4J259;P61626	Lysozyme;Lysozyme C	LYZ	-0.0330367	0.915273	1		-0.964696	0.0122641	0.0567093		3	3	3	26	26	26	11.488	0	14.773	35
P63173;J3KT73;J3QL01;J3KSP2	P63173;J3KT73;J3QL01	60S ribosomal protein L38	RPL38	-0.0370812	0.890087	1		-1.00733	0.029574	0.0965749		3	3	3	38.6	38.6	38.6	8.2178	0	5.0142	15
A0A087WZ71;A0A7I2YQ77;A0A7I2V430;A0A7I2V2M5;A0A7I2V4F0;Q92499-3;Q92499;A0A7I2V4J3;A0A087X2G1;Q92499-2;A0A7I2V5X8;A0A7I2V421	A0A087WZ71;A0A7I2YQ77;A0A7I2V430;A0A7I2V2M5;A0A7I2V4F0;Q92499-3;Q92499;A0A7I2V4J3;A0A087X2G1;Q92499-2;A0A7I2V5X8;A0A7I2V421	ATP-dependent RNA helicase DDX1	DDX1	-0.0419397	1	1		-2.38641	1	1		7	7	7	13	13	13	72.638	0	13.411	18
Q8N257;Q16778;P33778;P23527;P06899;Q6DRA6;Q6DN03	Q8N257;Q16778;P33778;P23527;P06899	Histone H2B type 3-B;Histone H2B type 2-E;Histone H2B type 1-B;Histone H2B type 1-O;Histone H2B type 1-J	HIST3H2BB;HIST2H2BE;HIST1H2BB;HIST1H2BO;HIST1H2BJ	-0.0493231	0.880878	1		-1.18153	0.0192028	0.0706956		4	4	1	34.9	34.9	7.1	13.908	0	168.6	205
P05141;Q9H0C2	P05141	ADP/ATP translocase 2;ADP/ATP translocase 2, N-terminally processed	SLC25A5	-0.0493269	0.640904	1		-0.914454	0.000535831	0.00778519	+	8	8	3	28.5	28.5	12.8	32.852	0	21.939	144
P31943;G8JLB6;E9PCY7;D6RBM0;D6RIU0;D6RDU3;H0YB39;E7EQJ0;D6RAM1;D6RIH9;D6R9T0;D6RFM3;D6RIT2;D6RJ04;E7EN40;P55795;D6RDL0;E5RGV0;H0YBG7;H0YBD7;E5RGH4;H0YAQ2;D6RF17	P31943;G8JLB6;E9PCY7;D6RBM0;D6RIU0;D6RDU3;H0YB39;E7EQJ0;D6RAM1;D6RIH9;D6R9T0;D6RFM3;D6RIT2;D6RJ04	Heterogeneous nuclear ribonucleoprotein H;Heterogeneous nuclear ribonucleoprotein H, N-terminally processed	HNRNPH1	-0.0514545	0.674127	1		-1.28356	0.00365424	0.0260759	+	10	10	8	29.4	29.4	23.4	49.229	0	228.74	113
A0A7I2YQ88;P11940;A0A7I2YQ90;P11940-2;E7ERJ7;H0YAR2;E7EQV3;A0A7I2V649;A0A087WTT1;A0A7I2V4N4;Q13310-3;A0A7I2YQE4;B1ANR0;A0A7I2V4L7;H0YBN4;B1ANR1;E5RJB9;E5RH24;E5RGH3;Q13310-2;Q9H361;Q13310;H0YAS6;H0YB75;H0YAS7;H0YAP2;E5RHG7;A0A7I2V5W9;H0YEQ8;H0YC10	A0A7I2YQ88;P11940;A0A7I2YQ90;P11940-2;E7ERJ7;H0YAR2;E7EQV3;A0A7I2V649;A0A087WTT1;A0A7I2V4N4;Q13310-3;A0A7I2YQE4;B1ANR0;A0A7I2V4L7;H0YBN4;B1ANR1;E5RJB9;E5RH24;E5RGH3;Q13310-2;Q9H361;Q13310	Polyadenylate-binding protein 1;Polyadenylate-binding protein;Polyadenylate-binding protein 4;Polyadenylate-binding protein 3	PABPC1;PABPC4;PABPC3	-0.0546403	0.825717	1		-1.26781	0.051027	0.137821		4	4	4	8.1	8.1	8.1	70.338	0	12.176	12
P11142;E9PKE3;P11142-2;E9PNE6;E9PN89;E9PLF4;A8K7Q2;E9PQQ4;E9PQK7;E9PK54;E9PPY6;E9PN25;E9PI65;E9PS65;E9PM13	P11142;E9PKE3;P11142-2;E9PNE6;E9PN89	Heat shock cognate 71 kDa protein	HSPA8	-0.0640111	0.721763	1		-0.983216	5.21406e-05	0.00355758	+	23	22	16	44.4	42	33.1	70.897	0	323.31	634
P15924;P15924-3;P15924-2;A0A804HL18	P15924;P15924-3;P15924-2	Desmoplakin	DSP	-0.0755548	0.733748	1		-1.06079	0.0260247	0.0874551		148	148	148	55.9	55.9	55.9	331.77	0	323.31	2303
P01834;A0A5H1ZRQ3	P01834;A0A5H1ZRQ3	Ig kappa chain C region	IGKC	-0.0782604	0.659467	1		-0.797717	0.0451524	0.127308		4	4	4	64.5	64.5	64.5	11.765	0	120.25	82
Q7L0Y3;C9JVB6	Q7L0Y3;C9JVB6	Mitochondrial ribonuclease P protein 1	TRMT10C	-0.0782661	1	1		-0.96817	1	1		2	2	2	6.2	6.2	6.2	47.346	0.0021142	3.0207	3
P06733;A0A2R8Y6G6;P06733-2;K7EM90;A0A2R8YEM5;A0A2R8Y879;A0A2R8Y6I8;K7ERS8;A0A2R8Y798;A0A2R8YEG5;F5H1C3;F5H0C8;P09104-2;P09104	P06733;A0A2R8Y6G6;P06733-2;K7EM90	Alpha-enolase;Enolase	ENO1	-0.0799928	0.898535	1		-1.2894	0.148866	0.30574		17	17	16	53.9	53.9	49.8	47.168	0	304.11	212
G3V3C7;G3V3M6;P27695;A0A0C4DGK8;G3V5M0;G3V359;G3V5Q1;G3V5D9;H7C4A8	G3V3C7;G3V3M6;P27695;A0A0C4DGK8;G3V5M0;G3V359;G3V5Q1	DNA-(apurinic or apyrimidinic site) lyase;DNA-(apurinic or apyrimidinic site) lyase, mitochondrial	APEX1	-0.083004	0.755594	1		-1.2932	0.0531081	0.142113		3	3	3	31	31	31	19.056	0	16.168	11
P49327;A0A0U1RQF0	P49327;A0A0U1RQF0	Fatty acid synthase;[Acyl-carrier-protein] S-acetyltransferase;[Acyl-carrier-protein] S-malonyltransferase;3-oxoacyl-[acyl-carrier-protein] synthase;3-oxoacyl-[acyl-carrier-protein] reductase;3-hydroxyacyl-[acyl-carrier-protein] dehydratase;Enoyl-[acyl-carrier-protein] reductase;Oleoyl-[acyl-carrier-protein] hydrolase	FASN	-0.0913536	0.919753	1		-0.777022	0.652994	1		15	15	15	8.9	8.9	8.9	273.42	0	172.04	29
P07237;A0A7P0TA71;A0A7P0TA35;I3L4M2;A0A7P0TB26;A0A7P0T9D6;A0A7P0T9U6;A0A7P0T8X1;A0A7P0TA97;A0A7P0T9K9;A0A7P0T8J3;A0A7P0T8C0;I3L3P5;I3L0S0;H7BZ94;I3L514;H0Y3Z3;A0A7P0Z4S2;A0A7P0Z4J0;A0A7P0TAX9;A0A7P0T9S9;I3L3U6;A0A7P0Z476;A0A7P0TBP8;I3NI03;I3L1Y5;B3KTQ9;A0A7P0T9E3;A0A7P0T940;A0A7P0Z4B2;A0A7P0TBA3;A0A7P0Z4F8	P07237;A0A7P0TA71;A0A7P0TA35;I3L4M2;A0A7P0TB26;A0A7P0T9D6;A0A7P0T9U6;A0A7P0T8X1;A0A7P0TA97;A0A7P0T9K9;A0A7P0T8J3;A0A7P0T8C0;I3L3P5;I3L0S0;H7BZ94;I3L514;H0Y3Z3;A0A7P0Z4S2;A0A7P0Z4J0	Protein disulfide-isomerase	P4HB	-0.0940495	0.78598	1		-1.09249	1	1		7	7	7	15.7	15.7	15.7	57.116	0	69.927	8
Q00839;Q00839-2;A0A1X7SBS1;A0A1W2PP35;A0A1W2PPS1;Q5RI18;A0A1W2PPL4;A0A1W2PPH7;A0A1W2PP34;A0A1W2PQL0;A0A1W2PQ74;A0A1W2PRZ7;A0A1W2PQD4;A0A1W2PPE9;A0A1W2PP22;A0A1W2PRI6;A0A087WVI9	Q00839;Q00839-2;A0A1X7SBS1;A0A1W2PP35;A0A1W2PPS1;Q5RI18;A0A1W2PPL4;A0A1W2PPH7;A0A1W2PP34;A0A1W2PQL0;A0A1W2PQ74;A0A1W2PRZ7	Heterogeneous nuclear ribonucleoprotein U	HNRNPU	-0.104788	0.779708	1		-1.63523	0.0011622	0.0131716	+	16	16	16	27.5	27.5	27.5	90.583	0	323.31	257
P60174;P60174-3;P60174-4;U3KPZ0;U3KQF3;U3KPS5	P60174;P60174-3;P60174-4	Triosephosphate isomerase	TPI1	-0.122356	0.87334	1		-1.26999	0.233605	0.441254		11	11	11	66.3	66.3	66.3	26.669	0	143.83	72
P21796;C9JI87	P21796;C9JI87	Voltage-dependent anion-selective channel protein 1	VDAC1	-0.127539	0.727359	1		-1.27379	0.0696489	0.171249		6	6	6	31.1	31.1	31.1	30.772	0	47.948	61
P13639;M0R0I6	P13639	Elongation factor 2	EEF2	-0.132915	0.698685	1		-1.31566	0.0421035	0.119881		24	24	23	32.5	32.5	31.4	95.337	0	124.88	168
P25705;P25705-2;P25705-3;K7ERX7;K7EK77;K7EQH4;K7EJP1;K7ENJ4;K7ESA0	P25705;P25705-2;P25705-3;K7ERX7;K7EK77	ATP synthase subunit alpha, mitochondrial	ATP5A1	-0.136763	0.38587	0.831052		-1.21061	0.0149884	0.0627774		16	16	16	40.9	40.9	40.9	59.75	0	323.31	153
P07814;V9GYZ6;V9GZ76	P07814;V9GYZ6	Bifunctional glutamate/proline--tRNA ligase;Glutamate--tRNA ligase;Proline--tRNA ligase	EPRS	-0.139872	0.597213	1		-0.791642	0.0539439	0.142222		11	11	11	9.7	9.7	9.7	170.59	0	58.816	45
Q9H1E1	Q9H1E1	Ribonuclease 7	RNASE7	-0.142564	0.610226	1		-0.56653	0.262048	0.488593		3	3	3	28.2	28.2	28.2	17.419	0	10.526	21
Q14974;J3KTM9;Q14974-2;J3QR48;J3QRG4	Q14974;J3KTM9;Q14974-2	Importin subunit beta-1	KPNB1	-0.144392	1	1		-1.21011	1	1		5	5	5	7.6	7.6	7.6	97.169	0	13.43	6
Q14011;K7ENX8;K7ELV6;K7EJV5;K7ELT6;K7EJV1;K7EMY9;K7EPM4;K7ER40;K7EQR7;D6W5Y5;Q14011-2;K7EQX4;K7ENN6;K7EIF7;K7EQL0	Q14011;K7ENX8;K7ELV6;K7EJV5;K7ELT6;K7EJV1;K7EMY9;K7EPM4;K7ER40;K7EQR7;D6W5Y5;Q14011-2	Cold-inducible RNA-binding protein	CIRBP	-0.15003	0.813408	1		-0.696367	1	1		4	4	4	33.1	33.1	33.1	18.648	0	11.406	25
P17987;E7EQR6;F5H282;E7ERF2;F5H136;F5H726;F5H676;F5GZI8;F5H7Y1;F5GYL4;F5GZ03	P17987;E7EQR6;F5H282;E7ERF2	T-complex protein 1 subunit alpha	TCP1	-0.154754	0.170953	0.554467		-1.03602	0.00225836	0.0194825	+	13	13	13	30.9	30.9	30.9	60.343	0	67.406	76
H7C2W9;C9JU56;B7Z4E3;B7Z4C8;P62899-3;P62899;P62899-2;B8ZZK4	H7C2W9;C9JU56;B7Z4E3;B7Z4C8;P62899-3;P62899;P62899-2;B8ZZK4	60S ribosomal protein L31	RPL31	-0.161891	0.667371	1		-0.790366	0.0682888	0.170133		4	4	4	36.1	36.1	36.1	12.701	0	15.255	50
P0DOY3;P0DOY2;P0CF74;A0A5H1ZRQ7;A0M8Q6	P0DOY3;P0DOY2;P0CF74;A0A5H1ZRQ7;A0M8Q6	Ig lambda-6 chain C region;Ig lambda-7 chain C region	IGLC6;IGLC7	-0.163125	0.542375	1		-0.943277	0.0172304	0.0668402		4	4	2	55.7	55.7	27.4	11.265	0	94.552	58
P14618;B4DNK4;A0A804F6T5;A0A804F729;P14618-3;P14618-2;H3BTN5;H3BQ34;H3BT25;H3BUW1;H3BTJ2;H3BN34;H3BQZ3;H3BU13;P30613-2;P30613	P14618;B4DNK4;A0A804F6T5;A0A804F729;P14618-3;P14618-2;H3BTN5	Pyruvate kinase PKM;Pyruvate kinase	PKM	-0.163297	0.696267	1		-1.23372	0.0898054	0.20763		15	15	15	39.9	39.9	39.9	57.936	0	214.25	186
J3KTA4;P17844-2;P17844;A0A0G2JLI4;A0A7I2V507;A0A7I2V2S0;A0A7I2V5F5;J3KRZ1;J3QSF1;J3QRQ7;J3QR02;J3KTQ4;A0A0U1RQJ0;X6RLV5	J3KTA4;P17844-2;P17844;A0A0G2JLI4;A0A7I2V507;A0A7I2V2S0;A0A7I2V5F5	Probable ATP-dependent RNA helicase DDX5	DDX5	-0.164376	0.631015	1		-1.15126	0.0101502	0.0507807		15	9	9	26.4	15.8	15.8	69.086	0	25.483	73
O43707;F5GXS2;H7C144;O43707-2;O43707-3;A0A7I2V4Y4;P12814;A0A804HK61;A0A804HJU8;A0A804HL31;A0A804HLF4;H9KV75;P12814-2;A0A804HKE2;A0A804HII9;P12814-3;A0A804HLD0;P12814-4;A0A804HIN7;P35609-2;A0A494C060;P35609;A0A494C1A0;A0A804HI95;H7C5W8;G3V2W4;H0YJ11;M0QZQ3;A0A087WSZ2;Q08043;Q9H254-4;Q9H254-2;H0YJW3;Q9H254	O43707;F5GXS2;H7C144;O43707-2	Alpha-actinin-4	ACTN4	-0.166732	0.948088	1		-3.85647	1	1		23	23	23	32.9	32.9	32.9	104.85	0	122.8	60
P62873;P62879;Q9HAV0;P62873-2;A0A7I2S2S9;A0A6Q8PG88;E7EP32;H7C5J5;E9PCP0;A0A6Q8PFV8;A0A6Q8PFE0;B1AKQ8;C9JXA5;F5H0S8;C9JD14;B3KVK2;A0A6Q8PFW8;F5H8J8;C9JIS1;F6UT28;F6X3N5;C9JZN1;P62879-2;P16520-2;P16520;F5H100	P62873;P62879;Q9HAV0;P62873-2;A0A7I2S2S9;A0A6Q8PG88;E7EP32;H7C5J5;E9PCP0;A0A6Q8PFV8;A0A6Q8PFE0;B1AKQ8;C9JXA5;F5H0S8;C9JD14;B3KVK2;A0A6Q8PFW8;F5H8J8;C9JIS1;F6UT28;F6X3N5;C9JZN1;P62879-2;P16520-2;P16520;F5H100	Guanine nucleotide-binding protein G(I)/G(S)/G(T) subunit beta-1;Guanine nucleotide-binding protein G(I)/G(S)/G(T) subunit beta-2;Guanine nucleotide-binding protein subunit beta-4;Guanine nucleotide-binding protein G(I)/G(S)/G(T) subunit beta-3	GNB1;GNB2;GNB4;GNB3	-0.167043	1	1		-1.49024	1	1		2	2	2	5.9	5.9	5.9	37.377	0.0020877	2.8946	5
B5MDF5;P62826;J3KQE5;F5H018;B4DV51;H0YFC6;A0A087X0W0	B5MDF5;P62826;J3KQE5;F5H018;B4DV51	GTP-binding nuclear protein Ran	RAN	-0.1686	0.113803	0.436009		-1.12069	0.000152228	0.00591549	+	10	10	10	44.2	44.2	44.2	26.224	0	123.7	257
P54886-2;P54886	P54886-2;P54886	Delta-1-pyrroline-5-carboxylate synthase;Glutamate 5-kinase;Gamma-glutamyl phosphate reductase	ALDH18A1	-0.170593	0.27099	0.709902		-1.09029	0.0213576	0.0776395		14	14	14	20.4	20.4	20.4	87.088	0	49.313	38
K7EKJ7;A0A7I2V4H6;A0A6Q8PEX4;A6NLN1;A0A7I2V621;A0A0U1RRM4;P26599;P26599-2;P26599-3;K7ES59;A0A087WU68;K7EK45	K7EKJ7;A0A7I2V4H6;A0A6Q8PEX4;A6NLN1;A0A7I2V621;A0A0U1RRM4;P26599;P26599-2;P26599-3;K7ES59;A0A087WU68;K7EK45	Polypyrimidine tract-binding protein 1	PTBP1	-0.176422	1	1		-1.02267	1	1		2	2	2	13.5	13.5	13.5	25.334	0	7.8359	18
Q07666;Q07666-2;Q07666-3	Q07666;Q07666-2;Q07666-3	KH domain-containing, RNA-binding, signal transduction-associated protein 1	KHDRBS1	-0.176433	0.602706	1		-0.835412	0.105205	0.232094		4	4	4	9.9	9.9	9.9	48.227	0	25.366	37
Q5BKZ1;A0A0A0MRN4;Q5BKZ1-3	Q5BKZ1	DBIRD complex subunit ZNF326	ZNF326	-0.177359	0.783946	1		-1.13837	0.00805501	0.0443409	+	3	3	3	6.4	6.4	6.4	65.653	0	13.415	12
P11021;A0A7P0TB36;A0A7P0TAI0	P11021;A0A7P0TB36;A0A7P0TAI0	78 kDa glucose-regulated protein	HSPA5	-0.185215	0.220946	0.629771		-0.952824	0.000501382	0.00778519	+	24	24	23	44.8	44.8	42.4	72.332	0	323.31	585
P49411;H3BNU3	P49411	Elongation factor Tu, mitochondrial	TUFM	-0.192129	0.158652	0.53144		-0.959069	0.00134367	0.0143822	+	11	11	11	28.1	28.1	28.1	49.541	0	31.122	110
A0A7I2V659;A0A087WVQ9;Q5VTE0;P68104;A0A7I2V5N4;A0A7I2V3H3;A0A087WV01;A0A2U3TZH3;Q05639;A0A2R8Y488;A6PW80;Q5JR01;A0A2R8Y660;A0A6Q8PFK6;A0A2R8YDN5	A0A7I2V659;A0A087WVQ9;Q5VTE0;P68104;A0A7I2V5N4;A0A7I2V3H3;A0A087WV01;A0A2U3TZH3;Q05639	Putative elongation factor 1-alpha-like 3;Elongation factor 1-alpha 1;Elongation factor 1-alpha;Elongation factor 1-alpha 2	EEF1A1;EEF1A1P5;EEF1A2	-0.193754	0.156883	0.530752		-1.24385	0.00300809	0.0228773	+	15	15	15	32.9	32.9	32.9	49.824	0	323.31	372
P18077;F8WBS5;F8WB72;C9K025	P18077;F8WBS5;F8WB72;C9K025	60S ribosomal protein L35a	RPL35A	-0.194757	0.308347	0.734472		-1.05329	0.000499175	0.00778519	+	2	2	2	14.5	14.5	14.5	12.538	0.0020964	2.9295	12
Q9P258	Q9P258	Protein RCC2	RCC2	-0.202909	1	1		-0.842731	1	1		3	3	3	9.4	9.4	9.4	56.084	0	7.8329	9
P10412;P22492;Q02539	P10412	Histone H1.4	HIST1H1E	-0.205112	0.680762	1		-1.33406	0.0226994	0.0809892		4	4	1	21.9	21.9	7.3	21.865	0	15.002	73
P00441;H7BYH4	P00441;H7BYH4	Superoxide dismutase [Cu-Zn]	SOD1	-0.210875	0.471634	0.918626		-1.13407	0.149488	0.30574		2	2	2	16.9	16.9	16.9	15.936	0	28.452	23
P48643;E7ENZ3;B7ZAR1;E9PCA1;P48643-2;D6RIZ7	P48643;E7ENZ3;B7ZAR1;E9PCA1;P48643-2	T-complex protein 1 subunit epsilon	CCT5	-0.21331	0.472051	0.918626		-1.25245	0.0745628	0.181081		9	9	9	20.1	20.1	20.1	59.67	0	42.596	24
P23246;P23246-2;H0Y9K7	P23246;P23246-2	Splicing factor, proline- and glutamine-rich	SFPQ	-0.214818	0.338137	0.770551		-1.25065	0.0054871	0.0341027	+	13	13	12	21.9	21.9	20.8	76.149	0	123.29	80
Q32Q12;P22392-2;P22392;O60361;E7ERL0;J3KPD9;P15531;P15531-2;E5RHP0	Q32Q12;P22392-2;P22392;O60361;E7ERL0;J3KPD9;P15531;P15531-2	Nucleoside diphosphate kinase;Nucleoside diphosphate kinase B;Putative nucleoside diphosphate kinase;Nucleoside diphosphate kinase A	NME1-NME2;NME2;NME2P1;NME1	-0.214945	0.306202	0.734472		-0.820803	0.314724	0.579333		8	8	8	35.6	35.6	35.6	32.642	0	19.114	45
Q99832-3;Q99832;Q99832-4;Q99832-2;F8WAM2	Q99832-3;Q99832;Q99832-4;Q99832-2	T-complex protein 1 subunit eta	CCT7	-0.21648	1	1		-1.23635	1	1		7	7	7	23.6	23.6	23.6	54.804	0	98.99	26
P26641;P26641-2	P26641;P26641-2	Elongation factor 1-gamma	EEF1G	-0.220196	0.466703	0.918626		-1.6354	0.0119702	0.056236		6	6	6	13.5	13.5	13.5	50.118	0	21.576	49
H3BVG0;Q8N1F7;H3BV11;H3BRI8;H3BM93;H3BNN5;Q8N1F7-2;H3BVE2;H3BRD9	H3BVG0;Q8N1F7;H3BV11;H3BRI8;H3BM93;H3BNN5	Nuclear pore complex protein Nup93	NUP93	-0.224968	0.437235	0.894646		-1.00218	0.0418535	0.119881		7	7	7	9.7	9.7	9.7	99.554	0	36.218	28
P05455;E7ERC4;E9PGX9;E9PFL9	P05455;E7ERC4	Lupus La protein	SSB	-0.229753	1	1		-0.0663719	1	1		9	9	9	24.5	24.5	24.5	46.836	0	21.658	32
P51148-2;P51148;K7ERQ8;K7ERI8;F8VVK3;P20339;P61020;P20339-2;P61020-2;F8VVZ0;F8VWU4;K7ENY4;F8VUA5;F8WD79;F8WCY6;F8VWZ7;F8VPW9;F8VSF8	P51148-2;P51148;K7ERQ8;K7ERI8;F8VVK3;P20339;P61020;P20339-2;P61020-2;F8VVZ0;F8VWU4;K7ENY4;F8VUA5	Ras-related protein Rab-5C;Ras-related protein Rab-5A;Ras-related protein Rab-5B	RAB5C;RAB5A;RAB5B	-0.242747	0.767877	1		-2.34248	0.212752	0.404509		3	3	3	14.5	14.5	14.5	27.035	0	6.4056	3
O14744-2;O14744;O14744-3;O14744-5;O14744-4;G3V580;G3V5L5;H0YJX6;H0YJ77;H0YJD3;G3V2L6;G3V2X6;C9JSX3;G3V5T6;H7BZ44	O14744-2;O14744;O14744-3;O14744-5;O14744-4	Protein arginine N-methyltransferase 5;Protein arginine N-methyltransferase 5, N-terminally processed	PRMT5	-0.246547	0.257565	0.691839		-1.21865	0.000318559	0.00708181	+	11	11	11	26.3	26.3	26.3	71.319	0	75.417	109
A0A7P0T861;K7EL50;P27797;K7EJB9	A0A7P0T861;K7EL50;P27797;K7EJB9	Calreticulin	CALR	-0.25404	0.679858	1		-1.17838	0.320842	0.58872		4	4	4	18.5	18.5	18.5	40.813	0	31.707	25
Q5T7C4;P09429;B2RPK0	Q5T7C4;P09429;B2RPK0	High mobility group protein B1;Putative high mobility group protein B1-like 1	HMGB1;HMGB1P1	-0.259049	0.509541	0.967023		-0.879067	0.11182	0.244819		4	4	4	25.3	25.3	25.3	18.311	0	17.691	49
Q16576;E9PC52;Q16576-2;Q5JP02;Q5JP01;Q5JNZ6	Q16576;E9PC52;Q16576-2	Histone-binding protein RBBP7	RBBP7	-0.268388	0.111109	0.431073		-1.20974	0.0414408	0.119881		7	4	4	20	13.4	13.4	47.82	0	8.2483	16
I3L397;I3L504;P63241;P63241-2;F8WCJ1;C9J7B5;C9J4W5;Q9GZV4;Q6IS14	I3L397;I3L504;P63241;P63241-2;F8WCJ1;C9J7B5;C9J4W5;Q9GZV4;Q6IS14	Eukaryotic translation initiation factor 5A;Eukaryotic translation initiation factor 5A-1;Eukaryotic translation initiation factor 5A-2;Eukaryotic translation initiation factor 5A-1-like	EIF5A;EIF5A2;EIF5AL1	-0.275716	0.5588	1		-0.979844	0.195599	0.384545		2	2	2	16.4	16.4	16.4	16.019	0	7.1381	35
P55209;F8VXI6;H0YIV4;F5H4R6;F8W0J6;B7Z9C2;F8W543;F8VV59;F8VY35;F8VUX1;F8W118;F8W020;H0YHC3;H0YH88;P55209-3;P55209-2;F8VVB5;F8VRJ2;A8MXH2	P55209;F8VXI6;H0YIV4;F5H4R6;F8W0J6;B7Z9C2;F8W543;F8VV59;F8VY35;F8VUX1;F8W118;F8W020;H0YHC3;H0YH88;P55209-3;P55209-2;F8VVB5;F8VRJ2	Nucleosome assembly protein 1-like 1	NAP1L1	-0.291606	0.276074	0.717298		-0.756416	0.183914	0.369105		3	3	2	10	10	7.4	45.374	0	9.2018	23
D6REM6;A0A0R4J2E8;A8MXP9;P43243;D6R991;H0Y8T4;B3KM87;P43243-2;D6RB45;A0A1B0GX04;D6R9F3;D6RBS2;D6RCM3;D6REK4;D6R8Z5;D6RBK5	D6REM6;A0A0R4J2E8;A8MXP9;P43243;D6R991	Matrin-3	MATR3	-0.299347	0.306682	0.734472		-0.766841	1	1		7	7	7	14.1	14.1	14.1	88.358	0	103.21	21
P46783;A0A2R8Y6L3;F6U211;A0A2R8Y7H1;A0A2R8YFH6;A0A1W2PQS6;S4R435;Q9NQ39	P46783;A0A2R8Y6L3;F6U211;A0A2R8Y7H1;A0A2R8YFH6;A0A1W2PQS6	40S ribosomal protein S10	RPS10	-0.308418	0.362881	0.808895		-0.326138	0.475027	0.827005		3	3	3	23	23	23	18.898	0	32.179	38
P78371-2;P78371;F5GWF6;F8VQ14	P78371-2;P78371;F5GWF6;F8VQ14	T-complex protein 1 subunit beta	CCT2	-0.308697	0.314862	0.744578		-0.803001	0.236918	0.44592		9	9	9	28.1	28.1	28.1	52.717	0	45.52	21
P27824-2;P27824;A0A7P0TAE9;A0A7P0T937;A0A7P0TB65;A0A7P0T9L0;A0A7P0T840;A0A7P0T8G1;A0A7P0Z4D6;A0A7P0Z484;D6RGY2;P27824-3;A0A7P0TAR9;A0A7P0Z4H2;A0A7P0TAN9;A0A7P0T8N1;D6RAU8;D6RFL1;D6RAQ8;D6RD16	P27824-2;P27824;A0A7P0TAE9;A0A7P0T937;A0A7P0TB65;A0A7P0T9L0;A0A7P0T840;A0A7P0T8G1;A0A7P0Z4D6;A0A7P0Z484;D6RGY2;P27824-3;A0A7P0TAR9;A0A7P0Z4H2	Calnexin	CANX	-0.310369	0.309125	0.734472		-1.33495	0.0504215	0.137222		8	8	8	16.1	16.1	16.1	71.502	0	25.811	44
P50991;P50991-2	P50991;P50991-2	T-complex protein 1 subunit delta	CCT4	-0.313746	0.144101	0.507667		-0.976422	0.0148383	0.0626023		9	9	9	20.6	20.6	20.6	57.924	0	73.168	51
Q9H8S9;Q7L9L4;Q7L9L4-2;D6RCK3;Q9H8S9-2	Q9H8S9;Q7L9L4;Q7L9L4-2;D6RCK3;Q9H8S9-2	MOB kinase activator 1A;MOB kinase activator 1B	MOB1A;MOB1B	-0.334562	0.0506274	0.29841		-0.863422	0.000315743	0.00708181	+	4	4	4	22.2	22.2	22.2	25.079	0	9.3797	40
P31948;P31948-2;P31948-3;F5GXD8;F5H783	P31948;P31948-2;P31948-3	Stress-induced-phosphoprotein 1	STIP1	-0.34512	1	1		-0.799473	1	1		7	7	7	15.1	15.1	15.1	62.639	0	16.918	18
P06576;H0YH81;F8W079;F8W0P7;H0YI37	P06576;H0YH81;F8W079	ATP synthase subunit beta, mitochondrial;ATP synthase subunit beta	ATP5B	-0.351482	0.471365	0.918626		-0.892789	0.193633	0.381979		16	16	16	49.9	49.9	49.9	56.559	0	118.42	111
B4DUR8;P49368;P49368-2;Q5SZX6;Q5SZX9;E9PRC8;E9PM09;Q5SZW8	B4DUR8;P49368;P49368-2	T-complex protein 1 subunit gamma	CCT3	-0.358656	0.276154	0.717298		-1.5955	0.0678733	0.16983		10	10	10	20.4	20.4	20.4	55.674	0	20.605	53
A0A024QZP7;P06493;P06493-2;E5RIU6;E7ESI2;G3V5T9;P24941-2;P24941;Q00526;G3V317	A0A024QZP7;P06493;P06493-2;E5RIU6	Cyclin-dependent kinase 1	CDC2;CDK1	-0.366268	0.0580786	0.323656		-0.682194	0.030812	0.0984316		8	7	7	35.4	32.7	32.7	34.081	0	19.154	32
P22314-2;P22314;Q5JRR6;Q5JRS1;Q5JRS3;Q5JRS2;Q5JRR9;Q5JRS0	P22314-2;P22314;Q5JRR6	Ubiquitin-like modifier-activating enzyme 1	UBA1	-0.381016	0.442517	0.898222		-1.16865	0.329236	0.598422		12	12	12	19.9	19.9	19.9	113.8	0	220.29	21
P50454;E9PJH8;E9PKH2;E9PR70;E9PPV6;E9PNX1;E9PK86;E9PMI5;E9PQ34;E9PIG2;E9PRS3;H0YEP8;E9PLA6	P50454;E9PJH8;E9PKH2;E9PR70;E9PPV6	Serpin H1	SERPINH1	-0.383878	0.0863142	0.375252		-1.06659	0.00370385	0.0261076	+	7	7	7	25.1	25.1	25.1	46.44	0	120.81	37
P07737;K7EJ44;I3L3D5;CON__P02584	P07737;K7EJ44	Profilin-1	PFN1	-0.383916	0.242157	0.66566		-0.828602	0.131277	0.276928		7	7	7	62.9	62.9	62.9	15.054	0	34.964	65
Q09028-3;Q09028;Q09028-4;Q09028-2;H0YF10;H0YCT5;H0YDK2;H0YEU5;E9PNS2;C9JPP3;E9PIC4;E9PNS6	Q09028-3;Q09028;Q09028-4;Q09028-2;H0YF10;H0YCT5;H0YDK2	Histone-binding protein RBBP4	RBBP4	-0.396778	0.375782	0.828613		-0.988621	0.0981651	0.21992		7	7	4	21	21	14.1	46.158	0	22.072	23
Q9H9J2	Q9H9J2	39S ribosomal protein L44, mitochondrial	MRPL44	-0.397785	0.0171462	0.179694		-1.66322	1	1		3	3	3	10.5	10.5	10.5	37.535	0	19.879	5
Q8WTT2	Q8WTT2	Nucleolar complex protein 3 homolog	NOC3L	-0.397827	0.0756342	0.3486		-0.474151	0.0148064	0.0626023		8	8	8	12.4	12.4	12.4	92.547	0	20.209	73
P30041	P30041	Peroxiredoxin-6	PRDX6	-0.400307	1	1		-0.942604	1	1		9	9	9	54.5	54.5	54.5	25.035	0	84.933	25
Q9Y2H1;Q9Y2H1-2;F5GY51;F5H277;I3L0D0;F5H7Z3;H0YGN4;F5H5E6;F5H0V1	Q9Y2H1;Q9Y2H1-2	Serine/threonine-protein kinase 38-like	STK38L	-0.406742	0.060653	0.327595		-1.16018	2.33576e-06	0.00135007	+	20	16	16	52.8	45.7	45.7	54.002	0	262.41	322
P09651;A0A7I2V3R8;P09651-2;F8W6I7;P09651-3;A0A7I2V3W0;A0A7I2YQX9;A0A7I2V2L6;F8VZ49;A0A2R8Y4L2;Q32P51;F8VTQ5;H0YH80;F8W646;A0A7I2V5U9;A0A7I2V2Z4;A0A7I2V334;F8VYN5;A0A7I2V3W4;A0A7I2YQV3;A0A7I2V3C7;A0A7I2V4M0;A0A7I2YQY2;A0A7I2V2R4;A0A7I2V520;A0A7I2V360;A0A7I2V2M7;A0A7I2V4F8;A0A7I2V497;A0A7I2V459;A0A7I2V2Q7;A0A7I2V453;A0A7I2V5T1;A0A7I2V5N7;A0A7I2V5P1;A0A7I2V661;A0A7I2V4E2;A0A7I2V2X1;A0A7I2V4P7;A0A7I2…	P09651;A0A7I2V3R8;P09651-2;F8W6I7;P09651-3;A0A7I2V3W0;A0A7I2YQX9;A0A7I2V2L6;F8VZ49;A0A2R8Y4L2;Q32P51;F8VTQ5;H0YH80	Heterogeneous nuclear ribonucleoprotein A1;Heterogeneous nuclear ribonucleoprotein A1, N-terminally processed;Heterogeneous nuclear ribonucleoprotein A1-like 2	HNRNPA1;HNRNPA1L2	-0.421787	0.259581	0.691839		-0.630137	0.185865	0.37173		10	10	10	34.7	34.7	34.7	38.746	0	93.184	137
Q8NC51-3;Q8NC51-4	Q8NC51-3;Q8NC51-4	Plasminogen activator inhibitor 1 RNA-binding protein	SERBP1	-0.427732	0.444486	0.899241		-1.15449	0.034899	0.106962		12	12	1	43.3	43.3	7.6	43.135	0	222.84	120
P00338-3;P00338;P00338-4;P00338-2;P00338-5;F5GYU2;F5GXY2;F5GXH2;F5H6W8;F5H5J4;F5GZQ4;F5GXU1;F5GWW2;P07864;F5H5G7;Q6ZMR3;F5GXC7;F5H155;G3XAP5;F5H245;F5H8H6	P00338-3;P00338;P00338-4;P00338-2;P00338-5	L-lactate dehydrogenase A chain	LDHA	-0.46103	0.491781	0.939133		-1.06468	0.237618	0.44592		12	12	11	41	41	37.7	39.837	0	93.451	82
A2NJV5;A0A0A0MRZ7;A0A075B6S2;A0A075B6S6;A0A075B6P5;A0A087WW87;P06310;P01615;P01614;A0A0C4DH68;A0A075B6R9	A2NJV5;A0A0A0MRZ7;A0A075B6S2;A0A075B6S6;A0A075B6P5;A0A087WW87;P06310;P01615;P01614	Ig kappa chain V-II region RPMI 6410;Ig kappa chain V-II region FR;Ig kappa chain V-II region Cum	IGKV A18;IGKV2D-26;IGKV2D-29;IGKV2D-30;IGKV2D-28;IGKV2-40	-0.465871	0.0154198	0.171655		-0.767059	1.63942e-05	0.00248577	+	4	4	4	19.2	19.2	19.2	13.085	0	117.68	2492
E5RHW4;O94905;B0QZ43;E5RJ09;O94905-2;O94905-3	E5RHW4;O94905;B0QZ43	Erlin-2	ERLIN2;ERLIN1	-0.473339	0.0723881	0.348272		-0.543656	0.120185	0.261154		4	4	2	15.1	15.1	8	37.725	0	12.216	25
M0QXS5;A0A3B3ITJ4;P14866;P14866-2;M0QYT0;M0R076;M0QYL7;M0R1W6	M0QXS5;A0A3B3ITJ4;P14866;P14866-2	Heterogeneous nuclear ribonucleoprotein L	HNRNPL	-0.477109	0.0163723	0.176074		-0.833081	0.00161332	0.0158051	+	5	5	5	12.6	12.6	12.6	58.362	0	11.787	23
Q71U36-2;Q71U36;P0DPH8;P0DPH7;P0DPH7-2;Q6PEY2;C9J2C0;Q9NY65-2;Q9NY65;A0A7P0T945;V9GZ17;A6NHL2-2;A6NHL2	Q71U36-2;Q71U36;P0DPH8;P0DPH7;P0DPH7-2;Q6PEY2;C9J2C0;Q9NY65-2;Q9NY65	Tubulin alpha-1A chain;Tubulin alpha-3E chain;Tubulin alpha-8 chain	TUBA1A;TUBA3E;TUBA8	-0.477368	0.0156813	0.171655		-0.799685	0.00103813	0.0120008	+	16	16	0	55.5	55.5	0	46.297	0	323.31	350
F6S8N6;A0A0A0MRJ6;P22061;P22061-2;A0A3F2YNX8;F8WDT3;F8WAV5;F8WAX2;H7C4X2;C9J0F2	F6S8N6;A0A0A0MRJ6;P22061;P22061-2;A0A3F2YNX8	Protein-L-isoaspartate O-methyltransferase;Protein-L-isoaspartate(D-aspartate) O-methyltransferase	PCMT1	-0.477634	0.072424	0.348272		-0.568077	0.000621923	0.00798825	+	8	8	8	42	42	42	26.626	0	82.872	115
P43487-2;P43487;F6WQW2;C9JXG8;C9JJ34;C9JDM3;C9JGV6;C9JIC6;Q5T0Z6;Q9C010;Q9C010-2	P43487-2;P43487;F6WQW2;C9JXG8;C9JJ34	Ran-specific GTPase-activating protein	RANBP1	-0.478679	0.147279	0.510067		-1.10264	0.0803304	0.191162		5	5	5	36	36	36	23.239	0	20.217	28
P50990-2;P50990;H7C4C8;P50990-3;H7C2U0	P50990-2;P50990;H7C4C8;P50990-3	T-complex protein 1 subunit theta	CCT8	-0.488887	0.350635	0.787323		-0.897066	0.326192	0.59476		13	13	13	27.4	27.4	27.4	57.645	0	29.494	46
F8VVM2;Q00325-2;Q00325;F8VWR4;F8VWQ0	F8VVM2;Q00325-2;Q00325;F8VWR4;F8VWQ0	Phosphate carrier protein, mitochondrial	SLC25A3	-0.493193	1	1		-1.11397	1	1		4	4	4	12	12	12	36.161	0	8.671	20
Q13151	Q13151	Heterogeneous nuclear ribonucleoprotein A0	HNRNPA0	-0.497651	0.155252	0.52872		-0.823583	0.083987	0.198953		3	3	3	16.1	16.1	16.1	30.84	0	45.798	30
H0YA96;H0Y8G5;Q14103-4;Q14103-3;Q14103-2;Q14103;D6RAF8;D6RF44;D6RBQ9	H0YA96;H0Y8G5;Q14103-4;Q14103-3;Q14103-2;Q14103;D6RAF8	Heterogeneous nuclear ribonucleoprotein D0	HNRNPD	-0.515635	1	1		-1.53846	1	1		5	4	4	27.1	23.3	23.3	23.811	0	7.307	12
A0A7I2V5M5;A0A7I2V428;C9JLB1;A0A7I2V3F3;H7BY16;P19338;A0A7I2V2U7;A0A7I2V699;A0A7I2V349;A0A7I2V506;A0A7I2V2S8	A0A7I2V5M5;A0A7I2V428;C9JLB1;A0A7I2V3F3;H7BY16;P19338;A0A7I2V2U7;A0A7I2V699;A0A7I2V349;A0A7I2V506;A0A7I2V2S8	Nucleolin	NCL	-0.523219	0.243276	0.665751		-0.942597	0.0644219	0.162602		14	14	14	24.3	24.3	24.3	73.641	0	211.74	113
A0A7I2V4Z0;A0A7I2YQN2;O60506-4;O60506-3;O60506-2;O60506;A0A7I2V346;B7Z645;A0A7I2V2F2;A0A7I2V309;A0A7I2V5Q6;A0A7I2YQV8;O60506-5;F6UXX1;A0A7I2V4J0;A0A7I2V2F0	A0A7I2V4Z0;A0A7I2YQN2;O60506-4;O60506-3;O60506-2;O60506;A0A7I2V346;B7Z645;A0A7I2V2F2;A0A7I2V309;A0A7I2V5Q6;A0A7I2YQV8;O60506-5	Heterogeneous nuclear ribonucleoprotein Q	SYNCRIP	-0.530274	0.23783	0.65671		-0.928162	0.0488028	0.134324		9	9	8	23.3	23.3	21.1	61.008	0	56.175	63
P12956;B1AHC9;P12956-2	P12956;B1AHC9;P12956-2	X-ray repair cross-complementing protein 6	XRCC6	-0.5424	0.0894127	0.383287		-0.564973	0.361574	0.643045		13	13	13	28.4	28.4	28.4	69.842	0	50.019	37
Q5JP53;P07437;Q5ST81;G3V2A3;A0A075B736;Q5SQY0;A6NNZ2;CON__ENSEMBL:ENSBTAP00000025008;Q9H4B7;G3V5W4;G3V2R8;G3V3R4;G3V2N6	Q5JP53;P07437;Q5ST81	Tubulin beta chain	TUBB	-0.544169	0.0184416	0.188411		-0.669123	0.015791	0.063468		16	5	4	47.9	20.2	16.7	47.766	0	130.63	113
Q9BQA1;H0Y711;Q9BQA1-2	Q9BQA1;H0Y711;Q9BQA1-2	Methylosome protein 50	WDR77	-0.552822	0.200219	0.605757		-1.34852	0.000606948	0.00797309	+	5	5	5	31	31	31	36.724	0	62.344	57
Q12906-5;Q12906-4;Q12906-2;Q12906-6;Q12906-3;Q12906;Q12906-7;K7EKJ9;K7EQ75;K7ERM6;K7ENK6;K7EM82;K7EJ09;K7ER69;K7EQR9	Q12906-5;Q12906-4;Q12906-2;Q12906-6;Q12906-3;Q12906;Q12906-7	Interleukin enhancer-binding factor 3	ILF3	-0.560638	1	1		-1.37308	1	1		5	5	5	9.3	9.3	9.3	74.606	0	22.37	31
P61978-3;P61978;P61978-2;Q5T6W2;S4R457;S4R359	P61978-3;P61978;P61978-2;Q5T6W2	Heterogeneous nuclear ribonucleoprotein K	HNRNPK	-0.561615	0.0272428	0.219735		-0.797553	0.0231326	0.0817806		13	13	13	40.9	40.9	40.9	48.562	0	169.9	75
P53985;Q5T8R3;Q5T8R5;P53985-2	P53985;Q5T8R3;Q5T8R5;P53985-2	Monocarboxylate transporter 1	SLC16A1	-0.562969	0.0285606	0.227372		-0.48291	0.00146845	0.0151565	+	2	2	2	5.8	5.8	5.8	53.944	0	6.2108	47
Q9BVP2-2;Q9BVP2;C9JYH9;C9JZT7;B4DMU5	Q9BVP2-2;Q9BVP2	Guanine nucleotide-binding protein-like 3	GNL3	-0.56493	0.19249	0.598965		-0.139333	0.722669	1		13	13	13	32.2	32.2	32.2	60.54	0	145.4	66
Q8IV32	Q8IV32	Coiled-coil domain-containing protein 71	CCDC71	-0.574876	0.0787772	0.352485		-0.400837	0.182588	0.367722		6	6	6	16.9	16.9	16.9	49.648	0	30.87	46
A0A087WUK2;O14979-3;O14979-2;O14979	A0A087WUK2;O14979-3;O14979-2;O14979	Heterogeneous nuclear ribonucleoprotein D-like	HNRNPDL	-0.598683	0.0589694	0.325349		-1.2221	0.00731323	0.041852	+	5	5	4	17.9	17.9	15.7	40.04	0	61.12	15
F8VX11;E7EX17;P23588-2;P23588;F8VRU1;F8VYE9;F8VSC7;F8VP89;F8W0K0	F8VX11;E7EX17;P23588-2;P23588;F8VRU1;F8VYE9;F8VSC7;F8VP89;F8W0K0	Eukaryotic translation initiation factor 4B	EIF4B	-0.600717	0.134289	0.487095		-1.10319	0.0289054	0.0954705		4	4	4	16.9	16.9	16.9	41.454	0	66.567	24
O94901-9;O94901;E9PHI4;O94901-5;A0A8I5G938;O94901-6;H0Y742;H0Y6N5;H7C2K3;O94901-3;O94901-7;O94901-2;C9JK55;H7C019;C9K051;C9JS54;C9JJU6;O94901-4;H7C3X3;C9JR15	O94901-9;O94901;E9PHI4;O94901-5;A0A8I5G938;O94901-6;H0Y742;H0Y6N5	SUN domain-containing protein 1	SUN1	-0.603064	0.0259295	0.214794		-1.12899	0.000564573	0.00778519	+	19	19	19	30.7	30.7	30.7	101.93	0	220.83	189
P54577;A0A6Q8PFX2;A0A0C4DGZ5;A0A6Q8PFX4;A0A6Q8PF15;A0A6Q8PFC1	P54577;A0A6Q8PFX2	Tyrosine--tRNA ligase, cytoplasmic;Tyrosine--tRNA ligase, cytoplasmic, N-terminally processed	YARS	-0.610267	0.00651708	0.0998742		-0.7706	0.0949815	0.215291		9	9	9	19.5	19.5	19.5	59.143	0	19.078	28
Q99623;J3KPX7;F5GY37;Q99623-2;A0A7I2V5F0;F5H3X6;F5GWA7;F5H0C5;F5H2D2;A0A3G2KQ93;U3KPZ5	Q99623;J3KPX7;F5GY37;Q99623-2;A0A7I2V5F0;F5H3X6;F5GWA7	Prohibitin-2	PHB2	-0.611856	0.0211868	0.198017		-0.570006	0.0419186	0.119881		11	11	11	43.8	43.8	43.8	33.296	0	127.72	104
A0A7I2V323;P22626-2;P22626;A0A7I2V4N1;A0A7I2V3P1;A0A7I2V4I6;A0A7I2V3P7;A0A7I2V4S4;A0A024RA28;A0A087WUI2;A0A7I2V4N0;A0A7I2YQN4	A0A7I2V323;P22626-2;P22626;A0A7I2V4N1;A0A7I2V3P1;A0A7I2V4I6;A0A7I2V3P7;A0A7I2V4S4;A0A024RA28;A0A087WUI2;A0A7I2V4N0	Heterogeneous nuclear ribonucleoproteins A2/B1	HNRNPA2B1;HNRPA2B1	-0.615335	0.0378366	0.253738		-0.496975	0.124498	0.266518		10	10	10	42.6	42.6	42.6	35.222	0	101.93	113
E9PB61;Q86V81	E9PB61;Q86V81	THO complex subunit 4	ALYREF	-0.616334	0.333162	0.764901		-1.10038	0.0871456	0.202397		7	7	7	32.2	32.2	32.2	27.557	0	323.31	179
A0A3B3ITW3;P28288;P28288-2;P28288-3	A0A3B3ITW3;P28288;P28288-2	ATP-binding cassette sub-family D member 3	ABCD3	-0.616714	0.106866	0.422638		-0.510583	0.23064	0.437082		4	4	4	7.9	7.9	7.9	75.421	0	18.003	24
Q15075	Q15075	Early endosome antigen 1	EEA1	-0.619114	0.103402	0.41559		-1.16604	0.163094	0.33193		37	37	37	31.5	31.5	31.5	162.46	0	323.31	160
P04075;J3KPS3;P04075-2;H3BQN4;H3BPS8;H3BUH7;H3BR04;H3BMQ8;H3BU78;H3BR68	P04075;J3KPS3;P04075-2;H3BQN4;H3BPS8;H3BUH7;H3BR04	Fructose-bisphosphate aldolase A;Fructose-bisphosphate aldolase	ALDOA	-0.620531	0.426936	0.883416		-0.991345	0.360842	0.643045		16	16	15	59.9	59.9	52.5	39.42	0	202.7	170
P40227;P40227-2;Q92526-2;Q92526-3;Q92526	P40227;P40227-2	T-complex protein 1 subunit zeta	CCT6A	-0.625917	0.00591554	0.0954269		-0.727369	0.100721	0.223911		10	10	10	28.2	28.2	28.2	58.024	0	100.51	29
A0A8I5KS71;A0A0C4DFV9;Q01105-3;Q01105-4;Q01105-2;Q01105;P0DME0	A0A8I5KS71;A0A0C4DFV9;Q01105-3;Q01105-4;Q01105-2;Q01105;P0DME0	Protein SET;Protein SETSIP	SET;SETSIP	-0.633042	0.125471	0.471864		-0.981552	0.211853	0.404129		4	4	4	28.3	28.3	28.3	26.779	0	41.024	23
A0A8I5QKX1;A0A8I5KR71;A0A8I5KW26;P00387-2;P00387;P00387-3;A0A8I5KYU1;A0A8I5KVD2;B1AHF3;A0A8I5QKT9;A0A8I5KPU0;A0A8I5QKL2;A0A087WZB1	A0A8I5QKX1;A0A8I5KR71;A0A8I5KW26;P00387-2;P00387;P00387-3;A0A8I5KYU1;A0A8I5KVD2;B1AHF3;A0A8I5QKT9;A0A8I5KPU0	NADH-cytochrome b5 reductase 3;NADH-cytochrome b5 reductase 3 membrane-bound form;NADH-cytochrome b5 reductase 3 soluble form	CYB5R3	-0.639292	0.0108821	0.138973		-0.868797	0.000429036	0.00763918	+	9	9	9	34.1	34.1	34.1	31.31	0	129.59	119
P62937;F8WE65;C9J5S7;A0A7I2V5J5;P62937-2;E5RIZ5;A0A7I2V4V1;A0A7P0S768;P0DN26;A0A0H2UH34;A0A0B4J2A2;A0A075B767;A0A075B759;Q9Y536;F5H284	P62937;F8WE65;C9J5S7	Peptidyl-prolyl cis-trans isomerase A;Peptidyl-prolyl cis-trans isomerase A, N-terminally processed;Peptidyl-prolyl cis-trans isomerase	PPIA	-0.653059	0.0669758	0.340572		-1.0123	0.0502296	0.137222		5	5	5	37	37	37	18.012	0	29.707	47
O00148;O00148-2;O00148-3;K7EQN7;K7EPJ3;F6QYI9;F6R6M7;A0A0G2JJL7;K7EN69;A0A0D9SEM9;F6U6E2;K7ENP6;F6S2B7;F6SXL5;K7EIL8;K7EL56;A0A140T9N3;A0A0G2JHN7;A0A140T9K2	O00148;O00148-2;O00148-3;K7EQN7	ATP-dependent RNA helicase DDX39A	DDX39A	-0.700245	0.0241422	0.209174		-0.472305	0.0316106	0.0992986		8	8	3	21.5	21.5	10.5	49.129	0	52.52	63
A0A7I2V5S2;A0A7I2YQC0;P06748-2;P06748;P06748-3;A0A7I2V4G8;A0A7I2V433;A0A7I2V2X9;A0A7I2V3U2;A0A7I2V5J8;E5RI98;A0A7I2V3G5;A0A7I2V579;E5RGW4	A0A7I2V5S2;A0A7I2YQC0;P06748-2;P06748;P06748-3;A0A7I2V4G8;A0A7I2V433;A0A7I2V2X9;A0A7I2V3U2;A0A7I2V5J8;E5RI98;A0A7I2V3G5;A0A7I2V579	Nucleophosmin	NPM1	-0.709185	0.0206869	0.198017		-0.658698	0.112333	0.245014		6	6	6	27.2	27.2	27.2	33.875	0	258.06	93
P62829;J3KT29;J3KTJ3;C9JD32;B9ZVP7;J3QQT9	P62829;J3KT29;J3KTJ3;C9JD32	60S ribosomal protein L23	RPL23	-0.716102	0.0669694	0.340572		-0.711835	0.0144293	0.0617789		5	5	5	50.7	50.7	50.7	14.865	0	109.77	62
Q03393;E9PKY8;E9PJM0;E9PNN3	Q03393;E9PKY8;E9PJM0;E9PNN3	6-pyruvoyl tetrahydrobiopterin synthase	PTS	-0.721139	0.292395	0.734472		-1.023	1	1		2	2	2	15.2	15.2	15.2	16.386	0.0010718	3.1283	6
P07900;P07900-2;G3V2J8;Q14568;Q58FF6;Q58FG0;Q58FG1	P07900;P07900-2	Heat shock protein HSP 90-alpha	HSP90AA1	-0.72296	0.0213199	0.198017		-1.11947	0.0757995	0.182551		22	22	12	34.7	34.7	20.5	84.659	0	220.47	347
P08238;Q58FF7	P08238	Heat shock protein HSP 90-beta	HSP90AB1	-0.74586	0.00385431	0.0693756		-1.27126	0.0572774	0.146863		21	11	10	34	19.6	18.6	83.263	0	225.97	75
Q5SNT2;Q5SNT2-2;H0Y4R5	Q5SNT2;Q5SNT2-2;H0Y4R5	Transmembrane protein 201	TMEM201	-0.769063	0.00396109	0.0693756		-0.88673	0.00275206	0.0220421	+	7	7	7	11.9	11.9	11.9	72.235	0	98.691	88
Q13162;H7C3T4;A6NJJ0;A6NG45	Q13162;H7C3T4	Peroxiredoxin-4	PRDX4	-0.77638	1	1		-0.894115	1	1		3	2	2	12.9	10	10	30.54	0	13.766	11
P05387;H0YDD8	P05387	60S acidic ribosomal protein P2	RPLP2	-0.785837	1	1		-0.418364	1	1		5	5	5	76.5	76.5	76.5	11.665	0	18.834	20
P61353;K7ELC7;K7EQQ9;K7ERY7	P61353;K7ELC7	60S ribosomal protein L27	RPL27	-0.798466	0.15758	0.530752		-0.725248	0.204941	0.394854		4	4	4	36	36	36	15.798	0	18.55	57
P19474;P19474-2;H0YDP8	P19474;P19474-2	E3 ubiquitin-protein ligase TRIM21	TRIM21	-0.800513	0.00278802	0.053408		-1.06593	0.000167704	0.00591549	+	19	19	19	41.7	41.7	41.7	54.169	0	323.31	417
A0A7P0TAY2;A0A087WT78;A0A7P0TAE1;H0YIV0;A0A7P0T823;A0A7P0TAT8;P14625;A0A7P0T917;A0A7P0TBC2;A0A7P0T8R3;A0A7P0T885;A0A7P0Z405;Q58FF3	A0A7P0TAY2;A0A087WT78;A0A7P0TAE1;H0YIV0;A0A7P0T823;A0A7P0TAT8;P14625;A0A7P0T917;A0A7P0TBC2	Endoplasmin	HSP90B1	-0.801252	0.315808	0.744578		-1.46116	0.207024	0.397542		10	10	10	20.4	20.4	20.4	76.368	0	57.06	44
Q69YL0	Q69YL0	Uncharacterized protein NCBP2-AS2	NCBP2-AS2	-0.805341	0.0123665	0.145782		-1.25675	0.0164887	0.064833		2	2	2	22.2	22.2	22.2	10.89	0	4.2683	20
Q14145;K7EPZ3;K7EQX2;K7EJ49;K7EJD8;K7ESE0	Q14145	Kelch-like ECH-associated protein 1	KEAP1	-0.820771	0.25951	0.691839		-0.840293	0.000665327	0.00835998	+	4	4	4	8	8	8	69.666	0	8.4916	10
P62906	P62906	60S ribosomal protein L10a	RPL10A	-0.822993	0.00760959	0.111064		-0.314983	0.0222347	0.0803227		5	5	5	22.1	22.1	22.1	24.831	0	27.678	38
P54132;A0A7P0TBM9;A0A3B3IT82;H0YNU5;H0YLV8	P54132;A0A7P0TBM9;A0A3B3IT82;H0YNU5	Bloom syndrome protein	BLM	-0.826815	0.0252784	0.21227		-0.23081	0.134512	0.282719		36	36	36	36.9	36.9	36.9	159	0	323.31	389
E5RI99;P62888;A0A0B4J213;A0A0C4DH44;E5RJH3	E5RI99;P62888;A0A0B4J213;A0A0C4DH44	60S ribosomal protein L30	RPL30	-0.83384	0.0632259	0.337022		-0.866583	0.0125417	0.0575327		4	4	4	47.4	47.4	47.4	12.656	0	36.927	60
D6RCD7;P38646;A0A7I2V2G2;A0A7I2V2S7;A0A7I2V3F7;A0A7I2YQB2;H0Y8K0;A0A3B3ITI4;H0Y8S0	D6RCD7;P38646;A0A7I2V2G2;A0A7I2V2S7;A0A7I2V3F7;A0A7I2YQB2;H0Y8K0	Stress-70 protein, mitochondrial	HSPA9	-0.891867	0.0120153	0.145782		0.041327	0.601382	1		28	28	28	51.6	51.6	51.6	72.25	0	323.31	749
A0A7I2V599;P10809;A0A7I2V2X6;A0A7I2YQK6;A0A7I2V5M1;A0A7I2V5K3;A0A7I2YQ71;A0A7I2V369;E7ESH4;E7EXB4;C9JL25;P10809-2;C9J0S9;C9JL19;C9JCQ4	A0A7I2V599;P10809;A0A7I2V2X6;A0A7I2YQK6;A0A7I2V5M1;A0A7I2V5K3;A0A7I2YQ71;A0A7I2V369	60 kDa heat shock protein, mitochondrial	HSPD1	-0.902833	0.0573645	0.32261		-0.750023	0.268292	0.498626		18	18	18	45.1	45.1	45.1	57.785	0	294.74	140
Q9NZI8;Q9NZI8-2;F8W930;O00425-2;Q9Y6M1-5;Q9Y6M1-6;Q9Y6M1-3;Q9Y6M1-4;Q9Y6M1-1;O00425;Q9Y6M1	Q9NZI8;Q9NZI8-2	Insulin-like growth factor 2 mRNA-binding protein 1	IGF2BP1	-0.919683	1	1		-0.696846	1	1		6	6	6	14.4	14.4	14.4	63.48	0	36.869	18
P38159;H0Y6E7;H3BT71;P38159-2;Q96E39;H3BR27;P38159-3;A0A1B0GUK8;H3BUY5;H3BNC1;O75526;Q8N7X1	P38159;H0Y6E7;H3BT71;P38159-2;Q96E39	RNA-binding motif protein, X chromosome;RNA-binding motif protein, X chromosome, N-terminally processed;RNA binding motif protein, X-linked-like-1	RBMX;RBMXL1	-0.932928	0.015597	0.171655		-0.509315	0.100364	0.223911		9	9	9	27.4	27.4	27.4	42.331	0	82.72	105
Q58FF8	Q58FF8	Putative heat shock protein HSP 90-beta 2	HSP90AB2P	-0.936025	0.07385	0.348272		-0.896857	0.341091	0.614176		5	1	1	11.8	3.9	3.9	44.348	0	7.4036	24
Q9UBB4-2;Q9UBB4;A0A1W2PQD2;B1AHE3;B1AHE4	Q9UBB4-2;Q9UBB4;A0A1W2PQD2	Ataxin-10	ATXN10	-0.941767	1	1		-0.145401	1	1		5	5	5	16.8	16.8	16.8	46.286	0	20.925	31
G3V4C1;B4DY08;G3V4W0;P07910-2;P07910;G3V576;G3V2Q1;P07910-4;G3V575;G3V555;G3V5X6;G3V3K6;G3V251;A0A0G2JNQ3;G3V2D6;B4DSU6;A0A0G2JPF8;B2RXH8;B7ZW38;O60812;P0DMR1;P07910-3;G3V5V7;G3V4M8;G3V2H6	G3V4C1;B4DY08;G3V4W0;P07910-2;P07910;G3V576;G3V2Q1;P07910-4;G3V575;G3V555;G3V5X6;G3V3K6;G3V251;A0A0G2JNQ3;G3V2D6;B4DSU6;A0A0G2JPF8;B2RXH8;B7ZW38;O60812;P0DMR1;P07910-3	Heterogeneous nuclear ribonucleoproteins C1/C2;Heterogeneous nuclear ribonucleoprotein C-like 2;Heterogeneous nuclear ribonucleoprotein C-like 3;Heterogeneous nuclear ribonucleoprotein C-like 1;Heterogeneous nuclear ribonucleoprotein C-like 4	HNRNPC;HNRNPCL2;HNRNPCL3;HNRNPCL1;HNRNPCL4	-0.946269	0.00512432	0.0848975		-1.06653	0.122576	0.264361		10	10	10	31.8	31.8	31.8	32.238	0	71.957	54
A0A5F9ZHM4;P07195;A0A3B3IS95;A8MW50;F5H793;C9J7H8	A0A5F9ZHM4;P07195;A0A3B3IS95;A8MW50;F5H793;C9J7H8	L-lactate dehydrogenase B chain;L-lactate dehydrogenase	LDHB	-0.988611	0.0201303	0.195871		-0.778912	0.258624	0.483769		9	8	8	31.7	28.2	28.2	37.294	0	121.78	102
P62266;D6RD47;D6RDJ2;D6RIX0;D6R9I7	P62266;D6RD47	40S ribosomal protein S23	RPS23	-1.13237	0.00607951	0.0955574		0.322279	0.292572	0.542009		5	5	5	47.6	47.6	47.6	15.807	0	16.318	108
P30050;P30050-2	P30050;P30050-2	60S ribosomal protein L12	RPL12	-1.1518	0.012292	0.145782		-0.267857	0.322525	0.589935		6	6	6	54.5	54.5	54.5	17.818	0	59.882	93
Q8WUH6	Q8WUH6	Transmembrane protein 263	TMEM263	-1.1641	0.00844388	0.120374		-0.442062	0.09061	0.208656		6	6	6	79.3	79.3	79.3	11.748	0	122.3	362
P12882;P11055;A0A6E1W127;A7E2Y1;J3QLR0	P12882	Myosin-1	MYH1	-1.20113	0.0384665	0.253738		1.79825	0.603024	1		34	34	6	22.1	22.1	4.5	223.14	0	289.03	52
P12277;A0A0S2Z471;G3V4N7;H0YJG0;G3V461;G3V2I1	P12277;A0A0S2Z471;G3V4N7;H0YJG0	Creatine kinase B-type	CKB	-1.25879	0.0242274	0.209174		-0.401495	0.565623	0.978833		12	12	10	42.8	42.8	37.3	42.644	0	133.87	84
A0A286YF22;A0A2C9F2M7;O43175;A0A286YFA2;A0A286YFM8;A0A286YFL2;A0A286YER3;A0A286YFC8;A0A286YFB2;A0A286YF34;A0A286YFF3;A0A286YFE1;A0A286YFK5;A0A286YF78	A0A286YF22;A0A2C9F2M7;O43175;A0A286YFA2;A0A286YFM8;A0A286YFL2;A0A286YER3;A0A286YFC8;A0A286YFB2	D-3-phosphoglycerate dehydrogenase	PHGDH	-1.26238	0.0100261	0.135213		-0.505128	0.346518	0.622011		6	6	6	12.9	12.9	12.9	55.938	0	25.999	60
Q8WXH0;Q8WXH0-2;G3V5X4;A0A0C4DGK3;Q8WXH0-7;G3V4T3;G3V3D4;Q8WXH0-13;Q8WXH0-3;A0A1W2PRN9;A0A669KBH2;Q8WXH0-10;Q8WXH0-4	Q8WXH0;Q8WXH0-2;G3V5X4;A0A0C4DGK3;Q8WXH0-7	Nesprin-2	SYNE2	-1.26365	0.0407966	0.26498		-1.24914	0.0302467	0.097668		23	23	23	4.7	4.7	4.7	796.43	0	53.388	49
Q5W0B1	Q5W0B1	RING finger protein 219	RNF219	-1.30584	0.0248389	0.211476		-0.0849357	0.85187	1		8	8	8	13.8	13.8	13.8	81.116	0	28.981	37
Q14678;A0A8I5KT40;A0A8I5KTS9;Q14678-2;A0A8I5QKT2;A0A8I5KXH8;A0A8I5KUI5;A0A8I5KP85;A0A8I5KUD8;A0A8I5KZ49;A0A8I5KUM3;A0A8I5KRP2;A0A8I5KSV2;A0A8I5KNW9;A0A8I5KVK4;Q5W0W3;Q5W0W2	Q14678;A0A8I5KT40;A0A8I5KTS9;Q14678-2;A0A8I5QKT2;A0A8I5KXH8;A0A8I5KUI5;A0A8I5KP85;A0A8I5KUD8;A0A8I5KZ49;A0A8I5KUM3;A0A8I5KRP2;A0A8I5KSV2;A0A8I5KNW9;A0A8I5KVK4	KN motif and ankyrin repeat domain-containing protein 1	KANK1	-1.56101	0.164678	0.542086		0.897607	0.19851	0.386327		30	30	30	36.5	36.5	36.5	147.29	0	323.31	209
O75683	O75683	Surfeit locus protein 6	SURF6	-1.64813	0.0197434	0.195871		0.142564	0.730276	1		11	11	11	35.5	35.5	35.5	41.45	0	323.31	219
P35232;C9JZ20;C9JW96;E7ESE2;E9PCW0;P35232-2;A0A8I5KWR0	P35232;C9JZ20;C9JW96;E7ESE2;E9PCW0	Prohibitin	PHB	-2.0001	0.0383473	0.253738		-0.149556	0.858956	1		10	10	10	52.2	52.2	52.2	29.804	0	166.56	49
