# Supplementary material for: Phosphoproteomics of aged insulin-resistant bone identifies P70S6K phosphorylation of AFF4 as a gene-specific transcriptional regulator
Source: Nat Commun. 2025 Dec 31;17:1347. doi: 10.1038/s41467-025-68106-4 (PMC12873371; doi:10.1038/s41467-025-68106-4)
Supplement: Supplementary file 3 — Supplementary Data 1-13 [file 41467_2025_68106_MOESM3_ESM.zip › Supplementary Data 13.xlsx]

## Sheet: primers
Gene Symbol	Gene ID	TranscriptID	gRNA #	sgRNA sequence	Strand	Forward primer	Reverse primer	Amplicon size (bp)	Notes
akt2	ENSDARG00000011219	ENSDART00000026767	1	TGATTGGCGTCTGACGTCTC	-	CTTGGAGGCCTCGATATTTCA	TTATTGAGAGGTGGCTGATTGG	100
akt2	ENSDARG00000011219	ENSDART00000026767	2	TTCCCGGGACTTGAGCCCGT	-	GAGTGGATACGTGCCATCCAG	GCCTCCATCCCCTCTAGACTGT	116
akt2	ENSDARG00000011219	ENSDART00000026767	3	AGGACAGAGCTCGCTTCTAT	+	GTCTCGAGAGCGTGTGTTTACG	AGGTCCCTGTAGACGACATCTTT	105
akt2	ENSDARG00000011219	ENSDART00000026767	4	GTGCTTTGGCCTCGGGTGAG	-	TGGGGTCTTGGAGTGGTAATGT	CCTCACAACAAAAGCAAAAACG	212
aff4	ENSDARG00000001857	ENSDART00000151512	1	GGACATTGGCGGTTCACCAA	-	GCTGGGAAATTACGACGAGATG	AACTGGAGTGGGACTTGTGCTC	323	Primer pair targets all 4 gRNA sequence
aff4	ENSDARG00000001857	ENSDART00000151512	2	ATACTGGCCAGATTTATCCT	-	CCAATCAGTTCGACTTCAGCAG	CTGCACAGTTGAGCGTTTCTG	346	Primer pair targets all 4 gRNA sequence
aff4	ENSDARG00000001857	ENSDART00000151512	3	GAGTCTGAGAGCCTCCGCGC	-
aff4	ENSDARG00000001857	ENSDART00000151512	4	AGCAGCAAGTGGACCCCGGT	+
cx43(mouse=Gja1)	ENSDARG00000041799	ENSDART00000061261	1	GATGGGTGACTGGAGTGCGT	+	AGAACTCCCTCAAGATGGGTGAC	CACTTGAAAGCTGACTGCTCGT	171
cx43(mouse=Gja1)	ENSDARG00000041799	ENSDART00000061261	2	TGCGCCAGGTACAGGAGCGT	-	GGTTGCGAGAATGTCTGCTATG	GGCCTTCAGCTCCTCTTCTTTA	168
cx43(mouse=Gja1)	ENSDARG00000041799	ENSDART00000061261	3	GGAAACAGTCCACCCTATGA	-	CATCTGTGAGGTGGTCTTCCTG	TGTTGAGCAAAAGCGAGAAGAG	185
cx43(mouse=Gja1)	ENSDARG00000041799	ENSDART00000061261	4	AGAGTTGGTCCTTTCGCCGG	-	CGAAGGAACTGTCTACGACCAA	TGCTCATTAGCCTGCTTGTTGT	151
dmap1	ENSDARG00000042087	ENSDART00000061679	1	CACATCAGCACCGGTCGTCA	-
dmap1	ENSDARG00000042087	ENSDART00000061679	2	GTTGGTGATCATATCGATCA	-
dmap1	ENSDARG00000042087	ENSDART00000061679	3	AGAAGAGGAATACCTGGTCC	+
dmap1	ENSDARG00000042087	ENSDART00000061679	4	AATTTGATGCCTGCGGTTTC	-
ei24	ENSDARG00000053840	ENSDART00000075943	1	AAAGGCTGTCAAACATCGAGAGG	+	GGTCAGTCAGGGAGGCATAAAA	TGATGTATGAAGAGGGCAGAGC	170	Primer pair targets gRNAs 1 and 4
ei24	ENSDARG00000053840	ENSDART00000075943	2	TGCATGGGAATGTGTGGTCG	+	ATGTTGGTTTGGTGCTGTTTTG	TGAAACCAAATGGCGTTGACTA	154
ei24	ENSDARG00000053840	ENSDART00000075943	3	AGGGGGTAAAGGTCGCTGGCGGG	-	GTGAATCTGCAGAGCTCCCTCA	AATGCAGAGAGTGCGTAATGGA	164
ei24	ENSDARG00000053840	ENSDART00000075943	4	AGGAACTGGCCGTATTATTT	+	GGTCAGTCAGGGAGGCATAAAA	TGATGTATGAAGAGGGCAGAGC	170	Primer pair targets gRNAs 1 and 4
eif2ak3	ENSDARG00000062139	ENSDART00000142997	1	GGCCCCGACGCCGAACACCG	+	GCTGTTGCTTGTTTTGAGAACG	GGAAGTTTGCATCGGTGTCTC	239	Primer pair targets gRNAs 1 and 4
eif2ak3	ENSDARG00000062139	ENSDART00000142997	2	GAGCTGTGAGGCCTCGCAAC	+	TAGTAGCAGCCCCCGTTAAATG	AGGCCTCACAGCTCTGACAGTT	161
eif2ak3	ENSDARG00000062139	ENSDART00000142997	3	AGGCACCAAGTGGAGAAACGTGG	+	GCTCAAATTTGTTCCGGAGATT	GGGTGCATCTTAGCATGATTTT	153
eif2ak3	ENSDARG00000062139	ENSDART00000142997	4	GAGCGGCCCCTGGACAACGTCGG	+	GCTGTTGCTTGTTTTGAGAACG	GGAAGTTTGCATCGGTGTCTC	239	Primer pair targets gRNAs 1 and 4
entpd5a	ENSDARG00000053481	ENSDART00000075514	1	AGACGCGACTGAAGTTGACC	-	TACCGTGCAATCAATCACAATG	GTCTTGTGCAAAATCTGGATGC	228
entpd5a	ENSDARG00000053481	ENSDART00000075514	2	CAGCAGGCGCAAGCCGGCAG	-	GAGAATCCATTGTGCAGCTGTT	AGGGCTTTGGCTTTCTCTTCAG	130
entpd5a	ENSDARG00000053481	ENSDART00000075514	3	CTCAGATTACTTTCCTTCCC	+	ACTGTTGGGATCTTGGATTTGG	TTTGGCGATGTAGTCTGAAGGA	242
entpd5a	ENSDARG00000053481	ENSDART00000075514	4	TTCAACCTATAGGTCTCGAG	+	TGAAAAGGCTTATGGGTTTGGT	GCCAAATCCGTCTTTCAGTAGG	185
entpd5b	ENSDARG00000093659	ENSDART00000136779	1	TGTTCTGGCTGCTGCCCGTC	+	ATTACCATCAAAGCGTTCACGA	ACTTGGGCAGGAAGGTGATCT	155
entpd5b	ENSDARG00000093659	ENSDART00000136779	2	GGCGTCCGCTTCCACTCCAG	-	GCCTGTTAGCTGACACCTATTTCAC	AGGACGGTGCTCTCCTTGAA	172
entpd5b	ENSDARG00000093659	ENSDART00000136779	3	GACCTTTGACTTGGGCAGGA	-	CTGGACAATGAAATGTTCCACTC	TGACACAAACACACACACAAGC	179
entpd5b	ENSDARG00000093659	ENSDART00000136779	4	GGGCTATAAGGCGTGCTATC	+	GAATGCAGACGGTACGAGACAC	CACACACACGCAGACACACAG	103
fcho2	ENSDARG00000035389	ENSDART00000051271	1	GGAAGTTGCGTCAACTCTAG	+	ACAAAGGAGGAAGTTGCGTCA	CTTGTCCAGGTCTCCCTGTTTG	153
fcho2	ENSDARG00000035389	ENSDART00000051271	2	GGTGCTCCCCCGGGTTTCTA	+	CGGGTTTCTACGGTGCTATAGAT	AGCATTTGCGCTCTGTTGTCT	114
fcho2	ENSDARG00000035389	ENSDART00000051271	3	GAGCTTGCCCGTGGCCAGTT	-	CTCCAAACAGGCCGACCACT	GCAAACTGTGTATGCTTTGATGG	158
fcho2	ENSDARG00000035389	ENSDART00000051271	4	GGACTACAGATACAACCCAGAGG	+	AAATGGGATTCAGTCGACACCT	CTGCATGTTCATTACACCACCA	172
gps1	ENSDARG00000040650	ENSDART00000059506	1	GTGCTTCCACTCGTAGCTGA	-
gps1	ENSDARG00000040650	ENSDART00000059506	2	GTCCCAGATGCGGTACCAGA	+
gps1	ENSDARG00000040650	ENSDART00000059506	3	TTAGTTTGGTTAGAACAGCT	-
gps1	ENSDARG00000040650	ENSDART00000059506	4	GGGCCAGATACATGTCTAGG	-
ibtk	ENSDARG00000074424	ENSDART00000150111	1	GAAAGCGGGAACTGCTTCAG	+	TCCACTGTCACAATTCGGCTAC	TGATGAGGGTTATGAGGCAGTG	207
ibtk	ENSDARG00000074424	ENSDART00000150111	2	GTGTACACTTCAGTAGGGTC	-
ibtk	ENSDARG00000074424	ENSDART00000150111	3	AGAAGCCCCTCCACCATCCG	-	GAGGGGCTTCTGTCTCATCACT	CTGTTTGGGAACTGAGCTGGAC	156
ibtk	ENSDARG00000074424	ENSDART00000150111	4	GTGCGTGACCGTTCCCCGAC	+	AATGGAGAGAAGTGCGTGACC	ATGCCAGCTTCTTGCACTGATA	160
insra	ENSDARG00000011948	ENSDART00000008302	1	GCTGAAGTCGCCGTTGATAG	-	CATGATCCTGGACTCTGTGGAG	ATGCGCACCCCTATTTAATCAC	218
insra	ENSDARG00000011948	ENSDART00000008302	2	GGACTCGGTCACCGCGGCGC	+	TTTGTTTCCGTGTTCTGTTTGC	TTGATCACAGTGCATCCTCTCA	203
insra	ENSDARG00000011948	ENSDART00000008302	3	GCTGCCATACTGCATCGAGT	-	GAAGCAGAGGCCAACAAGATTT	AATCCTCTACCTTCAGGCATGG	182
insra	ENSDARG00000011948	ENSDART00000008302	4	GTCTAAAGGCCAGCCAACTC	+	TAGCTTAACAAGGTTGCACTGTGA	GTCTGAGAGAGCGCAGGAAACT	150
insrb	ENSDARG00000071524	ENSDART00000105823	1	GGAGGCCGATTTCCTTCATC	-	CAGCCTCTTTCCAAACCTCACT	AGCACAGGTTTGGGTTCTTCTC	161
insrb	ENSDARG00000071524	ENSDART00000105823	2	GGACTCGGTCACGGCCGCTC	+	CGGTCGGTGTCCTAAAGTGTGT	CTTAATGATGAGGCTGCCGTTG	106
insrb	ENSDARG00000071524	ENSDART00000105823	3	GTTGGCATGCTGCAGCGGCC	-	AACCACTTCAATCCCAGAGGAA	TTGACGTATGTTGGCATGCTG	171
insrb	ENSDARG00000071524	ENSDART00000105823	4	GCGAGTTCGTGCCACCTCGC	+	TCTGCGTGTCCAGAATTTCCTA	ATGCAGGATCAGTCCAAGAACC	129
lrffip2	ENSDARG00000010400	ENSDART00000169083	1	GAGCTGCTCGAGCAGAGGCC	+
lrrfip2	ENSDARG00000010400	ENSDART00000169083	2	GTAGAGGGCCGATACATGCA	+
lrrfip2	ENSDARG00000010400	ENSDART00000169083	3	AGCAAATGTCCGAACTGCGC	+
lrrfip2	ENSDARG00000010400	ENSDART00000169083	4	TGGGCTGGTCATCATACCCG	-
map4k5	ENSDARG00000039125	ENSDART00000029824	1	GATCCGCTGGCCCGGTCCGG	+
map4k5	ENSDARG00000039125	ENSDART00000029824	2	GTCTTGTCCTTTAACTTAGG	-
map4k5	ENSDARG00000039125	ENSDART00000029824	3	GTCTGATAATGGGCCGATGC	+
map4k5	ENSDARG00000039125	ENSDART00000029824	4	CACGCAGCGGACTGGGCACT	-
med12	ENSDARG00000103953	ENSDART00000163682	1	AGCGATGGCAGTATCGGGCC	+	CTAGACGCTTGGCGTATTTCTG	AGTCCAAACACCACTGGCCTAT	223
med12	ENSDARG00000103953	ENSDART00000163682	2	GTCAGGGCCACATAGAGCCA	+	ATGAGTCCAGACGATGATGCAG	TCTGCCTTTTCTCCAGGAGTTT	115
med12	ENSDARG00000103953	ENSDART00000163682	3	GGACGACCTGATCCCCACTA	-	AATCCATAGTGGGGATCAGGTC	CATCAAATTGTGTTCCAGTAGTTGG	342
med12	ENSDARG00000103953	ENSDART00000163682	4	AGGACTGTCTCATGGTCCAC	-	TGTGGACTTTAACTGGGCTTGA	TGCAGAAAGCAATGATTGAGGT	180
nfic	ENSDARG00000043210	ENSDART00000088668	1	GGGTTCGAGAGGACGCAACA	-	GCAAAGCTCCGTAAAGACATCC	GTCCAGACGCCAAACTTTATCC	162
nfic	ENSDARG00000043210	ENSDART00000088668	2	GGCGGATAAAGTTTGGCGTC	+	GTGTCGAGAGGACTTTGTGCTG	CTTGAACAGGATCACCATCACC	157
nfic	ENSDARG00000043210	ENSDART00000088668	3	CTCCACTTACTTCCCTCACACGG	+	GTATCTCCCGGAGTCCACATC	CAGAGAGACCAGGTCCTTGAGC	152	Primer pair targets gRNAs 3 and 4
nfic	ENSDARG00000043210	ENSDART00000088668	4	AGCTGAGGTGCGGCGGGTAC	-	GTATCTCCCGGAGTCCACATC	CAGAGAGACCAGGTCCTTGAGC	152	Primer pairn targets gRNAs 3 and 4
phf14	ENSDARG00000061458	ENSDART00000087662	1	AAGCTCTAGGAGTCGCAAAA	+
phf14	ENSDARG00000061458	ENSDART00000087662	2	TGTTGGAGCGGCCTCAGACC	+
phf14	ENSDARG00000061458	ENSDART00000087662	3	GTCTCGAAACACTCGGCCGC	+
phf14	ENSDARG00000061458	ENSDART00000087662	4	GCCTCCCAGCTATGCTCTAC	+
rnps1	ENSDARG00000100188	ENSDART00000163341.2	1	CAAGCGTAGGGAGCGATCAG	+	TTTCATGACAATCACGATGCAC	ATCTCTGCCTCTCTCCTTCTCG	247
rnps1	ENSDARG00000100188	ENSDART00000163341.2	2	AGTTGTTGCGGCGCTTGC	-	AGGCAGAGATAAGATCCGCAAG	GATTTCCGGCACCTGTAAGAAC	203
rnps1	ENSDARG00000100188	ENSDART00000163341.2	3	ACTCACCAGGAACGTCACCA	+	AGAAAGAGAGGAAGCGGAGGAG	AACTTGTCCAGAGCACCATCTG	195
rnps1	ENSDARG00000100188	ENSDART00000163341.2	4	TCTGCACCCTAATGTATCGA	+	AGCTTTCTGCTGCTGTTGTTTG	ATCCATGTGTTTGAGGGCTTTC	203
rps6ka5	ENSDARG00000060551	ENSDART00000085438	1	GTAATGCCGTCTACGATGGA	+	GTAATCCTGGTGCGATCTGTTG	GTTTCTGAGCTCGTGTTTGACG	155
rps6ka5	ENSDARG00000060551	ENSDART00000085438	2	GCCCCTGAGATCGTAGCAGG	+	TGCGGCACTATTGAGTACATGG	TCTCGTTCATTCCTGTCACACC	266
rps6ka5	ENSDARG00000060551	ENSDART00000085438	3	GTCCTGGAACTCTTGCGAGG	+	CATGGCTCCCTCTATCCTGTTC	TATAAAATGGACACGCGACAGC	193
rps6ka5	ENSDARG00000060551	ENSDART00000085438	4	TCTTATCCTGAGACTGGG	-	CCTCTAACGGGGTGATTTTCTG	GTCTCGCTGAAGAGTTGCTTCC	114
rps6kb1a	ENSDARG00000018399	ENSDART00000019050	1	AGATGAGGAGCTCTCCGACG	+	CGCCCTGTGACATTCTGATTTA	CCTCATCTGACACGTTGTCCTC	216
rps6kb1a	ENSDARG00000018399	ENSDART00000019050	2	AGGCCAGGGAAATCTCTGCC	-	CCAGCTTTTACCTGGCAGAGAT	AAGTGAGCGCATTCAGAGATTG	204
rps6kb1a	ENSDARG00000018399	ENSDART00000019050	3	GGTCTCGAGCCTCTTGGGTG	-	CCGACTGCATGCTCTTAACATT	CAAATAGCAGGCACACACACAA	235
rps6kb1a	ENSDARG00000018399	ENSDART00000019050	4	AGAAATGCATCGGTACGGAT	+	TGAGTCAATCAGCTTTAGCGAGA	TCAGAAAAGCAGATACCTGGATG	162
rps6kb1b	ENSDARG00000058230	ENSDART00000081059	1	GAAGCTCAAAGCACTCCGGA	-	ATGTGAACCAAGGCACAGAGAA	AAGGTGACATTGAGGCACTTACA	170
rps6kb1b	ENSDARG00000058230	ENSDART00000081059	2	GCTGAAATCTCTATGGCGCT	+	GCAGCTTTTACCTGGCTGAAAT	CCATTCCGCCCAATACTTTATC	204
rps6kb1b	ENSDARG00000058230	ENSDART00000081059	3	GACACAATCGCGCTGTCGAC	+	TTGCAAATGTCCCTCTTTGTTG	TTGTGTGGATGCCACCTAAAAC	228
rps6kb1b	ENSDARG00000058230	ENSDART00000081059	4	GAAGTGCCTCATCTCGGCTT	+	TGTAACACCAATGCATTTCAGC	CTTTTTGGGCAAGGAAAAGAAC	227
satb2	ENSDARG00000061885	ENSDART00000088876	1	GGGACAGTCCCGAGCGACGT	+	TGGAGGAGAGAGTCCTCGACTG	GTTGTGACGACTGCGGTGAC	136
satb2	ENSDARG00000061885	ENSDART00000088876	2	GGCACCTGTGCCCTTAGTGG	-	GCTCCATCACAGTCCTCCACTA	GTGGGTGATTGAGAAACTGCTG	224
satb2	ENSDARG00000061885	ENSDART00000088876	3	GGTTGGAGCCGGGCTCTCCA	-	GTTTCTCAATCACCCACCCATT	GAGCAAACACTGCCTGTGAGAC	155
satb2	ENSDARG00000061885	ENSDART00000088876	4	AGGCGGACGGCCCCAGGACT	-	TTCAGCCTCTCAGTCTTTGCTG	AGGACTGGGGTTTGTGCTTG	151
stard3nl	ENSDARG00000045421	ENSDART00000066789	1	GGGCTCCAGGGCCAATTTAG	+	CATGACCTCAGAGCGTGAGTCT	TCTCTCCTGCTTCATAGGACTCG	169	Primer pair targets gRNAs 1 and 3
stard3nl	ENSDARG00000045421	ENSDART00000066789	2	AGCCCTGATTCTGGCGTATGCGG	+	GCCATTTTGAGCCTCTTTGAAT	ACCAGTGACGCAGCTTACAGAC	153
stard3nl	ENSDARG00000045421	ENSDART00000066789	3	GACGCGAGCAGAAATGGGAGTGG	-	CATGACCTCAGAGCGTGAGTCT	TCTCTCCTGCTTCATAGGACTCG	169	Primer pair targets gRNAs 1 and 3
stard3nl	ENSDARG00000045421	ENSDART00000066789	4	ATTTCATCACCGGCCTCCTGAGG	-	TCCTCTAATGTCTTTGTGTTGTCCA	TCTGATTCTCACTGATTTCATCACC	156
trps1	ENSDARG00000104082	ENSDART00000163504	1	GGTTGGCGAGGCCAGCGGTT	-
trps1	ENSDARG00000104082	ENSDART00000163504	2	GGGAACTGTGTACCTCGCAT	+
trps1	ENSDARG00000104082	ENSDART00000163504	3	GGTGCCTAAAGAACGGGCCG	+
trps1	ENSDARG00000104082	ENSDART00000163504	4	GGCGCTTTCGTGTCCGTCGA	-
zfp36l1a	ENSDARG00000016154	ENSDART00000025853	1	ACTAGTCCCAGTGCAAGGGA	-	CACAAAGCCAGTGCAAAACAG	TGGTAAACCCCACCAGTAGAGG	245
zfp36l1a	ENSDARG00000016154	ENSDART00000025853	2	AGAAAGAGCGGTCTCGGAGT	-	AGCAACAAAGAGAACCGACTCC	ACTTGCAAGCTCCATTCTCCTC	160
zfp36l1a	ENSDARG00000016154	ENSDART00000025853	3	AGTGGCAGCGCGGGCCATAA	-	ATGAGTTGCGTAGCTTGAGTCG	CTCTCCATCTTGTTGGATGCTG	175
zfp36l1a	ENSDARG00000016154	ENSDART00000025853	4	AACTTCTTCAGCCCCAGCCT	+	CAGCATCCAACAAGATGGAGAG	GAAGGGTCAGAGCAGGACAAAG	235
zfp36l1b	ENSDARG00000021443	ENSDART00000014168	1	GTCCAGCAGGGTCCCGGTGG	-	TGACCTTCAACAGTCCCCTCTC	TTGGAACTGGTAACGGACACAG	166
zfp36l1b	ENSDARG00000021443	ENSDART00000014168	2	AGGAGAACCGCTTCCGTGAC	+	TGTCCGTTACCAGTTCCAAATC	AGTTCGGTCTTATAGCGGCTTG	217
zfp36l1b	ENSDARG00000021443	ENSDART00000014168	3	CGCGGCGCTCCTCGGCATTG	-	CTTCCACAGCATTGGTTACTGC	GACCACTCGTTGAGGTCTTCTG	228	Targets gRNA 3 and 4
zfp36l1b	ENSDARG00000021443	ENSDART00000014168	4	GGTTGCTGGACCACTCGTTG	-	GTTTTCCGCAGAAGACCTCAAC	GGACATGGGTCTGAAGAAGGAG	154
zfp36l2	ENSDARG00000021806	ENSDART00000142674	1	TGGAGCTCTCAAACCCGATC	-
zfp36l2	ENSDARG00000021806	ENSDART00000142674	2	GCAGAGTTCGGTTTTGTAGC	-
zfp36l2	ENSDARG00000021806	ENSDART00000142674	3	CATGGCTCGGTCTTGTACTT	-
zfp36l2	ENSDARG00000021806	ENSDART00000142674	4	GTTCCCCGATCAGGATCTTA	+
