# Supplementary material for: Phosphoproteomics of aged insulin-resistant bone identifies P70S6K phosphorylation of AFF4 as a gene-specific transcriptional regulator
Source: Nat Commun. 2025 Dec 31;17:1347. doi: 10.1038/s41467-025-68106-4 (PMC12873371; doi:10.1038/s41467-025-68106-4)
Supplement: Supplementary file 3 — Supplementary Data 1-13 [file 41467_2025_68106_MOESM3_ESM.zip › Supplementary Data 1.xlsx]

## Sheet: Phospho (STY)Sites_Perseus_Stat
index	Proteins	Positions within proteins	Amino acid	Charge	Leading proteins	Protein	Protein names	Gene names	Log(10-week insulin / 10-week vehicle)	p-value(10-week insulin vs 10-week vehicle)	q-value(10-week insulin vs 10-week vehicle)	Log(73-week insulin / 73-week vehicle)	p-value(73-week insulin vs 73-week vehicle)	q-value(73-week insulin vs 73-week vehicle)	Log(73-week vehicle / 10-week vehicle)	p-value(73-week vehicle vs 10-week vehicle)	q-value(73-week vehicle vs 10-week vehicle)	Log(73-week vehicle / 10-week vehicle) Normalized to Total Protein	p-value(73-week vehicle vs 10-week vehicle) Normalized to Total Protein	q-value(73-week vehicle vs 10-week vehicle) Normalized to Total Protein	Log(73-week insulin / 10-week insulin)	p-value(73-week insulin vs 10-week insulin)	q-value(73-week insulin vs 10-week insulin)	Log(73-week insulin / 10-week insulin) Normalized to Total Protein	p-value(73-week insulin vs 10-week insulin) Normalized to Total Protein	q-value(73-week insulin vs 10-week insulin) Normalized to Total Protein	Log(Insulin response 73-week / 10-week)	p-value(Insulin response 73-week vs 10-week)	q-value(Insulin response 73-week vs 10-week)	Akt/S6K training set	mTOR training set	Akt/S6K Motif Score	Akt Prediction Score	mTOR Motif Score	mTOR Prediction Score	PKA Motif Score	PKA Prediction Score	CandidateGene GWAS-BMD [PMID: 30598549]	Phosphosite Concserved in Zebrafish	Regulatory site	Regulatory site function	Regulatory site process	Regulatory site protInteract	Regulatory site otherInteract	Regulatory site notes	PhosphoSitePlus kinase	PhosphoSitePlus kinase uniprot	GOBP name	GOMF name
2441	Q543V3;P35569	522;522	S	2	Q543V3	Q543V3	Insulin receptor substrate 1	Irs1	0.55584	0.00157469	0.0563252	0.0385876	0.766021	0.909242	0.0878497	0.546577	0.999906	0.51709	0.0308359	0.411422	-0.429403	0.00452287	0.0284282	-0.0696472	0.713808	0.858736	-0.517252	0.00115515	0.00802316	+		4.18	1	1.18966	0.138342	2.28947	0.44985	+										anatomical structure development;biological regulation;catabolic process;cell surface receptor linked signaling pathway;cellular localization;cellular macromolecule localization;cellular process;cellular protein localization;cellular response to chemical stimulus;cellular response to endogenous stimulus;cellular response to hormone stimulus;cellular response to insulin stimulus;cellular response …	binding;enzyme binding;insulin receptor binding;insulin-like growth factor receptor binding;kinase binding;molecular transducer activity;phosphatidylinositol 3-kinase binding;protein binding;protein complex binding;protein domain specific binding;protein kinase binding;receptor binding;SH2 domain binding;signal transducer activity
3832	Q543V3;P35569	265;265	S	2	Q543V3	Q543V3	Insulin receptor substrate 1	Irs1	0.517351	0.0130226	0.119282	0.0637913	0.700956	0.878686	0.125749	0.500764	0.999906	0.55499	0.0596073	0.479156	-0.32781	0.063604	0.153851	0.0319452	0.894167	0.954123	-0.45356	0.0145511	0.0455099	+		3.98	0.999931	1.32759	0.173873	2.92105	0.898091	+	+									anatomical structure development;biological regulation;catabolic process;cell surface receptor linked signaling pathway;cellular localization;cellular macromolecule localization;cellular process;cellular protein localization;cellular response to chemical stimulus;cellular response to endogenous stimulus;cellular response to hormone stimulus;cellular response to insulin stimulus;cellular response …	binding;enzyme binding;insulin receptor binding;insulin-like growth factor receptor binding;kinase binding;molecular transducer activity;phosphatidylinositol 3-kinase binding;protein binding;protein complex binding;protein domain specific binding;protein kinase binding;receptor binding;SH2 domain binding;signal transducer activity
6873	E9QAQ5;Q9WV60	9;9	S	2	E9QAQ5	E9QAQ5	Glycogen synthase kinase-3 beta	Gsk3b	0.474932	0.109749	0.323553	0.29661	0.252898	0.612842	0.00110441	0.996887	0.999906	0.184936	0.536626	0.854828	-0.177218	0.48787	0.626367	-0.022112	0.933532	0.971229	-0.178323	0.48521	0.609334	+		4.1	0.998783	1.43103	0.181679	2.23684	0.540818			+	intracellular localization; enzymatic activity, inhibited; activity, inhibited; phosphorylation	cell cycle regulation; cell motility, induced; transcription, induced; cytoskeletal reorganization; signaling pathway regulation; cell growth, altered				Akt1;Akt3;KHS1;p70S6K;PKACA;PKCA;PKCB;PKCH	P05771;P17252;P17612;P23443;P24723;P31749;P31750;Q8BSK8;Q9Y243;Q9Y4K4	anatomical structure development;anatomical structure formation involved in morphogenesis;anatomical structure morphogenesis;apoptosis;apoptosis in response to endoplasmic reticulum stress;axonogenesis;biological regulation;canonical Wnt receptor signaling pathway;canonical Wnt receptor signaling pathway involved in positive regulation of apoptosis;carbohydrate metabolic process;cell cycle proces…	adenyl nucleotide binding;adenyl ribonucleotide binding;ATP binding;beta-catenin binding;binding;catalytic activity;enzyme binding;kinase activity;kinase binding;NF-kappaB binding;nucleotide binding;p53 binding;phosphotransferase activity, alcohol group as acceptor;protein binding;protein kinase A binding;protein kinase A catalytic subunit binding;protein kinase activity;protein kinase binding;pr…
4038	Q3TB04;H3BIZ7;Q8BIE6;Q8BIE6-2	402;711;696;707	S	2	Q3TB04	Q3TB04	FERM domain-containing protein 4A	Frmd4a	0.330118	0.173711	0.40374	0.104364	0.620291	0.84068	-0.0902271	0.701125	0.999906	NA	NA	NA	-0.315981	0.147338	0.272002	NA	NA	NA	-0.225754	0.291607	0.420418			3.9	0.997873	1.60345	0.267912	2.44737	0.712231											cellular process;establishment of cell polarity;establishment of epithelial cell polarity;establishment or maintenance of cell polarity	binding;binding, bridging;protein binding;protein binding, bridging
1451	Q543V3;P35569	522;522	S	2	Q543V3	Q543V3	Insulin receptor substrate 1	Irs1	0.612219	0.00162442	0.0570174	0.3171	0.0407009	0.375206	-0.256298	0.125396	0.951635	0.172942	0.470837	0.825985	-0.551417	0.00153966	0.0144543	-0.191662	0.374892	0.61088	-0.295119	0.0545032	0.120069	+		4.18	0.996494	1.18966	0.156006	2.28947	0.460166	+										anatomical structure development;biological regulation;catabolic process;cell surface receptor linked signaling pathway;cellular localization;cellular macromolecule localization;cellular process;cellular protein localization;cellular response to chemical stimulus;cellular response to endogenous stimulus;cellular response to hormone stimulus;cellular response to insulin stimulus;cellular response …	binding;enzyme binding;insulin receptor binding;insulin-like growth factor receptor binding;kinase binding;molecular transducer activity;phosphatidylinositol 3-kinase binding;protein binding;protein complex binding;protein domain specific binding;protein kinase binding;receptor binding;SH2 domain binding;signal transducer activity
5235	Q9ESC8	831	S	2	Q9ESC8	Q9ESC8	AF4/FMR2 family member 4	Aff4	0.409005	0.00113203	0.0530607	0.404371	0.000493161	0.128598	-0.249588	0.0260551	0.610527	NA	NA	NA	-0.254222	0.0132766	0.0563294	NA	NA	NA	-0.00463333	0.95954	0.974222			3.94	0.996374	1.15517	0.0845595	2.97368	0.948913	+	+									anatomical structure development;biological regulation;biosynthetic process;cell development;cellular biosynthetic process;cellular developmental process;cellular macromolecule biosynthetic process;cellular macromolecule metabolic process;cellular metabolic process;cellular nitrogen compound metabolic process;cellular process;cellular process involved in reproduction;developmental process;develop…
1576	A0A0R4J011;E9PVV1;F6T941;E9PWE3;E9PVV2;P15806-2	528;529;517;524;528;527	S	2	A0A0R4J011;F6T941	F6T941	Transcription factor E2-alpha	Tcf3	0.493253	0.050641	0.22265	0.0041485	0.984243	0.995546	-0.0412391	0.860689	0.999906	-0.341775	0.211189	0.67188	-0.530344	0.0222391	0.0782414	-0.884582	0.00305483	0.0898696	-0.489105	0.0326824	0.0822001	+		3.78	0.996328	1.5	0.296151	2.07895	0.263291	+								Akt1	P31749	anatomical structure development;anatomical structure morphogenesis;B cell lineage commitment;biological regulation;biosynthetic process;cell activation;cell development;cell differentiation;cell fate commitment;cellular biosynthetic process;cellular component organization;cellular component organization at cellular level;cellular component organization or biogenesis;cellular component organizati…	bHLH transcription factor binding;binding;chromatin binding;core promoter proximal region DNA binding;core promoter proximal region sequence-specific DNA binding;DNA binding;E-box binding;enhancer binding;enhancer sequence-specific DNA binding;enzyme binding;identical protein binding;kinase binding;mitogen-activated protein kinase kinase kinase binding;nucleic acid binding;nucleic acid binding tr…
4719	A0A0J9YU61;O08785-2;O08785	844;815;845	S	2	A0A0J9YU61	A0A0J9YU61	Circadian locomoter output cycles protein kaput	Clock	0.624416	0.000614347	0.0422643	0.0652689	0.615692	0.837935	0.280988	0.068116	0.817974	NA	NA	NA	-0.278159	0.0461481	0.124898	NA	NA	NA	-0.559148	0.00060831	0.00529911	+		3.78	0.995387	1.56897	0.356615	2.28947	0.468225			+	molecular association, regulation; intracellular localization	transcription, induced			S845 mice have altered circadian gene expression in peripheral tissues; regulates nuclear translocation via binding to 14-3-3	Akt1;ASK1	O35099;P31749	biological regulation;biosynthetic process;catabolic process;cell cycle checkpoint;cellular biosynthetic process;cellular catabolic process;cellular component organization;cellular component organization at cellular level;cellular component organization or biogenesis;cellular component organization or biogenesis at cellular level;cellular macromolecule biosynthetic process;cellular macromolecule …	acetyltransferase activity;binding;catalytic activity;chromatin binding;chromatin DNA binding;core promoter binding;core promoter proximal region DNA binding;core promoter proximal region sequence-specific DNA binding;core promoter sequence-specific DNA binding;DNA binding;E-box binding;histone acetyltransferase activity;lysine N-acetyltransferase activity;molecular transducer activity;N-acetyltr…
5763	Q8K2D3	161	S	3	Q8K2D3	Q8K2D3	Enhancer of mRNA-decapping protein 3	Edc3	0.274547	0.199365	0.431167	0.200912	0.288992	0.643067	-0.153503	0.463827	0.999906	-0.206237	0.401593	0.796794	-0.227137	0.233219	0.373188	-0.184428	0.401682	0.635468	-0.0736342	0.692362	0.783041	+		3.86	0.994983	1.12069	0.0618887	2.60526	0.858443		+										binding;identical protein binding;nucleic acid binding;protein binding;RNA binding
4690	Q8BGD9	422	S	2	Q8BGD9	Q8BGD9	Eukaryotic translation initiation factor 4B	Eif4b	0.623638	0.000268162	0.0330869	0.286964	0.0262567	0.339657	0.0571976	0.664596	0.999906	0.249608	0.0915955	0.524515	-0.279476	0.0297438	0.0947843	-0.0300231	0.807192	0.913405	-0.336674	0.011315	0.0379232	+		3.66	0.993411	1.43103	0.241767	2.65789	0.802138			+		translation, altered				Akt1;p70S6K;p90RSK	P23443;P31749;Q15418		binding;nucleic acid binding;nucleotide binding;RNA binding;translation factor activity, nucleic acid binding;translation initiation factor activity
7255	Q8K3Z9	367	S	2	Q8K3Z9	Q8K3Z9	Nuclear envelope pore membrane protein POM 121	Pom121	0.386039	0.0201049	0.145504	0.150628	0.27187	0.628203	0.0728045	0.628619	0.999906	0.191655	0.297688	0.740756	-0.162606	0.23723	0.377716	0.0208477	0.896415	0.955298	-0.23541	0.095498	0.182329			3.74	0.992474	1.43103	0.163376	2.97368	0.950224											establishment of localization;establishment of protein localization;establishment of RNA localization;mRNA transport;nucleic acid transport;nucleobase-containing compound transport;protein transport;RNA transport;transport
5644	Q9QXS1;Q9QXS1-2;Q9QXS1-12;Q9QXS1-5;Q9QXS1-14;Q9QXS1-16;Q9QXS1-4;Q9QXS1-13;Q9QXS1-11;Q9QXS1-9;Q9QXS1-10;Q9QXS1-15;E9Q3W4;Q9QXS1-3;Q9QXS1-6;Q9QXS1-7;Q9QXS1-8	4393;4388;4223;4245;4252;4246;4250;4236;4228;4218;4213;4151;4088;4245;4274;4279;4291	S	2	Q9QXS1;Q9QXS1-3;Q9QXS1-6	Q9QXS1-3	Plectin	Plec	0.148607	0.124943	0.343728	-0.253726	0.00759977	0.244775	0.169087	0.0844761	0.861608	0.0911854	0.516103	0.847802	-0.233246	0.0125052	0.0542887	-0.520098	0.00152455	0.0683339	-0.402332	0.000217855	0.00284929			4.02	0.991422	1.74138	0.331566	2.81579	0.90513											cell junction assembly;cell junction organization;cell-substrate junction assembly;cellular component assembly;cellular component assembly at cellular level;cellular component organization;cellular component organization at cellular level;cellular component organization or biogenesis;cellular component organization or biogenesis at cellular level;cellular process;hemidesmosome assembly	ankyrin binding;binding;cytoskeletal protein binding;protein binding;structural constituent of muscle;structural molecule activity
4386	Q8K3Z9	367	S	2	Q8K3Z9	Q8K3Z9	Nuclear envelope pore membrane protein POM 121	Pom121	0.172605	0.210493	0.443924	-0.0747801	0.535214	0.796899	-0.0487079	0.716656	0.999906	0.0701425	0.681838	0.907739	-0.296093	0.0246472	0.083726	-0.112639	0.465889	0.687928	-0.247385	0.0540388	0.119338			3.74	0.989727	1.43103	0.139508	2.97368	0.946482											establishment of localization;establishment of protein localization;establishment of RNA localization;mRNA transport;nucleic acid transport;nucleobase-containing compound transport;protein transport;RNA transport;transport
7778	Q9JI44	455	S	2	Q9JI44	Q9JI44	DNA methyltransferase 1-associated protein 1	Dmap1	0.383475	0.0051583	0.0852516	-0.0547828	0.605255	0.833501	0.298423	0.0219784	0.573332	0.393533	0.0135568	0.359935	-0.139835	0.198553	0.334573	-0.173503	0.172064	0.40788	-0.438258	0.000841584	0.00650742			3.78	0.989686	1.32759	0.132723	3.18421	0.966951		+									biological regulation;biosynthetic process;cellular biosynthetic process;cellular component organization;cellular component organization at cellular level;cellular component organization or biogenesis;cellular component organization or biogenesis at cellular level;cellular macromolecule biosynthetic process;cellular macromolecule metabolic process;cellular metabolic process;cellular nitrogen comp…	binding;chromatin binding;protein binding;protein binding transcription factor activity;repressing transcription factor binding;RNA polymerase II repressing transcription factor binding;RNA polymerase II transcription factor binding;transcription cofactor activity;transcription corepressor activity;transcription factor binding;transcription factor binding transcription factor activity
9419	P81122	303	S	3	P81122	P81122	Insulin receptor substrate 2	Irs2	0.170185	0.255741	0.487579	0.152536	0.254796	0.614	-0.0559841	0.702529	0.999906	0.00744548	0.971384	0.992548	-0.0736332	0.575575	0.701522	-0.0875745	0.638992	0.810538	-0.0176491	0.892671	0.929489			3.86	0.989425	1.32759	0.0808873	2.81579	0.949876	+		+		signaling pathway regulation				PKCB	P05771	anatomical structure development;biological regulation;brain development;carbohydrate homeostasis;cell proliferation;cell surface receptor linked signaling pathway;cellular chemical homeostasis;cellular glucose homeostasis;cellular homeostasis;cellular process;cellular response to carbohydrate stimulus;cellular response to chemical stimulus;cellular response to endogenous stimulus;cellular respon…	binding;enzyme binding;insulin receptor binding;kinase binding;molecular transducer activity;phosphatidylinositol 3-kinase binding;protein binding;protein complex binding;protein kinase binding;receptor binding;signal transducer activity
1633	D3YZ62;D3Z4J3;Q99104;F6TDE5	1625;1652;1650;382	S	2	D3YZ62	D3YZ62	Unconventional myosin-Va	Myo5a	0.546765	0.00217876	0.0632477	-0.309151	0.0328746	0.356283	0.336499	0.0370346	0.680125	0.433731	0.0331012	0.413656	-0.519418	0.00137798	0.0134404	-0.342349	0.0543544	0.238733	-0.855917	1.28811e-05	0.000869392	+		3.74	0.989422	1.32759	0.229475	1.92105	0.136184			+	molecular association, regulation		ACTN1(INDUCES)			Akt2	P31751;Q60823	actin filament-based movement;actin filament-based process;anatomical structure morphogenesis;axon ensheathment;biological regulation;biosynthetic process;carboxylic acid biosynthetic process;carboxylic acid metabolic process;cell communication;cell differentiation;cell-cell signaling;cellular biosynthetic process;cellular component movement;cellular component organization;cellular component orga…	actin binding;adenyl nucleotide binding;adenyl ribonucleotide binding;ATP binding;binding;calcium ion binding;calmodulin binding;catalytic activity;cation binding;cytoskeletal protein binding;enzyme binding;GTPase binding;hydrolase activity;hydrolase activity, acting on acid anhydrides;hydrolase activity, acting on acid anhydrides, in phosphorus-containing anhydrides;ion binding;metal ion binding…
4996	B7ZNY3;Q99NH2;G3XA13;A5D6P2;F6S7Z1;E0CXL4;E0CY24	1158;1172;1172;1173;1163;1128;1086	S	2	B7ZNY3	B7ZNY3	Partitioning defective 3 homolog	Pard3	0.268345	0.0500521	0.221562	0.0303415	0.790284	0.918971	-0.0265439	0.835074	0.999906	0.0195143	0.909821	0.975764	-0.264547	0.0331089	0.100978	-0.400703	0.0233405	0.17478	-0.238003	0.0517522	0.115459			3.62	0.987168	1.18966	0.0780093	2.07895	0.369764											actin filament-based process;actin-mediated cell contraction;apical constriction;axon ensheathment;biological adhesion;biological regulation;cell adhesion;cell cycle;cell division;cell junction assembly;cell junction organization;cell migration;cell motility;cell-cell adhesion;cell-cell junction assembly;cell-cell junction organization;cellular component assembly;cellular component assembly at ce…	binding;enzyme binding;kinase binding;lipid binding;phosphatidylinositol binding;phosphatidylinositol-3,4,5-trisphosphate binding;phosphatidylinositol-3-phosphate binding;phosphatidylinositol-4,5-bisphosphate binding;phospholipid binding;protein binding;protein kinase binding;protein kinase C binding
10922	H7BX82;F6SUV7;E9Q6Q8;E0CX53;Q8BYJ6-4;Q8BYJ6-2;Q8BYJ6-3;Q8BYJ6	649;362;649;649;648;649;649;649	T	3	H7BX82	H7BX82	TBC1 domain family member 4	Tbc1d4	0.329834	0.279506	0.511352	-0.0238387	0.928853	0.976101	0.343327	0.261135	0.999906	0.268113	0.368263	0.780094	-0.0103455	0.969087	0.982243	0.143571	0.585185	0.777076	-0.353673	0.198851	0.315932	+		3.9	0.986934	1.2931	0.1024	2.44737	0.740631		+	+	intracellular localization; phosphorylation				AS160 T649 concentrated at plasma membrane, in different pool than AS160 S595; TBC1D4 S318/S588/T642/S751A mutation decreases phosphorylation of S711	Akt1	P31750	biological regulation;cellular process;cellular response to chemical stimulus;cellular response to endogenous stimulus;cellular response to hormone stimulus;cellular response to insulin stimulus;cellular response to organic substance;cellular response to peptide hormone stimulus;cellular response to stimulus;establishment of localization;negative regulation of biological process;negative regulati…	enzyme activator activity;enzyme regulator activity;GTPase activator activity;GTPase regulator activity;nucleoside-triphosphatase regulator activity
10384	Q3UHB2;Q61037-3;Q61037-2;Q61037;A0A2I3BPP1;Q61037-6;Q61037-5;Q61037-4;A0A2I3BRT5;Q7TT21;A0A2I3BPE9;Q61037-7;A0A2I3BPR7	939;900;902;939;939;939;939;939;939;939;880;939;49	S	3	Q3UHB2	Q3UHB2	Tuberin	Tsc2	0.0995157	0.400141	0.618348	0.117939	0.26948	0.62623	-0.0520321	0.656977	0.999906	NA	NA	NA	-0.0336088	0.748011	0.832529	NA	NA	NA	0.0184233	0.860026	0.906981	+		3.86	0.985712	1.5	0.115047	2.39474	0.793709	+	+							Akt1	P31750	acute inflammatory response;acute-phase response;anatomical structure development;anatomical structure formation involved in morphogenesis;biological regulation;carbohydrate transport;cell projection organization;cell surface receptor linked signaling pathway;cellular component assembly;cellular component organization;cellular component organization at cellular level;cellular component organizati…	14-3-3 protein binding;binding;enzyme activator activity;enzyme binding;enzyme regulator activity;GTPase activator activity;GTPase regulator activity;identical protein binding;nucleoside-triphosphatase regulator activity;phosphatase binding;protein binding;protein dimerization activity;protein homodimerization activity
735	S4R189;Q3UPH7;Q3UPH7-3;Q3UPH7-6;Q3UPH7-2;S4R2U9	979;970;970;970;970;970	S	4	S4R189	S4R189	Rho guanine nucleotide exchange factor 40	Arhgef40	0.446415	0.435349	0.6471	0.0289396	0.954406	0.984821	-0.321884	0.571748	0.999906	-0.282146	0.592426	0.875036	-0.739359	0.159177	0.286026	-0.693631	0.159193	0.391304	-0.417475	0.415203	0.54562			3.62	0.983495	1.32759	0.204539	2.44737	0.533702												enzyme regulator activity;GTPase regulator activity;guanyl-nucleotide exchange factor activity;nucleoside-triphosphatase regulator activity;Ras guanyl-nucleotide exchange factor activity;Rho guanyl-nucleotide exchange factor activity;small GTPase regulator activity
827	Q05CL8	253	S	2	Q05CL8	Q05CL8	La-related protein 7	Larp7	0.605784	0.00639061	0.090658	-0.0680275	0.693671	0.875783	-0.0316006	0.869701	0.999906	0.0107279	0.955208	0.987993	-0.705413	0.000946184	0.0108327	-0.59236	0.00509525	0.106969	-0.673812	0.00136293	0.00895982			3.5	0.982309	1.15517	0.166147	2.60526	0.597575											biological regulation;cellular macromolecule metabolic process;cellular metabolic process;cellular nitrogen compound metabolic process;cellular process;macromolecule metabolic process;metabolic process;negative regulation of binding;negative regulation of biological process;negative regulation of biosynthetic process;negative regulation of cellular biosynthetic process;negative regulation of cell…	binding;nucleotide binding
13370	D3Z7E5;Q2NL51	21;21	S	2	D3Z7E5	D3Z7E5	Glycogen synthase kinase-3 alpha	Gsk3a	0.143629	0.379936	0.60213	0.177713	0.230312	0.592693	0.0829834	0.608592	0.999906	0.169796	0.299432	0.741124	0.117067	0.422551	0.566835	0.280702	0.0703863	0.268222	0.0340833	0.813395	0.874274	+		3.98	0.982263	1.53448	0.120696	2.07895	0.501843			+	protein degradation; enzymatic activity, inhibited	cell motility, induced; apoptosis, induced; cytoskeletal reorganization; transcription, altered; cell growth, altered				PKCA;PKCB;PKCH	P05771;P17252;P24723	anatomical structure development;anatomical structure morphogenesis;biological regulation;carbohydrate metabolic process;cardiac chamber morphogenesis;cardiac left ventricle morphogenesis;cardiac ventricle morphogenesis;catabolic process;cell migration;cell motility;cell surface receptor linked signaling pathway;cellular carbohydrate metabolic process;cellular catabolic process;cellular component…	adenyl nucleotide binding;adenyl ribonucleotide binding;ATP binding;binding;catalytic activity;enzyme binding;kinase activity;kinase binding;nucleotide binding;phosphotransferase activity, alcohol group as acceptor;protein binding;protein kinase A binding;protein kinase A catalytic subunit binding;protein kinase activity;protein kinase binding;protein serine/threonine kinase activity;purine nucle…
8262	Q9DC04-1;Q9DC04-4;Q9DC04	314;676;712	S	3	Q9DC04-1	Q9DC04-1	Regulator of G-protein signaling 3	Rgs3	0.0558476	0.655674	0.80588	-0.0310987	0.78084	0.915994	-0.0342009	0.784323	0.999906	-0.00630836	0.967503	0.991435	-0.121147	0.287826	0.433405	-0.0275628	0.842402	0.930825	-0.0869462	0.441015	0.57014			3.74	0.982107	1.25862	0.0620597	2.5	0.834664											biological regulation;cell surface receptor linked signaling pathway;cellular process;cellular response to stimulus;G-protein coupled receptor protein signaling pathway;negative regulation of biological process;negative regulation of cell communication;negative regulation of cellular process;negative regulation of G-protein coupled receptor protein signaling pathway;negative regulation of respons…	enzyme activator activity;enzyme regulator activity;GTPase activator activity;GTPase regulator activity;nucleoside-triphosphatase regulator activity
3631	A0A3B2WCL5;Q9CT10	125;58	S	3	A0A3B2WCL5	A0A3B2WCL5	Ran-binding protein 3	Ranbp3	0.289301	0.0573568	0.234142	0.0147171	0.907916	0.968255	-0.06444	0.651698	0.999906	0.0720545	0.671046	0.905749	-0.339024	0.0168273	0.0656075	-0.266982	0.099645	0.311487	-0.274584	0.0453301	0.104654			3.5	0.981586	1.43103	0.165828	2.5	0.741975									ERK1	Q63844	establishment of localization;establishment of localization in cell;establishment of protein localization;intracellular transport;protein transport;transport	binding;protein binding;R-SMAD binding;SMAD binding
14594	P47809;B1ATL6	78;89	S	3	P47809	P47809	Dual specificity mitogen-activated protein kinase kinase 4	Map2k4	0.336161	0.0215995	0.149986	0.470734	0.00120119	0.1567	0.066214	0.618534	0.999906	0.0364071	0.798253	0.946266	0.200787	0.10628	0.217073	0.1169	0.368031	0.604865	0.134573	0.266611	0.393983	+		4.22	0.981261	1.46552	0.120493	2.13158	0.571671			+	molecular association, regulation; enzymatic activity, inhibited		JNK1(DISRUPTS); MEK1(DISRUPTS)			Akt1;SGK1	P31750;Q06226;Q9WVC6	activation of JUN kinase activity;activation of MAPK activity;apoptosis;biological regulation;cell death;cell growth;cell growth involved in cardiac muscle cell development;cellular macromolecule metabolic process;cellular metabolic process;cellular process;cellular protein metabolic process;cellular response to abiotic stimulus;cellular response to external stimulus;cellular response to mechanic…	adenyl nucleotide binding;adenyl ribonucleotide binding;ATP binding;binding;catalytic activity;JUN kinase kinase activity;kinase activity;MAP kinase kinase activity;nucleotide binding;phosphotransferase activity, alcohol group as acceptor;protein kinase activity;protein serine/threonine kinase activity;protein serine/threonine/tyrosine kinase activity;protein tyrosine kinase activity;purine nucle…
2071	Q8BTI8;Q8BTI8-2;Q8BTI8-3	1378;1282;1378	S	2	Q8BTI8	Q8BTI8	Serine/arginine repetitive matrix protein 2	Srrm2	0.286303	0.108064	0.321033	-0.0209973	0.890057	0.960583	-0.16156	0.349102	0.999906	-0.0758721	0.679685	0.907739	-0.46886	0.0071925	0.0380312	-0.44662	0.0185985	0.160649	-0.3073	0.058487	0.126415			3.46	0.978446	1.43103	0.183042	2.76316	0.851451											cellular macromolecule metabolic process;cellular metabolic process;cellular nitrogen compound metabolic process;cellular process;macromolecule metabolic process;metabolic process;mRNA metabolic process;mRNA processing;nitrogen compound metabolic process;nucleic acid metabolic process;nucleobase-containing compound metabolic process;primary metabolic process;RNA metabolic process;RNA processing;R…
6066	Q9CR86	53	S	2	Q9CR86	Q9CR86	Calcium-regulated heat stable protein 1	Carhsp1	0.183986	0.332278	0.561894	0.186124	0.275077	0.630739	-0.214994	0.260155	0.999906	-0.037756	0.84654	0.960633	-0.212856	0.214926	0.352746	0.017406	0.920484	0.966999	0.00213777	0.989775	0.993333	+		3.54	0.978117	1.39655	0.110022	2.07895	0.447512											biological regulation;cellular macromolecule metabolic process;cellular metabolic process;cellular nitrogen compound metabolic process;cellular process;macromolecule metabolic process;metabolic process;mRNA metabolic process;nitrogen compound metabolic process;nucleic acid metabolic process;nucleobase-containing compound metabolic process;posttranscriptional regulation of gene expression;primary …	binding;DNA binding;mRNA 3'-UTR binding;mRNA binding;nucleic acid binding;RNA binding
1381	Q05D44	183	S	2	Q05D44	Q05D44	Eukaryotic translation initiation factor 5B	Eif5b	0.554511	0.0118246	0.114536	0.0387885	0.824305	0.933147	-0.0476156	0.80745	0.999906	0.101263	0.60047	0.877608	-0.563338	0.00542309	0.0320247	-0.442086	0.0244742	0.177656	-0.515722	0.00941462	0.0333594			3.38	0.977855	1.39655	0.250331	2.02632	0.217262	+										biological regulation;posttranscriptional regulation of gene expression;regulation of biological process;regulation of biosynthetic process;regulation of cellular biosynthetic process;regulation of cellular macromolecule biosynthetic process;regulation of cellular metabolic process;regulation of cellular process;regulation of cellular protein metabolic process;regulation of gene expression;regula…	binding;catalytic activity;GTP binding;GTPase activity;guanyl nucleotide binding;guanyl ribonucleotide binding;hydrolase activity;hydrolase activity, acting on acid anhydrides;hydrolase activity, acting on acid anhydrides, in phosphorus-containing anhydrides;nucleic acid binding;nucleoside-triphosphatase activity;nucleotide binding;purine nucleotide binding;purine ribonucleoside triphosphate bind…
6646	Q9Z1T6;Q9Z1T6-3;D3Z5N5;Q9Z1T6-1	307;307;318;318	S	2	Q9Z1T6	Q9Z1T6	1-phosphatidylinositol 3-phosphate 5-kinase	Pikfyve	0.12444	0.362944	0.587264	-0.0472723	0.695609	0.876443	-0.0155131	0.908337	0.999906	-0.123188	0.389885	0.791042	-0.187225	0.136	0.257449	-0.205304	0.124657	0.34748	-0.171712	0.168867	0.279755	+		3.58	0.977568	1.32759	0.0879953	2.39474	0.730236			+	intracellular localization				recruitment to vesicles to catalyse PtdIns(3,5)P2 production	Akt1;AMPKA1	P31749;P31750;Q5EG47	anatomical structure formation involved in morphogenesis;biological regulation;cellular component assembly;cellular component assembly at cellular level;cellular component assembly involved in morphogenesis;cellular component organization;cellular component organization at cellular level;cellular component organization or biogenesis;cellular component organization or biogenesis at cellular level;…	1-phosphatidylinositol-3-phosphate 5-kinase activity;1-phosphatidylinositol-4-phosphate 5-kinase activity;adenyl nucleotide binding;adenyl ribonucleotide binding;ATP binding;binding;catalytic activity;cation binding;inositol or phosphatidylinositol kinase activity;ion binding;kinase activity;lipid kinase activity;metal ion binding;nucleotide binding;phosphatidylinositol phosphate kinase activity;…
2937	Q8BZ47	467	S	2	Q8BZ47	Q8BZ47	Zinc finger protein 609	Znf609	0.440458	0.00590317	0.0882835	0.0138963	0.910559	0.969248	0.0379849	0.783836	0.999906	NA	NA	NA	-0.388577	0.00644659	0.0355822	NA	NA	NA	-0.426562	0.00346225	0.0165977			3.38	0.976355	0.982759	0.0680927	2.44737	0.638884												binding;cation binding;ion binding;metal ion binding
3114	E9Q5W5;A0A140LJ04;Q5SSH7-2;Q5SSH7	1464;1464;1464;1464	S	2	E9Q5W5	E9Q5W5	Zinc finger ZZ-type and EF-hand domain-containing protein 1	Zzef1	0.310316	0.0874285	0.289455	0.11944	0.442238	0.746954	-0.185726	0.289939	0.999906	-0.181582	0.298364	0.740959	-0.376602	0.0257976	0.0860992	-0.297522	0.0719686	0.271456	-0.190876	0.226944	0.348758			3.42	0.976201	1.08621	0.0686886	2.23684	0.514055	+											binding;calcium ion binding;cation binding;ion binding;metal ion binding;transition metal ion binding;zinc ion binding
2572	D3Z079;Q8K400;F6WXQ4;Q8K400-2;D3Z2Q2	747;783;106;29;730	S	2	D3Z079	D3Z079	Syntaxin-binding protein 5	Stxbp5	0.32349	0.160899	0.390277	-0.093482	0.639793	0.850659	-0.00219785	0.992116	0.999906	-0.0156657	0.953142	0.987068	-0.41917	0.0500074	0.131596	-0.443296	0.085352	0.291144	-0.416972	0.0510642	0.11433			3.42	0.976015	1.7069	0.387495	2.71053	0.822831											anatomical structure morphogenesis;axonogenesis;biological regulation;cell part morphogenesis;cell projection morphogenesis;cell projection organization;cellular component morphogenesis;cellular component organization;cellular component organization at cellular level;cellular component organization or biogenesis;cellular component organization or biogenesis at cellular level;cellular developmenta…	binding;protein binding;SNARE binding;syntaxin binding;syntaxin-1 binding
2725	Q8VBX6-2;D3YUX2;B2RQR2;Q8VBX6;Q8VBX6-4	1238;1272;1285;1271;1271	S	2	Q8VBX6-2	Q8VBX6-2	Multiple PDZ domain protein	Mpdz	0.667869	0.00085982	0.049093	-0.171733	0.245245	0.606412	0.433789	0.0159553	0.504344	0.561238	0.0199055	0.378701	-0.405813	0.0124552	0.0541429	-0.34585	0.0861178	0.292095	-0.839602	3.68653e-05	0.00120313			3.42	0.975047	1.43103	0.310017	2.39474	0.474504	+										axon ensheathment;biological adhesion;cell adhesion;cellular process;ensheathment of neurons;myelination	binding;protein binding;protein C-terminus binding
6610	A0A1L1SUS7;Q8K0D0-2;Q8K0D0	147;96;180	S	3	A0A1L1SUS7	A0A1L1SUS7	Cyclin-dependent kinase 17	Cdk17	0.310883	0.058821	0.236507	-0.0271937	0.843452	0.94265	0.148904	0.341209	0.999906	0.243765	0.259382	0.713598	-0.189173	0.183442	0.316147	-0.0820075	0.662643	0.825625	-0.338077	0.0254244	0.0685992			3.46	0.974211	1.25862	0.0983204	2.86842	0.924455		+										adenyl nucleotide binding;adenyl ribonucleotide binding;ATP binding;binding;catalytic activity;cyclin-dependent protein kinase activity;kinase activity;nucleotide binding;phosphotransferase activity, alcohol group as acceptor;protein kinase activity;protein serine/threonine kinase activity;purine nucleotide binding;purine ribonucleoside triphosphate binding;purine ribonucleotide binding;ribonucle…
6752	Q9R1E0	253	S	2	Q9R1E0	Q9R1E0	Forkhead box protein O1	Foxo1	0.1607	0.128716	0.348865	0.0921396	0.318212	0.665281	-0.113587	0.272924	0.999906	NA	NA	NA	-0.182147	0.060022	0.148337	NA	NA	NA	-0.06856	0.454014	0.581882	+		3.5	0.973806	1.36207	0.0966114	2.18421	0.550076	+		+	molecular association, regulation; intracellular localization; activity, inhibited; phosphorylation	transcription, induced; signaling pathway regulation; transcription, inhibited				Akt1	P31750	anatomical structure development;anatomical structure morphogenesis;apoptosis;autophagy;biological regulation;blood vessel development;carbohydrate homeostasis;catabolic process;cell communication;cell death;cell surface receptor linked signaling pathway;cellular catabolic process;cellular metabolic process;cellular process;cellular response to chemical stimulus;cellular response to endogenous st…	binding;DNA binding;enzyme binding;nucleic acid binding;nucleic acid binding transcription factor activity;phosphatase binding;protein binding;protein binding transcription factor activity;protein phosphatase 2A binding;protein phosphatase binding;RNA polymerase II core promoter proximal region sequence-specific DNA binding transcription factor activity;RNA polymerase II core promoter proximal re…
14114	Q9QYF9;Q8VCV2	331;344	S	3	Q9QYF9	Q9QYF9	Protein NDRG3	Ndrg3	-0.0611476	0.581104	0.754279	0.213448	0.0447336	0.381698	-0.108927	0.331383	0.999906	0.184157	0.222289	0.682521	0.165668	0.109143	0.221097	0.442249	0.00567109	0.109487	0.274595	0.0132166	0.0423481			4.06	0.973558	1.22414	0.0378186	2.60526	0.937632											biological regulation;cellular process;cellular response to stimulus;regulation of biological process;regulation of cellular process;response to stimulus;signal transduction
8541	Q3UH06-2;Q3UH06;Q3UH06-3;F6UB40	1547;1629;1683;249	S	2	Q3UH06-2	Q3UH06-2	Ras-responsive element-binding protein 1	Rreb1	0.327672	0.0211314	0.148693	0.279134	0.0268425	0.34166	-0.0602442	0.640459	0.999906	-0.246026	0.130355	0.57733	-0.108782	0.351535	0.499467	-0.245029	0.0962925	0.306529	-0.0485376	0.673731	0.768843			3.46	0.97349	1.63793	0.240053	2.65789	0.893662	+										biological regulation;biosynthetic process;cellular biosynthetic process;cellular macromolecule biosynthetic process;cellular macromolecule metabolic process;cellular metabolic process;cellular nitrogen compound metabolic process;cellular process;macromolecule biosynthetic process;macromolecule metabolic process;metabolic process;negative regulation of biological process;negative regulation of bi…	binding;cation binding;core promoter binding;core promoter sequence-specific DNA binding;DNA binding;ion binding;metal ion binding;nucleic acid binding;nucleic acid binding transcription factor activity;regulatory region DNA binding;regulatory region nucleic acid binding;RNA polymerase II core promoter sequence-specific DNA binding;RNA polymerase II regulatory region DNA binding;RNA polymerase II…
1858	Q8BH40;O70439	126;126	S	3	Q8BH40	Q8BH40	Syntaxin-7	Stx7	0.40812	0.161981	0.391204	-0.182598	0.47239	0.765042	0.0971505	0.730481	0.999906	0.147967	0.596243	0.876778	-0.493567	0.0657451	0.157303	-0.389054	0.138459	0.365617	-0.590718	0.0315242	0.0800342	+		3.38	0.973255	1.2931	0.162582	1.86842	0.135487			+	molecular association, regulation		STX8(INDUCES); VTI1B(INDUCES); VAMP8(INDUCES)			Akt1	P31750	biological regulation;cellular component assembly;cellular component assembly at cellular level;cellular component organization;cellular component organization at cellular level;cellular component organization or biogenesis;cellular component organization or biogenesis at cellular level;cellular localization;cellular membrane fusion;cellular membrane organization;cellular process;establishment of…	binding;channel inhibitor activity;channel regulator activity;chloride channel inhibitor activity;chloride channel regulator activity;ion channel inhibitor activity;protein binding;SNAP receptor activity;SNARE binding;syntaxin binding
2371	Q8BGI4;G3UYL7	322;322	S	2	Q8BGI4	Q8BGI4	Protein FAM13A	Fam13a	0.411347	0.0340482	0.184919	0.184332	0.258899	0.617803	-0.209409	0.251656	0.999906	NA	NA	NA	-0.436424	0.0145787	0.0596328	NA	NA	NA	-0.227015	0.169292	0.28031			3.34	0.971741	1.43103	0.201627	2.60526	0.778974		+	+	molecular association, regulation; intracellular localization		14-3-3 epsilon(INDUCES)
9675	A0A0A0MQC7;A2A5Y6;P10637-2;P10637;B1AQW2;P10637-4;P10637-6;P10637-3;P10637-5	506;522;203;506;163;145;123;145;145	S	3	A0A0A0MQC7	A0A0A0MQC7	Microtubule-associated protein;Microtubule-associated protein tau	Mapt	0.236516	0.0511232	0.223853	0.122483	0.237176	0.599077	0.0511532	0.651657	0.999906	-0.0710143	0.618574	0.884273	-0.0628802	0.536298	0.668997	-0.436703	0.00530034	0.108296	-0.114033	0.269507	0.397136			3.5	0.971509	1.63793	0.215651	2.71053	0.916206	+		+	molecular association, regulation		AKAP5(INDUCES); PKAR2B(INDUCES); PKACB(INDUCES)			PKACA	P17612	adult behavior;adult locomotory behavior;adult walking behavior;anatomical structure morphogenesis;axon cargo transport;axon extension;axonogenesis;behavior;biological regulation;cell growth;cell migration;cell motility;cell part morphogenesis;cell projection morphogenesis;cell projection organization;cellular component morphogenesis;cellular component movement;cellular component organization;cel…	apolipoprotein binding;binding;cytoskeletal protein binding;enzyme binding;kinase binding;lipoprotein particle binding;microtubule binding;protein binding;protein domain specific binding;protein kinase binding;protein-lipid complex binding;SH3 domain binding;tubulin binding
4866	Q811P8-2;Q811P8	383;732	S	2	Q811P8-2	Q811P8-2	Rho GTPase-activating protein 32	Arhgap32	0.130388	0.441134	0.650912	-0.220578	0.155977	0.523676	0.0802298	0.633234	0.999906	NA	NA	NA	-0.270736	0.0870119	0.19008	NA	NA	NA	-0.350966	0.0317302	0.0803411			3.5	0.97111	1.46552	0.152997	2.34211	0.622089											biological regulation;cellular process;cellular response to stimulus;intracellular signal transduction;positive regulation of catalytic activity;positive regulation of GTPase activity;positive regulation of hydrolase activity;positive regulation of molecular function;Ras protein signal transduction;regulation of biological process;regulation of catabolic process;regulation of catalytic activity;r…	binding;enzyme activator activity;enzyme regulator activity;GTPase activator activity;GTPase regulator activity;lipid binding;nucleoside-triphosphatase regulator activity;phosphatidylinositol binding;phospholipid binding
5700	B2RT41	1049	S	2	B2RT41	B2RT41		Zfc3h1	0.306807	0.0220534	0.151073	0.0634518	0.561149	0.811978	0.0127634	0.916227	0.999906	NA	NA	NA	-0.230591	0.0483121	0.128794	NA	NA	NA	-0.243355	0.0385776	0.0925647			3.38	0.970009	1.36207	0.128047	2.81579	0.915056											cellular macromolecule metabolic process;cellular metabolic process;cellular nitrogen compound metabolic process;cellular process;macromolecule metabolic process;metabolic process;nitrogen compound metabolic process;nucleic acid metabolic process;nucleobase-containing compound metabolic process;primary metabolic process;RNA metabolic process;RNA processing
6799	B2Z892;Q6GTL7;A0A087WRG0;A0A087WRM7;P70265	447;468;468;468;469	S	3	B2Z892	B2Z892	6-phosphofructo-2-kinase/fructose-2,6-bisphosphatase 2;6-phosphofructo-2-kinase;Fructose-2,6-bisphosphatase	Pfkfb2	0.38769	0.00631724	0.0904674	0.0596078	0.589949	0.827023	0.147593	0.242073	0.999906	NA	NA	NA	-0.180489	0.117114	0.231518	NA	NA	NA	-0.328082	0.00890427	0.0321074			3.38	0.969884	1.43103	0.171683	2.76316	0.891585											alcohol catabolic process;alcohol metabolic process;carbohydrate catabolic process;carbohydrate metabolic process;carbohydrate phosphorylation;catabolic process;cellular carbohydrate catabolic process;cellular carbohydrate metabolic process;cellular metabolic process;cellular process;dephosphorylation;fructose 2,6-bisphosphate metabolic process;fructose metabolic process;generation of precursor m…	6-phosphofructo-2-kinase activity;adenyl nucleotide binding;adenyl ribonucleotide binding;ATP binding;binding;carbohydrate kinase activity;carbohydrate phosphatase activity;catalytic activity;fructose-2,6-bisphosphate 2-phosphatase activity;hydrolase activity;hydrolase activity, acting on ester bonds;kinase activity;nucleotide binding;phosphatase activity;phosphofructokinase activity;phosphoric e…
1142	B1AYU7;Q8C5N3-2;Q8C5N3	824;823;829	S	3	B1AYU7	B1AYU7	Pre-mRNA-splicing factor CWC22 homolog	Cwc22	0.397602	0.168129	0.397469	-0.47169	0.0744093	0.429175	0.258786	0.360161	0.999906	0.355367	0.258084	0.712287	-0.610507	0.0257081	0.0858331	-0.574884	0.0550193	0.240007	-0.869292	0.00318515	0.0157258			3.46	0.969657	0.982759	0.0929268	2.65789	0.648816											cellular macromolecule metabolic process;cellular metabolic process;cellular nitrogen compound metabolic process;cellular process;macromolecule metabolic process;metabolic process;mRNA metabolic process;mRNA processing;nitrogen compound metabolic process;nucleic acid metabolic process;nucleobase-containing compound metabolic process;primary metabolic process;RNA metabolic process;RNA processing;R…	binding;nucleic acid binding;RNA binding
802	B1AXH1	499	S	2	B1AXH1	B1AXH1	NHS-like protein 2	Nhsl2	0.650351	0.00443585	0.0802096	-0.17039	0.338064	0.678313	0.105555	0.591237	0.999906	0.173115	0.35254	0.771613	-0.715186	0.000957668	0.0109077	-0.59514	0.00370487	0.0957785	-0.820741	0.000295175	0.00341327			3.34	0.969652	1.32759	0.268742	2.39474	0.403341
6375	Q9WVH4;H3BKE2	252;33	S	2	Q9WVH4	Q9WVH4	Forkhead box protein O3	Foxo3	0.223168	0.105563	0.317595	0.223801	0.0728078	0.427079	-0.199512	0.144207	0.977394	-0.240534	0.26671	0.719438	-0.198879	0.106727	0.217581	-0.303289	0.12807	0.351103	0.000633181	0.995698	0.996839			3.42	0.969232	1.39655	0.114597	2.23684	0.612011			+	protein degradation; intracellular localization	apoptosis, inhibited; transcription, inhibited; translation, inhibited			Bim transcription and translation inhibited			anatomical structure morphogenesis;antral ovarian follicle growth;biological regulation;carbohydrate homeostasis;cell maturation;cellular developmental process;cellular process;cellular process involved in reproduction;cellular response to chemical stimulus;cellular response to oxidative stress;cellular response to stimulus;cellular response to stress;chemical homeostasis;developmental growth;dev…	binding;chromatin binding;chromatin DNA binding;core promoter binding;DNA binding;nucleic acid binding;nucleic acid binding transcription factor activity;regulatory region DNA binding;regulatory region nucleic acid binding;sequence-specific DNA binding;sequence-specific DNA binding transcription factor activity;structure-specific DNA binding;transcription regulatory region DNA binding
7396	Q3TS02;Q3V117;Q91V92	455;455;455	S	2	Q3TS02	Q3TS02	ATP-citrate synthase	Acly	0.18834	0.153316	0.381389	0.137294	0.238761	0.59994	-0.10492	0.414411	0.999906	0.117946	0.445304	0.817168	-0.155966	0.183895	0.316769	0.248711	0.0902014	0.297856	-0.0510461	0.654306	0.752374	+		3.42	0.966867	1.46552	0.130505	2.39474	0.754901	+								Akt1	P31750	acetyl-CoA biosynthetic process;acetyl-CoA metabolic process;biosynthetic process;carbohydrate metabolic process;cellular biosynthetic process;cellular carbohydrate metabolic process;cellular metabolic process;cellular process;coenzyme biosynthetic process;coenzyme metabolic process;cofactor biosynthetic process;cofactor metabolic process;lipid biosynthetic process;lipid metabolic process;metabol…	acid-thiol ligase activity;adenyl nucleotide binding;adenyl ribonucleotide binding;ATP binding;ATP citrate synthase activity;binding;catalytic activity;cation binding;CoA-ligase activity;cofactor binding;ion binding;ligase activity;ligase activity, forming carbon-sulfur bonds;metal ion binding;nucleotide binding;purine nucleotide binding;purine ribonucleoside triphosphate binding;purine ribonucle…
2222	G3X9H5;P42859;P42859-2	399;398;398	S	3	G3X9H5	G3X9H5	Huntingtin	Htt	0.194167	0.218758	0.45151	-0.201929	0.15656	0.524501	-0.0541954	0.724655	0.999906	-0.0403351	0.834766	0.95749	-0.450291	0.00487765	0.0299277	-0.434029	0.027317	0.185055	-0.396096	0.0108321	0.0368407			3.38	0.966821	1.74138	0.381261	2.23684	0.458912		+									acidic amino acid transport;aging;amide biosynthetic process;amine metabolic process;amine transport;amino acid import;amino acid transport;anatomical structure development;anatomical structure formation involved in morphogenesis;anatomical structure morphogenesis;anion transport;anterior/posterior pattern specification;apoptosis;associative learning;axon cargo transport;behavior;behavioral inter…	beta-tubulin binding;binding;cytoskeletal protein binding;diazepam binding;drug binding;dynactin binding;dynein binding;dynein intermediate chain binding;identical protein binding;ion channel binding;p53 binding;protein binding;transcription factor binding;tubulin binding
7803	Q8C6B2;Q8C6B2-2	520;507	S	3	Q8C6B2	Q8C6B2	Rhotekin	Rtkn	0.121129	0.425591	0.6395	0.0830768	0.539291	0.799258	-0.100904	0.505362	0.999906	NA	NA	NA	-0.138957	0.310371	0.457149	NA	NA	NA	-0.0380526	0.777384	0.847285			3.46	0.966803	1.43103	0.107058	2.5	0.835779											apoptosis;biological regulation;cell death;cellular component organization;cellular component organization at cellular level;cellular component organization or biogenesis;cellular component organization or biogenesis at cellular level;cellular process;cellular response to stimulus;cytoskeleton organization;death;intracellular signal transduction;negative regulation of catalytic activity;negative …	binding;enzyme binding;enzyme inhibitor activity;enzyme regulator activity;GTP binding;GTPase binding;GTPase inhibitor activity;GTPase regulator activity;GTP-Rho binding;guanyl nucleotide binding;guanyl ribonucleotide binding;nucleoside-triphosphatase regulator activity;nucleotide binding;protein binding;purine nucleotide binding;purine ribonucleoside triphosphate binding;purine ribonucleotide bi…
4842	E0CY81;Q62511	86;86	S	4	E0CY81	E0CY81	E3 ubiquitin-protein ligase ZFP91	Zfp91	0.224014	0.204915	0.437466	-0.116075	0.453944	0.754087	0.0679522	0.692802	0.999906	0.0818709	0.687093	0.909708	-0.272137	0.0924888	0.197921	-0.147936	0.421584	0.653149	-0.340089	0.0405413	0.0962904			3.38	0.966087	2.43103	0.877291	2.86842	0.91918											activation of NF-kappaB-inducing kinase activity;activation of protein kinase activity;biological regulation;cellular macromolecule metabolic process;cellular metabolic process;cellular process;cellular protein metabolic process;macromolecule metabolic process;macromolecule modification;metabolic process;positive regulation of catalytic activity;positive regulation of kinase activity;positive reg…	acid-amino acid ligase activity;binding;catalytic activity;cation binding;ion binding;ligase activity;ligase activity, forming carbon-nitrogen bonds;metal ion binding;nucleic acid binding;small conjugating protein ligase activity;ubiquitin-protein ligase activity
8589	Q62481	102	S	3	Q62481	Q62481	Vacuolar protein sorting-associated protein 72 homolog	Vps72	0.580376	0.00322495	0.0720787	0.501434	0.00409916	0.220753	-0.0279057	0.867026	0.999906	-0.00183403	0.99315	0.997804	-0.106848	0.477403	0.617125	-0.117212	0.54343	0.74569	-0.078942	0.5981	0.707102			3.34	0.965869	1.36207	0.165568	2.60526	0.838064											biological regulation;biosynthetic process;cellular biosynthetic process;cellular component organization;cellular component organization at cellular level;cellular component organization or biogenesis;cellular component organization or biogenesis at cellular level;cellular macromolecule biosynthetic process;cellular macromolecule metabolic process;cellular metabolic process;cellular nitrogen comp…	binding;DNA binding;nucleic acid binding
2662	Q8BTI8;Q8BTI8-2;Q8BTI8-3	1475;1379;1475	S	2	Q8BTI8	Q8BTI8	Serine/arginine repetitive matrix protein 2	Srrm2	0.457699	0.0158083	0.130061	0.100425	0.511671	0.787107	-0.0545155	0.748541	0.999906	0.0311721	0.864876	0.964869	-0.411789	0.0153145	0.0619264	-0.389549	0.0345568	0.20036	-0.357273	0.0311405	0.079314			3.26	0.965803	1.39655	0.198177	2.55263	0.726058											cellular macromolecule metabolic process;cellular metabolic process;cellular nitrogen compound metabolic process;cellular process;macromolecule metabolic process;metabolic process;mRNA metabolic process;mRNA processing;nitrogen compound metabolic process;nucleic acid metabolic process;nucleobase-containing compound metabolic process;primary metabolic process;RNA metabolic process;RNA processing;R…
8050	A0A494BBC4;F7ABX5;Q3U9H3;D3YZR8;Q61337	94;93;94;136;136	S	2	A0A494BBC4	A0A494BBC4	Bcl2-associated agonist of cell death	Bad	0.288624	0.106197	0.318009	0.250764	0.115651	0.481474	-0.091595	0.592314	0.999906	NA	NA	NA	-0.129456	0.401115	0.547246	NA	NA	NA	-0.0378606	0.80375	0.867529	+		3.38	0.965601	1.22414	0.0758079	2.18421	0.553279	+		+	activity, induced; molecular association, regulation; intracellular localization; activity, inhibited; phosphorylation	apoptosis, altered; apoptosis, inhibited; cell growth, altered	Bcl-xL(NOT_REPORTED); JNK1(DISRUPTS); 14-3-3 zeta(INDUCES); PKACA(INDUCES); 14-3-3 beta(NOT_REPORTED); PPP2CA(INDUCES); 14-3-3 beta(INDUCES); 14-3-3 theta(INDUCES); Bcl-2(DISRUPTS); PKCA(INDUCES); Bcl-xL(DISRUPTS)			Akt1;p90RSK;PAK1;Pim1;Pim2;Pim3;PKACA	P00517;P05132;P06803;P11309;P17612;P31749;P31750;P58750;Q13153;Q15418;Q86V86;Q9P1W9	activation of caspase activity;ADP metabolic process;alcohol catabolic process;alcohol metabolic process;apoptosis;apoptotic mitochondrial changes;ATP metabolic process;biological regulation;carbohydrate catabolic process;carbohydrate homeostasis;carbohydrate metabolic process;catabolic process;cell death;cell proliferation;cell surface receptor linked signaling pathway;cellular carbohydrate cata…	apoptotic protease activator activity;binding;caspase activator activity;caspase regulator activity;enzyme activator activity;enzyme binding;enzyme regulator activity;kinase binding;lipid binding;peptidase activator activity;peptidase regulator activity;phosphatase binding;phospholipid binding;protein binding;protein dimerization activity;protein heterodimerization activity;protein kinase binding…
15185	D3Z4J9;Q05BC3-3;D6RII3;Q05BC3-2;Q05BC3	128;159;159;128;159	S	2	D3Z4J9	D3Z4J9	Echinoderm microtubule-associated protein-like 1	Eml1	-0.0397049	0.74797	0.86124	0.281043	0.0212534	0.320548	-0.0656627	0.596355	0.999906	-0.0751235	0.638866	0.894297	0.255085	0.0337186	0.10208	0.0405186	0.776407	0.895654	0.320748	0.0103479	0.0356961			3.98	0.964986	1.5	0.0729258	2.76316	0.969192		+									anatomical structure development;brain development;cell cycle process;cell differentiation;cell proliferation;cellular component organization;cellular component organization at cellular level;cellular component organization or biogenesis;cellular component organization or biogenesis at cellular level;cellular developmental process;cellular process;cytoskeleton organization;developmental process;h…	binding;cytoskeletal protein binding;microtubule binding;protein binding;tubulin binding
3267	E0CY81;Q62511	86;86	S	4	E0CY81	E0CY81	E3 ubiquitin-protein ligase ZFP91	Zfp91	0.146971	0.320406	0.55072	-0.189246	0.160229	0.527977	-0.029946	0.836768	0.999906	-0.0160272	0.931626	0.981634	-0.366163	0.0123727	0.0538669	-0.241962	0.167999	0.40293	-0.336217	0.0196107	0.0567492			3.38	0.963994	2.43103	0.873474	2.86842	0.909536											activation of NF-kappaB-inducing kinase activity;activation of protein kinase activity;biological regulation;cellular macromolecule metabolic process;cellular metabolic process;cellular process;cellular protein metabolic process;macromolecule metabolic process;macromolecule modification;metabolic process;positive regulation of catalytic activity;positive regulation of kinase activity;positive reg…	acid-amino acid ligase activity;binding;catalytic activity;cation binding;ion binding;ligase activity;ligase activity, forming carbon-nitrogen bonds;metal ion binding;nucleic acid binding;small conjugating protein ligase activity;ubiquitin-protein ligase activity
12229	E9QP49;A0A494BBL8;A0A494BA91;Q99MS7-2;A0A494B9G7;G5E8Y6	1418;656;577;577;462;474	T	2	E9QP49	E9QP49	EH domain-binding protein 1-like protein 1	Ehbp1l1	0.316213	0.0120164	0.11549	0.350637	0.00304457	0.197478	0.0179345	0.872392	0.999906	-0.0567079	0.687987	0.91001	0.0523586	0.601747	0.722574	-0.191066	0.150058	0.379893	0.0344241	0.73077	0.811794			3.46	0.963184	1.67241	0.225339	2.28947	0.696859	+
8854	Q62433	330	S	3	Q62433	Q62433	Protein NDRG1	Ndrg1	-0.146857	0.342111	0.569558	0.2812	0.0538215	0.400675	-0.524079	0.00347385	0.256949	0.00457936	0.974906	0.993537	-0.0960229	0.484037	0.622939	0.287294	0.0468386	0.224685	0.428056	0.00636627	0.0254934			3.7	0.963066	1.15517	0.0354533	2.86842	0.97628											biological regulation;cell activation;cellular component organization;cellular component organization or biogenesis;cellular membrane organization;cellular process;cellular response to chemical stimulus;cellular response to hypoxia;cellular response to oxygen levels;cellular response to stimulus;cellular response to stress;DNA damage response, signal transduction by p53 class mediator;immune syst…	binding;cadherin binding;cell adhesion molecule binding;cytoskeletal protein binding;enzyme binding;gamma-tubulin binding;GTPase binding;microtubule binding;protein binding;Rab GTPase binding;Ras GTPase binding;small GTPase binding;tubulin binding
8128	O08796	365	S	3	O08796	O08796	Eukaryotic elongation factor 2 kinase	Eef2k	0.225406	0.0189463	0.14126	0.119144	0.139321	0.509244	-0.0198729	0.81848	0.999906	-0.0338149	0.765313	0.936616	-0.126135	0.119252	0.234808	-0.0222502	0.826001	0.92334	-0.106262	0.183868	0.297783			3.38	0.962883	1.36207	0.102092	2.34211	0.700779	+										biological regulation;biosynthetic process;cellular biosynthetic process;cellular macromolecule biosynthetic process;cellular macromolecule metabolic process;cellular metabolic process;cellular process;cellular protein metabolic process;macromolecule biosynthetic process;macromolecule metabolic process;macromolecule modification;metabolic process;phosphate-containing compound metabolic process;ph…	adenyl nucleotide binding;adenyl ribonucleotide binding;ATP binding;binding;calcium ion binding;calmodulin binding;calmodulin-dependent protein kinase activity;catalytic activity;cation binding;elongation factor-2 kinase activity;ion binding;kinase activity;metal ion binding;nucleic acid binding;nucleotide binding;phosphotransferase activity, alcohol group as acceptor;protein binding;protein kina…
11492	V9GXF0;V9GXP8;F8VPM7;Q99MI1;V9GXH3;V9GX53;V9GXL1	792;820;824;824;796;524;89	S	2	V9GXF0	V9GXF0	ELKS/Rab6-interacting/CAST family member 1	Erc1	0.209466	0.13	0.350618	0.00913844	0.938566	0.979379	0.21595	0.119452	0.941083	0.414216	0.0160831	0.372138	0.0156225	0.895197	0.936103	0.144544	0.286808	0.529411	-0.200328	0.107437	0.199502			3.5	0.962866	1.25862	0.073254	2.60526	0.875302	+										cellular macromolecule metabolic process;cellular metabolic process;cellular process;cellular protein metabolic process;endosome transport;establishment of localization;establishment of localization in cell;establishment of protein localization;I-kappaB phosphorylation;intracellular transport;macromolecule metabolic process;macromolecule modification;metabolic process;phosphate-containing compoun…	binding;enzyme binding;GTPase binding;PDZ domain binding;protein binding;protein domain specific binding;Rab GTPase binding;Ras GTPase binding;small GTPase binding
2338	P23949	127	S	2	P23949	P23949	Zinc finger protein 36, C3H1 type-like 2	Zfp36l2	0.379643	0.0369809	0.191751	-0.0712242	0.636168	0.849225	0.0107321	0.948959	0.999906	-0.104358	0.556416	0.86296	-0.440135	0.00978392	0.0462432	-0.443293	0.0158864	0.150796	-0.450867	0.00846792	0.0310198			3.26	0.96234	1.46552	0.229015	2.13158	0.333832	+	+									anatomical structure development;biological regulation;catabolic process;cell activation;cell differentiation;cell division;cellular catabolic process;cellular developmental process;cellular macromolecule catabolic process;cellular macromolecule metabolic process;cellular metabolic process;cellular nitrogen compound metabolic process;cellular process;definitive hemopoiesis;developmental process;h…	AU-rich element binding;binding;cation binding;DNA binding;ion binding;metal ion binding;mRNA 3'-UTR AU-rich region binding;mRNA 3'-UTR binding;mRNA binding;nucleic acid binding;RNA binding
8420	G3X9A3;E9Q3R9;E9Q444	439;411;439	S	2	G3X9A3	G3X9A3		Zbtb21	0.460698	0.054241	0.228731	0.0219333	0.912541	0.969622	0.324501	0.161057	0.999225	NA	NA	NA	-0.114263	0.569419	0.696546	NA	NA	NA	-0.438764	0.0420679	0.0989558			3.34	0.961227	1.18966	0.100637	2.55263	0.773038											biological regulation;biosynthetic process;cellular biosynthetic process;cellular macromolecule biosynthetic process;cellular macromolecule metabolic process;cellular metabolic process;cellular nitrogen compound metabolic process;cellular process;macromolecule biosynthetic process;macromolecule metabolic process;metabolic process;negative regulation of biological process;negative regulation of bi…	binding;cation binding;DNA binding;ion binding;metal ion binding;methyl-CpG binding;nucleic acid binding;nucleotide binding;regulatory region DNA binding;regulatory region nucleic acid binding;RNA polymerase II regulatory region DNA binding;RNA polymerase II regulatory region sequence-specific DNA binding;sequence-specific DNA binding;transcription regulatory region DNA binding;transcription regu…
2313	Q8VH51-2;Q8VH51;B7ZD61;E9Q8F0	97;97;97;97	S	2	Q8VH51-2	Q8VH51-2	RNA-binding protein 39	Rbm39	0.326894	0.189599	0.420817	-0.261103	0.238505	0.59976	0.144843	0.551034	0.999906	0.286288	0.269127	0.720635	-0.443153	0.0553811	0.140837	-0.254019	0.272739	0.515272	-0.587996	0.0149671	0.0463974			3.3	0.960818	1.67241	0.384579	2.34211	0.504985											biological regulation;biosynthetic process;cellular biosynthetic process;cellular macromolecule biosynthetic process;cellular macromolecule metabolic process;cellular metabolic process;cellular nitrogen compound metabolic process;cellular process;macromolecule biosynthetic process;macromolecule metabolic process;metabolic process;mRNA metabolic process;mRNA processing;nitrogen compound metabolic …	binding;nucleotide binding;protein binding transcription factor activity;transcription coactivator activity;transcription cofactor activity;transcription factor binding transcription factor activity
2504	Q8BTI8;Q8BTI8-2;Q8BTI8-3	1535;1439;1535	S	3	Q8BTI8	Q8BTI8	Serine/arginine repetitive matrix protein 2	Srrm2	0.150782	0.465096	0.671651	-0.352759	0.0696729	0.424593	0.0786664	0.701097	0.999906	0.164354	0.435999	0.811821	-0.424875	0.032959	0.100815	-0.402635	0.0501729	0.231589	-0.503541	0.0140781	0.0443912			3.38	0.960466	1.2931	0.116114	2.60526	0.757827											cellular macromolecule metabolic process;cellular metabolic process;cellular nitrogen compound metabolic process;cellular process;macromolecule metabolic process;metabolic process;mRNA metabolic process;mRNA processing;nitrogen compound metabolic process;nucleic acid metabolic process;nucleobase-containing compound metabolic process;primary metabolic process;RNA metabolic process;RNA processing;R…
7220	Q9JLN9	2448	S	3	Q9JLN9	Q9JLN9	Serine/threonine-protein kinase mTOR	Mtor	0.245167	0.0154695	0.128704	0.0497125	0.54215	0.801141	0.0315342	0.728253	0.999906	0.0531152	0.73351	0.926101	-0.16392	0.0584856	0.14607	-0.134224	0.345727	0.585241	-0.195454	0.0277044	0.072895			3.34	0.960431	1.15517	0.0638268	2.5	0.796888	+	+	+	intracellular localization	cell growth, induced						anatomical structure development;biological regulation;biosynthetic process;cardiac cell development;cell communication;cell development;cell growth;cell projection organization;cellular aromatic compound metabolic process;cellular biosynthetic process;cellular component organization;cellular component organization at cellular level;cellular component organization or biogenesis;cellular component…	5S rDNA binding;adenyl nucleotide binding;adenyl ribonucleotide binding;ATP binding;binding;catalytic activity;DNA binding;drug binding;kinase activity;nucleic acid binding;nucleotide binding;phosphoprotein binding;phosphotransferase activity, alcohol group as acceptor;protein binding;protein dimerization activity;protein kinase activity;protein serine/threonine kinase activity;purine nucleotide …
2780	Q8BTI8;Q8BTI8-2;Q8BTI8-3	250;154;250	S	2	Q8BTI8	Q8BTI8	Serine/arginine repetitive matrix protein 2	Srrm2	0.329861	0.0313589	0.177676	-0.254459	0.0581872	0.408196	0.184286	0.202763	0.999906	0.269974	0.1052	0.545709	-0.400034	0.00589705	0.0336213	-0.377794	0.0190811	0.16178	-0.58432	0.00031872	0.00357465			3.3	0.959998	1.36207	0.170672	2.71053	0.799314											cellular macromolecule metabolic process;cellular metabolic process;cellular nitrogen compound metabolic process;cellular process;macromolecule metabolic process;metabolic process;mRNA metabolic process;mRNA processing;nitrogen compound metabolic process;nucleic acid metabolic process;nucleobase-containing compound metabolic process;primary metabolic process;RNA metabolic process;RNA processing;R…
5756	B7FAU9;Q8BTM8;B7FAV1	2144;2152;2088	S	3	B7FAU9	B7FAU9	Filamin-A	Flna	0.672242	0.0852405	0.286273	0.414522	0.222458	0.586181	0.0299623	0.935381	0.999906	0.151137	0.630311	0.889367	-0.227758	0.49447	0.632588	-0.121649	0.664582	0.826922	-0.257721	0.440551	0.56975			3.22	0.959963	1.32759	0.191139	2.07895	0.341401			+		cytoskeletal reorganization				p90RSK	P18653	actin crosslink formation;actin cytoskeleton organization;actin cytoskeleton reorganization;actin filament organization;actin filament-based process;anatomical structure formation involved in morphogenesis;anatomical structure morphogenesis;biological adhesion;biological regulation;biosynthetic process;cAMP-mediated signaling;cell adhesion;cell cycle process;cell morphogenesis;cell morphogenesis …	actin binding;actin filament binding;binding;cytoskeletal protein binding;enzyme binding;Fc-gamma receptor I complex binding;glycoprotein binding;GTPase binding;identical protein binding;immunoglobulin receptor binding;kinase binding;molecular transducer activity;protein binding;protein dimerization activity;protein homodimerization activity;protein kinase binding;protein kinase C binding;Rac GTP…
5587	P21619;A0A0R4J0Q5;P21619-2	421;440;299	T	2	P21619	P21619	Lamin-B2	Lmnb2	1.12441	2.55562e-05	0.0148963	0.789365	0.000271712	0.104705	0.0988989	0.597428	0.999906	-0.118791	0.462383	0.823573	-0.236151	0.171137	0.300915	-0.543664	0.00282931	0.0858769	-0.33505	0.0599459	0.128773			3.34	0.959888	1.32759	0.325137	2.34211	0.498902												structural molecule activity
8534	H7BX82;F6SUV7;E9Q6Q8;E0CX53;Q8BYJ6-4;Q8BYJ6-2;Q8BYJ6-3;Q8BYJ6	348;61;348;348;348;348;348;348	S	3	H7BX82	H7BX82	TBC1 domain family member 4	Tbc1d4	0.398388	0.00295785	0.0704346	0.254991	0.0222779	0.322347	0.0343873	0.761195	0.999906	-0.0408276	0.773984	0.938674	-0.109009	0.290575	0.436234	0.0449075	0.724262	0.865452	-0.143397	0.170514	0.281816			3.3	0.959157	1.25862	0.0983595	2.28947	0.624708		+									biological regulation;cellular process;cellular response to chemical stimulus;cellular response to endogenous stimulus;cellular response to hormone stimulus;cellular response to insulin stimulus;cellular response to organic substance;cellular response to peptide hormone stimulus;cellular response to stimulus;establishment of localization;negative regulation of biological process;negative regulati…	enzyme activator activity;enzyme regulator activity;GTPase activator activity;GTPase regulator activity;nucleoside-triphosphatase regulator activity
1319	F6SZ47	347	S	2	F6SZ47	F6SZ47		Braf	0.488397	0.0217524	0.150573	-0.139441	0.423727	0.736099	0.0537409	0.780517	0.999906	NA	NA	NA	-0.574097	0.00437991	0.0279552	NA	NA	NA	-0.627838	0.00233208	0.0127743			3.22	0.958969	1.36207	0.223462	2.02632	0.204588		+									alpha-beta T cell activation;alpha-beta T cell differentiation;anatomical structure morphogenesis;associative learning;behavior;biological regulation;carbohydrate transport;CD4-positive, alpha-beta T cell activation;CD4-positive, alpha-beta T cell differentiation;cell activation;cell differentiation;cellular developmental process;cellular macromolecule metabolic process;cellular metabolic process…	adenyl nucleotide binding;adenyl ribonucleotide binding;ATP binding;binding;calcium ion binding;catalytic activity;cation binding;identical protein binding;ion binding;kinase activity;metal ion binding;molecular transducer activity;nucleotide binding;phosphotransferase activity, alcohol group as acceptor;protein binding;protein kinase activity;protein serine/threonine kinase activity;purine nucle…
3394	A0A087WNZ7;G5E870;A0A0B4J1N9;A0A087WP92;A0A087WQ02	154;154;154;196;196	S	2	A0A087WNZ7	A0A087WNZ7	E3 ubiquitin-protein ligase TRIP12	Trip12	0.862329	0.000321325	0.0347514	0.417723	0.0225375	0.323277	0.0883526	0.635225	0.999906	0.167075	0.469234	0.825064	-0.356253	0.0463006	0.125199	-0.255328	0.22746	0.470648	-0.444606	0.0163349	0.049484			3.18	0.958557	1.18966	0.196746	2.28947	0.446624											biological regulation;cellular macromolecule metabolic process;cellular metabolic process;cellular nitrogen compound metabolic process;cellular process;cellular protein metabolic process;cellular response to stimulus;cellular response to stress;developmental process;DNA metabolic process;DNA repair;embryo development;macromolecule metabolic process;macromolecule modification;metabolic process;neg…	acid-amino acid ligase activity;binding;catalytic activity;cation binding;hormone receptor binding;ion binding;ligase activity;ligase activity, forming carbon-nitrogen bonds;metal ion binding;nuclear hormone receptor binding;protein binding;receptor binding;small conjugating protein ligase activity;thyroid hormone receptor binding;transcription factor binding;transition metal ion binding;ubiquiti…
8333	E9Q4T1;Q8BRH3-2;Q8BRH3	422;407;422	S	2	E9Q4T1	E9Q4T1	Rho GTPase-activating protein 19	Arhgap19	0.311312	0.17052	0.400399	0.45247	0.0341144	0.358854	-0.25953	0.248366	0.999906	NA	NA	NA	-0.118372	0.548916	0.679944	NA	NA	NA	0.141158	0.475972	0.601391			3.34	0.957817	1.5	0.156516	2.92105	0.961499		+									biological regulation;cellular process;cellular response to stimulus;regulation of biological process;regulation of cellular process;response to stimulus;signal transduction	enzyme activator activity;enzyme regulator activity;GTPase activator activity;GTPase regulator activity;nucleoside-triphosphatase regulator activity
724	Q67FY2;Q67FY2-2	1475;1438	S	2	Q67FY2	Q67FY2	B-cell CLL/lymphoma 9-like protein	Bcl9l	0.644279	0.0525809	0.226374	-0.103594	0.709122	0.882677	0.00453286	0.988322	0.999906	NA	NA	NA	-0.74334	0.0162206	0.0643176	NA	NA	NA	-0.747873	0.015699	0.0480276			3.22	0.957697	1.22414	0.210309	2.65789	0.604124	+										biological regulation;biosynthetic process;canonical Wnt receptor signaling pathway;cell differentiation;cell surface receptor linked signaling pathway;cellular biosynthetic process;cellular developmental process;cellular macromolecule biosynthetic process;cellular macromolecule metabolic process;cellular metabolic process;cellular nitrogen compound metabolic process;cellular process;cellular res…	beta-catenin binding;binding;protein binding
6827	A0A0N4SVL4;Q3UQI9-2;Q3UQI9	310;310;310	S	3	A0A0N4SVL4	A0A0N4SVL4	Protein FAM188B	Fam188b	-0.0341014	0.744081	0.858709	-0.182777	0.0658536	0.418689	-0.0307623	0.768303	0.999906	NA	NA	NA	-0.179438	0.0703606	0.164551	NA	NA	NA	-0.148676	0.126877	0.226364			3.46	0.956537	1.56897	0.147768	2.44737	0.785236
5298	P48678;P48678-2;P48678-3	404;404;292	S	2	P48678	P48678	Prelamin-A/C;Lamin-A/C	Lmna	0.292021	0.0322389	0.179874	-0.167597	0.149403	0.517011	0.208916	0.111072	0.928393	-0.0551067	0.732584	0.926101	-0.250703	0.038657	0.111709	-0.323518	0.0434338	0.218538	-0.459619	0.00092088	0.00690503			3.3	0.955813	1.32759	0.128373	2.55263	0.762235											anatomical structure development;biological regulation;cardiac cell development;cardiac muscle cell development;cell development;cellular component organization;cellular component organization at cellular level;cellular component organization or biogenesis;cellular component organization or biogenesis at cellular level;cellular developmental process;cellular localization;cellular macromolecule lo…	structural molecule activity
9413	D3Z079;Q8K400;F6WXQ4;Q8K400-2;D3Z2Q2	747;783;106;29;730	S	2	D3Z079	D3Z079	Syntaxin-binding protein 5	Stxbp5	0.0549177	0.813139	0.900847	0.130466	0.532637	0.795404	-0.149688	0.522109	0.999906	-0.163156	0.427007	0.80897	-0.0741399	0.721605	0.81407	-0.0982661	0.589485	0.779485	0.0755481	0.716567	0.801366			3.42	0.955275	1.7069	0.19824	2.71053	0.936975											anatomical structure morphogenesis;axonogenesis;biological regulation;cell part morphogenesis;cell projection morphogenesis;cell projection organization;cellular component morphogenesis;cellular component organization;cellular component organization at cellular level;cellular component organization or biogenesis;cellular component organization or biogenesis at cellular level;cellular developmenta…	binding;protein binding;SNARE binding;syntaxin binding;syntaxin-1 binding
9780	Q571C7;Q571C7-2	100;100	S	2	Q571C7	Q571C7	Transcription factor TFIIIB component B'' homolog	Bdp1	0.270471	0.252866	0.485074	0.0874523	0.67295	0.865113	0.124531	0.591597	0.999906	NA	NA	NA	-0.0584882	0.777319	0.854736	NA	NA	NA	-0.183019	0.382202	0.513251			3.34	0.954787	1.22414	0.0740037	2.55263	0.841948											biological regulation;biosynthetic process;cellular biosynthetic process;cellular macromolecule biosynthetic process;cellular macromolecule metabolic process;cellular metabolic process;cellular nitrogen compound metabolic process;cellular process;macromolecule biosynthetic process;macromolecule metabolic process;metabolic process;nitrogen compound metabolic process;nucleic acid metabolic process;…	binding;chromatin binding;DNA binding;nucleic acid binding
14676	Q9JJF3	107	S	2	Q9JJF3	Q9JJF3	Bifunctional lysine-specific demethylase and histidyl-hydroxylase NO66	No66	0.271166	0.0710942	0.260796	0.134492	0.297079	0.648905	0.343901	0.0266286	0.611508	NA	NA	NA	0.207227	0.117365	0.231898	NA	NA	NA	-0.136674	0.289619	0.418665			3.58	0.954457	1.5	0.133933	2.28947	0.67314											biological regulation;biosynthetic process;cellular biosynthetic process;cellular component biogenesis;cellular component biogenesis at cellular level;cellular component organization;cellular component organization at cellular level;cellular component organization or biogenesis;cellular component organization or biogenesis at cellular level;cellular macromolecule biosynthetic process;cellular mac…	binding;catalytic activity;cation binding;demethylase activity;histone demethylase activity;histone demethylase activity (H3-K36 specific);histone demethylase activity (H3-K4 specific);ion binding;iron ion binding;metal ion binding;oxidoreductase activity;oxidoreductase activity, acting on paired donors, with incorporation or reduction of molecular oxygen;oxidoreductase activity, acting on paired…
10347	E9Q284;Q5SU73	238;235	T	3	E9Q284	E9Q284	Coilin	Coil	0.0968985	0.41003	0.627101	0.00904212	0.930652	0.977044	0.0526906	0.651318	0.999906	-0.0903336	0.501955	0.842228	-0.0351658	0.735527	0.823913	-0.127591	0.296986	0.540393	-0.0878564	0.403804	0.534325			3.42	0.953934	1.46552	0.10946	2.39474	0.773266											metabolic process;oxidation-reduction process	binding;catalytic activity;disulfide oxidoreductase activity;identical protein binding;oxidoreductase activity;oxidoreductase activity, acting on a sulfur group of donors;protein binding;protein C-terminus binding
985	A0A3Q4L393;Q8BL97-4;Q8BL97-2;Q8BL97;A0A3Q4EGP0	183;183;183;212;99	S	2	A0A3Q4L393	A0A3Q4L393	Serine/arginine-rich splicing factor 7	Srsf7	0.200861	0.486435	0.686622	-0.269849	0.301089	0.650963	-0.180386	0.531241	0.999906	0.00398586	0.989016	0.997348	-0.651096	0.0213654	0.0761956	-0.423282	0.124317	0.347142	-0.47071	0.0821077	0.162982			3.3	0.95385	2.01724	0.662577	2.39474	0.533008											biological regulation;cellular macromolecule metabolic process;cellular metabolic process;cellular nitrogen compound metabolic process;cellular process;establishment of localization;establishment of RNA localization;macromolecule metabolic process;metabolic process;mRNA metabolic process;mRNA processing;mRNA transport;negative regulation of biological process;negative regulation of cellular metab…	binding;cation binding;ion binding;metal ion binding;nucleotide binding;transition metal ion binding;zinc ion binding
8302	B9EIX2;Q80U49	1166;1166	S	2	B9EIX2	B9EIX2	Centrosomal protein of 170 kDa protein B	Cep170b	0.154649	0.392634	0.613468	0.0780926	0.626221	0.843971	-0.0427754	0.810786	0.999906	NA	NA	NA	-0.119332	0.459302	0.59991	NA	NA	NA	-0.0765566	0.632968	0.736064			3.34	0.953651	2.08621	0.563792	2.07895	0.443412		+
417	Q61286;V9GWU2;V9GX46;Q61286-2;Q3UXQ3	583;579;413;559;389	S	2	Q61286;Q61286-2	Q61286-2	Transcription factor 12	Tcf12	0.775581	0.0086217	0.100659	-0.334616	0.163104	0.529886	0.200742	0.442735	0.999906	0.0492154	0.894835	0.971739	-0.909455	0.00131485	0.0130513	-1.3849	0.00158914	0.0698862	-1.1102	0.000241796	0.00302139			3.3	0.95188	1.12069	0.220619	1.97368	0.124753											biological regulation;positive regulation of biological process;positive regulation of biosynthetic process;positive regulation of cell differentiation;positive regulation of cellular biosynthetic process;positive regulation of cellular metabolic process;positive regulation of cellular process;positive regulation of developmental process;positive regulation of gene expression;positive regulation …	bHLH transcription factor binding;binding;core promoter proximal region DNA binding;core promoter proximal region sequence-specific DNA binding;DNA binding;E-box binding;identical protein binding;nucleic acid binding;nucleic acid binding transcription factor activity;protein binding;protein dimerization activity;protein heterodimerization activity;protein homodimerization activity;regulatory regi…
15562	Q9QXS1;Q9QXS1-2;Q9QXS1-12;Q9QXS1-5;Q9QXS1-14;Q9QXS1-16;Q9QXS1-4;Q9QXS1-13;Q9QXS1-11;Q9QXS1-9;Q9QXS1-10;Q9QXS1-15;E9Q3W4;Q9QXS1-3;Q9QXS1-6;Q9QXS1-7;Q9QXS1-8	4393;4388;4223;4245;4252;4246;4250;4236;4228;4218;4213;4151;4088;4245;4274;4279;4291	S	2	Q9QXS1;Q9QXS1-3;Q9QXS1-6	Q9QXS1-3	Plectin	Plec	-0.249305	0.044335	0.208256	0.019928	0.846319	0.943978	0.0229041	0.842078	0.999906	-0.054997	0.703042	0.91545	0.292137	0.0117789	0.052149	0.00528521	0.967208	0.984964	0.269233	0.0183995	0.0540288			4.02	0.949114	1.74138	0.113153	2.81579	0.975029											cell junction assembly;cell junction organization;cell-substrate junction assembly;cellular component assembly;cellular component assembly at cellular level;cellular component organization;cellular component organization at cellular level;cellular component organization or biogenesis;cellular component organization or biogenesis at cellular level;cellular process;hemidesmosome assembly	ankyrin binding;binding;cytoskeletal protein binding;protein binding;structural constituent of muscle;structural molecule activity
1997	Q543V3;P35569	1095;1097	S	2	Q543V3	Q543V3	Insulin receptor substrate 1	Irs1	0.199339	0.453934	0.661864	-0.11447	0.628591	0.844914	-0.162233	0.540812	0.999906	0.267007	0.47089	0.825985	-0.476042	0.0588688	0.146529	-0.116286	0.722841	0.864481	-0.313808	0.196655	0.313163	+		3.22	0.947649	1.60345	0.267737	2.23684	0.471599	+		+	activity, inhibited					p70S6K;PKCT	P23443;Q02111	anatomical structure development;biological regulation;catabolic process;cell surface receptor linked signaling pathway;cellular localization;cellular macromolecule localization;cellular process;cellular protein localization;cellular response to chemical stimulus;cellular response to endogenous stimulus;cellular response to hormone stimulus;cellular response to insulin stimulus;cellular response …	binding;enzyme binding;insulin receptor binding;insulin-like growth factor receptor binding;kinase binding;molecular transducer activity;phosphatidylinositol 3-kinase binding;protein binding;protein complex binding;protein domain specific binding;protein kinase binding;receptor binding;SH2 domain binding;signal transducer activity
4803	Q920I9;Q920I9-2	1153;1121	S	2	Q920I9	Q920I9	WD repeat-containing protein 7	Wdr7	0.242749	0.0952581	0.301427	-0.00918451	0.940742	0.980073	-0.0219373	0.873864	0.999906	-0.0955298	0.515931	0.847802	-0.27387	0.0405469	0.114793	-0.439463	0.0059541	0.110226	-0.251933	0.0568108	0.123709			3.22	0.947639	1.7069	0.316141	2.28947	0.584242											cell differentiation;cellular developmental process;cellular process;developmental process;hemopoietic progenitor cell differentiation
12195	Q9QYG0-2;Q9QYG0	318;332	S	2	Q9QYG0-2	Q9QYG0-2	Protein NDRG2	Ndrg2	-0.21114	0.0568265	0.233504	-0.229647	0.0243091	0.332315	0.0683003	0.512833	0.999906	-0.212591	0.134738	0.582437	0.0497932	0.592772	0.715442	-0.401456	0.00627502	0.111167	-0.0185071	0.841726	0.894393			3.66	0.947024	1.5	0.0828059	2.76316	0.949354									PKCT	Q02111	anatomical structure development;biological regulation;brain development;cell differentiation;cell surface receptor linked signaling pathway;cellular developmental process;cellular process;cellular response to stimulus;developmental process;negative regulation of biological process;negative regulation of cell communication;negative regulation of cell proliferation;negative regulation of cellular …
11123	Q6PFC0;A2ABG4	117;117	S	3	Q6PFC0	Q6PFC0		Tbc1d16	0.032164	0.804442	0.895761	-0.00638388	0.956136	0.985333	0.0368713	0.77661	0.999906	NA	NA	NA	-0.00167656	0.988474	0.993437	NA	NA	NA	-0.0385479	0.740286	0.81947			3.42	0.946951	1.22414	0.0504938	2.60526	0.902182
13376	Q9QYG0-2;Q9QYG0	336;350	S	3	Q9QYG0-2	Q9QYG0-2	Protein NDRG2	Ndrg2	-0.249639	0.131074	0.352269	-0.0863635	0.544995	0.801774	-0.0453036	0.775271	0.999906	-0.326195	0.0847875	0.513224	0.117972	0.411031	0.556196	-0.333277	0.0536931	0.237938	0.163276	0.260449	0.387099			3.7	0.945431	1.36207	0.0473218	3.13158	0.994793		+									anatomical structure development;biological regulation;brain development;cell differentiation;cell surface receptor linked signaling pathway;cellular developmental process;cellular process;cellular response to stimulus;developmental process;negative regulation of biological process;negative regulation of cell communication;negative regulation of cell proliferation;negative regulation of cellular …
1477	G5E8J6	141	S	3	G5E8J6	G5E8J6		Hrc	0.248854	0.677947	0.820099	-0.339422	0.528288	0.79352	0.0418117	0.944204	0.999906	-0.0419608	0.939797	0.984149	-0.546464	0.315446	0.462493	-1.10398	0.0455859	0.222956	-0.588276	0.281221	0.409521			3.22	0.945284	1.53448	0.271108	2.13158	0.302597											biological regulation;calcium ion homeostasis;cation homeostasis;cellular calcium ion homeostasis;cellular cation homeostasis;cellular chemical homeostasis;cellular divalent inorganic cation homeostasis;cellular homeostasis;cellular ion homeostasis;cellular metal ion homeostasis;cellular process;chemical homeostasis;cytosolic calcium ion homeostasis;divalent inorganic cation homeostasis;homeostat…	binding;calcium ion binding;cation binding;ion binding;metal ion binding
911	P23950	92	S	2	P23950	P23950	Zinc finger protein 36, C3H1 type-like 1	Zfp36l1	0.48414	0.0200481	0.145323	-0.178779	0.297056	0.648905	-0.0167417	0.928998	0.999906	NA	NA	NA	-0.67966	0.00104704	0.0114263	NA	NA	NA	-0.662918	0.00127663	0.00856766			3.14	0.944458	1.43103	0.279369	2.23684	0.330252		+									anatomical structure development;apoptosis;biological adhesion;biological regulation;catabolic process;cell activation;cell adhesion;cell death;cell differentiation;cell proliferation;cell-cell adhesion;cellular catabolic process;cellular developmental process;cellular macromolecule catabolic process;cellular macromolecule metabolic process;cellular metabolic process;cellular nitrogen compound me…	binding;cation binding;DNA binding;ion binding;metal ion binding;mRNA binding;nucleic acid binding;RNA binding
3571	E9Q7G0;F6ZQA3	1974;621	S	2	E9Q7G0	E9Q7G0		Numa1	0.540476	0.00018047	0.0313208	0.112203	0.261446	0.618749	0.0846132	0.443087	0.999906	0.150771	0.249919	0.706831	-0.34366	0.0029939	0.0220069	-0.251745	0.0455264	0.222762	-0.428273	0.000533086	0.0048743			3.1	0.943663	1.7069	0.444037	1.92105	0.185711									mTOR	Q9JLN9	cell cycle;cell cycle process;cell differentiation;cellular component organization;cellular component organization at cellular level;cellular component organization or biogenesis;cellular component organization or biogenesis at cellular level;cellular developmental process;cellular process;cytoskeleton organization;developmental process;epithelial cell differentiation;establishment of localizatio…	binding;cytoskeletal protein binding;protein binding;tubulin binding
4173	E9QNQ4;A0A0A6YWG7;Q8CHG7	958;1108;960	S	3	E9QNQ4	E9QNQ4	Rap guanine nucleotide exchange factor 2	Rapgef2	0.370259	0.0206654	0.14716	0.127248	0.333323	0.675577	-0.06532	0.652519	0.999906	NA	NA	NA	-0.308332	0.0292611	0.0937738	NA	NA	NA	-0.243012	0.0763409	0.154349			3.14	0.943275	1.18966	0.092382	2.55263	0.781524		+									activation of adenylate cyclase activity;activation of adenylate cyclase activity by adrenergic receptor signaling pathway;activation of adenylate cyclase activity by G-protein signaling pathway;adrenergic receptor signaling pathway;anatomical structure development;biological regulation;blood vessel development;brain-derived neurotrophic factor receptor signaling pathway;cAMP-mediated signaling;c…	adenyl nucleotide binding;adenyl ribonucleotide binding;adrenergic receptor binding;AMP binding;beta-1 adrenergic receptor binding;binding;cAMP binding;cyclic nucleotide binding;enzyme activator activity;enzyme regulator activity;G-protein-coupled receptor binding;GTPase activator activity;GTPase regulator activity;guanyl-nucleotide exchange factor activity;lipid binding;nucleoside-triphosphatase…
10033	Q8C4M7	182	S	3	Q8C4M7	Q8C4M7	Centromere protein U	Cenpu	0.268901	0.0381153	0.194427	0.151507	0.171249	0.536315	0.0694387	0.563802	0.999906	0.339751	0.0478985	0.452735	-0.0479552	0.655037	0.765718	0.0658485	0.636479	0.809916	-0.117394	0.282602	0.411085			3.26	0.943117	1.15517	0.0602033	2.07895	0.43298											biological regulation;biosynthetic process;cellular biosynthetic process;cellular macromolecule biosynthetic process;cellular macromolecule metabolic process;cellular metabolic process;cellular nitrogen compound metabolic process;cellular process;chordate embryonic development;developmental process;embryo development;embryo development ending in birth or egg hatching;macromolecule biosynthetic pr…
708	Q8VED8	318	S	2	Q8VED8	Q8VED8	Mitochondrial fission regulator 2	Mtfr2	1.01181	0.00794341	0.0974801	-0.0792624	0.790403	0.918991	0.342959	0.312181	0.999906	NA	NA	NA	-0.748116	0.0228116	0.0794655	NA	NA	NA	-1.09108	0.00224609	0.0124976			3.14	0.942641	1.25862	0.331547	2.44737	0.363422											aerobic respiration;cellular component organization;cellular component organization at cellular level;cellular component organization or biogenesis;cellular component organization or biogenesis at cellular level;cellular metabolic process;cellular process;cellular respiration;energy derivation by oxidation of organic compounds;generation of precursor metabolites and energy;metabolic process;mitoc…
1506	Q9D824;Q9D824-3;Q9D824-2	479;434;443	S	3	Q9D824	Q9D824	Pre-mRNA 3'-end-processing factor FIP1	Fip1l1	0.377486	0.078456	0.274091	-0.203498	0.271717	0.628203	0.0388124	0.848042	0.999906	0.0424459	0.817866	0.951502	-0.542171	0.00868105	0.0427431	-0.414053	0.0271865	0.184663	-0.580983	0.00562678	0.0233148			3.14	0.942326	1.94828	0.661424	2.02632	0.2192		+									cellular macromolecule metabolic process;cellular metabolic process;cellular nitrogen compound metabolic process;cellular process;macromolecule metabolic process;metabolic process;mRNA 3'-end processing;mRNA metabolic process;mRNA polyadenylation;mRNA processing;nitrogen compound metabolic process;nucleic acid metabolic process;nucleobase-containing compound metabolic process;primary metabolic pr…
2134	F6PYU5;E9PUQ9;F7AC58;E2JF22	996;1645;1646;1646	S	2	F6PYU5	F6PYU5	Piezo-type mechanosensitive ion channel component;Piezo-type mechanosensitive ion channel component 1	Piezo1	0.183883	0.184516	0.415772	-0.313453	0.0186615	0.308709	0.0386903	0.773299	0.999906	0.13235	0.52067	0.849511	-0.458646	0.00162799	0.0149161	-0.529404	0.0136726	0.142522	-0.497336	0.000856705	0.00658579			3.22	0.942291	1.25862	0.111003	2.02632	0.252731	+										biological regulation;cation transport;cellular chemical homeostasis;cellular homeostasis;cellular ion homeostasis;cellular process;chemical homeostasis;detection of abiotic stimulus;detection of external stimulus;detection of mechanical stimulus;detection of stimulus;establishment of localization;homeostatic process;ion homeostasis;ion transmembrane transport;ion transport;positive regulation of…	cation channel activity;cation transmembrane transporter activity;channel activity;gated channel activity;ion channel activity;ion transmembrane transporter activity;mechanically gated channel activity;mechanically-gated ion channel activity;passive transmembrane transporter activity;substrate-specific channel activity;substrate-specific transmembrane transporter activity;substrate-specific trans…
10313	P48678;P48678-2;P48678-3	404;404;292	S	2	P48678	P48678	Prelamin-A/C;Lamin-A/C	Lmna	0.198312	0.448424	0.657558	-0.00259334	0.991063	0.997354	0.164156	0.528983	0.999906	-0.099867	0.708521	0.917086	-0.0367495	0.873938	0.922046	-0.109564	0.647142	0.815339	-0.200905	0.39195	0.522704			3.3	0.941662	1.32759	0.0889279	2.55263	0.846718											anatomical structure development;biological regulation;cardiac cell development;cardiac muscle cell development;cell development;cellular component organization;cellular component organization at cellular level;cellular component organization or biogenesis;cellular component organization or biogenesis at cellular level;cellular developmental process;cellular localization;cellular macromolecule lo…	structural molecule activity
5117	D3Z4N0;D3Z0X5;Q6PDH0;Q6PDH0-2;E9PWB1;F6RUK9;F6RYD0	580;580;580;580;580;325;73	S	4	D3Z4N0	D3Z4N0	Pleckstrin homology-like domain family B member 1	Phldb1	0.164301	0.330749	0.560237	-0.0832739	0.577071	0.820637	-0.0117839	0.943412	0.999906	-0.00635505	0.968463	0.991759	-0.259359	0.0970841	0.204595	-0.454278	0.0087009	0.124602	-0.247575	0.111722	0.205391			3.22	0.941117	1.32759	0.10036	2.18421	0.486783	+
6079	F6YZ95	99	S	2	F6YZ95	F6YZ95		Ppfibp1	0.0290277	0.834778	0.913743	-0.19098	0.140354	0.510014	0.00773277	0.955656	0.999906	0.11568	0.514489	0.847312	-0.212275	0.104266	0.214331	0.0369398	0.814248	0.917143	-0.220007	0.0933384	0.179307			3.3	0.940109	1.22414	0.0628895	2.34211	0.674435
5267	E9Q7G0;F6ZQA3	1974;621	S	2	E9Q7G0	E9Q7G0		Numa1	1.03621	0.000711705	0.0443319	0.544762	0.0237081	0.329324	0.239017	0.336306	0.999906	0.305175	0.276664	0.724689	-0.252429	0.259338	0.403018	-0.160514	0.51414	0.72346	-0.491445	0.0381572	0.091783		+	3.1	0.940104	1.7069	0.569096	1.92105	0.189857									mTOR	Q9JLN9	cell cycle;cell cycle process;cell differentiation;cellular component organization;cellular component organization at cellular level;cellular component organization or biogenesis;cellular component organization or biogenesis at cellular level;cellular developmental process;cellular process;cytoskeleton organization;developmental process;epithelial cell differentiation;establishment of localizatio…	binding;cytoskeletal protein binding;protein binding;tubulin binding
3945	P30415;Q8CBP6	255;230	S	2	P30415	P30415	NK-tumor recognition protein;Putative peptidyl-prolyl cis-trans isomerase	Nktr	0.118829	0.454429	0.662434	-0.128059	0.369602	0.701362	-0.0746084	0.636494	0.999906	-0.0384692	0.834593	0.957409	-0.321496	0.0354666	0.105887	-0.342454	0.0583326	0.24719	-0.246888	0.0955616	0.182433			3.22	0.939807	2.12069	0.657537	2.23684	0.533286											cellular macromolecule metabolic process;cellular metabolic process;cellular process;cellular protein metabolic process;macromolecule metabolic process;macromolecule modification;metabolic process;peptidyl-amino acid modification;peptidyl-proline modification;primary metabolic process;protein folding;protein metabolic process;protein modification process;protein peptidyl-prolyl isomerization	binding;catalytic activity;cis-trans isomerase activity;isomerase activity;peptide binding;peptidyl-prolyl cis-trans isomerase activity
5767	Q5FWX6;Q8K1Y2;D3Z6I0;D3YU02	213;213;118;109	S	3	Q5FWX6	Q5FWX6	Serine/threonine-protein kinase;Serine/threonine-protein kinase D3;Protein kinase C	Prkd3	0.201938	0.0368603	0.191631	-0.158835	0.0619462	0.415029	0.133816	0.148591	0.985063	0.255419	0.0989859	0.537672	-0.226957	0.011672	0.0518645	-0.215286	0.117368	0.337804	-0.360773	0.00040686	0.00416056			3.22	0.938992	1.15517	0.0682634	2.97368	0.944508	+	+									biological regulation;cellular process;cellular response to stimulus;intracellular signal transduction;regulation of biological process;regulation of cellular process;response to stimulus;signal transduction	adenyl nucleotide binding;adenyl ribonucleotide binding;ATP binding;binding;catalytic activity;cation binding;ion binding;kinase activity;metal ion binding;nucleotide binding;phosphotransferase activity, alcohol group as acceptor;protein kinase activity;protein kinase C activity;protein serine/threonine kinase activity;purine nucleotide binding;purine ribonucleoside triphosphate binding;purine ri…
6465	Q8BGQ1-2;Q8BGQ1	119;119	S	2	Q8BGQ1-2	Q8BGQ1-2	Spermatogenesis-defective protein 39 homolog	Vipas39	0.0678864	0.612179	0.775367	-0.0255744	0.830266	0.935769	-0.102163	0.448178	0.999906	0.360118	0.0751905	0.502437	-0.195623	0.117007	0.231398	0.168857	0.322962	0.562907	-0.0934608	0.438116	0.567712			3.26	0.938885	1.94828	0.430745	2.44737	0.788205											biological regulation;biosynthetic process;cell differentiation;cellular biosynthetic process;cellular developmental process;cellular macromolecule biosynthetic process;cellular macromolecule metabolic process;cellular metabolic process;cellular nitrogen compound metabolic process;cellular process;developmental process;endosome to lysosome transport;endosome transport;establishment of localizatio…
1406	Q3TYY8;E9Q9M8	210;210	S	2	Q3TYY8	Q3TYY8		Pwwp2b	0.384883	0.0869111	0.288703	-0.0541299	0.776447	0.913805	-0.120008	0.575038	0.999906	NA	NA	NA	-0.559021	0.00975568	0.0461692	NA	NA	NA	-0.439013	0.0341129	0.0847074			3.1	0.937953	1.60345	0.342954	1.97368	0.203638	+
11186	Q8CJF7;F6S6E4	2142;67	S	2	Q8CJF7	Q8CJF7	Protein ELYS	Ahctf1	0.241214	0.157292	0.386031	0.365493	0.0239704	0.330352	-0.123476	0.457008	0.999906	-0.0499772	0.806006	0.947519	0.000803627	0.995637	0.997601	-0.0842256	0.644854	0.813701	0.124279	0.403852	0.534354			3.26	0.937207	1.2931	0.075562	2.07895	0.506924											anatomical structure development;biological regulation;biosynthetic process;cell cycle phase;cell cycle process;cellular biosynthetic process;cellular component assembly;cellular component assembly at cellular level;cellular component organization;cellular component organization at cellular level;cellular component organization or biogenesis;cellular component organization or biogenesis at cellul…	binding;DNA binding;nucleic acid binding;nucleic acid binding transcription factor activity;sequence-specific DNA binding transcription factor activity
935	A2A9M5;A2A9M4;Q8R1A4-2;Q8R1A4;A0A0U1RNK7;E9PX48;A0A0U1RNY4;A2AW79;F6ZJ55	898;898;898;898;898;898;315;171;183	S	2	A2A9M5	A2A9M5	Dedicator of cytokinesis protein 7	Dock7	0.563588	0.0213973	0.149314	-0.407118	0.0551749	0.402956	0.301819	0.187123	0.999906	0.480363	0.129587	0.576543	-0.668887	0.00401266	0.0265165	-0.530728	0.0684822	0.26508	-0.970706	0.000199561	0.00272941			3.14	0.936965	1.5	0.374334	2.39474	0.398735		+									anatomical structure morphogenesis;axonogenesis;biological regulation;cell differentiation;cell part morphogenesis;cell projection morphogenesis;cell projection organization;cellular component morphogenesis;cellular component organization;cellular component organization at cellular level;cellular component organization or biogenesis;cellular component organization or biogenesis at cellular level;…	binding;enzyme binding;enzyme regulator activity;GTPase binding;GTPase regulator activity;guanyl-nucleotide exchange factor activity;nucleoside-triphosphatase regulator activity;protein binding;Rac GTPase binding;Ras GTPase binding;Rho GTPase binding;small GTPase binding
5089	E9Q944;E9Q238	353;325	S	2	E9Q944	E9Q944		Kank1	0.184565	0.111997	0.32679	7.01e-06	0.999944	0.999966	-0.0763012	0.494684	0.999906	-0.0974064	0.450399	0.819828	-0.260859	0.0179499	0.068188	-0.244763	0.0515448	0.233942	-0.184558	0.0787762	0.158054			3.18	0.936683	1.22414	0.0753923	2.28947	0.609771	+										biological regulation;cellular component organization;cellular component organization or biogenesis;negative regulation of actin filament polymerization;negative regulation of biological process;negative regulation of cell communication;negative regulation of cell migration;negative regulation of cell motility;negative regulation of cell projection organization;negative regulation of cellular com…	beta-catenin binding;binding;protein binding
5866	E9PXB7;G3X9H8;A0A494B9F0;A0A494B953;A0A494BAG2;A0A494BAX0;Q8CFI0-2;Q8CFI0-3;Q8CFI0	308;328;385;429;449;477;328;457;477	S	2	E9PXB7	E9PXB7	E3 ubiquitin-protein ligase NEDD4-like	Nedd4l	0.377965	0.102058	0.312129	-0.021499	0.91298	0.969622	0.177365	0.425369	0.999906	0.378009	0.140653	0.593597	-0.222099	0.269609	0.414291	0.0960522	0.659418	0.82376	-0.399464	0.0577051	0.125083			3.14	0.936471	1.32759	0.135058	2.60526	0.8048		+	+	molecular association, regulation; ubiquitination; intracellular localization		14-3-3 beta(INDUCES); CFTR(DISRUPTS)		regulates intracellular localization, ubiquitination and degradation of CFTR	SGK1	O00141	biological regulation;catabolic process;cellular catabolic process;cellular chemical homeostasis;cellular homeostasis;cellular ion homeostasis;cellular macromolecule catabolic process;cellular macromolecule metabolic process;cellular metabolic process;cellular process;cellular protein metabolic process;chemical homeostasis;homeostatic process;ion homeostasis;macromolecule catabolic process;macrom…	acid-amino acid ligase activity;binding;catalytic activity;channel inhibitor activity;channel regulator activity;ion channel binding;ion channel inhibitor activity;ligase activity;ligase activity, forming carbon-nitrogen bonds;potassium channel inhibitor activity;potassium channel regulator activity;protein binding;small conjugating protein ligase activity;sodium channel inhibitor activity;sodium…
13053	Q8BYW1-2;Q8BYW1-3;Q8BYW1	354;417;443	T	2	Q8BYW1-2	Q8BYW1-2	Rho GTPase-activating protein 25	Arhgap25	0.28504	0.265464	0.497068	0.46135	0.0544375	0.40245	-0.0792309	0.751888	0.999906	-0.240912	0.190752	0.650528	0.0970796	0.66545	0.773997	0.0772662	0.625919	0.803881	0.17631	0.435849	0.565662			3.3	0.936114	1.32759	0.0829036	2.23684	0.686332	+										biological regulation;cellular process;cellular response to stimulus;regulation of biological process;regulation of cellular process;response to stimulus;signal transduction	enzyme activator activity;enzyme regulator activity;GTPase activator activity;GTPase regulator activity;nucleoside-triphosphatase regulator activity
14693	Q8K1R7	333	T	2	Q8K1R7	Q8K1R7	Serine/threonine-protein kinase Nek9	Nek9	0.526843	0.000636519	0.0422643	0.652828	2.94585e-05	0.0380609	0.0829268	0.502355	0.999906	0.131419	0.315432	0.750798	0.208911	0.0728923	0.168484	0.186774	0.123789	0.346844	0.125984	0.26172	0.388463			3.34	0.935804	1.56897	0.200978	2.5	0.835345	+										cell cycle phase;cell cycle process;cell division;cellular component organization;cellular component organization at cellular level;cellular component organization or biogenesis;cellular component organization or biogenesis at cellular level;cellular macromolecule metabolic process;cellular metabolic process;cellular process;cellular protein metabolic process;macromolecule metabolic process;macro…	adenyl nucleotide binding;adenyl ribonucleotide binding;ATP binding;binding;catalytic activity;cation binding;enzyme binding;ion binding;kinase activity;kinase binding;metal ion binding;nucleotide binding;phosphotransferase activity, alcohol group as acceptor;protein binding;protein kinase activity;protein kinase binding;protein serine/threonine kinase activity;purine nucleotide binding;purine ri…
11240	P47963	106	S	2	P47963	P47963	60S ribosomal protein L13	Rpl13	0.116558	0.432621	0.645365	0.289151	0.0417708	0.376782	-0.169197	0.260427	0.999906	0.259823	0.0979427	0.537208	0.00339635	0.979372	0.988399	0.472266	0.00397237	0.0988295	0.172593	0.202353	0.320064			3.3	0.935633	1.53448	0.119466	2.28947	0.74401											biosynthetic process;cellular biosynthetic process;cellular macromolecule biosynthetic process;cellular macromolecule metabolic process;cellular metabolic process;cellular process;cellular protein metabolic process;macromolecule biosynthetic process;macromolecule metabolic process;metabolic process;primary metabolic process;protein metabolic process;translation	structural constituent of ribosome;structural molecule activity
13546	Q8BZ03	197	S	3	Q8BZ03	Q8BZ03	Serine/threonine-protein kinase D2	Prkd2	-0.0377003	0.742574	0.858145	0.0725066	0.483147	0.770859	0.0196422	0.863931	0.999906	NA	NA	NA	0.129849	0.217927	0.356285	NA	NA	NA	0.110207	0.292026	0.4209			3.46	0.935198	1.36207	0.0585876	2.71053	0.950158	+										activation of immune response;anatomical structure formation involved in morphogenesis;angiogenesis;antigen receptor-mediated signaling pathway;biological adhesion;biological regulation;cell adhesion;cell death;cell surface receptor linked signaling pathway;cellular macromolecule metabolic process;cellular metabolic process;cellular process;cellular protein metabolic process;cellular response to …	adenyl nucleotide binding;adenyl ribonucleotide binding;ATP binding;binding;catalytic activity;cation binding;ion binding;kinase activity;metal ion binding;nucleotide binding;phosphotransferase activity, alcohol group as acceptor;protein kinase activity;protein kinase C activity;protein serine/threonine kinase activity;purine nucleotide binding;purine ribonucleoside triphosphate binding;purine ri…
8010	Q5F2F2	142	T	2	Q5F2F2	Q5F2F2	Abhydrolase domain-containing protein 15	Abhd15	0.605026	0.00253087	0.0671316	0.267907	0.090787	0.450963	0.206181	0.231681	0.999906	NA	NA	NA	-0.130938	0.389669	0.536037	NA	NA	NA	-0.337119	0.0383897	0.0922302			3.1	0.934387	1.53448	0.280688	2.55263	0.768893												catalytic activity;hydrolase activity
1981	Q61823	457	S	2	Q61823	Q61823	Programmed cell death protein 4	Pdcd4	0.714458	3.44154e-05	0.0166352	0.340081	0.00672698	0.237704	-0.103672	0.400963	0.999906	-0.111156	0.39844	0.794396	-0.478049	0.000534012	0.00764671	-0.411537	0.00434805	0.100981	-0.374377	0.00355766	0.0169444			3.02	0.934248	1.25862	0.200988	1.86842	0.155528			+		translation, inhibited						aging;apoptosis;biological regulation;cell aging;cell death;cellular process;death;developmental process;negative regulation of biological process;negative regulation of biosynthetic process;negative regulation of catalytic activity;negative regulation of cellular biosynthetic process;negative regulation of cellular macromolecule biosynthetic process;negative regulation of cellular metabolic proc…	binding;nucleic acid binding;RNA binding
3371	E9PZ26;G5E8P1	934;803	S	2	E9PZ26	E9PZ26		Brd1	0.473073	0.000315061	0.0347514	0.0339975	0.708833	0.882677	0.0806647	0.432158	0.999906	0.0144115	0.914407	0.977089	-0.358411	0.00127269	0.0128842	-0.457782	0.00280471	0.0855245	-0.439076	0.000225367	0.00290587			3.06	0.933193	1.67241	0.3963	2.34211	0.544096											cellular component organization;cellular component organization at cellular level;cellular component organization or biogenesis;cellular component organization or biogenesis at cellular level;cellular macromolecule metabolic process;cellular metabolic process;cellular process;cellular protein metabolic process;chromatin modification;chromatin organization;chromosome organization;covalent chromati…	binding;cation binding;histone binding;ion binding;metal ion binding;protein binding;transition metal ion binding;zinc ion binding
10224	Q8JZX4	224	T	3	Q8JZX4	Q8JZX4	Splicing factor 45	Rbm17	-0.107835	0.370231	0.593484	-0.036492	0.73134	0.893129	-0.111251	0.35571	0.999906	0.0424993	0.736678	0.92664	-0.0399087	0.707414	0.803642	0.0624509	0.582485	0.775341	0.0713427	0.504645	0.627616			3.38	0.932916	1.46552	0.081533	2.5	0.87282											alternative nuclear mRNA splicing, via spliceosome;cellular macromolecule metabolic process;cellular metabolic process;cellular nitrogen compound metabolic process;cellular process;macromolecule metabolic process;metabolic process;mRNA metabolic process;mRNA processing;nitrogen compound metabolic process;nuclear mRNA splicing, via spliceosome;nucleic acid metabolic process;nucleobase-containing c…	binding;nucleic acid binding;nucleotide binding;RNA binding
5388	Q6P9N8;G3UYW9	419;419	T	2	Q6P9N8	Q6P9N8		Trak2	0.150057	0.586063	0.757342	0.17064	0.490168	0.774395	-0.267463	0.337335	0.999906	NA	NA	NA	-0.24688	0.322626	0.470201	NA	NA	NA	0.0205834	0.933088	0.956447			3.18	0.932913	1.60345	0.192432	2.5	0.82318											biological regulation;carbohydrate metabolic process;cellular carbohydrate metabolic process;cellular macromolecule metabolic process;cellular metabolic process;cellular process;cellular protein metabolic process;establishment of localization;establishment of localization in cell;establishment of protein localization;glycosylation;intracellular protein transport;intracellular transport;macromolec…	binding;GABA receptor binding;protein binding;receptor binding
11805	B2Z892;Q6GTL7;A0A087WRG0;A0A087WRM7;P70265	447;468;468;468;469	S	3	B2Z892	B2Z892	6-phosphofructo-2-kinase/fructose-2,6-bisphosphatase 2;6-phosphofructo-2-kinase;Fructose-2,6-bisphosphatase	Pfkfb2	-0.0206177	0.832496	0.912775	-0.0681502	0.439132	0.745148	0.0764726	0.437498	0.999906	NA	NA	NA	0.0289402	0.740253	0.826866	NA	NA	NA	-0.0475325	0.587373	0.698503			3.38	0.932526	1.43103	0.0825507	2.76316	0.94723											alcohol catabolic process;alcohol metabolic process;carbohydrate catabolic process;carbohydrate metabolic process;carbohydrate phosphorylation;catabolic process;cellular carbohydrate catabolic process;cellular carbohydrate metabolic process;cellular metabolic process;cellular process;dephosphorylation;fructose 2,6-bisphosphate metabolic process;fructose metabolic process;generation of precursor m…	6-phosphofructo-2-kinase activity;adenyl nucleotide binding;adenyl ribonucleotide binding;ATP binding;binding;carbohydrate kinase activity;carbohydrate phosphatase activity;catalytic activity;fructose-2,6-bisphosphate 2-phosphatase activity;hydrolase activity;hydrolase activity, acting on ester bonds;kinase activity;nucleotide binding;phosphatase activity;phosphofructokinase activity;phosphoric e…
812	F6R6F1;E9Q632;O54916-3;D3Z2E3;O54916;O54916-4	668;681;629;618;708;656	S	4	F6R6F1;O54916	O54916	RalBP1-associated Eps domain-containing protein 1	Reps1	0.506094	0.0694512	0.257874	-0.082936	0.724055	0.889954	-0.122068	0.642655	0.999906	-0.0275789	0.92397	0.980042	-0.711098	0.00801826	0.0407451	-0.625458	0.0321419	0.195626	-0.58903	0.0227542	0.063113			3.06	0.931084	1.39655	0.260997	2.34211	0.417668		+									cellular component organization;cellular component organization or biogenesis;cellular membrane organization;cellular process;endocytosis;establishment of localization;membrane invagination;membrane organization;receptor-mediated endocytosis;transport;vesicle-mediated transport	binding;calcium ion binding;cation binding;ion binding;metal ion binding;protein binding;protein domain specific binding;SH3 domain binding
9250	E9Q8V6	1016	S	3	E9Q8V6	E9Q8V6		Dennd4a	0.211374	0.0213189	0.149177	-0.0484187	0.517598	0.789666	0.179589	0.0449291	0.72805	NA	NA	NA	-0.080204	0.290074	0.435671	NA	NA	NA	-0.259793	0.00313115	0.0155444			3.22	0.93105	1.15517	0.0605109	2.02632	0.343433	+										biological regulation;positive regulation of catalytic activity;positive regulation of GTPase activity;positive regulation of hydrolase activity;positive regulation of molecular function;regulation of biological process;regulation of catabolic process;regulation of catalytic activity;regulation of cellular catabolic process;regulation of cellular metabolic process;regulation of cellular process;r…	enzyme regulator activity;GTPase regulator activity;guanyl-nucleotide exchange factor activity;nucleoside-triphosphatase regulator activity;Rab guanyl-nucleotide exchange factor activity;Ras guanyl-nucleotide exchange factor activity;small GTPase regulator activity
2223	S4R294;S4R2J9;A0A0A0MQ79;Q3TLH4-5;Q3TLH4	901;899;899;901;901	S	3	S4R294	S4R294	Protein PRRC2C	Prrc2c	-0.128694	0.817919	0.903492	-0.719087	0.164884	0.53176	0.140294	0.80187	0.999906	0.281025	0.575801	0.870128	-0.450099	0.37451	0.521718	-0.273924	0.542617	0.745103	-0.590393	0.248841	0.374395			3.42	0.93019	1.32759	0.115331	2.28947	0.488555											cell differentiation;cellular developmental process;cellular process;developmental process;hemopoietic progenitor cell differentiation	binding;protein binding;protein C-terminus binding
2786	F8VQ05;A0A0J9YTS1;A0A0J9YUH4	1960;183;829	T	2	F8VQ05	F8VQ05		Fryl	0.252798	0.0997238	0.308406	0.00824612	0.949644	0.983643	-0.154814	0.298553	0.999906	-0.394257	0.0389219	0.429167	-0.399366	0.00762597	0.039497	-0.463956	0.0107082	0.13248	-0.244551	0.077298	0.155675			3.1	0.929961	1.25862	0.1023	2.23684	0.501696		+
4284	V9GX56;V9GXP9;Q3U4S0	62;62;62	S	3	V9GX56	V9GX56		Pank2	0.545154	0.0285739	0.170101	-0.289946	0.168774	0.535348	0.532833	0.0317607	0.642936	NA	NA	NA	-0.302267	0.15257	0.278209	NA	NA	NA	-0.835101	0.000927981	0.00692683			3.14	0.929867	1.98276	0.717072	2.39474	0.512456											aerobic respiration;anatomical structure development;anatomical structure morphogenesis;biological regulation;biosynthetic process;cell development;cell part morphogenesis;cellular biosynthetic process;cellular chemical homeostasis;cellular component morphogenesis;cellular component organization;cellular component organization at cellular level;cellular component organization or biogenesis;cellul…	adenyl nucleotide binding;adenyl ribonucleotide binding;ATP binding;binding;catalytic activity;kinase activity;nucleotide binding;pantothenate kinase activity;phosphotransferase activity, alcohol group as acceptor;purine nucleotide binding;purine ribonucleoside triphosphate binding;purine ribonucleotide binding;ribonucleotide binding;transferase activity;transferase activity, transferring phospho…
3412	E9PUA3;A0A1D5RM83;Q8R0S2;Q8R0S2-2;A0A0R4J1U6	92;196;106;107;107	S	2	E9PUA3	E9PUA3	IQ motif and SEC7 domain-containing protein 1	Iqsec1	0.0445039	0.754968	0.865884	-0.328614	0.0198898	0.313202	0.017809	0.900461	0.999906	0.0472124	0.767584	0.937266	-0.355309	0.0130873	0.0557917	-0.30024	0.0558183	0.242008	-0.373118	0.00987737	0.0344326			3.22	0.929483	1.46552	0.151569	2.86842	0.908893											actin cytoskeleton organization;actin filament-based process;biological regulation;cellular component organization;cellular component organization at cellular level;cellular component organization or biogenesis;cellular component organization or biogenesis at cellular level;cellular process;cytoskeleton organization;organelle organization;positive regulation of catalytic activity;positive regulat…	ARF guanyl-nucleotide exchange factor activity;binding;enzyme regulator activity;GTPase regulator activity;guanyl-nucleotide exchange factor activity;lipid binding;nucleoside-triphosphatase regulator activity;small GTPase regulator activity
1518	Q14AX6-3;Q14AX6-2;Q14AX6	333;333;333	S	2	Q14AX6-3	Q14AX6-3	Cyclin-dependent kinase 12	Cdk12	0.126378	0.634201	0.790825	-0.538541	0.036147	0.36382	0.125252	0.637198	0.999906	0.209222	0.455744	0.821709	-0.539666	0.035816	0.10652	-0.568862	0.0397423	0.212398	-0.664918	0.0125757	0.0408233			3.22	0.929257	2.2931	0.839497	2.39474	0.527572		+									biological regulation;cellular macromolecule metabolic process;cellular metabolic process;cellular nitrogen compound metabolic process;cellular process;cellular protein metabolic process;macromolecule metabolic process;macromolecule modification;metabolic process;mRNA metabolic process;mRNA processing;nitrogen compound metabolic process;nucleic acid metabolic process;nucleobase-containing compoun…	adenyl nucleotide binding;adenyl ribonucleotide binding;ATP binding;binding;catalytic activity;cyclin binding;cyclin-dependent protein kinase activity;kinase activity;nucleotide binding;phosphotransferase activity, alcohol group as acceptor;protein binding;protein kinase activity;protein serine/threonine kinase activity;purine nucleotide binding;purine ribonucleoside triphosphate binding;purine r…
14378	P59222	692	S	3	P59222	P59222	Scavenger receptor class F member 2	Scarf2	-0.0905208	0.493067	0.690923	0.0359345	0.759346	0.906495	0.0586726	0.655232	0.999906	0.158247	0.344963	0.76804	0.185128	0.129855	0.249536	0.277467	0.0803865	0.283601	0.126455	0.290179	0.419269			3.5	0.928841	1.46552	0.0707686	2.71053	0.952192											biological adhesion;cell adhesion;cell-cell adhesion;cellular component organization;cellular component organization or biogenesis;cellular membrane organization;cellular process;endocytosis;establishment of localization;heterophilic cell-cell adhesion;membrane invagination;membrane organization;receptor-mediated endocytosis;transport;vesicle-mediated transport	cargo receptor activity;receptor activity;scavenger receptor activity
4194	G3X963	317	S	2	G3X963	G3X963		Atad2	0.404841	0.120007	0.336917	0.247878	0.276053	0.631122	-0.150384	0.548374	0.999906	-0.0991693	0.646776	0.8975	-0.307348	0.181705	0.314281	-0.227469	0.253328	0.497475	-0.156964	0.484711	0.608862			3.06	0.928651	1.91379	0.540468	2.18421	0.474294											biological regulation;metabolic process;negative regulation of biological process;negative regulation of cellular process;negative regulation of chromatin silencing;negative regulation of gene silencing;positive regulation of biological process;positive regulation of biosynthetic process;positive regulation of cellular biosynthetic process;positive regulation of cellular metabolic process;positiv…	adenyl nucleotide binding;adenyl ribonucleotide binding;ATP binding;ATPase activity;binding;catalytic activity;chromatin binding;histone binding;hydrolase activity;hydrolase activity, acting on acid anhydrides;hydrolase activity, acting on acid anhydrides, in phosphorus-containing anhydrides;nucleoside-triphosphatase activity;nucleotide binding;protein binding;purine nucleotide binding;purine rib…
7753	Q9QZN4	276	S	3	Q9QZN4	Q9QZN4	F-box only protein 6	Fbxo6	0.349313	0.0715456	0.261522	-0.0177479	0.913384	0.96971	0.22633	0.227137	0.999906	0.408253	0.10222	0.54021	-0.140731	0.394657	0.540879	-0.118555	0.572537	0.768244	-0.367061	0.0380355	0.0916014			3.14	0.928557	1.22414	0.0930526	2.71053	0.874784											catabolic process;cellular catabolic process;cellular macromolecule catabolic process;cellular macromolecule metabolic process;cellular metabolic process;cellular nitrogen compound metabolic process;cellular process;cellular protein metabolic process;cellular response to stimulus;cellular response to stress;DNA metabolic process;DNA repair;ER-associated protein catabolic process;glycoprotein cata…	binding;carbohydrate binding;glycoprotein binding;protein binding
2337	Q8BTI8;Q8BTI8-2;Q8BTI8-3	1497;1401;1497	S	2	Q8BTI8	Q8BTI8	Serine/arginine repetitive matrix protein 2	Srrm2	0.516398	0.0470803	0.214744	-0.440451	0.0567904	0.404658	0.516563	0.0470193	0.738363	0.60225	0.0500319	0.458949	-0.440286	0.0568717	0.143377	-0.418046	0.114739	0.334052	-0.956849	0.000490416	0.00464583			3.14	0.927932	1.67241	0.478911	2.28947	0.371969											cellular macromolecule metabolic process;cellular metabolic process;cellular nitrogen compound metabolic process;cellular process;macromolecule metabolic process;metabolic process;mRNA metabolic process;mRNA processing;nitrogen compound metabolic process;nucleic acid metabolic process;nucleobase-containing compound metabolic process;primary metabolic process;RNA metabolic process;RNA processing;R…
2023	Q8R3Y8-2;Q8R3Y8	365;384	S	2	Q8R3Y8-2	Q8R3Y8-2	Interferon regulatory factor 2-binding protein 1	Irf2bp1	0.365522	0.0689973	0.25698	-0.154069	0.369013	0.701159	0.0457351	0.808904	0.999906	NA	NA	NA	-0.473856	0.012734	0.0549211	NA	NA	NA	-0.519591	0.0073785	0.0283441			3.06	0.927195	2.22414	0.836588	2.28947	0.458616		+									biological regulation;biosynthetic process;cellular biosynthetic process;cellular macromolecule biosynthetic process;cellular macromolecule metabolic process;cellular metabolic process;cellular nitrogen compound metabolic process;cellular process;macromolecule biosynthetic process;macromolecule metabolic process;metabolic process;negative regulation of biological process;negative regulation of bi…	binding;catalytic activity;cation binding;ion binding;ligase activity;metal ion binding;protein binding;protein binding transcription factor activity;transcription cofactor activity;transcription corepressor activity;transcription factor binding;transcription factor binding transcription factor activity
1060	Q3UMU9-4;Q3UMU9-2;Q3UMU9;Q3UMU9-3	397;449;450;459	S	2	Q3UMU9-4	Q3UMU9-4	Hepatoma-derived growth factor-related protein 2	Hdgfrp2	0.962389	5.66443e-06	0.0093548	0.250949	0.0585333	0.409212	0.0800442	0.566136	0.999906	NA	NA	NA	-0.631397	0.000139369	0.00398738	NA	NA	NA	-0.711441	4.31246e-05	0.00128132			2.98	0.926773	1.2931	0.314418	2.18421	0.266512											biological regulation;biosynthetic process;cellular biosynthetic process;cellular macromolecule biosynthetic process;cellular macromolecule metabolic process;cellular metabolic process;cellular nitrogen compound metabolic process;cellular process;macromolecule biosynthetic process;macromolecule metabolic process;metabolic process;nitrogen compound metabolic process;nucleic acid metabolic process;…	binding;chromatin binding;DNA binding;nucleic acid binding
15139	D3YYF2;E9Q7L3;E9Q7L2;D3Z1N4;E9Q4Y5;F8VQD1;Q8BSQ9-2;Q8BSQ9;D3Z1W6;D6RIL0;D6RI94;D3Z3R4;D3YYG4;D3Z1M8	10;10;10;10;10;10;10;10;10;10;10;31;31;28	S	3	D3YYF2	D3YYF2	Protein polybromo-1	Pbrm1	-0.203169	0.465167	0.671651	0.0359287	0.884098	0.95801	0.0119359	0.965437	0.999906	0.0213241	0.934438	0.982597	0.251034	0.317198	0.4641	0.174475	0.458038	0.681805	0.239098	0.339948	0.470964			3.62	0.926326	2.12069	0.323267	2.76316	0.967442	+	+									anatomical structure development;anatomical structure morphogenesis;biological regulation;biosynthetic process;blood vessel remodeling;cardiac cell development;cardiac cell differentiation;cardiac endothelial cell differentiation;cardiac vascular smooth muscle cell development;cell development;cell differentiation;cellular biosynthetic process;cellular component organization;cellular component or…	binding;chromatin binding;DNA binding;nucleic acid binding
3040	Q4JK59;A0A0G2JF55	97;97	S	3	Q4JK59	Q4JK59	Methylcytosine dioxygenase TET2	Tet2	0.338085	0.0487442	0.21816	-0.0371272	0.79485	0.921225	-0.00640419	0.967962	0.999906	NA	NA	NA	-0.381616	0.0164693	0.0648099	NA	NA	NA	-0.375212	0.0180113	0.0531965			3.06	0.926164	1.43103	0.187321	2.44737	0.663936	+										5-methylcytosine catabolic process;5-methylcytosine metabolic process;anatomical structure development;anatomical structure morphogenesis;biological regulation;carbohydrate metabolic process;catabolic process;cell cycle;cell differentiation;cellular aromatic compound metabolic process;cellular carbohydrate metabolic process;cellular catabolic process;cellular component organization;cellular compo…	binding;catalytic activity;cation binding;dioxygenase activity;DNA binding;ferrous iron binding;ion binding;iron ion binding;metal ion binding;methylcytosine dioxygenase activity;nucleic acid binding;oxidoreductase activity;oxidoreductase activity, acting on paired donors, with incorporation or reduction of molecular oxygen;oxidoreductase activity, acting on paired donors, with incorporation or r…
4959	A2A8V9;E9PUK6;Q52KI8;E9QKA4;A2A8V8;Q52KI8-2;F6UK16	569;574;574;574;560;574;20	S	2	A2A8V9	A2A8V9	Serine/arginine repetitive matrix protein 1	Srrm1	0.120098	0.180789	0.4114	-0.238471	0.00742825	0.244775	0.0920169	0.298732	0.999906	0.114282	0.383797	0.788099	-0.266551	0.00357233	0.0244971	-0.139951	0.24064	0.484533	-0.358568	0.000340724	0.00374305			3.18	0.926001	2.32759	0.811209	2.71053	0.870933		+									cellular macromolecule metabolic process;cellular metabolic process;cellular nitrogen compound metabolic process;cellular process;macromolecule metabolic process;metabolic process;mRNA metabolic process;mRNA processing;nitrogen compound metabolic process;nuclear mRNA splicing, via spliceosome;nucleic acid metabolic process;nucleobase-containing compound metabolic process;primary metabolic process…	binding;DNA binding;nucleic acid binding
684	Q7TT18;A0A087WR75;A0A0N4SVP5	593;601;239	S	2	Q7TT18	Q7TT18	Activating transcription factor 7-interacting protein 1	Atf7ip	0.521163	0.047114	0.214744	-0.449194	0.0545817	0.402498	0.210337	0.394481	0.999906	0.328411	0.207475	0.667117	-0.760019	0.00320993	0.023007	-0.614323	0.0180192	0.158002	-0.970357	0.000471077	0.0045585			3.1	0.925834	1.12069	0.160509	2.23684	0.274298											biological regulation;biosynthetic process;cellular biosynthetic process;cellular macromolecule biosynthetic process;cellular macromolecule metabolic process;cellular metabolic process;cellular nitrogen compound metabolic process;cellular process;DNA alkylation;DNA metabolic process;DNA methylation;DNA modification;macromolecule biosynthetic process;macromolecule metabolic process;macromolecule m…	ATPase activity;catalytic activity;hydrolase activity;hydrolase activity, acting on acid anhydrides;hydrolase activity, acting on acid anhydrides, in phosphorus-containing anhydrides;nucleoside-triphosphatase activity;protein binding transcription factor activity;pyrophosphatase activity;transcription cofactor activity;transcription corepressor activity;transcription factor binding transcription …
9399	A2ARP8;Q9QYR6;Q9QYR6-2	622;384;608	S	3	A2ARP8	A2ARP8	Microtubule-associated protein 1A;MAP1A heavy chain;MAP1 light chain LC2	Map1a	0.255392	0.0771159	0.272263	-0.0426133	0.727183	0.891183	0.223564	0.117072	0.934587	0.248563	0.276421	0.724541	-0.0744413	0.544061	0.675915	-0.0139556	0.943847	0.975021	-0.298005	0.0260118	0.06968			3.18	0.924804	1.36207	0.112511	2.13158	0.441714											cellular component maintenance;cellular component organization;cellular component organization at cellular level;cellular component organization or biogenesis;cellular component organization or biogenesis at cellular level;cellular process;cytoskeleton organization;microtubule cytoskeleton organization;microtubule-based process;multicellular organismal process;neurological system process;organell…	binding;cytoskeletal protein binding;microtubule binding;protein binding;tubulin binding
4838	H3BIW0;G3X8T2;Q0P678	890;912;888	S	2	H3BIW0	H3BIW0	Zinc finger CCCH domain-containing protein 18	Zc3h18	0.130378	0.473163	0.676855	0.0055663	0.972425	0.990777	-0.147453	0.418408	0.999906	-0.101266	0.580193	0.872605	-0.272264	0.107232	0.218321	-0.0879846	0.590911	0.780318	-0.124811	0.443243	0.571899			3.14	0.924758	2.25862	0.737863	1.97368	0.305683												binding;cation binding;ion binding;metal ion binding
1525	A2ASS6;A2ASS6-2;E9Q8N1;E9Q8K5	33861;25534;32115;32115	S	2	A2ASS6;E9Q8N1	A2ASS6	Titin	Ttn	0.0851819	0.901302	0.949858	-0.438591	0.479225	0.769135	-0.0150181	0.982551	0.999906	-0.214552	0.70619	0.916201	-0.538791	0.386925	0.533357	-1.12416	0.0460277	0.223259	-0.523773	0.399946	0.53053			3.18	0.924464	1.87931	0.506173	2.18421	0.373682											actin cytoskeleton organization;actin filament organization;actin filament-based process;actomyosin structure organization;adult heart development;anatomical structure development;anatomical structure formation involved in morphogenesis;anatomical structure morphogenesis;anterior/posterior pattern specification;biological regulation;cardiac muscle contraction;cardiac muscle fiber development;card…	actin binding;actin filament binding;actinin binding;adenyl nucleotide binding;adenyl ribonucleotide binding;alpha-actinin binding;ankyrin binding;ATP binding;binding;calcium ion binding;calmodulin binding;catalytic activity;cation binding;cytoskeletal protein binding;enzyme binding;identical protein binding;ion binding;kinase activity;kinase binding;metal ion binding;muscle alpha-actinin binding…
1515	Q3THK3	377	S	2	Q3THK3	Q3THK3	General transcription factor IIF subunit 1	Gtf2f1	0.604147	0.0442959	0.208171	0.437907	0.094985	0.455231	-0.373507	0.193445	0.999906	-0.300111	0.264167	0.718048	-0.539748	0.0445064	0.121995	-0.469211	0.0652692	0.259143	-0.16624	0.507707	0.629961			3.02	0.923814	1.22414	0.165504	2.71053	0.784386											biological regulation;biosynthetic process;cellular biosynthetic process;cellular macromolecule metabolic process;cellular metabolic process;cellular nitrogen compound metabolic process;cellular process;macromolecule metabolic process;metabolic process;multi-organism process;nitrogen compound metabolic process;nucleic acid metabolic process;nucleobase-containing compound metabolic process;positiv…	binding;catalytic activity;DNA binding;enzyme activator activity;enzyme regulator activity;nucleic acid binding;phosphatase activator activity;phosphatase regulator activity;protein binding;transcription factor binding
14170	Q3TAA7	388	S	2	Q3TAA7	Q3TAA7	Serine/threonine-protein kinase 11-interacting protein	Stk11ip	-0.0521389	0.744222	0.858797	0.157856	0.278905	0.633516	-0.040108	0.801672	0.999906	NA	NA	NA	0.169887	0.245452	0.387159	NA	NA	NA	0.209995	0.156207	0.264012			3.42	0.923608	1.08621	0.0287347	2.71053	0.956626		+									localization;macromolecule localization;protein localization	binding;enzyme binding;kinase binding;protein binding;protein kinase binding
559	A2ASS6;A2ASS6-2;E9Q8N1;E9Q8K5	33875;25548;32129;32129	S	3	A2ASS6;E9Q8N1	A2ASS6	Titin	Ttn	0.516551	0.503919	0.698122	-0.450794	0.514171	0.787825	0.141346	0.853795	0.999906	-0.0581872	0.930201	0.981449	-0.825999	0.240273	0.381396	-1.41137	0.0347714	0.200736	-0.967345	0.172896	0.284377			3.1	0.923172	1.22414	0.20768	2.81579	0.650358											actin cytoskeleton organization;actin filament organization;actin filament-based process;actomyosin structure organization;adult heart development;anatomical structure development;anatomical structure formation involved in morphogenesis;anatomical structure morphogenesis;anterior/posterior pattern specification;biological regulation;cardiac muscle contraction;cardiac muscle fiber development;card…	actin binding;actin filament binding;actinin binding;adenyl nucleotide binding;adenyl ribonucleotide binding;alpha-actinin binding;ankyrin binding;ATP binding;binding;calcium ion binding;calmodulin binding;catalytic activity;cation binding;cytoskeletal protein binding;enzyme binding;identical protein binding;ion binding;kinase activity;kinase binding;metal ion binding;muscle alpha-actinin binding…
12608	B7FAU9;Q8BTM8;B7FAV1	2144;2152;2088	S	3	B7FAU9	B7FAU9	Filamin-A	Flna	0.249538	0.285716	0.517897	0.261978	0.213656	0.578682	0.0606712	0.791194	0.999906	0.181846	0.374631	0.782766	0.0731106	0.721594	0.81407	0.17922	0.329948	0.569688	0.0124394	0.951546	0.968604			3.22	0.923037	1.32759	0.0820906	2.07895	0.483161			+		cytoskeletal reorganization				p90RSK	P18653	actin crosslink formation;actin cytoskeleton organization;actin cytoskeleton reorganization;actin filament organization;actin filament-based process;anatomical structure formation involved in morphogenesis;anatomical structure morphogenesis;biological adhesion;biological regulation;biosynthetic process;cAMP-mediated signaling;cell adhesion;cell cycle process;cell morphogenesis;cell morphogenesis …	actin binding;actin filament binding;binding;cytoskeletal protein binding;enzyme binding;Fc-gamma receptor I complex binding;glycoprotein binding;GTPase binding;identical protein binding;immunoglobulin receptor binding;kinase binding;molecular transducer activity;protein binding;protein dimerization activity;protein homodimerization activity;protein kinase binding;protein kinase C binding;Rac GTP…
12969	E9PUA3	924	S	3	E9PUA3	E9PUA3		Iqsec1	-0.0570322	0.51962	0.710636	-0.0305207	0.698636	0.877427	0.0665137	0.453885	0.999906	0.0959171	0.42524	0.808915	0.0930252	0.248333	0.390593	0.148095	0.181617	0.419156	0.0265115	0.73647	0.816424			3.38	0.922833	1.2931	0.0510317	2.81579	0.963094											actin cytoskeleton organization;actin filament-based process;biological regulation;cellular component organization;cellular component organization at cellular level;cellular component organization or biogenesis;cellular component organization or biogenesis at cellular level;cellular process;cytoskeleton organization;organelle organization;positive regulation of catalytic activity;positive regulat…	ARF guanyl-nucleotide exchange factor activity;enzyme regulator activity;GTPase regulator activity;guanyl-nucleotide exchange factor activity;nucleoside-triphosphatase regulator activity;small GTPase regulator activity
11670	Q7TPN9;A0A0U1RQ39	135;62	S	2	Q7TPN9	Q7TPN9	Proline-rich protein 14	Prr14	0.160618	0.369222	0.592585	0.245465	0.135228	0.504534	-0.0611445	0.729194	0.999906	-0.154012	0.462821	0.824016	0.0237026	0.880517	0.926333	0.0190024	0.918228	0.966091	0.0848471	0.592336	0.70234			3.22	0.922437	1.56897	0.141076	2.44737	0.838679
16644	Q62433	330	S	3	Q62433	Q62433	Protein NDRG1	Ndrg1	-0.0717232	0.850756	0.921982	0.368444	0.289557	0.643067	-0.0192171	0.959769	0.999906	0.509442	0.171789	0.631882	0.42095	0.229093	0.368549	0.804267	0.0263901	0.183016	0.440167	0.209623	0.328702			3.7	0.922304	1.15517	0.0308018	2.86842	0.981815											biological regulation;cell activation;cellular component organization;cellular component organization or biogenesis;cellular membrane organization;cellular process;cellular response to chemical stimulus;cellular response to hypoxia;cellular response to oxygen levels;cellular response to stimulus;cellular response to stress;DNA damage response, signal transduction by p53 class mediator;immune syst…	binding;cadherin binding;cell adhesion molecule binding;cytoskeletal protein binding;enzyme binding;gamma-tubulin binding;GTPase binding;microtubule binding;protein binding;Rab GTPase binding;Ras GTPase binding;small GTPase binding;tubulin binding
10995	B1AR09;B1AR10	237;237	S	2	B1AR09	B1AR09		Mllt6	0.0406463	0.724142	0.84787	0.0228424	0.824269	0.933147	0.0108827	0.924557	0.999906	NA	NA	NA	-0.00692114	0.946313	0.9677	NA	NA	NA	-0.0178039	0.862543	0.908814			3.26	0.921732	2.01724	0.42316	2.76316	0.947015	+											binding;cation binding;ion binding;metal ion binding;transition metal ion binding;zinc ion binding
3101	B2Z892;Q6GTL7;A0A087WRG0;A0A087WRM7;P70265	464;485;485;485;486	S	2	B2Z892	B2Z892	6-phosphofructo-2-kinase/fructose-2,6-bisphosphatase 2;6-phosphofructo-2-kinase;Fructose-2,6-bisphosphatase	Pfkfb2	0.223958	0.276159	0.508143	-0.24527	0.186975	0.553137	0.0912877	0.651237	0.999906	NA	NA	NA	-0.377941	0.0506385	0.132622	NA	NA	NA	-0.469228	0.0188707	0.0551023			3.1	0.921611	1.22414	0.0979205	2.34211	0.559335											alcohol catabolic process;alcohol metabolic process;carbohydrate catabolic process;carbohydrate metabolic process;carbohydrate phosphorylation;catabolic process;cellular carbohydrate catabolic process;cellular carbohydrate metabolic process;cellular metabolic process;cellular process;dephosphorylation;fructose 2,6-bisphosphate metabolic process;fructose metabolic process;generation of precursor m…	6-phosphofructo-2-kinase activity;adenyl nucleotide binding;adenyl ribonucleotide binding;ATP binding;binding;carbohydrate kinase activity;carbohydrate phosphatase activity;catalytic activity;fructose-2,6-bisphosphate 2-phosphatase activity;hydrolase activity;hydrolase activity, acting on ester bonds;kinase activity;nucleotide binding;phosphatase activity;phosphofructokinase activity;phosphoric e…
2672	E9PZM7;A0A2I3BQU5	821;821	S	2	E9PZM7	E9PZM7		Scaf11	0.280113	0.135076	0.357036	-0.146393	0.369781	0.701362	0.0157958	0.930003	0.999906	0.147921	0.474643	0.827347	-0.410711	0.020991	0.0752717	-0.224344	0.236203	0.479954	-0.426506	0.0172692	0.0515034			3.06	0.920895	2.01724	0.658452	2.23684	0.452419											cellular component assembly;cellular component assembly at cellular level;cellular component organization;cellular component organization at cellular level;cellular component organization or biogenesis;cellular component organization or biogenesis at cellular level;cellular macromolecular complex assembly;cellular macromolecular complex subunit organization;cellular macromolecule metabolic proces…	binding;cation binding;ion binding;metal ion binding;transition metal ion binding;zinc ion binding
7163	Q62101	203	S	3	Q62101	Q62101	Serine/threonine-protein kinase D1	Prkd1	0.179081	0.0846818	0.285241	-0.247324	0.0124739	0.27795	0.259875	0.0175066	0.522369	NA	NA	NA	-0.16653	0.0742234	0.170605	NA	NA	NA	-0.426405	0.00021796	0.00284929			3.18	0.92035	1.18966	0.0740225	3.18421	0.970312		+	+	enzymatic activity, induced					P38D;PKACA;PRKD1	O15264;P17612;Q62101	anatomical structure formation involved in morphogenesis;angiogenesis;apoptosis;biological regulation;cell death;cell surface receptor linked signaling pathway;cellular component organization;cellular component organization at cellular level;cellular component organization or biogenesis;cellular component organization or biogenesis at cellular level;cellular macromolecule metabolic process;cellul…	adenyl nucleotide binding;adenyl ribonucleotide binding;ATP binding;binding;catalytic activity;cation binding;identical protein binding;ion binding;kinase activity;metal ion binding;nucleotide binding;phosphotransferase activity, alcohol group as acceptor;protein binding;protein kinase activity;protein kinase C activity;protein serine/threonine kinase activity;purine nucleotide binding;purine rib…
13475	H3BKV0;E9Q469;E9Q1A8;Q8R316-2;Q8R316	216;390;390;380;380	S	3	H3BKV0	H3BKV0	HMG box-containing protein 1	Hbp1	0.010302	0.939424	0.971874	0.373448	0.00730199	0.244289	-0.239109	0.0941545	0.887469	NA	NA	NA	0.124037	0.315305	0.462423	NA	NA	NA	0.363146	0.00867005	0.031543			3.34	0.919327	1.12069	0.0336577	2.65789	0.9508											biological regulation;biosynthetic process;cell surface receptor linked signaling pathway;cellular biosynthetic process;cellular macromolecule biosynthetic process;cellular macromolecule metabolic process;cellular metabolic process;cellular nitrogen compound metabolic process;cellular process;cellular response to stimulus;macromolecule biosynthetic process;macromolecule metabolic process;metaboli…	binding;DNA binding;nucleic acid binding;RNA binding
8803	Q8VDV3;D3Z585	69;69	S	2	Q8VDV3	Q8VDV3	Guanine nucleotide exchange factor for Rab-3A	Rab3il1	0.188406	0.33917	0.567241	0.137938	0.431477	0.740925	-0.04769	0.805845	0.999906	-0.147676	0.343114	0.766756	-0.0981585	0.573475	0.699736	-0.0746612	0.586247	0.777571	-0.0504685	0.771294	0.843055			3.14	0.918921	1.7069	0.245911	2.13158	0.508984											biological regulation;establishment of localization;establishment of protein localization;positive regulation of catalytic activity;positive regulation of GTPase activity;positive regulation of hydrolase activity;positive regulation of molecular function;protein transport;regulation of biological process;regulation of catabolic process;regulation of catalytic activity;regulation of cellular catab…	enzyme regulator activity;GTPase regulator activity;guanyl-nucleotide exchange factor activity;nucleoside-triphosphatase regulator activity;Rab guanyl-nucleotide exchange factor activity;Ras guanyl-nucleotide exchange factor activity;small GTPase regulator activity
5341	A2AFQ0;Q7TMY8-3;Q7TMY8;Q7TMY8-4;Q7TMY8-2;F6XP90	649;649;649;649;649;153	S	2	A2AFQ0	A2AFQ0	E3 ubiquitin-protein ligase HUWE1	Huwe1	0.340499	0.00147839	0.0560016	-0.050463	0.524278	0.792052	0.142356	0.121643	0.945107	0.181233	0.186653	0.64669	-0.248606	0.00620685	0.0347478	-0.233637	0.0680631	0.264258	-0.390962	0.000174587	0.00254831			3.06	0.918712	1.25862	0.108203	2.39474	0.646538		+									base-excision repair;cell differentiation;cellular component organization;cellular component organization at cellular level;cellular component organization or biogenesis;cellular component organization or biogenesis at cellular level;cellular developmental process;cellular macromolecule metabolic process;cellular metabolic process;cellular nitrogen compound metabolic process;cellular process;cell…	acid-amino acid ligase activity;binding;catalytic activity;DNA binding;ligase activity;ligase activity, forming carbon-nitrogen bonds;nucleic acid binding;small conjugating protein ligase activity;ubiquitin-protein ligase activity
5572	A0A2I3BQJ3;Q8K072	188;152	S	2	A0A2I3BQJ3	A0A2I3BQJ3	Receptor expression-enhancing protein 4	Reep4	0.0855593	0.606448	0.771361	-0.00712584	0.961555	0.987261	-0.14418	0.389513	0.999906	NA	NA	NA	-0.236865	0.125154	0.242666	NA	NA	NA	-0.0926851	0.533601	0.65223			3.14	0.918705	1.56897	0.168619	2.18421	0.540103											cell cycle phase;cell cycle process;cell division;cellular component organization;cellular component organization at cellular level;cellular component organization or biogenesis;cellular component organization or biogenesis at cellular level;cellular membrane organization;cellular process;membrane organization;mitosis;mitotic nuclear envelope reassembly;nuclear division;nuclear envelope organizat…	binding;cytoskeletal protein binding;microtubule binding;protein binding;tubulin binding
6592	F8WHJ1;J3QP99;A0A1C7CYU5;Q3U2I3-2;Q3U2I3;Q3U2I3-3	797;863;877;797;863;679	S	3	F8WHJ1	F8WHJ1	FTS and Hook-interacting protein	Fam160a2	0.184284	0.178848	0.409843	-0.170961	0.164233	0.531129	0.165091	0.225523	0.999906	NA	NA	NA	-0.190154	0.124812	0.242169	NA	NA	NA	-0.355245	0.00865086	0.0314921			3.14	0.918408	1.56897	0.206257	2.97368	0.948005		+									cellular component organization;cellular component organization at cellular level;cellular component organization or biogenesis;cellular component organization or biogenesis at cellular level;cellular process;early endosome to late endosome transport;endosome organization;endosome to lysosome transport;endosome transport;establishment of localization;establishment of localization in cell;establis…
9818	Q8C8I0;P51432	249;1105	S	3	Q8C8I0	Q8C8I0	1-phosphatidylinositol 4,5-bisphosphate phosphodiesterase beta-3	Plcb3	0.117036	0.372986	0.595693	0.128883	0.276199	0.631122	-0.0686937	0.597556	0.999906	-0.0491635	0.751201	0.93203	-0.0568466	0.624985	0.741434	-0.150887	0.289341	0.532491	0.0118471	0.91852	0.946803			3.18	0.917956	0.982759	0.0321989	2.02632	0.421523		+									biological regulation;catabolic process;cell communication;cell-cell signaling;cellular process;cellular response to stimulus;intracellular signal transduction;lipid catabolic process;lipid metabolic process;metabolic process;primary metabolic process;regulation of biological process;regulation of biological quality;regulation of blood pressure;regulation of cellular process;regulation of systemi…	binding;calcium ion binding;calmodulin binding;catalytic activity;cation binding;hydrolase activity;hydrolase activity, acting on ester bonds;ion binding;lipase activity;metal ion binding;molecular transducer activity;phosphatidylinositol phospholipase C activity;phospholipase activity;phospholipase C activity;phosphoric diester hydrolase activity;phosphoric ester hydrolase activity;protein bindi…
9873	Q5FWX6;Q8K1Y2;D3Z6I0;D3YU02	213;213;118;109	S	3	Q5FWX6	Q5FWX6	Serine/threonine-protein kinase;Serine/threonine-protein kinase D3;Protein kinase C	Prkd3	0.087836	0.281636	0.513947	-0.120864	0.106946	0.473964	0.154148	0.0695583	0.825453	0.275752	0.085634	0.516045	-0.0545515	0.449763	0.591999	-0.0428797	0.747422	0.87797	-0.2087	0.0100477	0.034861			3.22	0.917506	1.15517	0.0508223	2.97368	0.966222	+	+									biological regulation;cellular process;cellular response to stimulus;intracellular signal transduction;regulation of biological process;regulation of cellular process;response to stimulus;signal transduction	adenyl nucleotide binding;adenyl ribonucleotide binding;ATP binding;binding;catalytic activity;cation binding;ion binding;kinase activity;metal ion binding;nucleotide binding;phosphotransferase activity, alcohol group as acceptor;protein kinase activity;protein kinase C activity;protein serine/threonine kinase activity;purine nucleotide binding;purine ribonucleoside triphosphate binding;purine ri…
11864	O54824;O54824-2	839;141	S	2	O54824	O54824	Pro-interleukin-16;Interleukin-16	Il16	0.114823	0.558135	0.738142	0.117202	0.504744	0.782586	0.0295166	0.879636	0.999906	-0.14388	0.427192	0.809042	0.0318959	0.854863	0.910158	0.0716658	0.6548	0.820165	0.00237936	0.989106	0.993166			3.22	0.916604	1.43103	0.0931342	1.92105	0.317583		+									biological regulation;biosynthetic process;cell chemotaxis;cell migration;cell motility;cellular biosynthetic process;cellular component movement;cellular macromolecule biosynthetic process;cellular macromolecule metabolic process;cellular metabolic process;cellular nitrogen compound metabolic process;cellular process;cellular response to chemical stimulus;cellular response to stimulus;chemotaxis…	binding;cytokine activity;protein binding;receptor binding
7818	Q5NCJ0;B2RUJ6;Q5NCJ1;Q5NCJ4;Q5NCJ5	1094;1099;1102;809;817	S	2	Q5NCJ0	Q5NCJ0		Rapgef6	0.224234	0.206622	0.439502	0.129108	0.408282	0.725907	-0.0433162	0.801807	0.999906	-0.230851	0.225904	0.687511	-0.138442	0.376124	0.523089	-0.169611	0.31413	0.556424	-0.0951256	0.540038	0.657562			3.1	0.915765	1.32759	0.0930954	2.71053	0.911753		+									biological regulation;cell projection assembly;cell projection organization;cellular component assembly;cellular component assembly at cellular level;cellular component organization;cellular component organization at cellular level;cellular component organization or biogenesis;cellular component organization or biogenesis at cellular level;cellular localization;cellular macromolecule localization…	binding;enzyme binding;enzyme regulator activity;GTPase binding;GTPase regulator activity;GTP-dependent protein binding;guanyl-nucleotide exchange factor activity;lipid binding;nucleoside-triphosphatase regulator activity;phosphatidic acid binding;phospholipid binding;protein binding;Ras GTPase binding;small GTPase binding
6591	Q9D5D8	111	S	3	Q9D5D8	Q9D5D8	Chromodomain Y-like protein 2	Cdyl2	-0.0350618	0.800001	0.892919	0.268655	0.0441073	0.380477	-0.493904	0.00269495	0.230653	NA	NA	NA	-0.190187	0.139692	0.262236	NA	NA	NA	0.303717	0.0254425	0.0686294			3.22	0.915328	1.98276	0.357873	2.44737	0.852272	+											binding;catalytic activity;histone binding;methylated histone residue binding;protein binding
13209	Q9WV69;Q9WV69-3;Q9WV69-2;Q9WV69-4;A0A2I3BRR1	85;60;85;60;38	S	2	Q9WV69	Q9WV69	Dematin	Dmtn	0.320591	0.246711	0.479298	0.403546	0.110974	0.478383	0.0232325	0.931427	0.999906	-0.138692	0.588159	0.874506	0.106188	0.661217	0.770824	-0.133158	0.561504	0.759039	0.0829553	0.731731	0.812465			3.18	0.91498	1.81034	0.300166	2.60526	0.901143											actin cytoskeleton organization;actin filament bundle assembly;actin filament capping;actin filament organization;actin filament-based process;anatomical structure development;biological regulation;calcium-mediated signaling;calcium-mediated signaling using extracellular calcium source;calcium-mediated signaling using intracellular calcium source;cell development;cellular component assembly;cellu…	actin binding;binding;cytoskeletal protein binding;protein binding;protein self-association;receptor binding;spectrin binding
4544	F6SMY7;Q7TPH6-2;Q7TPH6;F7CZG3	2833;2943;2943;544	S	2	F6SMY7	F6SMY7	E3 ubiquitin-protein ligase MYCBP2	Mycbp2	0.439131	0.00419028	0.07855	-0.0963726	0.416149	0.731881	0.248106	0.0742059	0.836752	0.100517	0.472058	0.826629	-0.287397	0.0255349	0.0855214	-0.394323	0.00816375	0.121952	-0.535504	0.000371634	0.00393853			3.02	0.914263	1.43103	0.211337	2.34211	0.543335		+									anatomical structure morphogenesis;axon guidance;axonogenesis;biological regulation;biosynthetic process;branchiomotor neuron axon guidance;cell morphogenesis;cell morphogenesis involved in differentiation;cell morphogenesis involved in neuron differentiation;cell part morphogenesis;cell projection morphogenesis;cell projection organization;cellular biosynthetic process;cellular component morphog…	acid-amino acid ligase activity;binding;catalytic activity;cation binding;identical protein binding;ion binding;ligase activity;ligase activity, forming carbon-nitrogen bonds;metal ion binding;protein binding;protein dimerization activity;protein homodimerization activity;small conjugating protein ligase activity;transition metal ion binding;ubiquitin-protein ligase activity;zinc ion binding
5427	Q6A0A2;Q6A0A2-2;Q6A0A2-3	500;416;500	S	3	Q6A0A2	Q6A0A2	La-related protein 4B	Larp4b	0.366578	0.0905894	0.294263	0.144006	0.438016	0.744668	-0.0218194	0.91538	0.999906	0.107492	0.564803	0.865394	-0.244392	0.196941	0.332672	-0.161278	0.341333	0.581326	-0.222572	0.237571	0.361029			3.02	0.914243	1.39655	0.152287	2.13158	0.42089											biological regulation;positive regulation of biological process;positive regulation of biosynthetic process;positive regulation of cellular biosynthetic process;positive regulation of cellular metabolic process;positive regulation of cellular process;positive regulation of cellular protein metabolic process;positive regulation of macromolecule biosynthetic process;positive regulation of macromole…
12558	Q80YV4-2;Q80YV4;F7B6K4	406;406;264	T	2	Q80YV4-2	Q80YV4-2	Pantothenate kinase 4	Pank4	0.379619	0.0359527	0.189736	0.414909	0.0132361	0.279616	0.0353744	0.831941	0.999906	-0.171344	0.333599	0.762634	0.0706647	0.636637	0.750871	-0.103675	0.507627	0.71902	0.0352903	0.812928	0.873867			3.14	0.914233	1.46552	0.141156	2.18421	0.587892		+									biosynthetic process;cellular biosynthetic process;cellular metabolic process;cellular nitrogen compound metabolic process;cellular process;coenzyme A biosynthetic process;coenzyme A metabolic process;coenzyme biosynthetic process;coenzyme metabolic process;cofactor biosynthetic process;cofactor metabolic process;heterocycle metabolic process;metabolic process;nitrogen compound metabolic process;…	adenyl nucleotide binding;adenyl ribonucleotide binding;ATP binding;binding;catalytic activity;kinase activity;nucleotide binding;pantothenate kinase activity;phosphotransferase activity, alcohol group as acceptor;purine nucleotide binding;purine ribonucleoside triphosphate binding;purine ribonucleotide binding;ribonucleotide binding;transferase activity;transferase activity, transferring phospho…
2106	Q8K3Z9	319	S	4	Q8K3Z9	Q8K3Z9	Nuclear envelope pore membrane protein POM 121	Pom121	0.0728109	0.739016	0.856327	-0.130855	0.505841	0.783351	-0.259268	0.246271	0.999906	-0.140418	0.571457	0.868568	-0.462934	0.02996	0.0951796	-0.27948	0.221875	0.465417	-0.203666	0.305861	0.435331			3.1	0.913334	1.05172	0.0522675	2.44737	0.702051											establishment of localization;establishment of protein localization;establishment of RNA localization;mRNA transport;nucleic acid transport;nucleobase-containing compound transport;protein transport;RNA transport;transport
1499	Q9CR86	31	S	3	Q9CR86	Q9CR86	Calcium-regulated heat stable protein 1	Carhsp1	0.410065	0.078366	0.274091	-0.11548	0.559427	0.811145	-0.017051	0.938176	0.999906	0.160187	0.52675	0.852203	-0.542596	0.0139258	0.0578447	-0.312333	0.183051	0.420793	-0.525545	0.0165629	0.0499276			2.98	0.912463	2.2931	0.876425	2.44737	0.576917		+									biological regulation;cellular macromolecule metabolic process;cellular metabolic process;cellular nitrogen compound metabolic process;cellular process;macromolecule metabolic process;metabolic process;mRNA metabolic process;nitrogen compound metabolic process;nucleic acid metabolic process;nucleobase-containing compound metabolic process;posttranscriptional regulation of gene expression;primary …	binding;DNA binding;mRNA 3'-UTR binding;mRNA binding;nucleic acid binding;RNA binding
8066	E9PUA2;Q5BLK4;A0A286YDR9;A0A286YD79	132;132;132;132	S	2	E9PUA2	E9PUA2	Terminal uridylyltransferase 7	Zcchc6	0.258908	0.181965	0.412681	-0.0653925	0.697628	0.877091	0.195614	0.306578	0.999906	NA	NA	NA	-0.128686	0.448091	0.590757	NA	NA	NA	-0.3243	0.0693458	0.143785			3.1	0.911965	1.25862	0.0888295	2.44737	0.73814	+										cellular macromolecule metabolic process;cellular metabolic process;cellular nitrogen compound metabolic process;cellular process;macromolecule metabolic process;metabolic process;nitrogen compound metabolic process;nucleic acid metabolic process;nucleobase-containing compound metabolic process;primary metabolic process;RNA 3'-end processing;RNA metabolic process;RNA processing	binding;catalytic activity;cation binding;ion binding;metal ion binding;nucleotidyltransferase activity;RNA uridylyltransferase activity;transferase activity;transferase activity, transferring phosphorus-containing groups;transition metal ion binding;uridylyltransferase activity;zinc ion binding
5450	Q62093	191	S	3	Q62093	Q62093	Serine/arginine-rich splicing factor 2	Srsf2	0.0421595	0.874055	0.935618	-0.58769	0.0247017	0.333473	0.386457	0.161082	0.999225	0.646809	0.0462486	0.448553	-0.243392	0.315077	0.462122	0.115845	0.659166	0.823721	-0.62985	0.0173849	0.0517551			3.26	0.91081	2.36207	0.822467	2.92105	0.902226											biological regulation;cellular macromolecule metabolic process;cellular metabolic process;cellular nitrogen compound metabolic process;cellular process;macromolecule metabolic process;metabolic process;mRNA metabolic process;mRNA processing;nitrogen compound metabolic process;nucleic acid metabolic process;nucleobase-containing compound metabolic process;primary metabolic process;regulation of al…	binding;nucleic acid binding;nucleotide binding;pre-mRNA binding;RNA binding
1851	Q4V9W2	96	S	2	Q4V9W2	Q4V9W2	Protein SREK1IP1	Srek1ip1	0.375135	0.0402119	0.198733	-0.088012	0.562565	0.812433	-0.0309232	0.854811	0.999906	NA	NA	NA	-0.494071	0.00496669	0.030221	NA	NA	NA	-0.463148	0.00751619	0.028684			2.98	0.910548	1.08621	0.087633	2.18421	0.368029											cellular macromolecule metabolic process;cellular metabolic process;cellular nitrogen compound metabolic process;cellular process;macromolecule metabolic process;metabolic process;mRNA metabolic process;mRNA processing;nitrogen compound metabolic process;nucleic acid metabolic process;nucleobase-containing compound metabolic process;primary metabolic process;RNA metabolic process;RNA processing;R…	binding;cation binding;ion binding;metal ion binding;nucleic acid binding;transition metal ion binding;zinc ion binding
3744	A0A0J9YTV1;A0A140LIZ1;A0A0J9YVJ6;E9Q9A5;G5E8N7;Q9JLV6-2;Q9JLV6	143;63;143;143;143;143;143	S	2	A0A0J9YTV1	A0A0J9YTV1	Bifunctional polynucleotide phosphatase/kinase;Polynucleotide 3'-phosphatase;Polynucleotide 5'-hydroxyl-kinase	Pnkp	0.391917	0.0152839	0.128061	0.100749	0.440516	0.746039	-0.0414705	0.774359	0.999906	-0.0032078	0.981511	0.995619	-0.332638	0.0201423	0.073568	-0.119672	0.344839	0.584559	-0.291167	0.037766	0.0912145			2.98	0.909856	1.25862	0.117514	2.60526	0.798256											cellular macromolecule metabolic process;cellular metabolic process;cellular nitrogen compound metabolic process;cellular process;cellular response to stimulus;cellular response to stress;dephosphorylation;detection of stimulus;DNA damage response, detection of DNA damage;DNA metabolic process;DNA repair;macromolecule metabolic process;metabolic process;nitrogen compound metabolic process;nucleic…	adenyl nucleotide binding;adenyl ribonucleotide binding;ATP binding;ATP-dependent polydeoxyribonucleotide 5'-hydroxyl-kinase activity;ATP-dependent polynucleotide kinase activity;binding;catalytic activity;DNA binding;double-stranded DNA binding;hydrolase activity;hydrolase activity, acting on ester bonds;kinase activity;nucleic acid binding;nucleobase-containing compound kinase activity;nucleoti…
433	Q8BTI8;Q8BTI8-2;Q8BTI8-3	1996;1900;1996	S	3	Q8BTI8	Q8BTI8	Serine/arginine repetitive matrix protein 2	Srrm2	0.413929	0.228342	0.46138	-0.840528	0.0126032	0.27795	0.353571	0.300078	0.999906	0.439259	0.240291	0.698998	-0.900886	0.00839371	0.0418903	-0.878646	0.0188561	0.161048	-1.25446	0.000780848	0.0062014			3.22	0.909322	1.63793	0.478806	2.60526	0.460148											cellular macromolecule metabolic process;cellular metabolic process;cellular nitrogen compound metabolic process;cellular process;macromolecule metabolic process;metabolic process;mRNA metabolic process;mRNA processing;nitrogen compound metabolic process;nucleic acid metabolic process;nucleobase-containing compound metabolic process;primary metabolic process;RNA metabolic process;RNA processing;R…
9067	Q99N57-2;Q99N57;F6TUC4	259;259;66	S	4	Q99N57-2	Q99N57-2	RAF proto-oncogene serine/threonine-protein kinase	Raf1	-0.0762564	0.450516	0.659112	-0.0238196	0.790275	0.918971	-0.139945	0.176199	0.999906	-0.0268354	0.81824	0.951571	-0.0875085	0.336187	0.484408	0.0310376	0.766543	0.889279	0.0524368	0.560177	0.675362	+		3.22	0.908632	1.22414	0.0456251	2.18421	0.619149	+		+	molecular association, regulation; intracellular localization; enzymatic activity, inhibited	cell growth, altered	14-3-3 beta(INDUCES); HRas(DISRUPTS); MEK1(DISRUPTS)			Akt1	P31750	activation of MAPKK activity;activation of protein kinase activity;anatomical structure development;biological regulation;carbohydrate homeostasis;cell differentiation;cell surface receptor linked signaling pathway;cellular chemical homeostasis;cellular component assembly;cellular component organization;cellular component organization at cellular level;cellular component organization or biogenesi…	adenyl nucleotide binding;adenyl ribonucleotide binding;ATP binding;binding;catalytic activity;cation binding;enzyme binding;GTPase binding;identical protein binding;ion binding;kinase activity;MAP kinase kinase kinase activity;metal ion binding;molecular transducer activity;nucleotide binding;phosphotransferase activity, alcohol group as acceptor;protein binding;protein kinase activity;protein s…
14037	B2RR03;P56400	194;186	S	3	B2RR03	B2RR03	Platelet glycoprotein Ib beta chain	Gp1bb	0.103439	0.472398	0.676639	0.24855	0.0672277	0.420623	0.0148815	0.916891	0.999906	-0.381746	0.184031	0.64432	0.159992	0.222342	0.361594	-0.321793	0.208391	0.450165	0.145111	0.266113	0.393364			3.26	0.908292	1.18966	0.0444209	2.13158	0.597026	+										biological adhesion;biological regulation;blood coagulation;cell adhesion;cellular process;coagulation;hemostasis;multicellular organismal process;regulation of biological quality;regulation of body fluid levels
11032	P70313	1176	S	3	P70313	P70313	Nitric oxide synthase, endothelial	Nos3	0.135317	0.427218	0.640411	-0.0847149	0.576157	0.820519	0.214908	0.215045	0.999906	0.151629	0.531935	0.854454	-0.00512378	0.972873	0.984447	-0.00609307	0.977372	0.989782	-0.220032	0.159305	0.268119			3.18	0.906792	1.05172	0.0414523	2.23684	0.595931	+		+	enzymatic activity, induced	signaling pathway regulation			BVR S-nitrosylation	CAMK2A	Q9UQM7	amine catabolic process;amine metabolic process;anatomical structure development;anatomical structure formation involved in morphogenesis;angiogenesis;arginine catabolic process;arginine metabolic process;biological regulation;biosynthetic process;blood vessel remodeling;carboxylic acid catabolic process;carboxylic acid metabolic process;catabolic process;cell migration;cell motility;cell surface…	actin binding;actin monomer binding;amine binding;amino acid binding;arginine binding;binding;carboxylic acid binding;catalytic activity;cation binding;coenzyme binding;cofactor binding;cytoskeletal protein binding;flavin adenine dinucleotide binding;FMN binding;heme binding;ion binding;iron ion binding;metal ion binding;monooxygenase activity;NADP binding;NADPH-hemoprotein reductase activity;nit…
9095	A2AUE1;G5E8T0;P60904	10;10;10	S	2	A2AUE1	A2AUE1	DnaJ homolog subfamily C member 5	Dnajc5	-0.042626	0.870477	0.933552	-0.219049	0.356205	0.69195	0.0899538	0.731214	0.999906	0.19295	0.487088	0.833929	-0.0864697	0.712084	0.807235	0.136796	0.580014	0.773695	-0.176423	0.454982	0.582897			3.22	0.905783	1.56897	0.140211	2.76316	0.930449											biological regulation;negative regulation of apoptosis;negative regulation of biological process;negative regulation of cell death;negative regulation of cellular process;negative regulation of neuron apoptosis;negative regulation of programmed cell death;regulation of apoptosis;regulation of biological process;regulation of cell death;regulation of cellular process;regulation of neuron apoptosis…
14483	Q04735;Q04735-2	153;118	S	2	Q04735	Q04735	Cyclin-dependent kinase 16	Cdk16	-0.107253	0.198342	0.429823	0.0529258	0.468595	0.762186	0.0337153	0.677662	0.999906	0.0444919	0.780945	0.940795	0.193894	0.0163019	0.0644682	0.0411858	0.773525	0.893667	0.160179	0.0407015	0.0965498			3.38	0.905353	1.22414	0.0371612	2.71053	0.95444		+	+	molecular association, regulation; intracellular localization		CBCP1(DISRUPTS); CCNYL1(DISRUPTS)					biological regulation;cell projection organization;cellular component organization;cellular component organization at cellular level;cellular component organization or biogenesis;cellular component organization or biogenesis at cellular level;cellular process;establishment of localization;establishment of localization in cell;exocytosis;gamete generation;growth hormone secretion;hormone secretion…	adenyl nucleotide binding;adenyl ribonucleotide binding;ATP binding;binding;catalytic activity;cyclin-dependent protein kinase activity;kinase activity;nucleotide binding;phosphotransferase activity, alcohol group as acceptor;protein kinase activity;protein serine/threonine kinase activity;purine nucleotide binding;purine ribonucleoside triphosphate binding;purine ribonucleotide binding;ribonucle…
9959	Q8BZI0	747	S	2	Q8BZI0	Q8BZI0	Actin filament-associated protein 1-like 1	Afap1l1	0.014645	0.892003	0.944478	-0.0214106	0.824473	0.933147	-0.0152432	0.887624	0.999906	NA	NA	NA	-0.0512988	0.596699	0.718781	NA	NA	NA	-0.0360556	0.709232	0.795817			3.18	0.905074	1.39655	0.080849	2.28947	0.699574		+
8891	B7ZCJ0;A0A0A0MQE8;B7ZCJ1;Q6DFV3	1847;1851;1857;1846	T	2	B7ZCJ0	B7ZCJ0	Rho GTPase-activating protein 21	Arhgap21	0.0554604	0.699798	0.832849	0.0369905	0.773435	0.912279	-0.0762014	0.597138	0.999906	NA	NA	NA	-0.0946713	0.464974	0.605126	NA	NA	NA	-0.0184699	0.885572	0.924683			3.14	0.905004	1.22414	0.0541003	2.18421	0.588471											biological regulation;cellular component movement;cellular component organization;cellular component organization at cellular level;cellular component organization or biogenesis;cellular component organization or biogenesis at cellular level;cellular localization;cellular process;cellular response to stimulus;cytoskeleton-dependent intracellular transport;establishment of Golgi localization;estab…	enzyme activator activity;enzyme regulator activity;GTPase activator activity;GTPase regulator activity;nucleoside-triphosphatase regulator activity
4251	Q8CGN4-4;Q8CGN4-3;Q8CGN4-2;Q8CGN4	1125;1143;1125;1143	S	3	Q8CGN4-4	Q8CGN4-4	BCL-6 corepressor	Bcor	0.338692	0.126753	0.346021	0.0445239	0.814843	0.929745	-0.00978147	0.963262	0.999906	NA	NA	NA	-0.303949	0.12559	0.243298	NA	NA	NA	-0.294168	0.137204	0.239928			2.98	0.903972	1.12069	0.0750049	2.28947	0.556184											anatomical structure development;anatomical structure morphogenesis;biological regulation;biosynthetic process;cellular biosynthetic process;cellular component organization;cellular component organization at cellular level;cellular component organization or biogenesis;cellular component organization or biogenesis at cellular level;cellular macromolecule biosynthetic process;cellular macromolecule…	acid-amino acid ligase activity;binding;catalytic activity;DNA binding;enzyme binding;heat shock protein binding;histone deacetylase binding;ligase activity;ligase activity, forming carbon-nitrogen bonds;nucleic acid binding;protein binding;protein binding transcription factor activity;regulatory region DNA binding;regulatory region nucleic acid binding;small conjugating protein ligase activity;t…
12930	Q9QUG9	554	S	4	Q9QUG9	Q9QUG9	RAS guanyl-releasing protein 2	Rasgrp2	0.182846	0.246537	0.479117	0.097704	0.481864	0.770391	0.175668	0.264693	0.999906	0.115361	0.481041	0.830933	0.0905259	0.514098	0.650025	0.11453	0.435467	0.664263	-0.0851425	0.539071	0.656828			3.18	0.90337	1.32759	0.0775641	2.18421	0.580879		+	+	activity, induced; molecular association, regulation		14-3-3 beta(INDUCES)			PKACA	P17612	biological regulation;cellular process;cellular response to calcium ion;cellular response to chemical stimulus;cellular response to inorganic substance;cellular response to metal ion;cellular response to stimulus;intracellular signal transduction;positive regulation of catalytic activity;positive regulation of GTPase activity;positive regulation of hydrolase activity;positive regulation of molecu…	binding;calcium ion binding;cation binding;enzyme regulator activity;GTPase regulator activity;guanyl-nucleotide exchange factor activity;ion binding;metal ion binding;nucleoside-triphosphatase regulator activity
14754	P81122	573	S	2	P81122	P81122	Insulin receptor substrate 2	Irs2	-0.177254	0.114604	0.329739	0.06165	0.5235	0.791766	-0.0262985	0.806478	0.999906	0.0371311	0.809048	0.94858	0.212605	0.0405634	0.114793	0.198664	0.168202	0.403061	0.238904	0.0237795	0.0652085			3.42	0.903085	1.32759	0.0426593	2.02632	0.526185	+		+	molecular association, regulation		14-3-3 beta(INDUCES)					anatomical structure development;biological regulation;brain development;carbohydrate homeostasis;cell proliferation;cell surface receptor linked signaling pathway;cellular chemical homeostasis;cellular glucose homeostasis;cellular homeostasis;cellular process;cellular response to carbohydrate stimulus;cellular response to chemical stimulus;cellular response to endogenous stimulus;cellular respon…	binding;enzyme binding;insulin receptor binding;kinase binding;molecular transducer activity;phosphatidylinositol 3-kinase binding;protein binding;protein complex binding;protein kinase binding;receptor binding;signal transducer activity
4399	Q9JM14	184	S	2	Q9JM14	Q9JM14	5'(3')-deoxyribonucleotidase, cytosolic type	Nt5c	0.340629	0.0527269	0.226607	0.0013644	0.992572	0.99796	0.0440382	0.788378	0.999906	0.178485	0.251108	0.70725	-0.295226	0.0595104	0.147551	-0.164141	0.23886	0.482563	-0.339265	0.0335468	0.0836897			2.98	0.90269	1.18966	0.0906483	2.02632	0.289491											2'-deoxyribonucleotide metabolic process;catabolic process;cellular catabolic process;cellular metabolic process;cellular nitrogen compound catabolic process;cellular nitrogen compound metabolic process;cellular process;deoxyribonucleotide catabolic process;deoxyribonucleotide metabolic process;dephosphorylation;heterocycle catabolic process;heterocycle metabolic process;metabolic process;nitroge…	5'-nucleotidase activity;binding;catalytic activity;cation binding;hydrolase activity;hydrolase activity, acting on ester bonds;ion binding;metal ion binding;nucleotidase activity;nucleotide binding;phosphatase activity;phosphoric ester hydrolase activity;pyrimidine nucleotide binding
6341	E9Q616	5555	S	2	E9Q616	E9Q616		Ahnak	-0.30536	0.0967913	0.303902	-0.496177	0.00600918	0.237704	-0.00930527	0.957508	0.999906	-0.13142	0.377775	0.784063	-0.200122	0.213191	0.350653	-0.288707	0.0465342	0.224325	-0.190817	0.234072	0.357114			3.34	0.901048	1.36207	0.0716924	2.34211	0.692205	+								P38A	P47811	biological regulation;cellular component assembly;cellular component organization;cellular component organization or biogenesis;macromolecular complex assembly;macromolecular complex subunit organization;protein complex assembly;protein complex subunit organization;protein oligomerization;regulation of biological process;regulation of cellular metabolic process;regulation of cellular process;regu…
10782	D3YZP9;F7B4D5;F6SXB0	344;57;69	S	2	D3YZP9	D3YZP9	Coiled-coil domain-containing protein 6	Ccdc6	-0.0630496	0.659829	0.808283	-0.272532	0.0474377	0.388395	0.19378	0.18862	0.999906	0.350952	0.0703379	0.494438	-0.0157026	0.902137	0.940036	0.200604	0.225008	0.468626	-0.209483	0.117051	0.212759			3.26	0.900986	1.25862	0.057396	2.07895	0.437252	+
12836	A0A0A0MQ88;Q8K4R4	276;299	S	2	A0A0A0MQ88	A0A0A0MQ88	Cytoplasmic phosphatidylinositol transfer protein 1	Pitpnc1	0.137165	0.354125	0.57986	0.0922934	0.482782	0.77082	0.130638	0.376803	0.999906	0.142067	0.406856	0.798068	0.0857671	0.513753	0.649831	-0.0568627	0.706597	0.854507	-0.0448711	0.731157	0.81206			3.18	0.900512	1.25862	0.0602163	2.02632	0.419185											biological regulation;cellular lipid metabolic process;cellular metabolic process;cellular process;cellular response to stimulus;establishment of localization;glycerolipid metabolic process;glycerophospholipid metabolic process;lipid metabolic process;lipid transport;metabolic process;organic substance transport;organophosphate metabolic process;phosphatidylinositol metabolic process;phospholipid…	binding;lipid binding;lipid transporter activity;phosphatidylinositol transporter activity;phospholipid transporter activity;substrate-specific transporter activity;transporter activity
5116	Q0VBL3-2;Q0VBL3	258;258	S	3	Q0VBL3-2	Q0VBL3-2		Rbm15	0.194059	0.23465	0.467936	0.0829315	0.562366	0.812433	-0.148232	0.358868	0.999906	0.014821	0.940036	0.984162	-0.259359	0.0846597	0.186524	0.00223518	0.989879	0.994548	-0.111128	0.439787	0.56914			3.02	0.900223	2.32759	0.791744	2.39474	0.721221		+									anatomical structure development;anatomical structure morphogenesis;biological regulation;blood vessel development;branching morphogenesis of a tube;cardiac septum morphogenesis;developmental process;hemopoietic or lymphoid organ development;morphogenesis of a branching epithelium;morphogenesis of a branching structure;morphogenesis of an epithelium;multicellular organismal process;negative regul…	binding;nucleotide binding
11369	H7BX26;Q6A065;A0A0A6YXK7;Q8BVZ1-2;Q8BVZ1	1150;1150;385;203;218	S	2	H7BX26	H7BX26	Centrosomal protein of 170 kDa;Perilipin-5	Cep170;Plin5	0.104496	0.524531	0.71449	0.245071	0.109074	0.476397	-0.131044	0.426784	0.999906	-0.279181	0.178608	0.640319	0.00953102	0.947875	0.968697	0.0251243	0.887263	0.951078	0.140575	0.342926	0.474192			3.14	0.899792	1.67241	0.173921	2.60526	0.9163											biological regulation;cellular component organization;cellular component organization at cellular level;cellular component organization or biogenesis;cellular component organization or biogenesis at cellular level;cellular localization;cellular process;lipid localization;lipid metabolic process;lipid particle organization;lipid storage;localization;macromolecule localization;metabolic process;mit…	binding;enzyme binding;identical protein binding;lipase binding;protein binding
629	Q6NS46	1468	S	2	Q6NS46	Q6NS46	Protein RRP5 homolog	Pdcd11	0.880823	0.00424453	0.0786867	-0.104113	0.659285	0.859755	0.195112	0.462744	0.999906	0.294559	0.331342	0.760892	-0.789824	0.00417242	0.0271889	-0.718149	0.0191381	0.161827	-0.984936	0.00079203	0.00624987			2.9	0.899079	0.982759	0.171451	2.39474	0.343525											cellular macromolecule metabolic process;cellular metabolic process;cellular nitrogen compound metabolic process;cellular process;macromolecule metabolic process;maturation of 5.8S rRNA;maturation of 5.8S rRNA from tricistronic rRNA transcript (SSU-rRNA, 5.8S rRNA, LSU-rRNA);maturation of SSU-rRNA;maturation of SSU-rRNA from tricistronic rRNA transcript (SSU-rRNA, 5.8S rRNA, LSU-rRNA);metabolic p…	binding;nucleic acid binding;protein binding;RNA binding;transcription factor binding
567	A0A0N4SVC2;E9QP00;Q6PFR5;F8WJG3;P62996	260;262;261;166;266	S	3	A0A0N4SVC2;F8WJG3	F8WJG3	Transformer-2 protein homolog alpha;Transformer-2 protein homolog beta	Tra2a;Tra2b	0.3995	0.0651093	0.249377	-0.147665	0.422016	0.735182	-0.276917	0.187008	0.999906	-0.133993	0.5047	0.843284	-0.824082	0.000400778	0.00656958	-0.651357	0.00362015	0.0955362	-0.547165	0.00840175	0.0308432			2.98	0.898676	2.08621	0.760538	2.55263	0.566883		+									biological regulation;cellular macromolecule metabolic process;cellular metabolic process;cellular nitrogen compound metabolic process;cellular process;cerebral cortex regionalization;developmental process;macromolecule metabolic process;metabolic process;mRNA metabolic process;mRNA processing;nitrogen compound metabolic process;nuclear mRNA splicing, via spliceosome;nucleic acid metabolic proces…	binding;identical protein binding;mRNA binding;nucleic acid binding;nucleotide binding;protein binding;RNA binding
8885	Q9D1J1	181	S	3	Q9D1J1	Q9D1J1	Adaptin ear-binding coat-associated protein 2	Necap2	-0.047628	0.651744	0.80335	-0.174797	0.0793175	0.435312	0.0323693	0.758567	0.999906	0.279245	0.115109	0.559548	-0.0947997	0.322155	0.469619	0.231258	0.141218	0.369254	-0.127169	0.190218	0.304968			3.18	0.898471	2.01724	0.439022	2.23684	0.621526											cellular component organization;cellular component organization or biogenesis;cellular membrane organization;cellular process;endocytosis;establishment of localization;establishment of protein localization;membrane invagination;membrane organization;protein transport;transport;vesicle-mediated transport
2589	D3Z4E3;Q8BZS9;Q8BZS9-2	242;375;382	S	2	D3Z4E3	D3Z4E3	Putative pre-mRNA-splicing factor ATP-dependent RNA helicase DHX32	Dhx32	0.576683	0.0172941	0.135362	-0.238793	0.231944	0.594016	0.397289	0.0841105	0.861608	0.238331	0.361845	0.777889	-0.418187	0.0461075	0.124898	-0.713409	0.00936833	0.12802	-0.815476	0.000782834	0.0062046			2.94	0.897725	1.43103	0.286037	2.02632	0.198563											cellular macromolecule metabolic process;cellular metabolic process;cellular nitrogen compound metabolic process;cellular process;macromolecule metabolic process;metabolic process;mRNA metabolic process;mRNA processing;nitrogen compound metabolic process;nuclear mRNA splicing, via spliceosome;nucleic acid metabolic process;nucleobase-containing compound metabolic process;primary metabolic process…	adenyl nucleotide binding;adenyl ribonucleotide binding;ATP binding;ATPase activity;ATPase activity, coupled;ATP-dependent helicase activity;ATP-dependent RNA helicase activity;binding;catalytic activity;helicase activity;hydrolase activity;hydrolase activity, acting on acid anhydrides;hydrolase activity, acting on acid anhydrides, in phosphorus-containing anhydrides;nucleoside-triphosphatase act…
5025	D3Z653;Q6KAU8-2;Q6KAU8	238;238;238	S	2	D3Z653	D3Z653	Autophagy-related protein 16-2	Atg16l2	0.303859	0.0353537	0.188445	0.00262961	0.982339	0.994788	0.037797	0.776278	0.999906	NA	NA	NA	-0.263433	0.040484	0.114665	NA	NA	NA	-0.30123	0.0217566	0.0611159			2.98	0.897705	0.948276	0.0465839	2.07895	0.35275											autophagic vacuole assembly;cellular component assembly;cellular component assembly at cellular level;cellular component organization;cellular component organization at cellular level;cellular component organization or biogenesis;cellular component organization or biogenesis at cellular level;cellular process;establishment of localization;establishment of protein localization;organelle assembly;o…
12050	Q6P9R1	77	S	2	Q6P9R1	Q6P9R1	ATP-dependent RNA helicase DDX51	Ddx51	0.292803	0.0949936	0.301165	0.0814171	0.586523	0.824727	0.253593	0.143242	0.974515	0.235853	0.195063	0.655628	0.0422077	0.777115	0.85463	0.0917126	0.559699	0.757473	-0.211385	0.170376	0.281681			3.1	0.896833	1.01724	0.0457378	3.07895	0.975501											cellular macromolecule metabolic process;cellular metabolic process;cellular nitrogen compound metabolic process;cellular process;macromolecule metabolic process;metabolic process;ncRNA metabolic process;ncRNA processing;nitrogen compound metabolic process;nucleic acid metabolic process;nucleobase-containing compound metabolic process;primary metabolic process;RNA metabolic process;RNA processing…	adenyl nucleotide binding;adenyl ribonucleotide binding;ATP binding;ATPase activity;ATPase activity, coupled;ATP-dependent helicase activity;ATP-dependent RNA helicase activity;binding;catalytic activity;helicase activity;hydrolase activity;hydrolase activity, acting on acid anhydrides;hydrolase activity, acting on acid anhydrides, in phosphorus-containing anhydrides;nucleoside-triphosphatase act…
9440	A0A1B0GRU3;E9Q8K8;Q6ZPZ3-2;Q6ZPZ3	911;986;952;1035	S	3	A0A1B0GRU3	A0A1B0GRU3	Zinc finger CCCH domain-containing protein 4	Zc3h4	0.0888851	0.550262	0.732793	0.14414	0.285777	0.640057	-0.127628	0.394267	0.999906	0.0758321	0.646251	0.897408	-0.0723731	0.586156	0.710504	0.17952	0.238687	0.4824	0.0552552	0.676977	0.770743			3.1	0.896462	1.81034	0.273611	2.23684	0.662301												binding;cation binding;ion binding;metal ion binding
8786	O55137;A0A1Y7VMZ4;Q91YQ6;Q32Q92-2;Q32Q92;Q9QYR7-2;Q8BWN8;Q6Q2Z6;Q9QYR7	56;67;56;56;56;56;56;56;67	S	3	O55137	O55137	Acyl-coenzyme A thioesterase 1;Acyl-coenzyme A thioesterase 6;Acyl-coenzyme A thioesterase 3;Acyl-coenzyme A thioesterase 4;Acyl-coenzyme A thioesterase 5	Acot1;Acot5;Acot6;Acot3;Acot4	0.15512	0.272987	0.504898	-0.174012	0.174343	0.538854	0.230222	0.112488	0.929644	0.111613	0.504121	0.843284	-0.09891	0.429566	0.573006	-0.24376	0.121206	0.342738	-0.329132	0.0170338	0.0509472			3.1	0.89559	1.22414	0.0716642	1.92105	0.237902											acyl-CoA metabolic process;carboxylic acid catabolic process;carboxylic acid metabolic process;catabolic process;cellular catabolic process;cellular ketone metabolic process;cellular lipid metabolic process;cellular metabolic process;cellular process;coenzyme metabolic process;cofactor metabolic process;dicarboxylic acid catabolic process;dicarboxylic acid metabolic process;fatty acid metabolic p…	acyl-CoA hydrolase activity;acyl-CoA thioesterase activity;binding;carboxylic ester hydrolase activity;catalytic activity;CoA hydrolase activity;hydrolase activity;hydrolase activity, acting on ester bonds;palmitoyl-CoA hydrolase activity;protein binding;receptor binding;succinyl-CoA hydrolase activity;thiolester hydrolase activity
8258	A2AQ41;Q80TY0;A0A0A6YWT1;A2AQ43;A2AQ44;A2AQ42;A2AQ45;Q80TY0-4;Q80TY0-2;Q80TY0-3;Q80TY0-5	296;296;39;296;296;296;296;217;296;296;296	S	2	A2AQ41	A2AQ41	Formin-binding protein 1	Fnbp1	0.140114	0.557426	0.73775	0.169904	0.428807	0.738965	-0.151074	0.52744	0.999906	-0.237084	0.21015	0.67025	-0.121284	0.570038	0.697132	-0.193359	0.250101	0.494578	0.0297905	0.888426	0.926431			3.06	0.895588	1.43103	0.105639	2.39474	0.780269											cellular component organization;cellular component organization or biogenesis;cellular membrane organization;cellular process;endocytosis;establishment of localization;membrane invagination;membrane organization;transport;vesicle-mediated transport	binding;identical protein binding;lipid binding;protein binding
7570	A2ACC7;F8WHN4;A2ACC6;E9Q0J2;Q8BQZ4;Q8BQZ4-2	47;359;359;359;359;359	S	2	A2ACC7	A2ACC7	Ral GTPase-activating protein subunit beta	Ralgapb	-0.0396607	0.720831	0.846314	-0.148679	0.148729	0.516745	-0.039669	0.720776	0.999906	-0.277432	0.0411893	0.437752	-0.148687	0.148708	0.273665	-0.204138	0.0830332	0.287582	-0.109018	0.281317	0.409576			3.14	0.895563	1.46552	0.103876	2.5	0.830835		+									biological regulation;cellular process;cellular response to stimulus;intracellular signal transduction;Ral protein signal transduction;Ras protein signal transduction;regulation of biological process;regulation of cellular localization;regulation of cellular process;regulation of exocyst localization;regulation of localization;regulation of protein localization;response to stimulus;signal transdu…	binding;enzyme activator activity;enzyme regulator activity;GTPase activator activity;GTPase regulator activity;nucleoside-triphosphatase regulator activity;protein binding;protein dimerization activity;protein heterodimerization activity
16719	A0A0A0MQC7;A2A5Y6;P10637-2;P10637;B1AQW2;P10637-4;P10637-6;P10637-3;P10637-5	506;522;203;506;163;145;123;145;145	S	3	A0A0A0MQC7	A0A0A0MQC7	Microtubule-associated protein;Microtubule-associated protein tau	Mapt	-0.0296789	0.808612	0.897909	0.385012	0.00301856	0.197295	0.0169875	0.889656	0.999906	-0.10518	0.474905	0.827552	0.431678	0.00128223	0.0129296	0.057855	0.657775	0.822443	0.414691	0.00174885	0.0105731			3.5	0.895124	1.63793	0.0945513	2.71053	0.960439	+		+	molecular association, regulation		AKAP5(INDUCES); PKAR2B(INDUCES); PKACB(INDUCES)			PKACA	P17612	adult behavior;adult locomotory behavior;adult walking behavior;anatomical structure morphogenesis;axon cargo transport;axon extension;axonogenesis;behavior;biological regulation;cell growth;cell migration;cell motility;cell part morphogenesis;cell projection morphogenesis;cell projection organization;cellular component morphogenesis;cellular component movement;cellular component organization;cel…	apolipoprotein binding;binding;cytoskeletal protein binding;enzyme binding;kinase binding;lipoprotein particle binding;microtubule binding;protein binding;protein domain specific binding;protein kinase binding;protein-lipid complex binding;SH3 domain binding;tubulin binding
8500	D3YTT9;Q6KAQ7	96;96	S	3	D3YTT9	D3YTT9	ZZ-type zinc finger-containing protein 3	Zzz3	-0.117701	0.423236	0.637857	-0.0811246	0.535222	0.796899	-0.147136	0.319913	0.999906	NA	NA	NA	-0.110559	0.400899	0.547094	NA	NA	NA	0.0365762	0.778602	0.848287			3.18	0.894668	1.36207	0.0647821	2.5	0.860815											biological regulation;biosynthetic process;cellular biosynthetic process;cellular macromolecule biosynthetic process;cellular macromolecule metabolic process;cellular metabolic process;cellular nitrogen compound metabolic process;cellular process;macromolecule biosynthetic process;macromolecule metabolic process;metabolic process;nitrogen compound metabolic process;nucleic acid metabolic process;…	binding;cation binding;chromatin binding;DNA binding;ion binding;metal ion binding;nucleic acid binding;transition metal ion binding;zinc ion binding
6402	E9PZM7;A0A2I3BQU5	821;821	S	2	E9PZM7	E9PZM7		Scaf11	0.0878649	0.51273	0.70553	-0.0515944	0.665978	0.862611	-0.0586919	0.660544	0.999906	0.073433	0.61276	0.881498	-0.198151	0.112494	0.225547	-0.0117848	0.92718	0.969337	-0.139459	0.253123	0.379368			3.06	0.894524	2.01724	0.510735	2.23684	0.590469											cellular component assembly;cellular component assembly at cellular level;cellular component organization;cellular component organization at cellular level;cellular component organization or biogenesis;cellular component organization or biogenesis at cellular level;cellular macromolecular complex assembly;cellular macromolecular complex subunit organization;cellular macromolecule metabolic proces…	binding;cation binding;ion binding;metal ion binding;transition metal ion binding;zinc ion binding
3612	Q6ZPR6-2;Q6ZPR6	892;993	S	3	Q6ZPR6-2	Q6ZPR6-2	Inhibitor of Bruton tyrosine kinase	Ibtk	0.287652	0.0771556	0.27227	-0.201207	0.157904	0.526205	0.148329	0.341936	0.999906	NA	NA	NA	-0.340531	0.0242715	0.0828047	NA	NA	NA	-0.48886	0.00276184	0.0142723			2.98	0.894484	1.60345	0.289791	2.34211	0.557812	+	+									biological regulation;calcium ion homeostasis;calcium ion transport;calcium ion transport into cytosol;cation homeostasis;cation transport;cellular calcium ion homeostasis;cellular cation homeostasis;cellular chemical homeostasis;cellular divalent inorganic cation homeostasis;cellular homeostasis;cellular ion homeostasis;cellular metal ion homeostasis;cellular process;chemical homeostasis;cytosol…	binding;enzyme binding;enzyme inhibitor activity;enzyme regulator activity;kinase binding;kinase inhibitor activity;kinase regulator activity;protein binding;protein kinase binding;protein kinase inhibitor activity;protein kinase regulator activity;protein tyrosine kinase inhibitor activity
15638	Q8BG15-5;Q8BG15-3;Q8BG15;Q8BG15-6;Q8BG15-2;Q8BG15-4	9;9;9;9;9;9	S	2	Q8BG15-5	Q8BG15-5	CTD small phosphatase-like protein 2	Ctdspl2	0.22089	0.295825	0.52812	0.454531	0.0255521	0.336616	0.0659298	0.750619	0.999906	-0.129605	0.626686	0.887333	0.29957	0.121889	0.238436	0.314992	0.202364	0.443918	0.23364	0.219898	0.340676			3.26	0.894161	1.25862	0.0588047	2.5	0.882691											biological regulation;cellular macromolecule metabolic process;cellular metabolic process;cellular process;cellular protein metabolic process;dephosphorylation;macromolecule metabolic process;macromolecule modification;metabolic process;negative regulation of biological process;negative regulation of BMP signaling pathway;negative regulation of cell communication;negative regulation of cellular p…	catalytic activity;hydrolase activity;hydrolase activity, acting on ester bonds;phosphatase activity;phosphoprotein phosphatase activity;phosphoric ester hydrolase activity
497	Q8BTI8;Q8BTI8-2;Q8BTI8-3	1984;1888;1984	S	3	Q8BTI8	Q8BTI8	Serine/arginine repetitive matrix protein 2	Srrm2	0.456803	0.284833	0.516972	-0.867811	0.0332009	0.356283	0.456137	0.285507	0.999906	0.541824	0.206452	0.666845	-0.868478	0.0330862	0.100924	-0.846237	0.0397932	0.212404	-1.32461	0.00287068	0.0146174			3.14	0.893511	1.7069	0.542798	2.65789	0.486719											cellular macromolecule metabolic process;cellular metabolic process;cellular nitrogen compound metabolic process;cellular process;macromolecule metabolic process;metabolic process;mRNA metabolic process;mRNA processing;nitrogen compound metabolic process;nucleic acid metabolic process;nucleobase-containing compound metabolic process;primary metabolic process;RNA metabolic process;RNA processing;R…
6522	A0A1W2P8A8;Q99KK1	152;152	S	5	A0A1W2P8A8	A0A1W2P8A8	Receptor expression-enhancing protein 3	Reep3	-0.0912036	0.636667	0.792555	-0.151079	0.38631	0.712844	-0.132831	0.493445	0.999906	0.0990188	0.660772	0.902264	-0.192706	0.273165	0.41807	0.105688	0.601246	0.787706	-0.0598755	0.728315	0.810125			3.14	0.893211	1.36207	0.0742002	2.18421	0.571834		+									cell cycle phase;cell cycle process;cell division;cellular component organization;cellular component organization at cellular level;cellular component organization or biogenesis;cellular component organization or biogenesis at cellular level;cellular membrane organization;cellular process;membrane organization;mitosis;mitotic nuclear envelope reassembly;nuclear division;nuclear envelope organizat…
5449	Q62093	189	S	3	Q62093	Q62093	Serine/arginine-rich splicing factor 2	Srsf2	0.0421595	0.874055	0.935618	-0.58769	0.0247017	0.333473	0.386457	0.161082	0.999225	0.646809	0.0462486	0.448553	-0.243392	0.315077	0.462122	0.115845	0.659166	0.823721	-0.62985	0.0173849	0.0517551			3.18	0.893019	1.53448	0.203498	2.92105	0.902226											biological regulation;cellular macromolecule metabolic process;cellular metabolic process;cellular nitrogen compound metabolic process;cellular process;macromolecule metabolic process;metabolic process;mRNA metabolic process;mRNA processing;nitrogen compound metabolic process;nucleic acid metabolic process;nucleobase-containing compound metabolic process;primary metabolic process;regulation of al…	binding;nucleic acid binding;nucleotide binding;pre-mRNA binding;RNA binding
13542	A0A3B2WAQ7;Q3UHP6;P59672;P59672-2;A0A3B2W7H4;A0A3B2W4H6	882;903;903;882;346;180	S	3	A0A3B2WAQ7	A0A3B2WAQ7	Ankyrin repeat and SAM domain-containing protein 1A	Anks1;Anks1a	-0.0810521	0.499297	0.695447	0.121751	0.263569	0.620431	-0.0731627	0.541347	0.999906	-0.114902	0.435853	0.811821	0.12964	0.235263	0.375519	0.041393	0.750518	0.879757	0.202803	0.0727772	0.148752			3.26	0.892594	1.39655	0.0587481	2.34211	0.813908											biological regulation;cell maturation;cell migration;cell motility;cell surface receptor linked signaling pathway;cellular component movement;cellular developmental process;cellular process;cellular response to stimulus;developmental maturation;developmental process;enzyme linked receptor protein signaling pathway;ephrin receptor signaling pathway;locomotion;neuron maturation;neuron remodeling;re…	binding;ephrin receptor binding;protein binding;receptor binding
9890	Q9D9P1;D3Z0L4;Q9CRB9	113;113;113	S	2	Q9D9P1	Q9D9P1	MICOS complex subunit Mic19	Chchd3	-0.0924885	0.664969	0.812372	-0.0573514	0.763587	0.908207	-0.0890299	0.676698	0.999906	-0.318135	0.227418	0.688771	-0.0538928	0.777414	0.854794	-0.503609	0.0458659	0.223236	0.0351371	0.853649	0.902995			3.18	0.892332	1.5	0.0940264	1.86842	0.281045											biological regulation;cellular component organization;cellular component organization at cellular level;cellular component organization or biogenesis;cellular component organization or biogenesis at cellular level;cellular membrane fusion;cellular membrane organization;cellular process;inner mitochondrial membrane organization;membrane fusion;membrane organization;mitochondrial fusion;mitochondri…	binding;enzyme binding;phosphatase binding;protein binding;protein complex scaffold;structural molecule activity
14086	Q99PG4	218	S	2	Q99PG4	Q99PG4	Regulator of G-protein signaling 18	Rgs18	0.00806053	0.976112	0.988784	0.514766	0.047137	0.387458	-0.34302	0.215527	0.999906	-0.454596	0.0318786	0.41341	0.163685	0.500195	0.637934	0.204297	0.239739	0.483403	0.506706	0.0502295	0.113068			3.26	0.891956	1.43103	0.0675666	2.28947	0.820653											biological regulation;cell surface receptor linked signaling pathway;cellular process;cellular response to stimulus;G-protein coupled receptor protein signaling pathway;negative regulation of biological process;negative regulation of cell communication;negative regulation of cellular process;negative regulation of G-protein coupled receptor protein signaling pathway;negative regulation of respons…	enzyme activator activity;enzyme regulator activity;GTPase activator activity;GTPase regulator activity;nucleoside-triphosphatase regulator activity
3191	H3BKM2;Q80YV2-2;Q80YV2	311;353;353	S	3	H3BKM2	H3BKM2	Nuclear-interacting partner of ALK	Zc3hc1	0.610665	0.000241123	0.0318572	-0.116831	0.31369	0.661912	0.35685	0.0127277	0.453666	0.512151	0.0157199	0.369228	-0.370647	0.00510649	0.0308256	-0.414015	0.0254391	0.180805	-0.727497	1.38996e-05	0.000891464			2.9	0.891497	1.67241	0.474108	2.44737	0.558101			+	molecular association, regulation	cell cycle regulation	CUL1(DISRUPTS)		ERK2 phosphorylation at G2/M is sufficient dissociation of SCF core complex at G2/M.	ERK1;ERK2;NPM-ALK	AAA58698;P27361;P28482;P63085	cell cycle phase;cell cycle process;cell division;cellular component organization;cellular component organization at cellular level;cellular component organization or biogenesis;cellular component organization or biogenesis at cellular level;cellular macromolecule metabolic process;cellular metabolic process;cellular process;cellular protein metabolic process;macromolecule metabolic process;macro…	binding;cation binding;enzyme binding;ion binding;kinase binding;metal ion binding;protein binding;protein kinase binding;transition metal ion binding;zinc ion binding
2774	J3QNH8	256	S	2	J3QNH8	J3QNH8		Gm7694	0.449397	0.0214632	0.149479	-0.0307566	0.845841	0.943856	0.0793162	0.654785	0.999906	NA	NA	NA	-0.400838	0.021765	0.0771463	NA	NA	NA	-0.480154	0.00796313	0.0297312			2.9	0.891123	1.5	0.265893	1.92105	0.176904
1016	Q543V3;P35569	520;520	T	2	Q543V3	Q543V3	Insulin receptor substrate 1	Irs1	0.605304	0.0142419	0.123792	0.0398827	0.83966	0.940389	-0.0751066	0.733611	0.999906	0.354134	0.239878	0.698998	-0.640527	0.00515927	0.0310308	-0.280772	0.293971	0.537533	-0.565421	0.0111487	0.0375692			2.86	0.890767	0.982759	0.105229	2.5	0.558433	+	+									anatomical structure development;biological regulation;catabolic process;cell surface receptor linked signaling pathway;cellular localization;cellular macromolecule localization;cellular process;cellular protein localization;cellular response to chemical stimulus;cellular response to endogenous stimulus;cellular response to hormone stimulus;cellular response to insulin stimulus;cellular response …	binding;enzyme binding;insulin receptor binding;insulin-like growth factor receptor binding;kinase binding;molecular transducer activity;phosphatidylinositol 3-kinase binding;protein binding;protein complex binding;protein domain specific binding;protein kinase binding;receptor binding;SH2 domain binding;signal transducer activity
13308	Q8VD37;Q8VD37-8;Q8VD37-6;F7CPX0;Q8VD37-2;Q8VD37-4;Q8VD37-3	180;180;208;73;148;179;179	T	2	Q8VD37	Q8VD37	SH3-containing GRB2-like protein 3-interacting protein 1	Sgip1	-0.15574	0.267082	0.498522	-0.0982415	0.428613	0.738935	0.0550379	0.689097	0.999906	NA	NA	NA	0.112537	0.366229	0.51379	NA	NA	NA	0.0574989	0.640639	0.741816			3.3	0.890461	2.2931	0.550218	2.5	0.880043	+										biological regulation;cellular component organization;cellular component organization or biogenesis;cellular membrane organization;cellular process;endocytosis;establishment of localization;membrane invagination;membrane organization;multicellular organismal process;positive regulation of behavior;positive regulation of biological process;positive regulation of cellular component organization;pos…	binding;cytoskeletal protein binding;lipid binding;microtubule binding;phospholipid binding;protein binding;protein domain specific binding;SH3 domain binding;tubulin binding
11011	F7AMS7;Q5SXG1;Q5SXG3;G3X9G2;Q9JM52-3	558;701;704;704;704	S	2	F7AMS7	F7AMS7		Mink1	0.228736	0.145491	0.370896	0.130553	0.341961	0.681995	0.0918144	0.546001	0.999906	0.063805	0.71388	0.917966	-0.00636864	0.962404	0.977744	-0.149306	0.346785	0.586334	-0.098183	0.471647	0.597341			3.06	0.890271	1.08621	0.0471816	2.02632	0.389422											actin cytoskeleton organization;actin cytoskeleton reorganization;actin filament-based process;activation of protein kinase activity;anatomical structure morphogenesis;biological regulation;cell communication;cell part morphogenesis;cell projection morphogenesis;cell projection organization;cell-cell signaling;cellular component morphogenesis;cellular component organization;cellular component org…	adenyl nucleotide binding;adenyl ribonucleotide binding;ATP binding;binding;catalytic activity;kinase activity;nucleotide binding;phosphotransferase activity, alcohol group as acceptor;protein kinase activity;protein serine/threonine kinase activity;purine nucleotide binding;purine ribonucleoside triphosphate binding;purine ribonucleotide binding;ribonucleotide binding;transferase activity;transf…
14084	B2KF50	430	S	3	B2KF50	B2KF50		Uhrf1bp1	0.260122	0.0982541	0.306078	0.240453	0.0885095	0.447422	0.183264	0.232492	0.999906	NA	NA	NA	0.163595	0.233363	0.373358	NA	NA	NA	-0.0196693	0.883089	0.923468			3.14	0.89007	1.18966	0.0581264	1.97368	0.367939												binding;enzyme binding;histone deacetylase binding;identical protein binding;protein binding
525	P51675	341	S	2	P51675	P51675	C-C chemokine receptor type 1	Ccr1	0.508944	0.216592	0.449783	-0.360584	0.322726	0.667702	0.0183824	0.96338	0.999906	0.468644	0.320898	0.754418	-0.851145	0.029741	0.0947843	-0.512661	0.230251	0.473519	-0.869528	0.0268981	0.0713227			2.94	0.889997	1.36207	0.274774	2.34211	0.341702	+										anatomical structure development;biological regulation;calcium ion homeostasis;calcium ion transport;cation homeostasis;cation transport;cell chemotaxis;cell communication;cell differentiation;cell migration;cell motility;cell surface receptor linked signaling pathway;cell-cell signaling;cellular calcium ion homeostasis;cellular cation homeostasis;cellular chemical homeostasis;cellular component …	binding;catalytic activity;C-C chemokine binding;C-C chemokine receptor activity;chemokine (C-C motif) ligand 5 binding;chemokine (C-C motif) ligand 7 binding;chemokine binding;chemokine receptor activity;cytokine binding;G-protein chemoattractant receptor activity;G-protein coupled receptor activity;hydrolase activity;hydrolase activity, acting on ester bonds;lipase activity;molecular transducer…
3324	Q9WTR1	77	S	2	Q9WTR1	Q9WTR1	Transient receptor potential cation channel subfamily V member 2	Trpv2	0.166298	0.409478	0.626696	0.0576439	0.746639	0.900328	-0.253928	0.215163	0.999906	-0.117489	0.563076	0.86499	-0.362583	0.0571552	0.143872	-0.167978	0.36148	0.599707	-0.108654	0.5445	0.6615			2.98	0.889653	1.18966	0.0719405	2.02632	0.343564											biological regulation;positive regulation of axon extension;positive regulation of axonogenesis;positive regulation of biological process;positive regulation of calcium ion import;positive regulation of calcium ion transport;positive regulation of cell development;positive regulation of cell differentiation;positive regulation of cell growth;positive regulation of cell projection organization;pos…	calcium channel activity;cation channel activity;cation transmembrane transporter activity;channel activity;ion channel activity;ion transmembrane transporter activity;passive transmembrane transporter activity;substrate-specific channel activity;substrate-specific transmembrane transporter activity;substrate-specific transporter activity;transmembrane transporter activity;transporter activity
2659	E9Q1P8	343	S	3	E9Q1P8	E9Q1P8	Interferon regulatory factor 2-binding protein 2	Irf2bp2	0.300519	0.106098	0.317977	-0.172391	0.2866	0.640568	0.0610517	0.730869	0.999906	0.233234	0.239686	0.698998	-0.411859	0.0191586	0.0713262	-0.242018	0.177488	0.414234	-0.472911	0.00884508	0.0319992			2.94	0.888929	2.12069	0.751073	2.07895	0.295511	+										biological regulation;biosynthetic process;cellular biosynthetic process;cellular macromolecule biosynthetic process;cellular macromolecule metabolic process;cellular metabolic process;cellular nitrogen compound metabolic process;cellular process;macromolecule biosynthetic process;macromolecule metabolic process;metabolic process;negative regulation of biological process;negative regulation of bi…	binding;cation binding;ion binding;metal ion binding;protein binding transcription factor activity;transcription cofactor activity;transcription corepressor activity;transcription factor binding transcription factor activity
9490	Q8VCB3	8	S	2	Q8VCB3	Q8VCB3	Glycogen [starch] synthase, liver	Gys2	0.184816	0.524578	0.71449	-0.837064	0.00521833	0.23141	0.951593	0.00467267	0.295856	NA	NA	NA	-0.0702874	0.785457	0.860819	NA	NA	NA	-1.02188	0.00123236	0.00837551			3.46	0.888898	1.5	0.247431	2.44737	0.578618											biosynthetic process;carbohydrate biosynthetic process;carbohydrate metabolic process;cellular biosynthetic process;cellular carbohydrate biosynthetic process;cellular carbohydrate metabolic process;cellular glucan metabolic process;cellular macromolecule biosynthetic process;cellular macromolecule metabolic process;cellular metabolic process;cellular polysaccharide biosynthetic process;cellular …	catalytic activity;glucosyltransferase activity;glycogen (starch) synthase activity;transferase activity;transferase activity, transferring glycosyl groups;transferase activity, transferring hexosyl groups;UDP-glucosyltransferase activity;UDP-glycosyltransferase activity
350	Q8BTI8;Q8BTI8-2;Q8BTI8-3	1972;1876;1972	S	3	Q8BTI8	Q8BTI8	Serine/arginine repetitive matrix protein 2	Srrm2	0.592387	0.178342	0.409404	-0.866583	0.0361309	0.36382	0.484831	0.265544	0.999906	0.570518	0.208428	0.668419	-0.974139	0.0207711	0.0748033	-0.951899	0.0307861	0.192225	-1.45897	0.00159782	0.00998288			3.14	0.888296	1.74138	0.596171	2.34211	0.269088											cellular macromolecule metabolic process;cellular metabolic process;cellular nitrogen compound metabolic process;cellular process;macromolecule metabolic process;metabolic process;mRNA metabolic process;mRNA processing;nitrogen compound metabolic process;nucleic acid metabolic process;nucleobase-containing compound metabolic process;primary metabolic process;RNA metabolic process;RNA processing;R…
13985	S4R2J8;S4R1B8;S4R270;D3Z6Q9	377;382;409;392	S	2	S4R2J8	S4R2J8	Bridging integrator 2	Bin2	0.201414	0.426765	0.640341	0.401166	0.0897759	0.449628	-0.0429712	0.863867	0.999906	-0.169848	0.294812	0.738641	0.156781	0.487946	0.626384	0.08527	0.548924	0.749286	0.199752	0.379447	0.510654			3.14	0.887934	1.46552	0.0999544	2.07895	0.544805											cell chemotaxis;cell migration;cell motility;cellular component assembly;cellular component movement;cellular component organization;cellular component organization or biogenesis;cellular membrane organization;cellular process;cellular response to chemical stimulus;cellular response to stimulus;chemotaxis;locomotion;macromolecular complex assembly;macromolecular complex subunit organization;membr…	binding;lipid binding;phospholipid binding
12292	Q8BGU5;Q8BGU5-2	326;301	S	2	Q8BGU5	Q8BGU5	Cyclin-Y	Ccny	-0.195905	0.0894596	0.292355	0.0355568	0.71671	0.886571	-0.175264	0.124868	0.950318	-0.274553	0.0638052	0.484231	0.0561975	0.567702	0.695347	0.000642127	0.995767	0.997831	0.231461	0.0302696	0.0777069			3.26	0.88723	1.01724	0.0225304	2.34211	0.81927											biological regulation;cell cycle process;cell division;cell surface receptor linked signaling pathway;cellular process;cellular response to stimulus;G2/M transition of mitotic cell cycle;positive regulation of biological process;positive regulation of catalytic activity;positive regulation of cell cycle;positive regulation of cellular process;positive regulation of cyclin-dependent protein kinase…	cyclin-dependent protein kinase regulator activity;enzyme regulator activity;kinase regulator activity;protein kinase regulator activity
9598	Q9JJ28	436	S	3	Q9JJ28	Q9JJ28	Protein flightless-1 homolog	Flii	0.377286	0.0154899	0.128821	0.172272	0.181358	0.546604	0.139291	0.326297	0.999906	0.218606	0.196528	0.656338	-0.0657234	0.599941	0.721195	-0.00811632	0.955361	0.980045	-0.205014	0.116336	0.211771			2.98	0.886546	1.05172	0.0571203	2.07895	0.399445		+									actin cytoskeleton organization;actin filament severing;actin filament-based process;biological regulation;biosynthetic process;cellular biosynthetic process;cellular component organization;cellular component organization at cellular level;cellular component organization or biogenesis;cellular component organization or biogenesis at cellular level;cellular macromolecule biosynthetic process;cellu…
6865	Z4YKC4;A0A0R4J112;Q80XI3-2;Q80XI3-4;A2AMI2;A0A0N4SVL0;Q80XI3;Q80XI3-3;A2AMI6	274;285;267;285;267;450;267;278;277	S	2	Z4YKC4	Z4YKC4	Eukaryotic translation initiation factor 4 gamma 3	Eif4g3	0.0345186	0.744093	0.858709	-0.0576877	0.543853	0.801449	-0.0855121	0.423292	0.999906	0.00723671	0.960317	0.989072	-0.177718	0.0759429	0.173062	-0.106062	0.422565	0.653892	-0.0922064	0.336909	0.467862			3.06	0.886391	2.43103	0.803406	2.5	0.826574											biological regulation;gamete generation;male gamete generation;multicellular organismal process;multicellular organismal reproductive process;positive regulation of biological process;positive regulation of biosynthetic process;positive regulation of cell cycle process;positive regulation of cellular biosynthetic process;positive regulation of cellular metabolic process;positive regulation of cel…	binding;nucleic acid binding;RNA binding;translation factor activity, nucleic acid binding;translation initiation factor activity
9170	B1AST8;B1AST7;E9QLW6;E9Q1Q1;Q60592	969;976;1030;1037;970	S	2	B1AST8	B1AST8	Microtubule-associated serine/threonine-protein kinase 2	Mast2	0.00356013	0.963233	0.98343	-0.0219854	0.75072	0.901673	-0.0582126	0.455631	0.999906	0.316671	0.185068	0.644387	-0.083758	0.237388	0.377906	-0.158913	0.443328	0.670677	-0.0255455	0.712206	0.798016			3.1	0.885564	1.05172	0.0336468	2.07895	0.475347		+									biological regulation;cell differentiation;cellular developmental process;cellular macromolecule metabolic process;cellular metabolic process;cellular process;cellular process involved in reproduction;cellular protein metabolic process;developmental process;developmental process involved in reproduction;macromolecule metabolic process;macromolecule modification;metabolic process;phosphate-contain…	adenyl nucleotide binding;adenyl ribonucleotide binding;ATP binding;binding;catalytic activity;cation binding;cytoskeletal protein binding;enzyme binding;ion binding;kinase activity;magnesium ion binding;metal ion binding;microtubule binding;nucleotide binding;phosphatase binding;phosphotransferase activity, alcohol group as acceptor;protein binding;protein kinase activity;protein serine/threonin…
498	Q8BTI8;Q8BTI8-2;Q8BTI8-3	1986;1890;1986	T	3	Q8BTI8	Q8BTI8	Serine/arginine repetitive matrix protein 2	Srrm2	0.456803	0.284833	0.516972	-0.867811	0.0332009	0.356283	0.456137	0.285507	0.999906	0.541824	0.206452	0.666845	-0.868478	0.0330862	0.100924	-0.846237	0.0397932	0.212404	-1.32461	0.00287068	0.0146174			3.1	0.885485	2.2931	0.880555	2.5	0.391332											cellular macromolecule metabolic process;cellular metabolic process;cellular nitrogen compound metabolic process;cellular process;macromolecule metabolic process;metabolic process;mRNA metabolic process;mRNA processing;nitrogen compound metabolic process;nucleic acid metabolic process;nucleobase-containing compound metabolic process;primary metabolic process;RNA metabolic process;RNA processing;R…
12403	Q5DTJ9	100	S	2	Q5DTJ9	Q5DTJ9	Myopalladin	Mypn	1.16836	0.000170296	0.0310166	1.12422	8.46188e-05	0.072912	0.105786	0.653032	0.999906	-0.00962224	0.968678	0.991759	0.0616538	0.769094	0.848299	-0.432793	0.0700569	0.26775	-0.0441323	0.833437	0.888913			3.06	0.885264	1.39655	0.326417	1.71053	0.190432											actin cytoskeleton organization;actin filament-based process;actomyosin structure organization;cellular component organization;cellular component organization at cellular level;cellular component organization or biogenesis;cellular component organization or biogenesis at cellular level;cellular process;cytoskeleton organization;organelle organization;sarcomere organization	actinin binding;alpha-actinin binding;binding;cytoskeletal protein binding;muscle alpha-actinin binding;protein binding;protein domain specific binding;SH3 domain binding
10398	A6H8H2;A6H8H2-2;E9Q449	1043;1092;1092	S	2	A6H8H2;A6H8H2-2	A6H8H2	DENN domain-containing protein 4C	Dennd4c	0.0352282	0.831619	0.912176	0.0817744	0.582857	0.823253	-0.0798079	0.631191	0.999906	-0.0675018	0.718047	0.918806	-0.0332616	0.822422	0.889125	-0.163217	0.3388	0.578776	0.0465462	0.753681	0.82938			3.1	0.88509	1.25862	0.0542683	2.71053	0.938417		+									biological regulation;cellular component organization;cellular component organization or biogenesis;cellular localization;cellular macromolecule localization;cellular membrane organization;cellular process;cellular protein localization;cellular response to chemical stimulus;cellular response to endogenous stimulus;cellular response to hormone stimulus;cellular response to insulin stimulus;cellula…	enzyme regulator activity;GTPase regulator activity;guanyl-nucleotide exchange factor activity;nucleoside-triphosphatase regulator activity;Rab guanyl-nucleotide exchange factor activity;Ras guanyl-nucleotide exchange factor activity;small GTPase regulator activity
4235	A0A1D5RM97;E9Q8S5;Q3U214;A0A1D5RLJ1	753;769;769;5	S	3	A0A1D5RM97	A0A1D5RM97	Microtubule-associated serine/threonine-protein kinase 3	Mast3	0.275653	0.226385	0.459303	-0.0291061	0.883379	0.957903	-0.000293683	0.998943	0.999906	NA	NA	NA	-0.305052	0.139755	0.262303	NA	NA	NA	-0.304759	0.140107	0.243544			2.94	0.885058	1.08621	0.0637777	2.18421	0.451998												adenyl nucleotide binding;adenyl ribonucleotide binding;ATP binding;binding;catalytic activity;cation binding;ion binding;kinase activity;magnesium ion binding;metal ion binding;nucleotide binding;phosphotransferase activity, alcohol group as acceptor;protein kinase activity;protein serine/threonine kinase activity;purine nucleotide binding;purine ribonucleoside triphosphate binding;purine ribonu…
6446	A2A8V9;E9PUK6;Q52KI8;E9QKA4;A2A8V8;Q52KI8-2	396;401;401;401;401;401	S	3	A2A8V9	A2A8V9	Serine/arginine repetitive matrix protein 1	Srrm1	0.153243	0.342585	0.570052	-0.156314	0.28142	0.635938	0.113112	0.480323	0.999906	0.135377	0.449803	0.819528	-0.196445	0.180961	0.313316	-0.0698455	0.659798	0.82376	-0.309557	0.0435572	0.101722			3.02	0.884933	2.36207	0.821116	2.13158	0.427686											cellular macromolecule metabolic process;cellular metabolic process;cellular nitrogen compound metabolic process;cellular process;macromolecule metabolic process;metabolic process;mRNA metabolic process;mRNA processing;nitrogen compound metabolic process;nuclear mRNA splicing, via spliceosome;nucleic acid metabolic process;nucleobase-containing compound metabolic process;primary metabolic process…	binding;DNA binding;nucleic acid binding
15505	E9QAU4;A2AQ25;A2AQ25-2;D3Z781;A2AQ25-4;A2AQ25-3;A2AQ25-8;A2AQ25-6;A2AQ25-5;A2AQ25-9;Q8BHR1	404;353;71;353;353;353;353;71;71;71;273	S	2	E9QAU4	E9QAU4	Sickle tail protein	Etl4;Skt	-0.0867201	0.570904	0.74699	0.204038	0.149137	0.516993	-0.0042775	0.977567	0.999906	NA	NA	NA	0.286481	0.0501354	0.131845	NA	NA	NA	0.290758	0.0472312	0.108037			3.34	0.88465	1.7069	0.11939	2.13158	0.651182											anatomical structure development;developmental process;embryonic skeletal system development;skeletal system development;system development
3331	Q3UID0;Q6PDG5-2;Q6PDG5	304;304;304	S	2	Q3UID0	Q3UID0	SWI/SNF complex subunit SMARCC2	Smarcc2	0.0164627	0.912822	0.957007	-0.077809	0.565206	0.814514	-0.267401	0.0917151	0.884417	-0.140767	0.32774	0.757958	-0.361673	0.0160246	0.0637831	-0.178728	0.174635	0.411653	-0.0942717	0.487148	0.611186			3.02	0.883044	2.12069	0.604495	2.76316	0.906498		+									ATP-dependent chromatin remodeling;biological regulation;biosynthetic process;cellular biosynthetic process;cellular component disassembly;cellular component disassembly at cellular level;cellular component organization;cellular component organization at cellular level;cellular component organization or biogenesis;cellular component organization or biogenesis at cellular level;cellular macromolec…	binding;chromatin binding;core promoter proximal region DNA binding;core promoter proximal region sequence-specific DNA binding;DNA binding;enhancer binding;enhancer sequence-specific DNA binding;nucleic acid binding;regulatory region DNA binding;regulatory region nucleic acid binding;RNA polymerase II core promoter proximal region sequence-specific DNA binding;RNA polymerase II distal enhancer s…
10617	Q9JHJ0;A0A1L1SQ12;A0A1L1SR42	71;71;71	S	2	Q9JHJ0	Q9JHJ0	Tropomodulin-3	Tmod3	0.572508	0.000229349	0.0316025	0.506669	0.000252637	0.104307	0.0428741	0.718443	0.999906	0.0817665	0.583129	0.874275	-0.0229645	0.8288	0.892963	0.0174188	0.895245	0.954765	-0.0658385	0.53779	0.65563	+		2.94	0.883037	1.32759	0.143044	1.86842	0.239364			+	molecular association, regulation	exocytosis, induced	ACTB(DISRUPTS)		glucose uptake, insulin-stimulated GLUT4 exocytosis	Akt2	P31751	actin cytoskeleton organization;actin filament capping;actin filament organization;actin filament-based process;actomyosin structure organization;anatomical structure development;anatomical structure formation involved in morphogenesis;biological regulation;cell development;cellular component assembly;cellular component assembly at cellular level;cellular component assembly involved in morphogene…	binding;cytoskeletal protein binding;microtubule binding;microtubule minus-end binding;protein binding;tropomyosin binding;tubulin binding
5158	D3Z4N0;D3Z0X5;Q6PDH0;Q6PDH0-2;E9PWB1;F6RUK9;F6RYD0	522;522;522;522;522;267;15	S	3	D3Z4N0	D3Z4N0	Pleckstrin homology-like domain family B member 1	Phldb1	0.0615381	0.638162	0.793708	-0.0998878	0.397739	0.72005	-0.0962937	0.464407	0.999906	-0.0908649	0.419156	0.80441	-0.25772	0.0410102	0.115512	-0.452639	0.000816212	0.0526472	-0.161426	0.180445	0.29365			3.02	0.883003	2.25862	0.724672	2.13158	0.462579	+
1659	P97817	310	S	2	P97817	P97817	Cerebellar degeneration-related protein 2	Cdr2	0.497418	0.0206515	0.14716	-0.11627	0.506586	0.783909	0.0974923	0.617166	0.999906	NA	NA	NA	-0.516196	0.00907401	0.0440649	NA	NA	NA	-0.613688	0.00291465	0.0147758			2.86	0.882545	1.94828	0.692657	2.5	0.600753
2359	Q67FY2;Q67FY2-2	118;81	S	2	Q67FY2	Q67FY2	B-cell CLL/lymphoma 9-like protein	Bcl9l	0.100091	0.477908	0.680247	-0.251804	0.0594839	0.409981	-0.0856949	0.542464	0.999906	NA	NA	NA	-0.43759	0.0031152	0.0225565	NA	NA	NA	-0.351895	0.0124522	0.0405419			2.98	0.880506	0.982759	0.0472057	2.65789	0.815364	+										biological regulation;biosynthetic process;canonical Wnt receptor signaling pathway;cell differentiation;cell surface receptor linked signaling pathway;cellular biosynthetic process;cellular developmental process;cellular macromolecule biosynthetic process;cellular macromolecule metabolic process;cellular metabolic process;cellular nitrogen compound metabolic process;cellular process;cellular res…	beta-catenin binding;binding;protein binding
6897	Q8BIZ6	18	S	2	Q8BIZ6	Q8BIZ6	Smad nuclear-interacting protein 1	Snip1	0.111392	0.39327	0.613929	-0.117837	0.315166	0.662631	0.0529687	0.681672	0.999906	NA	NA	NA	-0.17626	0.141481	0.26454	NA	NA	NA	-0.229229	0.0622014	0.132052			3.02	0.880315	1.2931	0.0806686	2.76316	0.915924	+										biological regulation;cellular macromolecule metabolic process;cellular metabolic process;cellular nitrogen compound metabolic process;cellular process;cellular response to chemical stimulus;cellular response to dsRNA;cellular response to organic substance;cellular response to stimulus;dsRNA fragmentation;I-kappaB kinase/NF-kappaB cascade;intracellular protein kinase cascade;intracellular signal …
7679	A0A2I3BRX9;A0A1W2P712;Q6GYP7-4;Q6GYP7-6;Q6GYP7;Q6GYP7-2;A0A1W2P832	772;772;772;217;772;772;819	S	4	A0A2I3BRX9	A0A2I3BRX9	Ral GTPase-activating protein subunit alpha-1	Ralgapa1	0.0142346	0.902362	0.950482	-0.0642064	0.538858	0.799032	-0.0647614	0.578808	0.999906	0.108551	0.388605	0.790867	-0.143202	0.181813	0.314386	0.117802	0.299702	0.54306	-0.078441	0.454305	0.582143			3.06	0.880204	1.01724	0.0333201	2.23684	0.622613											biological regulation;regulation of biological process;regulation of biosynthetic process;regulation of cellular biosynthetic process;regulation of cellular macromolecule biosynthetic process;regulation of cellular metabolic process;regulation of cellular process;regulation of gene expression;regulation of macromolecule biosynthetic process;regulation of macromolecule metabolic process;regulation…	binding;enzyme activator activity;enzyme regulator activity;GTPase activator activity;GTPase regulator activity;nucleoside-triphosphatase regulator activity;protein binding;protein dimerization activity;protein heterodimerization activity
2977	Q5SNZ0-3;Q5SNZ0-2;Q5SNZ0;F6R1B7;Z4YLN8	1362;1417;1417;398;117	S	2	Q5SNZ0-3	Q5SNZ0-3	Girdin	Ccdc88a	0.189818	0.192568	0.424672	-0.132699	0.302715	0.652697	-0.0635824	0.653577	0.999906	-0.0685481	0.670214	0.905548	-0.386099	0.00763374	0.0395104	-0.359674	0.0274358	0.185265	-0.322516	0.0209613	0.0593895			2.94	0.878717	1.32759	0.117238	2.07895	0.337613			+		cell motility, induced; cell growth, induced			enhances proliferative and migratory responses in fibroblasts, facilitates tumor growth; regulates cardiac repair processes after myocardial infarction and prevents mortality due to cardiac rupture			activation of protein kinase activity;activation of protein kinase B activity;biological regulation;biosynthetic process;cell migration;cell motility;cell projection assembly;cell projection organization;cellular biosynthetic process;cellular component assembly;cellular component assembly at cellular level;cellular component movement;cellular component organization;cellular component organization…	actin binding;binding;cytoskeletal protein binding;enzyme binding;identical protein binding;kinase binding;lipid binding;microtubule binding;phosphatidylinositol binding;phospholipid binding;protein binding;protein dimerization activity;protein homodimerization activity;protein kinase B binding;protein kinase binding;tubulin binding
13599	Q9QUG9	554	S	4	Q9QUG9	Q9QUG9	RAS guanyl-releasing protein 2	Rasgrp2	0.0179117	0.947433	0.975591	0.0159528	0.947655	0.982709	0.134893	0.62107	0.999906	0.0745852	0.823503	0.953646	0.132934	0.586348	0.710612	0.156938	0.601865	0.788127	-0.0019589	0.993567	0.995318			3.18	0.878448	1.32759	0.0603244	2.18421	0.619379		+	+	activity, induced; molecular association, regulation		14-3-3 beta(INDUCES)			PKACA	P17612	biological regulation;cellular process;cellular response to calcium ion;cellular response to chemical stimulus;cellular response to inorganic substance;cellular response to metal ion;cellular response to stimulus;intracellular signal transduction;positive regulation of catalytic activity;positive regulation of GTPase activity;positive regulation of hydrolase activity;positive regulation of molecu…	binding;calcium ion binding;cation binding;enzyme regulator activity;GTPase regulator activity;guanyl-nucleotide exchange factor activity;ion binding;metal ion binding;nucleoside-triphosphatase regulator activity
9119	F6UFZ5;G3X9Z4	304;512	S	2	F6UFZ5	F6UFZ5		Pcf11	-0.0620631	0.634065	0.790806	0.0716648	0.539979	0.799918	-0.219459	0.107338	0.925285	-0.0793773	0.597572	0.877001	-0.0857309	0.464791	0.605126	-0.23275	0.103835	0.319177	0.133728	0.260664	0.387332			3.1	0.878168	1.91379	0.300879	2.34211	0.781358											biosynthetic process;cellular biosynthetic process;cellular macromolecule metabolic process;cellular metabolic process;cellular nitrogen compound metabolic process;cellular process;macromolecule metabolic process;metabolic process;mRNA 3'-end processing;mRNA cleavage;mRNA metabolic process;mRNA polyadenylation;mRNA processing;nitrogen compound metabolic process;nucleic acid metabolic process;nucl…	basal RNA polymerase II transcription machinery binding;basal transcription machinery binding;binding;enzyme binding;mRNA binding;nucleic acid binding;protein binding;RNA binding;RNA polymerase binding;RNA polymerase core enzyme binding;RNA polymerase II core binding
7888	Q5NCI3;Q9JIW4	12;12	S	3	Q5NCI3	Q5NCI3	DNA-directed DNA/RNA polymerase mu	Polm	0.207264	0.112135	0.326905	0.0610492	0.585453	0.824143	0.010465	0.932995	0.999906	NA	NA	NA	-0.13575	0.234843	0.375059	NA	NA	NA	-0.146215	0.2025	0.320216			2.98	0.878143	2.18966	0.683622	1.97368	0.31129											B cell activation;B cell differentiation;cell activation;cell differentiation;cellular developmental process;cellular macromolecule metabolic process;cellular metabolic process;cellular nitrogen compound metabolic process;cellular process;cellular response to stimulus;cellular response to stress;developmental process;DNA metabolic process;DNA recombination;DNA repair;immune system process;leukocy…	binding;catalytic activity;cation binding;DNA binding;DNA polymerase activity;DNA-directed DNA polymerase activity;ion binding;metal ion binding;nucleic acid binding;nucleotidyltransferase activity;transferase activity;transferase activity, transferring phosphorus-containing groups
15262	Q8C180	327	S	2	Q8C180	Q8C180	Fibroblast growth factor receptor substrate 2	Frs2	-0.155352	0.266977	0.498522	0.0429567	0.726104	0.890798	0.0647533	0.63732	0.999906	NA	NA	NA	0.263062	0.0460673	0.124842	NA	NA	NA	0.198308	0.121195	0.21833			3.34	0.877457	1.22414	0.034601	2.18421	0.683802	+										activation of MAPK activity;anatomical structure development;anatomical structure formation involved in morphogenesis;anatomical structure morphogenesis;anterior/posterior axis specification;anterior/posterior axis specification, embryo;axis specification;biological regulation;branching involved in prostate gland morphogenesis;cardiac septum development;cell communication;cell development;cell pr…	binding;binding, bridging;cytokine receptor binding;fibroblast growth factor receptor binding;growth factor receptor binding;neurotrophin receptor binding;neurotrophin TRK receptor binding;neurotrophin TRKA receptor binding;protein binding;protein binding, bridging;receptor binding;receptor tyrosine kinase binding;signaling adaptor activity;transmembrane receptor protein tyrosine kinase adaptor a…
589	Q8BTI8;Q8BTI8-2;Q8BTI8-3	1812;1716;1812	T	3	Q8BTI8	Q8BTI8	Serine/arginine repetitive matrix protein 2	Srrm2	0.512497	0.249779	0.482279	-0.929077	0.0289476	0.346998	0.634848	0.159092	0.996755	0.720536	0.140821	0.593597	-0.806726	0.0530334	0.136744	-0.784486	0.0800477	0.282888	-1.44157	0.00204754	0.0117611			3.1	0.877403	1.46552	0.382083	2.81579	0.568782											cellular macromolecule metabolic process;cellular metabolic process;cellular nitrogen compound metabolic process;cellular process;macromolecule metabolic process;metabolic process;mRNA metabolic process;mRNA processing;nitrogen compound metabolic process;nucleic acid metabolic process;nucleobase-containing compound metabolic process;primary metabolic process;RNA metabolic process;RNA processing;R…
6798	Q6PCP5;F6VAL0;Q6PCP5-3;Q6PCP5-2;F7B1A4;F7CTF8;E0CYI3;E0CYB9;Q6PCP5-4	131;109;131;132;109;126;131;131;131	S	2	Q6PCP5;Q6PCP5-3;Q6PCP5-4	Q6PCP5	Mitochondrial fission factor	Mff	0.437445	0.012886	0.118669	0.423006	0.00815567	0.245255	-0.166065	0.297753	0.999906	-0.147761	0.388395	0.790867	-0.180504	0.209881	0.347459	-0.323553	0.0514742	0.233942	-0.0144387	0.917762	0.946267			2.9	0.877356	1.12069	0.0771571	2.55263	0.827576											anatomical structure morphogenesis;apoptotic mitochondrial changes;biological regulation;cell part morphogenesis;cellular component assembly;cellular component morphogenesis;cellular component organization;cellular component organization at cellular level;cellular component organization or biogenesis;cellular component organization or biogenesis at cellular level;cellular developmental process;ce…	binding;identical protein binding;protein binding;protein dimerization activity;protein homodimerization activity
7332	F6RDI8	350	S	3	F6RDI8	F6RDI8			0.190111	0.297467	0.530096	-0.0464922	0.771657	0.911474	0.0770881	0.667492	0.999906	NA	NA	NA	-0.159515	0.327243	0.475392	NA	NA	NA	-0.236603	0.154356	0.261678			2.98	0.87589	1.25862	0.0795341	2.44737	0.757514
15106	Q70IV5;Q70IV5-2;A0A140LJ79;A0A140LJ61;Q70IV5-3	172;172;172;172;172	S	2	Q70IV5	Q70IV5	Synemin	Synm	-0.0998321	0.387278	0.608991	0.0180639	0.859325	0.949111	0.129674	0.265803	0.999906	-0.0737198	0.640803	0.895007	0.24757	0.0267795	0.0881882	-0.297789	0.0545675	0.239138	0.117896	0.258352	0.384704			3.3	0.87587	2.18966	0.426301	2.23684	0.711807											cellular component organization;cellular component organization at cellular level;cellular component organization or biogenesis;cellular component organization or biogenesis at cellular level;cellular process;cytoskeleton organization;intermediate filament cytoskeleton organization;intermediate filament-based process;organelle organization	binding;binding, bridging;cytoskeletal protein binding;intermediate filament binding;protein binding;protein binding, bridging;protein complex binding;structural constituent of cytoskeleton;structural constituent of muscle;structural molecule activity;vinculin binding
9875	Q9ERG0;Q9ERG0-2	367;207	S	2	Q9ERG0	Q9ERG0	LIM domain and actin-binding protein 1	Lima1	-0.216721	0.283058	0.515451	-0.334345	0.0747264	0.429753	0.0632118	0.749527	0.999906	0.0735589	0.713498	0.917966	-0.0544122	0.758615	0.840528	0.0972388	0.58888	0.779081	-0.117624	0.509175	0.631269			3.22	0.875761	1.87931	0.272119	2.28947	0.686521											actin cytoskeleton organization;actin filament bundle assembly;actin filament organization;actin filament-based process;biological regulation;cell projection organization;cellular component assembly;cellular component assembly at cellular level;cellular component organization;cellular component organization at cellular level;cellular component organization or biogenesis;cellular component organiz…	actin binding;actin filament binding;actin monomer binding;binding;cation binding;cytoskeletal protein binding;ion binding;metal ion binding;protein binding;transition metal ion binding;zinc ion binding
13334	F6SMP3;F8WHW6;O70161-2;O70161-3;O70161	7;554;494;554;554	S	3	F6SMP3	F6SMP3	Phosphatidylinositol 4-phosphate 5-kinase type-1 gamma	Pip5k1c	-0.0494111	0.652316	0.803647	0.0401478	0.68213	0.869723	0.0248973	0.819914	0.999906	-0.105328	0.415931	0.803132	0.114456	0.252974	0.396162	0.0596133	0.60307	0.789045	0.0895589	0.366669	0.497816			3.18	0.87527	1.18966	0.0382874	1.92105	0.353886											anatomical structure morphogenesis;axonogenesis;biological adhesion;biological regulation;cell adhesion;cell part morphogenesis;cell projection morphogenesis;cell projection organization;cell-cell adhesion;cellular component morphogenesis;cellular component organization;cellular component organization at cellular level;cellular component organization or biogenesis;cellular component organization …	1-phosphatidylinositol-4-phosphate 5-kinase activity;adenyl nucleotide binding;adenyl ribonucleotide binding;ATP binding;binding;catalytic activity;inositol or phosphatidylinositol kinase activity;kinase activity;lipid kinase activity;nucleotide binding;phosphatidylinositol phosphate kinase activity;phosphotransferase activity, alcohol group as acceptor;purine nucleotide binding;purine ribonucleo…
8844	P59114	116	S	2	P59114	P59114	Phosphorylated CTD-interacting factor 1	Pcif1	0.2009	0.229298	0.462625	0.174227	0.243043	0.603761	-0.0695997	0.669834	0.999906	-0.151777	0.425191	0.808915	-0.0962728	0.511589	0.648146	-0.247364	0.160522	0.393273	-0.0266731	0.854649	0.903764			2.98	0.874499	1.32759	0.0857979	2.18421	0.571708											biological regulation;negative regulation of catalytic activity;negative regulation of hydrolase activity;negative regulation of molecular function;negative regulation of phosphatase activity;regulation of biological process;regulation of catalytic activity;regulation of cellular metabolic process;regulation of cellular process;regulation of dephosphorylation;regulation of hydrolase activity;regu…
2651	E9QME5;E9QP19;Q99PP7-2;Q99PP7	1115;1132;1117;1134	S	3	E9QME5	E9QME5	E3 ubiquitin-protein ligase TRIM33	Trim33	0.666308	0.00941124	0.104296	-0.0417862	0.836007	0.938537	0.295487	0.203548	0.999906	0.248022	0.414228	0.80215	-0.412607	0.056139	0.142144	-0.293475	0.285978	0.529165	-0.708094	0.00305704	0.0152683			2.82	0.874497	1.22414	0.18169	1.76316	0.0914089											biological regulation;biosynthetic process;cellular biosynthetic process;cellular macromolecule biosynthetic process;cellular macromolecule metabolic process;cellular metabolic process;cellular nitrogen compound metabolic process;cellular process;cellular protein metabolic process;macromolecule biosynthetic process;macromolecule metabolic process;macromolecule modification;metabolic process;negat…	binding;catalytic activity;cation binding;co-SMAD binding;DNA binding;ion binding;ligase activity;metal ion binding;nucleic acid binding;protein binding;R-SMAD binding;SMAD binding;transition metal ion binding;zinc ion binding
694	A2A6T1	154	T	3	A2A6T1	A2A6T1	Cerebellar degeneration-related protein 2-like	Cdr2l	0.545317	0.0540752	0.228646	-0.339141	0.16582	0.532899	0.129737	0.624664	0.999906	0.382692	0.240834	0.699538	-0.754721	0.00577596	0.0332297	-0.589632	0.0570237	0.243989	-0.884458	0.0019042	0.011208			2.86	0.874388	0.913793	0.100877	2.71053	0.622406
3835	A0A0N4SVC2;E9QP00;Q6PFR5;F8WJG3;P62996	260;262;261;166;266	S	3	A0A0N4SVC2;F8WJG3	F8WJG3	Transformer-2 protein homolog alpha;Transformer-2 protein homolog beta	Tra2a;Tra2b	0.104362	0.620308	0.781334	-0.262335	0.176421	0.540975	0.0390324	0.852436	0.999906	0.181957	0.395293	0.792359	-0.327665	0.097073	0.204593	-0.154941	0.417564	0.649945	-0.366698	0.0664762	0.139072			2.98	0.87432	2.08621	0.644485	2.55263	0.776968		+									biological regulation;cellular macromolecule metabolic process;cellular metabolic process;cellular nitrogen compound metabolic process;cellular process;cerebral cortex regionalization;developmental process;macromolecule metabolic process;metabolic process;mRNA metabolic process;mRNA processing;nitrogen compound metabolic process;nuclear mRNA splicing, via spliceosome;nucleic acid metabolic proces…	binding;identical protein binding;mRNA binding;nucleic acid binding;nucleotide binding;protein binding;RNA binding
5565	A0A0R4J0M9;Q8CDG3	997;997	S	3	A0A0R4J0M9	A0A0R4J0M9	Deubiquitinating protein VCIP135	Vcpip1	0.230386	0.215739	0.448888	-0.105921	0.515933	0.78883	0.098939	0.586436	0.999906	0.247736	0.257773	0.712231	-0.237368	0.157486	0.283836	-0.107002	0.575239	0.770153	-0.336307	0.0527454	0.117226			2.94	0.872236	2.25862	0.787284	2.23684	0.517938											cell cycle phase;cell cycle process;cellular component assembly;cellular component assembly at cellular level;cellular component organization;cellular component organization at cellular level;cellular component organization or biogenesis;cellular component organization or biogenesis at cellular level;cellular macromolecule metabolic process;cellular membrane fusion;cellular membrane organization;…	catalytic activity;cysteine-type peptidase activity;hydrolase activity;peptidase activity;peptidase activity, acting on L-amino acid peptides;small conjugating protein-specific protease activity;ubiquitin-specific protease activity
3489	Q3UL36;A0A140LIS5;Q3UL36-2	75;73;57	S	2	Q3UL36	Q3UL36	Arginine and glutamate-rich protein 1	Arglu1	0.200704	0.186458	0.417936	-0.269064	0.0561512	0.403899	0.120099	0.419739	0.999906	0.381145	0.0488959	0.455993	-0.349668	0.0170602	0.0661642	-0.0748615	0.633826	0.808459	-0.469767	0.00270427	0.0140702			2.94	0.871681	2.08621	0.690333	1.81579	0.135963
9160	A0A0N4SUL6;O35130	16;16	S	3	A0A0N4SUL6	A0A0N4SUL6	Ribosomal RNA small subunit methyltransferase NEP1	Emg1	0.348619	0.0167342	0.13351	0.106453	0.369522	0.701362	0.158063	0.238461	0.999906	0.335929	0.0659757	0.488351	-0.0841026	0.475919	0.615731	0.114154	0.451793	0.676954	-0.242166	0.053417	0.118262			2.94	0.871667	1.12069	0.0658002	2.23684	0.558177											anatomical structure development;blastocyst development;cellular component biogenesis;cellular component biogenesis at cellular level;cellular component organization;cellular component organization at cellular level;cellular component organization or biogenesis;cellular component organization or biogenesis at cellular level;cellular macromolecule metabolic process;cellular metabolic process;cellu…	binding;catalytic activity;methyltransferase activity;nucleic acid binding;RNA binding;RNA methyltransferase activity;rRNA (pseudouridine) methyltransferase activity;rRNA binding;rRNA methyltransferase activity;S-adenosylmethionine-dependent methyltransferase activity;transferase activity;transferase activity, transferring one-carbon groups
3188	O89086	133	S	2	O89086	O89086	RNA-binding protein 3	Rbm3	0.370355	0.175414	0.405713	0.0439968	0.85236	0.94621	-0.0446211	0.865922	0.999906	-0.048375	0.865576	0.965158	-0.370979	0.132259	0.252614	-0.348488	0.191754	0.431946	-0.326358	0.181469	0.294928			2.86	0.871575	1.25862	0.118673	2.18421	0.423523											biological regulation;biosynthetic process;cellular biosynthetic process;cellular macromolecule biosynthetic process;cellular macromolecule metabolic process;cellular metabolic process;cellular nitrogen compound metabolic process;cellular process;cellular protein metabolic process;cellular response to chemical stimulus;cellular response to dsRNA;cellular response to organic substance;cellular res…	binding;nucleotide binding;ribonucleoprotein binding;ribosomal large subunit binding
8872	Q8K3Z9	319	S	4	Q8K3Z9	Q8K3Z9	Nuclear envelope pore membrane protein POM 121	Pom121	-0.109641	0.501689	0.696866	-0.0156844	0.913736	0.969817	-0.189195	0.253824	0.999906	-0.0703448	0.697083	0.91319	-0.095239	0.513902	0.649895	0.0882146	0.586616	0.777796	0.0939563	0.5195	0.640304			3.1	0.871571	1.05172	0.029285	2.44737	0.843356											establishment of localization;establishment of protein localization;establishment of RNA localization;mRNA transport;nucleic acid transport;nucleobase-containing compound transport;protein transport;RNA transport;transport
355	Q8BTI8;Q8BTI8-2;Q8BTI8-3	1810;1714;1810	S	3	Q8BTI8	Q8BTI8	Serine/arginine repetitive matrix protein 2	Srrm2	0.729399	0.201216	0.433211	-1.10986	0.0386813	0.370136	0.872518	0.130958	0.958504	0.958206	0.117805	0.562593	-0.966741	0.0668104	0.159026	-0.944501	0.0885869	0.296459	-1.83926	0.00202735	0.0116876			3.3	0.871208	1.67241	0.558392	2.71053	0.417222											cellular macromolecule metabolic process;cellular metabolic process;cellular nitrogen compound metabolic process;cellular process;macromolecule metabolic process;metabolic process;mRNA metabolic process;mRNA processing;nitrogen compound metabolic process;nucleic acid metabolic process;nucleobase-containing compound metabolic process;primary metabolic process;RNA metabolic process;RNA processing;R…
7227	G5E8A0;A0A338P6F2;Q8CI95	185;179;179	S	2	G5E8A0	G5E8A0	Oxysterol-binding protein;Oxysterol-binding protein-related protein 11	Osbpl11	0.415161	0.0369769	0.191751	0.039409	0.810255	0.928083	0.212144	0.25841	0.999906	0.286096	0.192668	0.651995	-0.163607	0.326972	0.475156	-0.184619	0.337475	0.577315	-0.375752	0.0350985	0.0864399			2.9	0.870502	1.56897	0.258889	2.55263	0.782269											biological regulation;cell differentiation;cellular developmental process;cellular process;developmental process;establishment of localization;fat cell differentiation;lipid transport;organic substance transport;positive regulation of biological process;positive regulation of lipid storage;positive regulation of sequestering of triglyceride;regulation of biological process;regulation of lipid sto…	binding;lipid binding
10240	F6Z7L1;Q80WC3;E9Q7G4;Q3UHR0	2476;2681;2471;2471	S	3	F6Z7L1	F6Z7L1	Trinucleotide repeat-containing gene 18 protein;BAH and coiled-coil domain-containing protein 1	Tnrc18;Bahcc1	0.250051	0.0321092	0.179811	0.0818072	0.39876	0.720911	0.12888	0.240253	0.999906	NA	NA	NA	-0.0393632	0.681705	0.785558	NA	NA	NA	-0.168243	0.0951001	0.181727			2.98	0.869727	1.39655	0.112789	2.34211	0.697602		+									biological regulation;cellular component assembly;cellular component assembly at cellular level;cellular component organization;cellular component organization at cellular level;cellular component organization or biogenesis;cellular component organization or biogenesis at cellular level;cellular process;chromatin assembly;chromatin assembly or disassembly;chromatin modification;chromatin organiza…	binding;chromatin binding;DNA binding;nucleic acid binding;regulatory region DNA binding;regulatory region nucleic acid binding;sequence-specific DNA binding;transcription regulatory region DNA binding;transcription regulatory region sequence-specific DNA binding
13960	D7PDD4	227	S	2	D7PDD4	D7PDD4		G6b	-0.039366	0.780618	0.880995	0.0627384	0.620785	0.840924	0.0525707	0.710248	0.999906	NA	NA	NA	0.154675	0.232762	0.372667	NA	NA	NA	0.102104	0.424107	0.553759			3.18	0.869673	1.22414	0.0412507	2.39474	0.829258											anatomical structure development;anatomical structure formation involved in morphogenesis;biological regulation;blood coagulation;cell development;cell differentiation;cell surface receptor linked signaling pathway;cellular developmental process;cellular process;cellular response to stimulus;coagulation;developmental process;hemostasis;integrin-mediated signaling pathway;megakaryocyte development…
4219	Q3UNN4;P97496-2;P97496;Q3UZD0	327;327;327;327	S	2	Q3UNN4	Q3UNN4	SWI/SNF complex subunit SMARCC1	Smarcc1	0.265275	0.103558	0.314219	-0.101306	0.46948	0.76276	0.0605263	0.69713	0.999906	0.0905739	0.579124	0.87217	-0.306055	0.0413652	0.116214	-0.0441627	0.761093	0.885715	-0.366581	0.0175948	0.0522558			2.9	0.868016	2.18966	0.764495	2.76316	0.877813											anatomical structure development;anatomical structure morphogenesis;ATP-dependent chromatin remodeling;biological regulation;biosynthetic process;cell surface receptor linked signaling pathway;cellular biosynthetic process;cellular component disassembly;cellular component disassembly at cellular level;cellular component organization;cellular component organization at cellular level;cellular compo…	binding;chromatin binding;core promoter proximal region DNA binding;core promoter proximal region sequence-specific DNA binding;DNA binding;enhancer binding;enhancer sequence-specific DNA binding;nucleic acid binding;protein binding;protein N-terminus binding;regulatory region DNA binding;regulatory region nucleic acid binding;RNA polymerase II core promoter proximal region sequence-specific DNA …
562	G3X9H5;P42859;P42859-2	397;396;396	S	2	G3X9H5	G3X9H5	Huntingtin	Htt	0.714596	0.0559212	0.232223	-0.311851	0.32638	0.669628	0.201166	0.566669	0.999906	0.215026	0.580187	0.872605	-0.825281	0.017553	0.0672218	-0.809018	0.0367143	0.204236	-1.02645	0.00479096	0.0207944			2.82	0.865489	0.913793	0.130362	2.18421	0.2195		+									acidic amino acid transport;aging;amide biosynthetic process;amine metabolic process;amine transport;amino acid import;amino acid transport;anatomical structure development;anatomical structure formation involved in morphogenesis;anatomical structure morphogenesis;anion transport;anterior/posterior pattern specification;apoptosis;associative learning;axon cargo transport;behavior;behavioral inter…	beta-tubulin binding;binding;cytoskeletal protein binding;diazepam binding;drug binding;dynactin binding;dynein binding;dynein intermediate chain binding;identical protein binding;ion channel binding;p53 binding;protein binding;transcription factor binding;tubulin binding
8545	Q3U1T9-4;Q3U1T9-2;Q3U1T9	366;558;633	S	2	Q3U1T9-4	Q3U1T9-4	DENN domain-containing protein 1B	Dennd1b	0.394063	0.0360016	0.189806	0.136105	0.385555	0.712307	0.149276	0.394412	0.999906	NA	NA	NA	-0.108683	0.486218	0.624813	NA	NA	NA	-0.257958	0.111698	0.205384			2.9	0.86534	1.60345	0.255595	1.76316	0.139659	+										biological regulation;establishment of localization;establishment of protein localization;positive regulation of catalytic activity;positive regulation of GTPase activity;positive regulation of hydrolase activity;positive regulation of molecular function;protein transport;regulation of biological process;regulation of catabolic process;regulation of catalytic activity;regulation of cellular catab…	enzyme regulator activity;GTPase regulator activity;guanyl-nucleotide exchange factor activity;nucleoside-triphosphatase regulator activity;Rab guanyl-nucleotide exchange factor activity;Ras guanyl-nucleotide exchange factor activity;small GTPase regulator activity
3210	A2ADY9	194	S	2	A2ADY9	A2ADY9	Protein DDI1 homolog 2	Ddi2	0.762033	0.00362298	0.0750263	0.0844708	0.672103	0.864862	0.307815	0.180661	0.999906	0.55211	0.0395424	0.432816	-0.369747	0.079329	0.178227	-0.0903187	0.675	0.833651	-0.677562	0.00377418	0.0176908			2.78	0.865194	0.948276	0.1054	1.92105	0.155079												aspartic-type endopeptidase activity;aspartic-type peptidase activity;catalytic activity;endopeptidase activity;hydrolase activity;peptidase activity;peptidase activity, acting on L-amino acid peptides
2983	D3YUS2;Q8BQB5;Q3TA40;Q8R0A7	74;74;74;74	S	2	D3YUS2	D3YUS2	Uncharacterized protein KIAA0513	6430548M08Rik;Kiaa0513	0.687975	0.00402527	0.0779793	0.0894537	0.625262	0.843357	0.213296	0.304889	0.999906	0.155799	0.377106	0.783408	-0.385225	0.0494775	0.13086	-0.435907	0.0158667	0.1507	-0.598521	0.00485172	0.0209684			2.78	0.864682	1.60345	0.425524	2.39474	0.52435
9079	Q8QZT2	222	S	3	Q8QZT2	Q8QZT2	Centriole, cilia and spindle-associated protein	Ccsap	0.415267	0.00618037	0.0899284	0.146842	0.223809	0.587476	0.181319	0.181603	0.999906	NA	NA	NA	-0.0871067	0.462727	0.60331	NA	NA	NA	-0.268425	0.0355106	0.087251			2.9	0.864173	1.12069	0.0731789	2.02632	0.327669											biological regulation;developmental process;multicellular organismal development;multicellular organismal process;regulation of biological process;regulation of biological quality;regulation of cell motility;regulation of cellular component movement;regulation of cellular process;regulation of cilium beat frequency involved in ciliary motility;regulation of cilium movement;regulation of cilium mo…
14522	P55200-2;P55200;D3Z5H5;A0A1L1SQS9	181;181;214;45	S	3	P55200-2	P55200-2	Histone-lysine N-methyltransferase 2A;MLL cleavage product N320;MLL cleavage product C180	Kmt2a	0.27594	0.0884145	0.290893	0.391979	0.0114532	0.27401	0.0801481	0.603107	0.999906	0.599542	0.344022	0.766929	0.196187	0.167524	0.296561	0.0916401	0.868657	0.94283	0.116039	0.403722	0.534276			3.06	0.863811	1.77586	0.245246	2.07895	0.516934	+										anatomical structure development;anterior/posterior pattern specification;biological regulation;biosynthetic process;cellular biosynthetic process;cellular component assembly;cellular component organization;cellular component organization at cellular level;cellular component organization or biogenesis;cellular component organization or biogenesis at cellular level;cellular macromolecule biosynthe…	binding;catalytic activity;cation binding;chromatin binding;core promoter binding;core promoter sequence-specific DNA binding;DNA binding;histone acetyl-lysine binding;histone binding;histone methyltransferase activity;histone methyltransferase activity (H3-K4 specific);histone-lysine N-methyltransferase activity;identical protein binding;ion binding;lysine N-methyltransferase activity;metal ion …
8706	Q09XV5;F7AL76	2040;700	S	2	Q09XV5	Q09XV5	Chromodomain-helicase-DNA-binding protein 8	Chd8	0.242111	0.0167937	0.133823	0.0821705	0.320532	0.667399	0.0583452	0.523666	0.999906	0.0906194	0.502672	0.842982	-0.101596	0.223638	0.363075	-0.114399	0.349432	0.588963	-0.159941	0.0647525	0.136129			2.94	0.863763	1.2931	0.0867844	2.07895	0.41661											anatomical structure development;ATP-dependent chromatin remodeling;biological regulation;biosynthetic process;brain development;canonical Wnt receptor signaling pathway;cell surface receptor linked signaling pathway;cellular biosynthetic process;cellular component organization;cellular component organization at cellular level;cellular component organization or biogenesis;cellular component organ…	adenyl nucleotide binding;adenyl ribonucleotide binding;ATP binding;ATPase activity;ATPase activity, coupled;beta-catenin binding;binding;catalytic activity;chromatin binding;DNA binding;DNA helicase activity;DNA-dependent ATPase activity;helicase activity;histone binding;hydrolase activity;hydrolase activity, acting on acid anhydrides;hydrolase activity, acting on acid anhydrides, in phosphorus-…
7038	E9Q9J4	1005	S	2	E9Q9J4	E9Q9J4		Ppip5k2	0.0597776	0.670955	0.815479	-0.00755054	0.952003	0.984612	-0.103854	0.463417	0.999906	-0.274299	0.146121	0.601431	-0.171183	0.186461	0.319655	-0.191498	0.246989	0.491368	-0.0673282	0.593379	0.703199			2.98	0.863017	1.39655	0.093744	2.71053	0.918012		+										acid phosphatase activity;catalytic activity;hydrolase activity;hydrolase activity, acting on ester bonds;phosphatase activity;phosphoric ester hydrolase activity
400	P58871;Z4YJL4	1657;995	S	2	P58871	P58871	182 kDa tankyrase-1-binding protein	Tnks1bp1	0.640606	0.0703734	0.259505	-0.7209	0.027281	0.343563	0.432822	0.206896	0.999906	0.527458	0.138782	0.590099	-0.928684	0.00675511	0.0366635	-0.83212	0.0174755	0.156765	-1.36151	0.000372674	0.00394533			2.94	0.862066	1.2931	0.300262	1.97368	0.127042	+
13385	P04627;E9Q0P8	214;251	S	3	P04627	P04627	Serine/threonine-protein kinase A-Raf	Araf	-0.148564	0.195876	0.42799	0.0895246	0.375635	0.705628	-0.11972	0.292193	0.999906	-0.0241346	0.854138	0.961956	0.118369	0.246344	0.388235	0.0978217	0.412484	0.645119	0.238089	0.0289485	0.0752395			3.18	0.862013	1.15517	0.0303183	2.02632	0.522718											biological regulation;negative regulation of apoptosis;negative regulation of biological process;negative regulation of cell death;negative regulation of cellular process;negative regulation of programmed cell death;positive regulation of biological process;positive regulation of cellular metabolic process;positive regulation of cellular process;positive regulation of cellular protein metabolic p…	adenyl nucleotide binding;adenyl ribonucleotide binding;ATP binding;binding;catalytic activity;cation binding;ion binding;kinase activity;metal ion binding;molecular transducer activity;nucleotide binding;phosphotransferase activity, alcohol group as acceptor;protein kinase activity;protein serine/threonine kinase activity;purine nucleotide binding;purine ribonucleoside triphosphate binding;purin…
6765	F6RJ39;Q9JIX8-4;Q9JIX8	656;670;710	S	3	F6RJ39;Q9JIX8-4	Q9JIX8-4	Apoptotic chromatin condensation inducer in the nucleus	Acin1	0.410859	0.20068	0.432598	0.147362	0.598683	0.830571	0.0818142	0.79305	0.999906	0.23918	0.378875	0.784876	-0.181683	0.517522	0.652682	0.0438903	0.854003	0.936106	-0.263497	0.351937	0.483445			2.86	0.861347	1.08621	0.0699427	1.86842	0.193012	+										apoptosis;apoptotic chromosome condensation;biological regulation;cell death;cell differentiation;cellular component organization;cellular component organization at cellular level;cellular component organization or biogenesis;cellular component organization or biogenesis at cellular level;cellular developmental process;cellular macromolecule metabolic process;cellular metabolic process;cellular n…	binding;nucleotide binding
4501	Q8R149;Q8R149-2	196;196	T	3	Q8R149	Q8R149	BUD13 homolog	Bud13	-0.0106671	0.97519	0.988356	-0.144277	0.639497	0.850659	-0.155587	0.651325	0.999906	-0.0758508	0.833835	0.957054	-0.289197	0.353511	0.501566	-0.419393	0.212383	0.454737	-0.13361	0.664274	0.760651			2.98	0.860999	1.84483	0.342612	2.18421	0.526773
1706	B2RXQ4;B7ZWK0;B2RXX0;P51954	972;1025;1069;997	S	2	B2RXQ4	B2RXQ4	Serine/threonine-protein kinase Nek1	Nek1	0.391256	0.0331774	0.182729	-0.174101	0.259472	0.618148	0.0544625	0.747133	0.999906	NA	NA	NA	-0.510894	0.00391679	0.0261005	NA	NA	NA	-0.565357	0.00189038	0.0111498			2.82	0.858756	1.39655	0.209845	2.39474	0.533564		+									activation of MAPK activity;anatomical structure development;anatomical structure formation involved in morphogenesis;biological regulation;cell cycle phase;cell cycle process;cell division;cell projection assembly;cell projection organization;cellular component assembly;cellular component assembly at cellular level;cellular component assembly involved in morphogenesis;cellular component organiza…	adenyl nucleotide binding;adenyl ribonucleotide binding;ATP binding;binding;catalytic activity;cation binding;ion binding;kinase activity;MAP kinase kinase activity;metal ion binding;nucleotide binding;phosphotransferase activity, alcohol group as acceptor;protein kinase activity;protein serine/threonine kinase activity;protein serine/threonine/tyrosine kinase activity;protein tyrosine kinase act…
5268	Q8BQP8	526	S	2	Q8BQP8	Q8BQP8	Rab11 family-interacting protein 4	Rab11fip4	0.113359	0.374988	0.597336	-0.170249	0.146175	0.515906	0.031223	0.804396	0.999906	NA	NA	NA	-0.252385	0.038726	0.111844	NA	NA	NA	-0.283608	0.0225402	0.0626949			2.94	0.858541	1.67241	0.256989	2.18421	0.483471	+										cellular process;cytokinesis;endocytic recycling;endosome transport;establishment of localization;establishment of localization in cell;intracellular transport;transport;vesicle-mediated transport	ADP-ribosylation factor binding;binding;calcium ion binding;cation binding;enzyme binding;GTPase binding;identical protein binding;ion binding;metal ion binding;protein binding;protein dimerization activity;protein homodimerization activity;Rab GTPase binding;Ras GTPase binding;small GTPase binding
799	P62754	236	S	3	P62754	P62754	40S ribosomal protein S6	Rps6	1.24775	1.87401e-05	0.013264	1.40878	1.40245e-06	0.00570526	-0.877432	0.000550738	0.121358	-0.447489	0.0744408	0.499299	-0.716397	0.00116759	0.0121854	-0.259948	0.225324	0.468963	0.161035	0.376671	0.507717	+		3.3	0.858041	1.39655	0.397255	2.81579	0.641695		+	+		carcinogenesis, induced			Increased Kras induced pancreatic lesions, metaplastic foci, p53 expression	Akt1;p70S6K;P70S6KB	P31750;Q8BSK8;Q9Z1M4	activation-induced cell death of T cells;anatomical structure development;anatomical structure morphogenesis;apoptosis;biological regulation;biosynthetic process;carbohydrate homeostasis;cell activation;cell activation involved in immune response;cell cycle checkpoint;cell cycle phase;cell cycle process;cell death;cell development;cell differentiation;cell proliferation;cellular biosynthetic proc…	binding;enzyme binding;kinase binding;protein binding;protein kinase binding;structural constituent of ribosome;structural molecule activity
8252	Q14AX6-3;Q14AX6-2;Q14AX6	382;382;382	S	4	Q14AX6-3	Q14AX6-3	Cyclin-dependent kinase 12	Cdk12	-0.0987364	0.53138	0.719716	0.260942	0.0787587	0.435312	-0.481276	0.00741027	0.363507	-0.397306	0.0472894	0.450516	-0.121598	0.391796	0.537977	-0.150793	0.360685	0.599148	0.359679	0.0204284	0.0584015			3.06	0.857798	1.39655	0.0678147	2.55263	0.912055											biological regulation;cellular macromolecule metabolic process;cellular metabolic process;cellular nitrogen compound metabolic process;cellular process;cellular protein metabolic process;macromolecule metabolic process;macromolecule modification;metabolic process;mRNA metabolic process;mRNA processing;nitrogen compound metabolic process;nucleic acid metabolic process;nucleobase-containing compoun…	adenyl nucleotide binding;adenyl ribonucleotide binding;ATP binding;binding;catalytic activity;cyclin binding;cyclin-dependent protein kinase activity;kinase activity;nucleotide binding;phosphotransferase activity, alcohol group as acceptor;protein binding;protein kinase activity;protein serine/threonine kinase activity;purine nucleotide binding;purine ribonucleoside triphosphate binding;purine r…
4470	E9PVG7;A0A0A6YW53;A0A0A6YVR7;P97820;A0A0A6YWR8;A0A0A6YXE5	611;611;119;556;557;122	S	2	E9PVG7;P97820	E9PVG7	Mitogen-activated protein kinase kinase kinase kinase 4	Map4k4	0.193952	0.247724	0.480231	-0.152835	0.305908	0.655075	0.0555535	0.734853	0.999906	0.274325	0.259473	0.713629	-0.291233	0.0623826	0.151681	-0.113549	0.592418	0.781579	-0.346787	0.0302178	0.0776124			2.9	0.857171	1.87931	0.471958	2.55263	0.78356											activation of protein kinase activity;anatomical structure morphogenesis;biological regulation;cell part morphogenesis;cell projection morphogenesis;cell projection organization;cellular component morphogenesis;cellular component organization;cellular component organization at cellular level;cellular component organization or biogenesis;cellular component organization or biogenesis at cellular le…	adenyl nucleotide binding;adenyl ribonucleotide binding;ATP binding;binding;catalytic activity;creatine kinase activity;kinase activity;nucleotide binding;phosphotransferase activity, alcohol group as acceptor;phosphotransferase activity, nitrogenous group as acceptor;protein kinase activity;protein serine/threonine kinase activity;purine nucleotide binding;purine ribonucleoside triphosphate bind…
2310	A2AAJ9;H7BX05;E9QQ96;Z4YJE4	5699;4979;5632;5782	S	3	A2AAJ9;E9QQ96	A2AAJ9	Obscurin	Obscn	0.0405652	0.933367	0.968708	-0.327183	0.455467	0.754657	-0.0757811	0.875921	0.999906	-0.0883412	0.843207	0.959856	-0.44353	0.315712	0.462754	-0.937376	0.0364678	0.203702	-0.367749	0.402794	0.533309			2.94	0.856857	1.2931	0.0991048	2.13158	0.379606											cell differentiation;cellular developmental process;cellular process;developmental process;multicellular organismal development;multicellular organismal process	adenyl nucleotide binding;adenyl ribonucleotide binding;ankyrin binding;ATP binding;binding;catalytic activity;cytoskeletal protein binding;enzyme regulator activity;GTPase regulator activity;guanyl-nucleotide exchange factor activity;kinase activity;nucleoside-triphosphatase regulator activity;nucleotide binding;phosphotransferase activity, alcohol group as acceptor;protein binding;protein kinas…
2129	Q8C147;Q8C147-2	452;86	S	2	Q8C147	Q8C147	Dedicator of cytokinesis protein 8	Dock8	0.413774	0.00939841	0.104296	-0.203977	0.119527	0.486202	0.158338	0.268914	0.999906	0.19765	0.146988	0.602815	-0.459413	0.00222275	0.0181054	-0.223579	0.0746957	0.274834	-0.617751	0.000187307	0.00263419			2.82	0.856835	1.74138	0.479739	1.97368	0.188523	+										biological regulation;cell recognition;cell-cell recognition;cellular process;cellular response to stimulus;immunological synapse formation;intracellular signal transduction;negative regulation of apoptosis;negative regulation of biological process;negative regulation of cell death;negative regulation of cellular process;negative regulation of leukocyte apoptosis;negative regulation of lymphocyte…	enzyme regulator activity;GTPase regulator activity;guanyl-nucleotide exchange factor activity;nucleoside-triphosphatase regulator activity
2549	Q3TRX6;E9Q9H3;P54103	47;47;47	S	2	Q3TRX6	Q3TRX6	DnaJ homolog subfamily C member 2;DnaJ homolog subfamily C member 2, N-terminally processed	Dnajc2	0.441173	0.0691285	0.257226	-0.518123	0.0216105	0.321047	0.538113	0.0308062	0.637811	0.72645	0.0186501	0.376724	-0.421183	0.0542146	0.138743	-0.221084	0.363567	0.600902	-0.959296	0.000290787	0.00338193	+		2.9	0.856807	0.87931	0.0761192	2.18421	0.299457									p70S6K	P23443;Q8BSK8	biological regulation;biosynthetic process;cellular biosynthetic process;cellular component organization;cellular component organization at cellular level;cellular component organization or biogenesis;cellular component organization or biogenesis at cellular level;cellular macromolecule biosynthetic process;cellular macromolecule metabolic process;cellular metabolic process;cellular nitrogen comp…	binding;chromatin binding;DNA binding;heat shock protein binding;histone binding;Hsp70 protein binding;nucleic acid binding;protein binding;small conjugating protein binding;ubiquitin binding
7086	Q8K285	554	S	3	Q8K285	Q8K285	F-BAR domain only protein 1	Fcho1	0.539699	0.0253895	0.160808	0.248563	0.218563	0.582113	0.121692	0.581605	0.999906	NA	NA	NA	-0.169444	0.394675	0.540879	NA	NA	NA	-0.291136	0.153579	0.26083			2.82	0.85645	1.60345	0.311336	2.18421	0.454967	+										cellular component assembly;cellular component assembly at cellular level;cellular component organization;cellular component organization at cellular level;cellular component organization or biogenesis;cellular component organization or biogenesis at cellular level;cellular macromolecular complex assembly;cellular macromolecular complex subunit organization;cellular membrane organization;cellular…	AP-2 adaptor complex binding;binding;protein binding;protein complex binding
1224	A2A8V9;E9PUK6;Q52KI8;E9QKA4;A2A8V8;Q52KI8-2;F6UK16	630;635;635;635;621;635;81	S	2	A2A8V9	A2A8V9	Serine/arginine repetitive matrix protein 1	Srrm1	0.0558278	0.715392	0.843105	-0.475731	0.00323638	0.201694	-0.0600722	0.694915	0.999906	-0.037807	0.830204	0.956147	-0.591631	0.000595953	0.00822195	-0.465031	0.0125318	0.13912	-0.531559	0.00142276	0.00922653			2.94	0.855805	2.18966	0.757088	2.28947	0.456245											cellular macromolecule metabolic process;cellular metabolic process;cellular nitrogen compound metabolic process;cellular process;macromolecule metabolic process;metabolic process;mRNA metabolic process;mRNA processing;nitrogen compound metabolic process;nuclear mRNA splicing, via spliceosome;nucleic acid metabolic process;nucleobase-containing compound metabolic process;primary metabolic process…	binding;DNA binding;nucleic acid binding
5393	O35615	286	S	2	O35615	O35615	Zinc finger protein ZFPM1	Zfpm1	0.329199	0.297708	0.530151	0.418664	0.146368	0.515906	-0.336068	0.288135	0.999906	NA	NA	NA	-0.246603	0.380331	0.527164	NA	NA	NA	0.0894651	0.747289	0.82496			2.86	0.854695	2.18966	0.683043	2.55263	0.839676	+										anatomical structure development;anatomical structure formation involved in morphogenesis;anatomical structure morphogenesis;atrial septum morphogenesis;atrioventricular valve morphogenesis;biological regulation;cardiac muscle tissue morphogenesis;cardiac septum morphogenesis;cell development;cell differentiation;cellular component organization;cellular component organization at cellular level;ce…	activating transcription factor binding;binding;cation binding;DNA binding;ion binding;metal ion binding;nucleic acid binding;nucleic acid binding transcription factor activity;protein binding;protein binding transcription factor activity;RNA polymerase II activating transcription factor binding;RNA polymerase II core promoter proximal region sequence-specific DNA binding transcription factor act…
9622	H7BX49;Q6ZPG2	16;16	S	3	H7BX49	H7BX49	WD repeat-containing protein 90	Wdr90	-0.00492598	0.975892	0.988612	-0.0864633	0.555685	0.808635	0.0167472	0.918184	0.999906	NA	NA	NA	-0.0647901	0.657917	0.767925	NA	NA	NA	-0.0815373	0.578155	0.690602			3.02	0.852881	1.7069	0.200711	1.92105	0.296698	+
4570	A2AJT4;A2AJT5;A2AJT3	211;211;211	S	2	A2AJT4	A2AJT4	Arginine/serine-rich protein PNISR	Pnisr	0.132285	0.367806	0.591507	-0.0320085	0.804878	0.925935	-0.121619	0.406617	0.999906	-0.114694	0.495258	0.838818	-0.285912	0.0411528	0.115831	-0.207279	0.182936	0.420711	-0.164293	0.217195	0.33771			2.9	0.852655	1.81034	0.358795	2.39474	0.709841		+
2363	A0A0R4J1K4;A0A0R4J1K9;A0A0R4J101;P13808-2;P13808-3;P13808;P13808-4;P13808-5	225;230;239;225;230;239;41;73	S	2	A0A0R4J1K4	A0A0R4J1K4	Anion exchange protein 2	Slc4a2	0.359681	0.174064	0.404076	-0.207741	0.370745	0.702162	0.130523	0.61139	0.999906	0.527836	0.106069	0.547347	-0.436899	0.0721651	0.167134	-0.129008	0.638255	0.810538	-0.567422	0.0242299	0.0662236			2.82	0.851006	1.56897	0.306089	1.92105	0.168264	+										anion transport;bicarbonate transport;biological regulation;cation homeostasis;cellular cation homeostasis;cellular chemical homeostasis;cellular homeostasis;cellular ion homeostasis;cellular monovalent inorganic cation homeostasis;cellular process;chemical homeostasis;chloride transport;establishment of localization;homeostatic process;inorganic anion transport;ion homeostasis;ion transport;mono…	active transmembrane transporter activity;anion transmembrane transporter activity;anion:anion antiporter activity;antiporter activity;chloride transmembrane transporter activity;inorganic anion exchanger activity;inorganic anion transmembrane transporter activity;ion transmembrane transporter activity;secondary active transmembrane transporter activity;solute:solute antiporter activity;substrate…
16432	F6TYF8;F7B9R2;D3Z6K8;P70392	144;144;744;745	S	3	F6TYF8	F6TYF8	Ras-specific guanine nucleotide-releasing factor 2	Rasgrf2	-0.16943	0.133724	0.3552	0.253839	0.0184314	0.306694	-0.0297918	0.783628	0.999906	NA	NA	NA	0.393477	0.00101534	0.0112476	NA	NA	NA	0.423269	0.000554231	0.00497453			3.34	0.850672	1.39655	0.0454053	2.65789	0.956208	+	+									biological regulation;cellular process;cellular response to stimulus;intracellular signal transduction;long-term synaptic potentiation;positive regulation of biological process;positive regulation of cell communication;positive regulation of cellular process;positive regulation of multicellular organismal process;positive regulation of neurological system process;positive regulation of signaling;…	enzyme regulator activity;GTPase regulator activity;guanyl-nucleotide exchange factor activity;nucleoside-triphosphatase regulator activity;Ras guanyl-nucleotide exchange factor activity;Rho guanyl-nucleotide exchange factor activity;small GTPase regulator activity
2113	Q8K310;A0A494BAZ7;A0A494BAD4;A0A494B9X1	598;260;310;260	S	2	Q8K310	Q8K310	Matrin-3	Matr3	0.123718	0.525771	0.715207	-0.379082	0.0427098	0.377131	0.041222	0.831482	0.999906	0.141138	0.52117	0.849944	-0.461578	0.01679	0.0655265	-0.322486	0.119943	0.340806	-0.5028	0.0104147	0.0358084			2.9	0.850588	2.25862	0.806973	2.18421	0.389257											biological regulation;posttranscriptional regulation of gene expression;regulation of biological process;regulation of gene expression;regulation of macromolecule metabolic process;regulation of metabolic process	binding;cation binding;ion binding;metal ion binding;nucleotide binding;transition metal ion binding;zinc ion binding
6680	Q8VDY9	68	S	2	Q8VDY9	Q8VDY9	Caspase activity and apoptosis inhibitor 1	Caap1	0.416663	0.0368707	0.191635	0.34909	0.0485259	0.390453	-0.117734	0.525043	0.999906	NA	NA	NA	-0.185307	0.270569	0.415347	NA	NA	NA	-0.0675726	0.682074	0.774455			2.82	0.847397	1.12069	0.074695	2.44737	0.757257											apoptosis;cell death;cellular process;death;programmed cell death
5294	Q924A2;E9QP01;Q924A2-2;E9Q6T8	1080;173;173;173	S	2	Q924A2	Q924A2	Protein capicua homolog	Cic	-0.0586217	0.544458	0.728222	-0.260296	0.00809455	0.245101	-0.0491161	0.610874	0.999906	NA	NA	NA	-0.250791	0.0101195	0.0473961	NA	NA	NA	-0.201675	0.0315188	0.0800308			2.98	0.846626	1.43103	0.105311	2.92105	0.947694											anatomical structure development;biological regulation;biosynthetic process;cellular biosynthetic process;cellular macromolecule biosynthetic process;cellular macromolecule metabolic process;cellular metabolic process;cellular nitrogen compound metabolic process;cellular process;developmental process;lung alveolus development;macromolecule biosynthetic process;macromolecule metabolic process;meta…	binding;chromatin binding;DNA binding;nucleic acid binding
7336	Q8K3X4	526	S	2	Q8K3X4	Q8K3X4	Interferon regulatory factor 2-binding protein-like	Irf2bpl	-0.0343401	0.740957	0.857176	-0.0712554	0.447067	0.749512	-0.122471	0.249067	0.999906	-0.076354	0.533479	0.854517	-0.159386	0.102027	0.211392	-0.102094	0.357607	0.596583	-0.0369152	0.69139	0.78212			2.98	0.846562	2.08621	0.505183	2.02632	0.40676		+									biological regulation;development of secondary female sexual characteristics;development of secondary sexual characteristics;developmental process;developmental process involved in reproduction;negative regulation of biological process;negative regulation of biosynthetic process;negative regulation of cellular biosynthetic process;negative regulation of cellular macromolecule biosynthetic process…	binding;cation binding;ion binding;metal ion binding
11428	Q9QXV1	284	S	3	Q9QXV1	Q9QXV1	Chromobox protein homolog 8	Cbx8	-0.0975459	0.333754	0.562923	0.126105	0.169922	0.536114	-0.210935	0.0481747	0.741886	-0.16032	0.248597	0.706029	0.0127163	0.886067	0.929692	-0.121045	0.325492	0.565552	0.223651	0.0224066	0.062411			3.06	0.846194	1.36207	0.0561854	2.02632	0.508097											biological regulation;biosynthetic process;cellular biosynthetic process;cellular component organization;cellular component organization at cellular level;cellular component organization or biogenesis;cellular component organization or biogenesis at cellular level;cellular macromolecule biosynthetic process;cellular macromolecule metabolic process;cellular metabolic process;cellular nitrogen comp…	binding;enzyme regulator activity;histone binding;ligase regulator activity;methylated histone residue binding;nucleic acid binding;protein binding;RNA binding;single-stranded RNA binding;ubiquitin-protein ligase activator activity;ubiquitin-protein ligase regulator activity
9324	Q8BLP0;Q3TLM7;Q8C080	29;29;29	S	2	Q8BLP0	Q8BLP0	Sorting nexin-16	Snx16	0.140159	0.278926	0.51093	-0.0158183	0.888998	0.960275	0.0782907	0.539343	0.999906	NA	NA	NA	-0.0776863	0.496578	0.634547	NA	NA	NA	-0.155977	0.182845	0.296604			2.94	0.84537	1.5	0.135119	2.60526	0.877679											cellular process;early endosome to late endosome transport;endosome to lysosome transport;endosome transport;establishment of localization;establishment of localization in cell;establishment of protein localization;establishment of protein localization to organelle;establishment of protein localization to vacuole;intracellular protein transport;intracellular transport;lysosomal transport;protein …	binding;identical protein binding;lipid binding;phosphatidylinositol binding;phospholipid binding;protein binding
10735	A0A087WQ48;H7BWZ9;Q8BL99-5;Q8BL99-6;Q8BL99	1261;1263;1253;1261;1261	S	3	A0A087WQ48	A0A087WQ48	Protein dopey-1	Dopey1	0.0716512	0.709269	0.838994	0.0207482	0.903704	0.966218	0.0332137	0.862514	0.999906	NA	NA	NA	-0.0176894	0.91784	0.949261	NA	NA	NA	-0.0509031	0.766911	0.839472			2.98	0.844054	1.2931	0.064006	2.55263	0.876654	+										establishment of localization;establishment of protein localization;protein transport;transport
351	Q8BTI8;Q8BTI8-2;Q8BTI8-3	1974;1878;1974	T	3	Q8BTI8	Q8BTI8	Serine/arginine repetitive matrix protein 2	Srrm2	0.592387	0.178342	0.409404	-0.866583	0.0361309	0.36382	0.484831	0.265544	0.999906	0.570518	0.208428	0.668419	-0.974139	0.0207711	0.0748033	-0.951899	0.0307861	0.192225	-1.45897	0.00159782	0.00998288			2.94	0.843411	2.18966	0.847414	2.60526	0.405456											cellular macromolecule metabolic process;cellular metabolic process;cellular nitrogen compound metabolic process;cellular process;macromolecule metabolic process;metabolic process;mRNA metabolic process;mRNA processing;nitrogen compound metabolic process;nucleic acid metabolic process;nucleobase-containing compound metabolic process;primary metabolic process;RNA metabolic process;RNA processing;R…
15475	A0A0R4J250;Q61070;V9GXU0;V9GXH2	65;47;58;65	S	2	A0A0R4J250	A0A0R4J250	Etoposide-induced protein 2.4	Ei24	0.137681	0.261984	0.493583	0.504687	0.000288416	0.104705	-0.0834903	0.490082	0.999906	0.290908	0.064115	0.484986	0.283516	0.0175707	0.0672752	0.445641	0.00507512	0.106851	0.367006	0.00365689	0.0172594			3.1	0.843088	1.46552	0.0830713	2.39474	0.85392	+										autophagy;biological regulation;catabolic process;cellular catabolic process;cellular metabolic process;cellular process;cellular response to abiotic stimulus;cellular response to light stimulus;cellular response to radiation;cellular response to stimulus;cellular response to stress;cellular response to UV;cellular response to UV-C;DNA damage response, signal transduction resulting in induction o…
8381	Q9CRD4	117	S	2	Q9CRD4	Q9CRD4	Dysbindin domain-containing protein 2	Dbndd2	-0.406012	0.186447	0.417936	-0.296535	0.275653	0.631047	-0.225244	0.453664	0.999906	NA	NA	NA	-0.115768	0.664603	0.773542	NA	NA	NA	0.109476	0.681693	0.7742			3.18	0.842939	1.94828	0.257396	2.60526	0.90818											biological regulation;negative regulation of catalytic activity;negative regulation of kinase activity;negative regulation of molecular function;negative regulation of protein kinase activity;negative regulation of transferase activity;regulation of biological process;regulation of catalytic activity;regulation of cellular metabolic process;regulation of cellular process;regulation of cellular pr…
7471	A2ASS6-3	3453	S	2	A2ASS6-3	A2ASS6-3	Titin	Ttn	0.576357	0.139196	0.36259	-0.0207182	0.950641	0.984177	0.444795	0.246271	0.999906	0.245262	0.368256	0.780094	-0.15228	0.650337	0.762265	-0.737646	0.00984969	0.129314	-0.597075	0.0908263	0.175746			2.82	0.842891	1.08621	0.0998226	2.13158	0.342329											anatomical structure development;anatomical structure formation involved in morphogenesis;anterior/posterior pattern specification;developmental process;heart development;organ development;pattern specification process;regionalization;segmentation;somitogenesis	adenyl nucleotide binding;adenyl ribonucleotide binding;ankyrin binding;ATP binding;binding;catalytic activity;cation binding;cytoskeletal protein binding;ion binding;kinase activity;metal ion binding;nucleotide binding;phosphotransferase activity, alcohol group as acceptor;protein binding;protein kinase activity;protein serine/threonine kinase activity;purine nucleotide binding;purine ribonucleo…
5951	F6WLY0;G5E880;Q60664	312;347;347	S	2	F6WLY0	F6WLY0	Lymphoid-restricted membrane protein;Processed lymphoid-restricted membrane protein	Lrmp	0.33783	0.180051	0.410852	0.297665	0.186209	0.552299	-0.177822	0.469902	0.999906	-0.236406	0.275576	0.724389	-0.217986	0.325947	0.473995	-0.220409	0.256936	0.500967	-0.0401647	0.853902	0.903167			2.82	0.841701	1.56897	0.217763	2.34211	0.682215											fertilization;immune system process;reproductive process;single fertilization
7871	A0A1D5RLV0;Q8C1D8;A0A1D5RMB4	667;667;119	S	2	A0A1D5RLV0	A0A1D5RLV0	Protein IWS1 homolog	Iws1	0.036392	0.753395	0.86465	0.115379	0.275148	0.630756	-0.215433	0.078704	0.847825	-0.0344864	0.830478	0.956147	-0.136445	0.200623	0.336945	0.158726	0.284272	0.527044	0.0789874	0.449803	0.577793			2.94	0.841282	1.74138	0.223836	2.28947	0.711734											biological regulation;biosynthetic process;cellular biosynthetic process;cellular macromolecule biosynthetic process;cellular macromolecule metabolic process;cellular metabolic process;cellular nitrogen compound metabolic process;cellular process;establishment of localization;establishment of RNA localization;macromolecule biosynthetic process;macromolecule metabolic process;metabolic process;mRN…	binding;DNA binding;nucleic acid binding
5737	B9EKS2;Q3UI14	290;290	S	2	B9EKS2	B9EKS2		Kdm3b	0.466046	0.0519259	0.225699	0.298335	0.15064	0.518387	-0.0610577	0.784814	0.999906	-0.0555416	0.825233	0.9543	-0.228769	0.263103	0.406913	-0.442695	0.0705922	0.268619	-0.167711	0.407057	0.537589			2.78	0.840444	1.08621	0.0771209	2.39474	0.681764
8132	A0A0H2UH20;E9PUD0;D3Z4U0;Q9R020-2;Q9R020	172;257;294;257;294	S	2	A0A0H2UH20	A0A0H2UH20	Zinc finger Ran-binding domain-containing protein 2	Zranb2	0.091562	0.573955	0.748878	-0.158533	0.283864	0.63835	0.124073	0.448312	0.999906	0.0195703	0.904999	0.974188	-0.126022	0.390641	0.536911	-0.0168043	0.908778	0.96106	-0.250095	0.100577	0.189632			2.94	0.839885	2.53448	0.871286	2.28947	0.627915		+									cellular macromolecule metabolic process;cellular metabolic process;cellular nitrogen compound metabolic process;cellular process;macromolecule metabolic process;metabolic process;mRNA metabolic process;mRNA processing;nitrogen compound metabolic process;nucleic acid metabolic process;nucleobase-containing compound metabolic process;primary metabolic process;RNA metabolic process;RNA processing;R…	binding;cation binding;ion binding;metal ion binding;nucleic acid binding;RNA binding;transition metal ion binding;zinc ion binding
850	E9QQ30;Q9Z2B5	551;551	S	3	E9QQ30	E9QQ30	Eukaryotic translation initiation factor 2-alpha kinase 3	Eif2ak3	0.766523	0.000442305	0.0383655	-0.0594679	0.698136	0.877392	0.126576	0.463505	0.999906	NA	NA	NA	-0.699416	0.000371362	0.00625289	NA	NA	NA	-0.825991	7.86003e-05	0.00165401			2.7	0.83918	1.15517	0.203166	2.13158	0.219488		+									activation of caspase activity;anatomical structure development;anatomical structure formation involved in morphogenesis;angiogenesis;apoptosis;apoptosis in response to endoplasmic reticulum stress;biological regulation;biomineral tissue development;biosynthetic process;body fluid secretion;bone mineralization;calcium-mediated signaling;cell communication;cell death;cell development;cell differen…	adenyl nucleotide binding;adenyl ribonucleotide binding;ATP binding;binding;catalytic activity;enzyme binding;eukaryotic initiation factor eIF2 binding;eukaryotic translation initiation factor 2alpha kinase activity;identical protein binding;kinase activity;nucleotide binding;phosphatase binding;phosphotransferase activity, alcohol group as acceptor;protein binding;protein kinase activity;protein…
2386	Q6QI06	21	S	2	Q6QI06	Q6QI06	Rapamycin-insensitive companion of mTOR	Rictor	0.50394	0.0046501	0.0817708	-0.283879	0.0525806	0.39856	0.353321	0.0334853	0.655742	0.294457	0.148399	0.60548	-0.434498	0.00591712	0.0336873	-0.455418	0.0218388	0.171634	-0.787819	4.03707e-05	0.00124427			2.78	0.839176	1.22414	0.159264	1.81579	0.105326											actin cytoskeleton organization;actin cytoskeleton reorganization;actin filament-based process;biological regulation;cellular component organization;cellular component organization at cellular level;cellular component organization or biogenesis;cellular component organization or biogenesis at cellular level;cellular macromolecule metabolic process;cellular metabolic process;cellular process;cellu…	binding;enzyme binding;kinase binding;protein binding;protein kinase binding;ribonucleoprotein binding;ribosome binding
16512	A2A7B5	735	S	2	A2A7B5	A2A7B5		Prdm2	-0.217477	0.155042	0.383605	0.146329	0.277171	0.632249	0.0401119	0.785649	0.999906	-0.0829986	0.676834	0.907739	0.403917	0.00751507	0.0391416	0.4106	0.0386707	0.209604	0.363805	0.0138776	0.043962			3.34	0.839101	2.01724	0.20988	2.44737	0.890795											biological regulation;determination of adult lifespan;multicellular organismal process;regulation of biological process;regulation of biosynthetic process;regulation of cellular biosynthetic process;regulation of cellular macromolecule biosynthetic process;regulation of cellular metabolic process;regulation of cellular process;regulation of gene expression;regulation of macromolecule biosynthetic…	binding;cation binding;DNA binding;ion binding;metal ion binding;nucleic acid binding
6651	A2A8V9;E9PUK6;Q52KI8;E9QKA4;A2A8V8;Q52KI8-2;F6UK16	630;635;635;635;621;635;81	S	2	A2A8V9	A2A8V9	Serine/arginine repetitive matrix protein 1	Srrm1	0.0078024	0.956511	0.980356	-0.117368	0.366298	0.69937	-0.0619271	0.666208	0.999906	-0.0396619	0.781159	0.940795	-0.187098	0.158838	0.285648	-0.0604975	0.636926	0.810083	-0.12517	0.336277	0.467332			2.94	0.838936	2.18966	0.63395	2.28947	0.655279											cellular macromolecule metabolic process;cellular metabolic process;cellular nitrogen compound metabolic process;cellular process;macromolecule metabolic process;metabolic process;mRNA metabolic process;mRNA processing;nitrogen compound metabolic process;nuclear mRNA splicing, via spliceosome;nucleic acid metabolic process;nucleobase-containing compound metabolic process;primary metabolic process…	binding;DNA binding;nucleic acid binding
11909	Q3U0S6	286	S	3	Q3U0S6	Q3U0S6	Ras-interacting protein 1	Rasip1	0.18048	0.10233	0.312621	0.212055	0.0376132	0.366299	0.00291321	0.977886	0.999906	0.121205	0.37903	0.784904	0.034488	0.714377	0.809093	0.0148863	0.901966	0.957919	0.0315748	0.737472	0.817269			2.94	0.83821	1.46552	0.109864	2.18421	0.606948											anatomical structure formation involved in morphogenesis;anatomical structure morphogenesis;angiogenesis;biological regulation;branching morphogenesis of a tube;cell differentiation;cellular developmental process;cellular process;cellular response to stimulus;developmental process;morphogenesis of a branching structure;multicellular organismal process;negative regulation of autophagy;negative reg…	binding;enzyme binding;GTPase binding;protein binding;Ras GTPase binding;small GTPase binding
13756	E9Q0B1;E9PW14;B2RPU6;Q9D067-4;Q9D067-2;Q9D067	521;556;566;511;556;556	S	2	E9Q0B1	E9Q0B1	Nuclear protein MDM1	Mdm1	-0.0934025	0.47522	0.678426	0.0539716	0.642789	0.851476	-0.0053561	0.967032	0.999906	NA	NA	NA	0.142018	0.23275	0.372667	NA	NA	NA	0.147374	0.216492	0.336927			3.1	0.837363	1.63793	0.115102	2.28947	0.764415											anatomical structure development;developmental process;retina development in camera-type eye
7703	Q6Y7W8;G3UWR2;G3UZX7	237;237;59	S	3	Q6Y7W8	Q6Y7W8	PERQ amino acid-rich with GYF domain-containing protein 2	Gigyf2	0.0331361	0.740236	0.856836	-0.155511	0.0977314	0.459979	0.0461271	0.645049	0.999906	-0.0260179	0.838022	0.958554	-0.14252	0.126195	0.244256	-0.0275178	0.80907	0.914934	-0.188647	0.0492891	0.111483			2.94	0.83496	2.32759	0.747503	1.81579	0.185748											adult behavior;adult locomotory behavior;anatomical structure homeostasis;behavior;biological regulation;cell cycle checkpoint;cell differentiation;cell differentiation in spinal cord;cell surface receptor linked signaling pathway;cellular developmental process;cellular macromolecule metabolic process;cellular metabolic process;cellular process;cellular protein metabolic process;cellular response…
1624	B7ZP47;Q65Z40	226;226	S	2	B7ZP47	B7ZP47	Wings apart-like protein homolog	Wapal	0.292369	0.176343	0.406841	-0.0112845	0.951867	0.984612	-0.216668	0.309145	0.999906	NA	NA	NA	-0.520322	0.0132824	0.056342	NA	NA	NA	-0.303653	0.120458	0.217338			2.78	0.834934	2.05172	0.681202	2.39474	0.599138											biological regulation;cell cycle phase;cell cycle process;cell division;cellular component organization;cellular component organization at cellular level;cellular component organization or biogenesis;cellular component organization or biogenesis at cellular level;cellular localization;cellular macromolecule localization;cellular process;cellular protein localization;localization;macromolecule loc…
2989	Q8R550-3;Q8R550-2;Q8R550;Q8R550-5;Q8R550-4;Q8R550-6	458;495;539;257;294;83	S	3	Q8R550-3	Q8R550-3	SH3 domain-containing kinase-binding protein 1	Sh3kbp1	0.220418	0.0228961	0.153296	-0.165898	0.0495145	0.392126	0.00172652	0.984314	0.999906	0.0494618	0.666878	0.904138	-0.384589	0.000200676	0.00460741	-0.215233	0.0559999	0.242392	-0.386315	0.000192521	0.00267769			2.82	0.834803	1.60345	0.26719	2.28947	0.526889											apoptosis;biological regulation;cell death;cell migration;cell motility;cellular component movement;cellular component organization;cellular component organization at cellular level;cellular component organization or biogenesis;cellular component organization or biogenesis at cellular level;cellular membrane organization;cellular process;cytoskeleton organization;death;endocytosis;establishment o…
3753	A2A4A6;Q62077	1248;1248	S	2	A2A4A6	A2A4A6	Phosphoinositide phospholipase C;1-phosphatidylinositol 4,5-bisphosphate phosphodiesterase gamma-1	Plcg1	0.351768	0.136427	0.358392	0.023201	0.908899	0.968701	-0.0037037	0.986962	0.999906	0.201188	0.418612	0.80441	-0.33227	0.1174	0.231945	-0.150402	0.496885	0.711211	-0.328567	0.121192	0.21833			2.78	0.83448	1.56897	0.262585	2.02632	0.285835	+	+									activation of immune response;antigen receptor-mediated signaling pathway;biological regulation;calcium-mediated signaling;catabolic process;cell migration;cell motility;cell surface receptor linked signaling pathway;cellular catabolic process;cellular component movement;cellular lipid catabolic process;cellular lipid metabolic process;cellular metabolic process;cellular process;cellular response…	binding;calcium ion binding;catalytic activity;cation binding;cytokine receptor binding;enzyme binding;glutamate receptor binding;hydrolase activity;hydrolase activity, acting on ester bonds;ion binding;kinase binding;lipase activity;metal ion binding;molecular transducer activity;neurotrophin receptor binding;neurotrophin TRK receptor binding;neurotrophin TRKA receptor binding;phosphatidylinosit…
10999	G3X9Q3;Q3TBD2;D3Z7R7;Q3TBD2-4;Q3TBD2-3;Q3TBD2-2	577;577;588;116;268;461	S	3	G3X9Q3	G3X9Q3	Minor histocompatibility protein HA-1	Hmha1	0.226208	0.328187	0.558004	0.201869	0.329244	0.671572	0.017527	0.938541	0.999906	NA	NA	NA	-0.00681178	0.973271	0.98456	NA	NA	NA	-0.0243388	0.904729	0.937512			2.9	0.834406	1.56897	0.163084	1.92105	0.302355											biological regulation;cellular process;cellular response to stimulus;intracellular signal transduction;regulation of biological process;regulation of cellular process;response to stimulus;signal transduction	binding;cation binding;enzyme activator activity;enzyme regulator activity;GTPase activator activity;GTPase regulator activity;ion binding;metal ion binding;nucleoside-triphosphatase regulator activity
11060	E9QP68;Q4FZH1	420;114	S	3	E9QP68	E9QP68	Protein FAM189A2	Fam189a2	-0.0681276	0.568231	0.745171	-0.0697485	0.514404	0.787825	-0.002483	0.983307	0.999906	NA	NA	NA	-0.00410398	0.969158	0.982243	NA	NA	NA	-0.00162098	0.987815	0.992121			3.02	0.834209	1.36207	0.0645147	2.18421	0.614142
7884	Q3UNN4;P97496-2;P97496;Q3UZD0	327;327;327;327	S	2	Q3UNN4	Q3UNN4	SWI/SNF complex subunit SMARCC1	Smarcc1	0.123222	0.380098	0.602237	-0.0505447	0.683964	0.871019	0.0377567	0.785292	0.999906	0.0678043	0.652765	0.899824	-0.13601	0.282197	0.42789	0.125882	0.358317	0.597182	-0.173767	0.174957	0.286649			2.9	0.834053	2.18966	0.665225	2.76316	0.924618											anatomical structure development;anatomical structure morphogenesis;ATP-dependent chromatin remodeling;biological regulation;biosynthetic process;cell surface receptor linked signaling pathway;cellular biosynthetic process;cellular component disassembly;cellular component disassembly at cellular level;cellular component organization;cellular component organization at cellular level;cellular compo…	binding;chromatin binding;core promoter proximal region DNA binding;core promoter proximal region sequence-specific DNA binding;DNA binding;enhancer binding;enhancer sequence-specific DNA binding;nucleic acid binding;protein binding;protein N-terminus binding;regulatory region DNA binding;regulatory region nucleic acid binding;RNA polymerase II core promoter proximal region sequence-specific DNA …
5313	F8VQ11;B1AQY2;Q69ZH9;Q69ZH9-2	1248;1459;1454;296	S	2	F8VQ11	F8VQ11	Rho GTPase-activating protein 23	Arhgap23	0.126987	0.318482	0.549176	-0.00732547	0.947751	0.982709	-0.115806	0.361502	0.999906	NA	NA	NA	-0.250118	0.0389565	0.112313	NA	NA	NA	-0.134312	0.241439	0.365652			2.86	0.832585	1.56897	0.181286	2.18421	0.522321											biological regulation;cellular process;cellular response to stimulus;regulation of biological process;regulation of cellular process;response to stimulus;signal transduction	enzyme activator activity;enzyme regulator activity;GTPase activator activity;GTPase regulator activity;nucleoside-triphosphatase regulator activity
7309	Q8BTI8;Q8BTI8-2;Q8BTI8-3	1397;1301;1397	S	2	Q8BTI8	Q8BTI8	Serine/arginine repetitive matrix protein 2	Srrm2	0.180113	0.306578	0.538728	0.094326	0.54436	0.801449	-0.0750535	0.665101	0.999906	0.0106341	0.952169	0.986792	-0.16084	0.307323	0.453969	-0.1386	0.391022	0.626331	-0.0857869	0.580953	0.69299			2.86	0.831953	1.77586	0.308935	2.71053	0.912598											cellular macromolecule metabolic process;cellular metabolic process;cellular nitrogen compound metabolic process;cellular process;macromolecule metabolic process;metabolic process;mRNA metabolic process;mRNA processing;nitrogen compound metabolic process;nucleic acid metabolic process;nucleobase-containing compound metabolic process;primary metabolic process;RNA metabolic process;RNA processing;R…
6550	E9Q9C4;E9Q9C1;E9QK41;Q8K4G5;E9Q030;E9Q9C0;E9Q9C2;Q8K4G5-3;Q8K4G5-4;Q8K4G5-2;E9Q9D2;E9Q9C7;E9Q9D1	305;318;397;397;81;290;353;81;277;277;65;277;37	S	2	E9Q9C4	E9Q9C4	Actin-binding LIM protein 1	Ablim1	0.481834	0.0131172	0.119672	0.0378552	0.806635	0.926718	0.252337	0.159135	0.996755	0.0599777	0.766089	0.936757	-0.191641	0.227286	0.366864	-0.550624	0.0103606	0.131371	-0.443978	0.0110744	0.0374208			2.78	0.831126	1.39655	0.184783	2.07895	0.321931											anatomical structure formation involved in morphogenesis;axon guidance;biological regulation;cell projection assembly;cell projection organization;cellular component assembly;cellular component assembly at cellular level;cellular component assembly involved in morphogenesis;cellular component organization;cellular component organization at cellular level;cellular component organization or biogene…	actin binding;binding;cation binding;cytoskeletal protein binding;ion binding;metal ion binding;protein binding;transition metal ion binding;zinc ion binding
1949	Q68FD7;F6RJ64	261;237	S	2	Q68FD7	Q68FD7	Folliculin-interacting protein 1	Fnip1	0.412134	0.0298049	0.173782	-0.0569566	0.714235	0.884836	-0.0129038	0.940711	0.999906	NA	NA	NA	-0.481995	0.00692606	0.0371555	NA	NA	NA	-0.469091	0.00819428	0.0303484			2.74	0.830326	1.60345	0.343234	2.65789	0.761691		+									B cell activation;B cell differentiation;biological regulation;cell activation;cell communication;cell differentiation;cellular developmental process;cellular process;cellular response to external stimulus;cellular response to extracellular stimulus;cellular response to nutrient levels;cellular response to starvation;cellular response to stimulus;cellular response to stress;developmental process;…	enzyme regulator activity;GTPase regulator activity;guanyl-nucleotide exchange factor activity;nucleoside-triphosphatase regulator activity
6031	D3YZ89;Q99MB2	119;119	S	3	D3YZ89	D3YZ89	Mitochondrial fission regulator 1	Mtfr1	0.326434	0.0959292	0.302396	-0.122179	0.467422	0.76129	0.234497	0.220553	0.999906	NA	NA	NA	-0.214116	0.211585	0.349229	NA	NA	NA	-0.448613	0.0158755	0.0484066			2.82	0.829679	1.7069	0.355842	2.5	0.730631											aerobic respiration;cellular component organization;cellular component organization at cellular level;cellular component organization or biogenesis;cellular component organization or biogenesis at cellular level;cellular metabolic process;cellular process;cellular respiration;energy derivation by oxidation of organic compounds;generation of precursor metabolites and energy;metabolic process;mitoc…
2048	Q9Z329-3;Q9Z329;Q9Z329-2	1823;1856;756	S	3	Q9Z329-3	Q9Z329-3	Inositol 1,4,5-trisphosphate receptor type 2	Itpr2	0.477629	0.0126971	0.117692	-0.209944	0.1822	0.547498	0.21686	0.215644	0.999906	0.0710952	0.747774	0.931064	-0.470714	0.00713576	0.0378467	-0.584401	0.0122965	0.138879	-0.687574	0.000415507	0.00421418			2.74	0.828848	1.22414	0.150471	1.86842	0.12804	+										biological regulation;calcium ion transport;cation transport;cellular process;cellular response to cAMP;cellular response to chemical stimulus;cellular response to ethanol;cellular response to organic substance;cellular response to stimulus;divalent inorganic cation transport;divalent metal ion transport;establishment of localization;inositol phosphate-mediated signaling;intracellular signal tran…	binding;calcium channel activity;calcium-release channel activity;cation channel activity;cation transmembrane transporter activity;channel activity;gated channel activity;inositol 1,4,5-trisphosphate-sensitive calcium-release channel activity;intracellular ligand-gated ion channel activity;ion channel activity;ion transmembrane transporter activity;ligand-gated channel activity;ligand-gated ion …
195	Q9WTQ5-2;Q9WTQ5	508;613	S	3	Q9WTQ5-2	Q9WTQ5-2	A-kinase anchor protein 12	Akap12	0.947459	0.114821	0.329995	-0.428296	0.409689	0.726601	0.221543	0.700089	0.999906	0.480981	0.394396	0.792254	-1.15421	0.0380512	0.11062	-0.969235	0.0724717	0.272194	-1.37576	0.016281	0.049336			2.82	0.828759	1.15517	0.293591	2.60526	0.35313	+										biological regulation;cellular process;cellular response to stimulus;establishment of localization;establishment of localization in cell;establishment of protein localization;intracellular protein transport;intracellular transport;positive regulation of biological process;positive regulation of biosynthetic process;positive regulation of cAMP biosynthetic process;positive regulation of cAMP metab…	adenylate cyclase binding;binding;enzyme binding;protein binding;protein complex scaffold;receptor signaling complex scaffold activity;structural molecule activity
6485	Q99M08	19	S	3	Q99M08	Q99M08	Uncharacterized protein C4orf3 homolog		0.022069	0.90933	0.954811	-0.0497589	0.774332	0.913	-0.122723	0.529457	0.999906	NA	NA	NA	-0.194551	0.27225	0.417282	NA	NA	NA	-0.0718279	0.679459	0.772637			2.9	0.827004	1.46552	0.111983	2.44737	0.795075
13224	Q61084	166	S	2	Q61084	Q61084	Mitogen-activated protein kinase kinase kinase 3	Map3k3	-0.109817	0.414935	0.63124	0.0514355	0.666681	0.862942	-0.054442	0.683348	0.999906	0.141288	0.327841	0.758081	0.106811	0.376386	0.523381	0.380225	0.0111722	0.13454	0.161253	0.18945	0.303978			3.06	0.826557	1.67241	0.126821	2.65789	0.942562			+	enzymatic activity, inhibited					SGK1	O00141	activation of MAPK activity;anatomical structure development;biological regulation;blood vessel development;cellular macromolecule metabolic process;cellular metabolic process;cellular process;cellular protein metabolic process;cellular response to stimulus;developmental process;intracellular protein kinase cascade;intracellular signal transduction;macromolecule metabolic process;macromolecule mo…	adenyl nucleotide binding;adenyl ribonucleotide binding;ATP binding;binding;catalytic activity;cation binding;ion binding;kinase activity;MAP kinase kinase activity;MAP kinase kinase kinase activity;metal ion binding;molecular transducer activity;nucleotide binding;phosphotransferase activity, alcohol group as acceptor;protein kinase activity;protein serine/threonine kinase activity;protein serin…
5960	Q3UFK8	440	S	2	Q3UFK8	Q3UFK8	FERM domain-containing protein 8	Frmd8	0.112574	0.466221	0.672066	-0.0462176	0.736084	0.895867	-0.0583902	0.703471	0.999906	0.0305487	0.874974	0.966955	-0.217182	0.128478	0.24752	-0.233814	0.196933	0.437776	-0.158792	0.257168	0.38363			2.86	0.825983	1.22414	0.0664812	2.39474	0.728045	+
14973	Q3U0M1-3;Q3U0M1-2;Q3U0M1;E9PZ41;E9Q3T8	646;825;834;825;834	S	3	Q3U0M1-3	Q3U0M1-3	Trafficking protein particle complex subunit 9	Trappc9	0.132134	0.391587	0.612701	0.393642	0.0106656	0.269263	-0.0282955	0.85256	0.999906	0.00336798	0.984724	0.996509	0.233213	0.102979	0.212588	0.263199	0.116683	0.337158	0.261508	0.0707068	0.145783			3.02	0.825041	1.39655	0.0722045	2.02632	0.512961											cell differentiation;cellular developmental process;cellular process;developmental process
6251	A0A1D5RME4;A0A1D5RLW5;A0A1D5RM85;P62717	79;94;123;123	S	3	A0A1D5RME4	A0A1D5RME4	60S ribosomal protein L18a	Rpl18a	0.240806	0.0573316	0.234142	-0.0200189	0.85012	0.945383	0.056641	0.6337	0.999906	0.355386	0.0283523	0.403732	-0.204184	0.0698002	0.163685	0.15929	0.229146	0.472457	-0.260825	0.0250879	0.0679688			2.82	0.824477	1.01724	0.0477606	1.76316	0.136188											biosynthetic process;cellular biosynthetic process;cellular macromolecule biosynthetic process;cellular macromolecule metabolic process;cellular metabolic process;cellular process;cellular protein metabolic process;macromolecule biosynthetic process;macromolecule metabolic process;metabolic process;primary metabolic process;protein metabolic process;translation	structural constituent of ribosome;structural molecule activity
4253	H3BJH6;H3BKF3;Q640Q5;A0A0J9YV55;H3BL68;H3BJ17;Q640Q5-2	43;188;188;16;83;43;188	S	2	H3BJH6	H3BJH6	PAB-dependent poly(A)-specific ribonuclease subunit PAN3	Pan3	0.482025	0.0602616	0.24044	-0.0264187	0.90211	0.966014	0.20464	0.400175	0.999906	0.200154	0.395139	0.792254	-0.303804	0.171791	0.301768	-0.296788	0.171304	0.406755	-0.508444	0.0302703	0.0777069			2.74	0.82429	1.25862	0.139813	2.34211	0.540694		+									biological regulation;catabolic process;cellular catabolic process;cellular macromolecule catabolic process;cellular macromolecule metabolic process;cellular metabolic process;cellular nitrogen compound metabolic process;cellular process;deadenylation-dependent decapping of nuclear-transcribed mRNA;establishment of localization;establishment of localization in cell;establishment of protein locali…	3'-5' exonuclease activity;3'-5'-exoribonuclease activity;adenyl nucleotide binding;adenyl ribonucleotide binding;ATP binding;binding;catalytic activity;cation binding;exonuclease activity;exonuclease activity, active with either ribo- or deoxyribonucleic acids and producing 5'-phosphomonoesters;exoribonuclease activity;exoribonuclease activity, producing 5'-phosphomonoesters;hydrolase activity;h…
8451	H3BIW0;G3X8T2;Q0P678;H3BJJ9	773;795;771;129	S	2	H3BIW0	H3BIW0	Zinc finger CCCH domain-containing protein 18	Zc3h18	0.0881863	0.540433	0.725595	-0.0943572	0.465291	0.759642	0.0694765	0.628713	0.999906	0.115663	0.435065	0.811698	-0.113067	0.3836	0.530323	0.0712129	0.588028	0.778612	-0.182543	0.168493	0.279291			2.9	0.823679	1.25862	0.0672047	2.34211	0.697836												binding;cation binding;ion binding;metal ion binding
5418	Q80Y19;A2AL18;A2AL19	284;284;284	S	3	Q80Y19	Q80Y19	Rho GTPase-activating protein 11A	Arhgap11a	0.465098	0.0518839	0.225699	0.383883	0.0700988	0.424642	-0.16398	0.466128	0.999906	NA	NA	NA	-0.245195	0.230907	0.370716	NA	NA	NA	-0.0812146	0.684525	0.776482			2.74	0.822694	1.01724	0.066732	2.55263	0.804508											biological regulation;cellular process;cellular response to stimulus;regulation of biological process;regulation of cellular process;response to stimulus;signal transduction	enzyme activator activity;enzyme regulator activity;GTPase activator activity;GTPase regulator activity;nucleoside-triphosphatase regulator activity
3556	A2A7S8-2;A2A7S8-3;A2A7S8;A2A7S8-4	502;332;445;457	S	3	A2A7S8-2	A2A7S8-2	Uncharacterized protein KIAA1522	Kiaa1522	0.160891	0.581811	0.754652	-0.203567	0.438456	0.745008	0.0192293	0.947229	0.999906	NA	NA	NA	-0.345228	0.197652	0.333538	NA	NA	NA	-0.364458	0.175261	0.287058			2.82	0.822199	1.56897	0.222849	2.02632	0.290676
186	A0A140T8R7;Q8CFE3	156;254	S	3	A0A140T8R7	A0A140T8R7	REST corepressor 1	Rcor1	0.667457	0.382985	0.604733	-0.479535	0.481296	0.770173	-0.0217425	0.977007	0.999906	0.0803571	0.908597	0.975764	-1.16873	0.099666	0.208221	-1.18642	0.0801963	0.283185	-1.14699	0.105525	0.19681			2.82	0.821467	1.08621	0.212745	2.28947	0.238221											biological regulation;cell differentiation;cellular component organization;cellular component organization at cellular level;cellular component organization or biogenesis;cellular component organization or biogenesis at cellular level;cellular developmental process;cellular macromolecule metabolic process;cellular metabolic process;cellular process;cellular protein metabolic process;chromatin mod…	binding;chromatin binding;DNA binding;nucleic acid binding;nucleic acid binding transcription factor activity;regulatory region DNA binding;regulatory region nucleic acid binding;RNA polymerase II core promoter proximal region sequence-specific DNA binding transcription factor activity;RNA polymerase II core promoter proximal region sequence-specific DNA binding transcription factor activity invo…
15186	G5E8J6	141	S	3	G5E8J6	G5E8J6		Hrc	-0.283884	0.318576	0.549197	-0.0345491	0.890094	0.960583	0.00579776	0.983447	0.999906	-0.0779747	0.80947	0.948688	0.255133	0.316341	0.463244	-0.302379	0.308093	0.550485	0.249335	0.327072	0.457729			3.22	0.821199	1.53448	0.0649062	2.13158	0.648157											biological regulation;calcium ion homeostasis;cation homeostasis;cellular calcium ion homeostasis;cellular cation homeostasis;cellular chemical homeostasis;cellular divalent inorganic cation homeostasis;cellular homeostasis;cellular ion homeostasis;cellular metal ion homeostasis;cellular process;chemical homeostasis;cytosolic calcium ion homeostasis;divalent inorganic cation homeostasis;homeostat…	binding;calcium ion binding;cation binding;ion binding;metal ion binding
11583	A2A7S8-2;A2A7S8-3;A2A7S8;A2A7S8-4	217;47;160;172	T	3	A2A7S8-2	A2A7S8-2	Uncharacterized protein KIAA1522	Kiaa1522	0.00235914	0.990111	0.995427	-0.119073	0.488165	0.773234	0.14079	0.463942	0.999906	NA	NA	NA	0.0193577	0.909495	0.943711	NA	NA	NA	-0.121432	0.479742	0.604689			2.98	0.820764	1.43103	0.0890543	2.71053	0.92776
5855	H7BX82;F6SUV7;E9Q6Q8;E0CX53;Q8BYJ6-4;Q8BYJ6-2;Q8BYJ6-3;Q8BYJ6	595;308;595;595;594;595;595;595	S	2	H7BX82	H7BX82	TBC1 domain family member 4	Tbc1d4	0.228062	0.0321761	0.179811	-0.136518	0.133756	0.502417	0.142308	0.15994	0.998526	0.0670931	0.620822	0.884576	-0.222272	0.0213271	0.0761139	-0.0683547	0.573817	0.769303	-0.36458	0.000807891	0.00632308			2.82	0.819537	1.15517	0.0701745	1.92105	0.216855		+	+	phosphorylation				TBC1D4 S318/S588/T642/S751A mutation decreases phosphorylation of S711	PKCZ	Q02956	biological regulation;cellular process;cellular response to chemical stimulus;cellular response to endogenous stimulus;cellular response to hormone stimulus;cellular response to insulin stimulus;cellular response to organic substance;cellular response to peptide hormone stimulus;cellular response to stimulus;establishment of localization;negative regulation of biological process;negative regulati…	enzyme activator activity;enzyme regulator activity;GTPase activator activity;GTPase regulator activity;nucleoside-triphosphatase regulator activity
15155	Q62101	203	S	3	Q62101	Q62101	Serine/threonine-protein kinase D1	Prkd1	-0.242602	0.12143	0.339331	0.110215	0.416371	0.732002	-0.100105	0.507357	0.999906	NA	NA	NA	0.252712	0.0754331	0.172287	NA	NA	NA	0.352817	0.017918	0.052992			3.18	0.819092	1.18966	0.0279793	3.18421	1		+	+	enzymatic activity, induced					P38D;PKACA;PRKD1	O15264;P17612;Q62101	anatomical structure formation involved in morphogenesis;angiogenesis;apoptosis;biological regulation;cell death;cell surface receptor linked signaling pathway;cellular component organization;cellular component organization at cellular level;cellular component organization or biogenesis;cellular component organization or biogenesis at cellular level;cellular macromolecule metabolic process;cellul…	adenyl nucleotide binding;adenyl ribonucleotide binding;ATP binding;binding;catalytic activity;cation binding;identical protein binding;ion binding;kinase activity;metal ion binding;nucleotide binding;phosphotransferase activity, alcohol group as acceptor;protein binding;protein kinase activity;protein kinase C activity;protein serine/threonine kinase activity;purine nucleotide binding;purine rib…
11691	A0A1Y7VP67;E9Q2I4	456;456	S	3	A0A1Y7VP67	A0A1Y7VP67		Elmsan1	0.0414452	0.768259	0.874198	0.17724	0.172852	0.537177	-0.110955	0.434664	0.999906	-0.10023	0.551139	0.861298	0.0248394	0.843348	0.902511	0.00696682	0.962718	0.982631	0.135795	0.289657	0.418673			2.94	0.81906	1.12069	0.0369769	3.02632	0.986486												binding;cation binding;chromatin binding;DNA binding;ion binding;metal ion binding;nucleic acid binding
10615	H3BLL3;Q921G6;H3BIX9	513;513;459	S	2	H3BLL3	H3BLL3	Leucine-rich repeat and calponin homology domain-containing protein 4	Lrch4	0.224036	0.139438	0.362798	0.192685	0.154095	0.521608	0.00836282	0.954181	0.999906	NA	NA	NA	-0.0229874	0.859912	0.913275	NA	NA	NA	-0.0313502	0.809886	0.871258			2.86	0.818954	1.87931	0.36777	2.65789	0.910459
16624	Q8VHX6-2;Q8VHX6	2201;2234	S	2	Q8VHX6-2	Q8VHX6-2	Filamin-C	Flnc	0.0976229	0.695039	0.829826	0.440334	0.0631613	0.415692	0.075827	0.760487	0.999906	0.151423	0.442521	0.815258	0.418538	0.075705	0.172689	0.0026838	0.987673	0.993511	0.342711	0.138561	0.24164			3.14	0.81868	1.56897	0.0963226	2.34211	0.81637											actin filament-based process;anatomical structure development;cell development;cellular developmental process;cellular process;developmental process;muscle cell development;muscle fiber development;striated muscle cell development	actin binding;ankyrin binding;binding;cytoskeletal protein binding;protein binding
5432	Q3UQN2	509	S	2	Q3UQN2	Q3UQN2	F-BAR domain only protein 2	Fcho2	0.194307	0.142164	0.366326	-0.133466	0.252132	0.611925	0.0837034	0.513728	0.999906	0.0773627	0.607138	0.880291	-0.24407	0.0464494	0.125448	-0.192026	0.171196	0.406732	-0.327773	0.0109024	0.0370097			2.82	0.818582	1.67241	0.281129	1.86842	0.186186	+	+									cellular component assembly;cellular component assembly at cellular level;cellular component organization;cellular component organization at cellular level;cellular component organization or biogenesis;cellular component organization or biogenesis at cellular level;cellular localization;cellular macromolecular complex assembly;cellular macromolecular complex subunit organization;cellular macromol…	binding;lipid binding;phosphatidylinositol binding;phosphatidylinositol-4,5-bisphosphate binding;phosphatidylserine binding;phospholipid binding
3358	E9Q7D5;S4R1F1	851;120	S	3	E9Q7D5	E9Q7D5		Arhgef5	0.237912	0.0526698	0.226472	-0.152251	0.152129	0.520211	0.0307818	0.788165	0.999906	0.213615	0.256586	0.712231	-0.359381	0.00304839	0.0222844	-0.326206	0.0667783	0.2624	-0.390163	0.00166389	0.0102662			2.78	0.817411	1.39655	0.151536	2.02632	0.278398											actin cytoskeleton organization;actin filament-based process;biological regulation;cell chemotaxis;cell migration;cell motility;cellular component movement;cellular component organization;cellular component organization at cellular level;cellular component organization or biogenesis;cellular component organization or biogenesis at cellular level;cellular process;cellular response to chemical stim…	enzyme regulator activity;GTPase regulator activity;guanyl-nucleotide exchange factor activity;nucleoside-triphosphatase regulator activity;Ras guanyl-nucleotide exchange factor activity;Rho guanyl-nucleotide exchange factor activity;small GTPase regulator activity
5503	P51678	345	S	2	P51678	P51678	Probable C-C chemokine receptor type 3	Ccr3	0.300007	0.0910099	0.295023	-0.0417582	0.781726	0.916398	0.101672	0.548348	0.999906	NA	NA	NA	-0.240093	0.126681	0.244861	NA	NA	NA	-0.341765	0.0365406	0.0891716			2.78	0.816604	1.18966	0.0833	2.60526	0.818147											biological regulation;cell surface receptor linked signaling pathway;cellular process;cellular response to chemical stimulus;cellular response to cytokine stimulus;cellular response to organic substance;cellular response to stimulus;chemokine-mediated signaling pathway;chemotaxis;cytokine-mediated signaling pathway;defense response;inflammatory response;locomotion;positive regulation of angiogene…	binding;C-C chemokine binding;C-C chemokine receptor activity;chemokine binding;chemokine receptor activity;cytokine binding;G-protein chemoattractant receptor activity;G-protein coupled receptor activity;molecular transducer activity;peptide binding;peptide receptor activity;peptide receptor activity, G-protein coupled;protein binding;receptor activity;signal transducer activity;signaling recept…
9980	Q9WTL8-5;Q9WTL8-2;Q9WTL8-4	42;42;42	S	3	Q9WTL8-5	Q9WTL8-5			0.173909	0.264694	0.496188	-0.193621	0.17011	0.536114	0.317222	0.0524224	0.753924	NA	NA	NA	-0.0503076	0.712702	0.807843	NA	NA	NA	-0.36753	0.0157951	0.0482321			2.9	0.815846	1.2931	0.0884746	1.86842	0.198081											aging;biological regulation;biosynthetic process;catabolic process;cell aging;cellular biosynthetic process;cellular catabolic process;cellular macromolecule biosynthetic process;cellular macromolecule catabolic process;cellular macromolecule metabolic process;cellular metabolic process;cellular nitrogen compound metabolic process;cellular process;cellular response to chemical stimulus;cellular r…	aryl hydrocarbon receptor binding;bHLH transcription factor binding;binding;core promoter binding;core promoter sequence-specific DNA binding;DNA binding;E-box binding;heat shock protein binding;Hsp90 protein binding;molecular transducer activity;nucleic acid binding;nucleic acid binding transcription factor activity;protein binding;protein binding transcription factor activity;protein dimerizati…
4261	F7C583;Q3UX37;F6S200	469;614;670	S	2	F7C583	F7C583		Plekhg1	0.279384	0.18704	0.418289	-0.16336	0.379787	0.708664	0.139243	0.500597	0.999906	0.0220856	0.916881	0.977955	-0.3035	0.114158	0.227531	-0.566722	0.0116275	0.136144	-0.442744	0.0276251	0.0727829			2.78	0.815803	1.53448	0.229849	1.81579	0.13759												enzyme regulator activity;GTPase regulator activity;guanyl-nucleotide exchange factor activity;nucleoside-triphosphatase regulator activity;Ras guanyl-nucleotide exchange factor activity;Rho guanyl-nucleotide exchange factor activity;small GTPase regulator activity
10706	E9QKI5;E9QKI4;Q9D1F4	273;318;247	T	2	E9QKI5	E9QKI5	Proline-rich AKT1 substrate 1	Akt1s1	0.341701	0.021984	0.151036	0.518709	0.000639299	0.139799	-0.195965	0.161717	0.999906	-0.213385	0.215396	0.674159	-0.0189578	0.875324	0.922887	0.0516061	0.728223	0.867782	0.177008	0.157898	0.266181			2.82	0.814333	1.36207	0.106344	1.97368	0.39833			+	phosphorylation				required for phosphorylation of PRAS40 S184			biological regulation;cell surface receptor linked signaling pathway;cellular component organization;cellular component organization or biogenesis;cellular process;cellular response to stimulus;enzyme linked receptor protein signaling pathway;negative regulation of biological process;negative regulation of catalytic activity;negative regulation of cell communication;negative regulation of cell si…
4390	Q3UQ44	16	S	2	Q3UQ44	Q3UQ44	Ras GTPase-activating-like protein IQGAP2	Iqgap2	0.352705	0.0401616	0.198683	0.0547975	0.700324	0.878641	0.00206348	0.989629	0.999906	-0.124176	0.473263	0.827225	-0.295844	0.0522627	0.135444	-0.220401	0.169702	0.404856	-0.297907	0.0508465	0.114003			2.74	0.813376	1.32759	0.131513	1.65789	0.0876147		+									actin cytoskeleton organization;actin filament organization;actin filament-based process;actin nucleation;Arp2/3 complex-mediated actin nucleation;biological regulation;cell surface receptor linked signaling pathway;cellular component organization;cellular component organization at cellular level;cellular component organization or biogenesis;cellular component organization or biogenesis at cellul…	actin binding;actin filament binding;Arp2/3 complex binding;binding;calmodulin binding;cytoskeletal protein binding;enzyme binding;GTPase binding;lipid binding;phosphatidylinositol binding;phosphatidylinositol-3,4,5-trisphosphate binding;phospholipid binding;protein binding;protein complex binding;Rac GTPase binding;Ras GTPase binding;Rho GTPase binding;small GTPase binding
6148	F7D1J2;Q60855	356;415	S	3	F7D1J2	F7D1J2	Receptor-interacting serine/threonine-protein kinase 1	Ripk1	0.284627	0.0429397	0.20558	0.0189349	0.870848	0.952928	0.0568874	0.663147	0.999906	0.310007	0.04653	0.448553	-0.208804	0.0892613	0.193352	0.0699262	0.580244	0.773695	-0.265692	0.0357327	0.0876749			2.78	0.813052	0.87931	0.037686	2.44737	0.733693											apoptosis;biological regulation;catabolic process;cell death;cellular catabolic process;cellular component assembly;cellular component organization;cellular component organization or biogenesis;cellular macromolecule catabolic process;cellular macromolecule metabolic process;cellular metabolic process;cellular process;cellular protein catabolic process;cellular protein metabolic process;cellular …	adenyl nucleotide binding;adenyl ribonucleotide binding;ATP binding;binding;catalytic activity;cytokine receptor binding;death domain binding;death receptor binding;enzyme binding;identical protein binding;kinase activity;nucleotide binding;phosphotransferase activity, alcohol group as acceptor;protein binding;protein complex binding;protein domain specific binding;protein kinase activity;protein…
4612	B2RXC2	209	S	2	B2RXC2	B2RXC2		Itpkb	0.226948	0.0632211	0.246007	-0.0474535	0.64441	0.85163	-0.00929796	0.935287	0.999906	0.0625958	0.725729	0.921621	-0.2837	0.0136405	0.0572122	-0.300653	0.0810194	0.284443	-0.274402	0.0163572	0.0495199			2.78	0.81242	1.05172	0.0538641	1.76316	0.131627											biological regulation;cell activation;cell differentiation;cell surface receptor linked signaling pathway;cellular developmental process;cellular process;cellular response to stimulus;developmental process;immune system process;intracellular protein kinase cascade;intracellular signal transduction;leukocyte activation;leukocyte differentiation;lymphocyte activation;lymphocyte differentiation;MAPK…	adenyl nucleotide binding;adenyl ribonucleotide binding;ATP binding;binding;catalytic activity;inositol or phosphatidylinositol kinase activity;inositol trisphosphate 3-kinase activity;inositol trisphosphate kinase activity;kinase activity;nucleotide binding;phosphotransferase activity, alcohol group as acceptor;purine nucleotide binding;purine ribonucleoside triphosphate binding;purine ribonucle…
7372	Q2KN98;A0A0R4J0J8	833;850	S	2	Q2KN98	Q2KN98	Cytospin-A	Specc1l	0.231066	0.0576979	0.234988	-0.131097	0.210795	0.575578	0.205009	0.0879436	0.870562	0.249047	0.152491	0.608296	-0.157154	0.138239	0.26034	-0.294002	0.0680299	0.264258	-0.362163	0.00277186	0.0143128			2.82	0.810192	1.63793	0.25639	3.02632	0.956536											actin cytoskeleton organization;actin filament-based process;anatomical structure morphogenesis;biological adhesion;biological regulation;cell adhesion;cell cycle;cell division;cell migration;cell motility;cellular component movement;cellular component organization;cellular component organization at cellular level;cellular component organization or biogenesis;cellular component organization or bi…
3450	G5E8S0;Q9D4H9-3;Q9D4H9;Q9D4H9-2;A0A0N4SWI1	828;828;828;828;5	S	2	G5E8S0	G5E8S0	PHD finger protein 14	Phf14	0.305651	0.0173781	0.135858	-0.0436617	0.673252	0.865234	-0.00289944	0.979952	0.999906	-0.128768	0.446335	0.817565	-0.352212	0.00372471	0.025082	-0.529543	0.0043934	0.10138	-0.349313	0.00394256	0.0181979			2.74	0.810175	1.18966	0.0906356	2.23684	0.481845		+									anatomical structure development;biological regulation;developmental process;lung alveolus development;negative regulation of biological process;negative regulation of biosynthetic process;negative regulation of cell communication;negative regulation of cell proliferation;negative regulation of cellular biosynthetic process;negative regulation of cellular macromolecule biosynthetic process;negati…	binding;cation binding;ion binding;metal ion binding;transition metal ion binding;zinc ion binding
2734	D3Z3A8;Q8C170-2;Q8C170	1259;1259;1259	S	3	D3Z3A8	D3Z3A8	Unconventional myosin-IXa	Myo9a	0.26543	0.186619	0.418042	-0.393559	0.0372091	0.366184	0.2539	0.205298	0.999906	0.14236	0.560363	0.863671	-0.405089	0.0327276	0.100402	-0.798475	0.00352252	0.0946485	-0.658989	0.00175328	0.010587			2.78	0.809416	1.53448	0.265081	2.23684	0.40551											biological regulation;cellular process;cellular response to stimulus;intracellular signal transduction;regulation of biological process;regulation of cellular process;response to stimulus;signal transduction	adenyl nucleotide binding;adenyl ribonucleotide binding;ATP binding;binding;catalytic activity;cation binding;enzyme activator activity;enzyme regulator activity;GTPase activator activity;GTPase regulator activity;hydrolase activity;hydrolase activity, acting on acid anhydrides;hydrolase activity, acting on acid anhydrides, in phosphorus-containing anhydrides;ion binding;metal ion binding;motor a…
3919	Q8JZR2;Q5ND50;Q64010-2;Q64010;F7D232	125;125;125;125;86	S	2	Q8JZR2	Q8JZR2	Adapter molecule crk	Crk	0.298771	0.0967841	0.303902	0.0772438	0.614903	0.837659	-0.101944	0.553326	0.999906	0.151549	0.485946	0.83351	-0.323471	0.0490978	0.130321	-0.132674	0.495025	0.709712	-0.221527	0.162187	0.27154			2.74	0.809186	1.43103	0.162739	2.13158	0.412914											biological regulation;cell surface receptor linked signaling pathway;cellular process;cellular response to stimulus;enzyme linked receptor protein signaling pathway;ephrin receptor signaling pathway;positive regulation of biological process;positive regulation of cell communication;positive regulation of cellular process;positive regulation of response to stimulus;positive regulation of signal tr…	binding;binding, bridging;ephrin receptor binding;phosphoprotein binding;protein binding;protein binding, bridging;protein domain specific binding;protein phosphorylated amino acid binding;receptor binding;SH2 domain binding;SH3/SH2 adaptor activity;signaling adaptor activity
6729	Q8K124	395	S	2	Q8K124	Q8K124	Pleckstrin homology domain-containing family O member 2	Plekho2	0.249239	0.135122	0.357036	0.204445	0.16792	0.534592	-0.138518	0.393028	0.999906	-0.161601	0.2946	0.738641	-0.183312	0.21328	0.350709	-0.262992	0.071619	0.270997	-0.0447945	0.754699	0.830068			2.78	0.808268	1.67241	0.253164	2.23684	0.600844
998	A0A494B9J0;Q9WV06	72;68	S	3	A0A494B9J0	A0A494B9J0	Ankyrin repeat domain-containing protein 2	Ankrd2	0.0333119	0.945786	0.974959	-0.0868727	0.842936	0.942419	-0.524517	0.294099	0.999906	-0.144793	0.659232	0.901916	-0.644702	0.156356	0.28257	-0.392054	0.198668	0.439447	-0.120185	0.784134	0.852673			2.82	0.80775	1.22414	0.0917958	2.02632	0.314534			+		cell differentiation, inhibited			inhibits muscle differentiation			biological regulation;cell differentiation;cellular developmental process;cellular process;cellular response to chemical stimulus;cellular response to oxidative stress;cellular response to stimulus;cellular response to stress;developmental process;muscle cell differentiation;negative regulation of biological process;negative regulation of biosynthetic process;negative regulation of cell different…	binding;chromatin binding;cytoskeletal protein binding;enzyme binding;kinase binding;protein binding;protein kinase B binding;protein kinase binding;titin binding
515	E9Q397;P15508	2124;2115	S	2	E9Q397	E9Q397	Spectrin beta chain, erythrocytic	Sptb	0.809061	0.0715288	0.261522	-0.316096	0.408714	0.726028	0.269468	0.526584	0.999906	0.0476362	0.913168	0.976656	-0.85569	0.0369672	0.10879	-1.21981	0.00928568	0.127427	-1.12516	0.00897681	0.0322805			2.66	0.806838	1.36207	0.358176	1.97368	0.124772											actin filament capping;anatomical structure development;biological regulation;biosynthetic process;cellular biosynthetic process;cellular component organization;cellular component organization or biogenesis;cellular membrane organization;cellular metabolic process;cellular nitrogen compound biosynthetic process;cellular nitrogen compound metabolic process;cellular process;cofactor biosynthetic pr…	actin binding;actin filament binding;ankyrin binding;binding;cytoskeletal protein binding;protein binding;protein dimerization activity;protein heterodimerization activity;structural constituent of cytoskeleton;structural molecule activity
5192	Q5UAK0-5;Q5UAK0-4;Q5UAK0;Q5UAK0-2;Q5UAK0-1	301;481;482;499;527	S	4	Q5UAK0-5	Q5UAK0-5	Mesoderm induction early response protein 1	Mier1	-0.0279467	0.914796	0.958013	0.0802307	0.731796	0.893245	-0.364462	0.177302	0.999906	-0.379009	0.112435	0.556323	-0.256284	0.28283	0.428406	-0.0733043	0.714857	0.85907	0.108177	0.644575	0.744981			2.86	0.805989	1.36207	0.0785748	2.55263	0.869735											biological regulation;biosynthetic process;cellular biosynthetic process;cellular macromolecule biosynthetic process;cellular macromolecule metabolic process;cellular metabolic process;cellular nitrogen compound metabolic process;cellular process;cellular response to stimulus;macromolecule biosynthetic process;macromolecule metabolic process;metabolic process;nitrogen compound metabolic process;n…	binding;chromatin binding;DNA binding;molecular transducer activity;nucleic acid binding;signal transducer activity
8946	Q9QYF9;Q8VCV2	329;342	T	2	Q9QYF9	Q9QYF9	Protein NDRG3	Ndrg3	0.182621	0.154691	0.383159	0.191254	0.0999657	0.462614	-0.101181	0.418526	0.999906	0.191902	0.234042	0.695052	-0.0925484	0.408323	0.553758	0.184032	0.204301	0.445855	0.00863292	0.937748	0.959419			2.82	0.805251	1.5	0.133484	2.60526	0.892166											biological regulation;cellular process;cellular response to stimulus;regulation of biological process;regulation of cellular process;response to stimulus;signal transduction
9763	Q3UHB2;Q61037-3;Q61037-2;Q61037;A0A2I3BPP1;Q61037-6;Q61037-5;Q61037-4;A0A2I3BRT5;Q7TT21;Q3TQ10	1799;1766;1768;1805;1776;1777;1782;1761;1732;1733;228	S	2	Q3UHB2	Q3UHB2	Tuberin	Tsc2	0.7422	0.000430689	0.037679	0.450062	0.00777659	0.244775	0.233175	0.172314	0.999906	NA	NA	NA	-0.0589625	0.69041	0.792168	NA	NA	NA	-0.292137	0.0635591	0.134182			2.7	0.80516	1.12069	0.121307	1.81579	0.169794	+										acute inflammatory response;acute-phase response;anatomical structure development;anatomical structure formation involved in morphogenesis;biological regulation;carbohydrate transport;cell projection organization;cell surface receptor linked signaling pathway;cellular component assembly;cellular component organization;cellular component organization at cellular level;cellular component organizati…	14-3-3 protein binding;binding;enzyme activator activity;enzyme binding;enzyme regulator activity;GTPase activator activity;GTPase regulator activity;identical protein binding;nucleoside-triphosphatase regulator activity;phosphatase binding;protein binding;protein dimerization activity;protein homodimerization activity
8458	Q6NXH3;Q6NXH3-2;A0A2R8W6M1;D6RCY3	49;49;49;49	S	3	Q6NXH3	Q6NXH3	Vasculin	Gpbp1	0.270017	0.156958	0.385881	-0.152976	0.359525	0.694722	0.310136	0.107862	0.926764	NA	NA	NA	-0.112857	0.496057	0.633982	NA	NA	NA	-0.422993	0.020204	0.0579956			2.82	0.804859	1.2931	0.104131	2.18421	0.460439											biological regulation;biosynthetic process;cellular biosynthetic process;cellular macromolecule biosynthetic process;cellular macromolecule metabolic process;cellular metabolic process;cellular nitrogen compound metabolic process;cellular process;macromolecule biosynthetic process;macromolecule metabolic process;metabolic process;nitrogen compound metabolic process;nucleic acid metabolic process;…	binding;DNA binding;nucleic acid binding;nucleic acid binding transcription factor activity;sequence-specific DNA binding transcription factor activity
6176	P48754	686	S	3	P48754	P48754	Breast cancer type 1 susceptibility protein homolog	Brca1	-0.193551	0.312477	0.544028	0.0381483	0.820732	0.932213	-0.438828	0.0323504	0.645938	NA	NA	NA	-0.207129	0.230496	0.370205	NA	NA	NA	0.231699	0.182588	0.296285			2.94	0.804755	1.01724	0.0275962	2.28947	0.74653	+										biological regulation;biosynthetic process;carboxylic acid biosynthetic process;carboxylic acid metabolic process;cell cycle checkpoint;cell cycle process;cellular biosynthetic process;cellular component organization;cellular component organization at cellular level;cellular component organization or biogenesis;cellular component organization or biogenesis at cellular level;cellular ketone metabo…	acid-amino acid ligase activity;binding;catalytic activity;cation binding;damaged DNA binding;DNA binding;enzyme binding;ion binding;ligase activity;ligase activity, forming carbon-nitrogen bonds;metal ion binding;nucleic acid binding;protein binding;regulatory region DNA binding;regulatory region nucleic acid binding;RNA binding;small conjugating protein ligase activity;transcription regulatory …
1594	I7HPV9;Q69ZK0	144;314	S	2	I7HPV9	I7HPV9	Phosphatidylinositol 3,4,5-trisphosphate-dependent Rac exchanger 1 protein	Prex1	0.525488	0.086334	0.287799	-0.106405	0.682537	0.869761	0.104292	0.719734	0.999906	0.385714	0.20279	0.662679	-0.527601	0.0573477	0.144137	-0.278106	0.297756	0.541335	-0.631894	0.0264681	0.0705412			2.66	0.803706	1.53448	0.344046	1.97368	0.176869		+									biological regulation;cell activation;cell chemotaxis;cell differentiation;cell migration;cell motility;cell surface receptor linked signaling pathway;cellular component movement;cellular component organization;cellular component organization or biogenesis;cellular developmental process;cellular metabolic process;cellular process;cellular response to chemical stimulus;cellular response to stimulu…	binding;enzyme regulator activity;GTPase regulator activity;guanyl-nucleotide exchange factor activity;lipid binding;nucleoside-triphosphatase regulator activity;phospholipid binding;Ras guanyl-nucleotide exchange factor activity;Rho guanyl-nucleotide exchange factor activity;small GTPase regulator activity
14441	Q8CHD8-2;Q8CHD8;Q8CHD8-3	336;939;984	S	2	Q8CHD8-2	Q8CHD8-2	Rab11 family-interacting protein 3	Rab11fip3	-0.0571546	0.663689	0.811363	0.154921	0.199662	0.564834	-0.0224033	0.864267	0.999906	NA	NA	NA	0.189672	0.121597	0.238101	NA	NA	NA	0.212076	0.0866518	0.16959			3.02	0.802939	1.32759	0.0490893	2.28947	0.777256	+										biological regulation;cellular process;cytokinesis;endocytic recycling;endosome transport;establishment of localization;establishment of localization in cell;intracellular transport;negative regulation of adiponectin secretion;negative regulation of biological process;negative regulation of cellular process;negative regulation of hormone secretion;negative regulation of secretion;negative regulat…	ADP-ribosylation factor binding;binding;calcium ion binding;cation binding;enzyme binding;GTPase binding;identical protein binding;ion binding;metal ion binding;protein binding;protein dimerization activity;protein homodimerization activity;Rab GTPase binding;Ras GTPase binding;small GTPase binding
1040	Q02614	113	S	2	Q02614	Q02614	SAP30-binding protein	Sap30bp	0.219808	0.176072	0.406499	-0.314648	0.0387567	0.370136	-0.101862	0.519731	0.999906	0.0869033	0.513175	0.846672	-0.636318	0.000403876	0.00660349	-0.446935	0.0028854	0.0863595	-0.534456	0.00168872	0.0103613			2.74	0.80222	1.7069	0.403365	1.71053	0.0880166		+									apoptosis;biological regulation;biosynthetic process;cell death;cellular biosynthetic process;cellular macromolecule biosynthetic process;cellular macromolecule metabolic process;cellular metabolic process;cellular nitrogen compound metabolic process;cellular process;death;macromolecule biosynthetic process;macromolecule metabolic process;metabolic process;nitrogen compound metabolic process;nucl…
5183	D3YUS5;E9PW37	115;133	S	3	D3YUS5	D3YUS5		Rasal2	0.183468	0.146742	0.37217	-0.0755202	0.491129	0.774627	0.00245354	0.983897	0.999906	NA	NA	NA	-0.256535	0.0307722	0.0966931	NA	NA	NA	-0.258988	0.0294464	0.0761219			2.78	0.8019	1.22414	0.0774173	2.28947	0.59236		+									biological regulation;cellular process;cellular response to stimulus;negative regulation of biological process;negative regulation of cell communication;negative regulation of cellular process;negative regulation of Ras protein signal transduction;negative regulation of response to stimulus;negative regulation of signal transduction;negative regulation of signaling;negative regulation of small GT…	enzyme activator activity;enzyme regulator activity;GTPase activator activity;GTPase regulator activity;nucleoside-triphosphatase regulator activity
4375	Q8CFC7-2;Q8CFC7-3;Q8CFC7	285;285;285	S	3	Q8CFC7-2	Q8CFC7-2	CLK4-associating serine/arginine rich protein	Clasrp	0.0530116	0.625616	0.785257	-0.190337	0.0649913	0.418174	-0.0533332	0.623539	0.999906	NA	NA	NA	-0.296682	0.00751093	0.0391303	NA	NA	NA	-0.243349	0.0226674	0.0629428			2.82	0.80178	1.74138	0.294679	2.07895	0.381163		+									cellular macromolecule metabolic process;cellular metabolic process;cellular nitrogen compound metabolic process;cellular process;macromolecule metabolic process;metabolic process;mRNA metabolic process;mRNA processing;nitrogen compound metabolic process;nucleic acid metabolic process;nucleobase-containing compound metabolic process;primary metabolic process;RNA metabolic process;RNA processing;R…
9318	Q2KN98;A0A0R4J0J8	385;402	S	2	Q2KN98	Q2KN98	Cytospin-A	Specc1l	0.0674099	0.584546	0.756417	0.0426223	0.698332	0.877403	-0.0530951	0.66607	0.999906	-0.00905673	0.956743	0.988262	-0.0778828	0.481617	0.620914	-0.214731	0.170832	0.406436	-0.0247876	0.821348	0.880086			2.86	0.801255	1.5	0.116575	2.23684	0.643397											actin cytoskeleton organization;actin filament-based process;anatomical structure morphogenesis;biological adhesion;biological regulation;cell adhesion;cell cycle;cell division;cell migration;cell motility;cellular component movement;cellular component organization;cellular component organization at cellular level;cellular component organization or biogenesis;cellular component organization or bi…
6329	P19426;P19426-2	255;247	S	2	P19426	P19426	Negative elongation factor E	Nelfe	0.122247	0.376926	0.599176	-0.169238	0.179669	0.544194	0.0908296	0.508805	0.999906	0.0404854	0.801842	0.946917	-0.200655	0.116197	0.230233	-0.121227	0.408322	0.641373	-0.291485	0.0290021	0.0753253			2.82	0.800707	1.74138	0.302316	2.07895	0.379218											biological regulation;biosynthetic process;cellular biosynthetic process;cellular macromolecule biosynthetic process;cellular macromolecule metabolic process;cellular metabolic process;cellular nitrogen compound metabolic process;cellular process;macromolecule biosynthetic process;macromolecule metabolic process;metabolic process;negative regulation of biological process;negative regulation of bi…	binding;nucleotide binding
10348	D3Z3A8;Q8C170-2;Q8C170	1243;1243;1243	S	3	D3Z3A8	D3Z3A8	Unconventional myosin-IXa	Myo9a	0.00831421	0.943996	0.974104	-0.0455538	0.66799	0.863269	0.0187073	0.874453	0.999906	-0.0928329	0.519977	0.849415	-0.0351607	0.740263	0.826866	-0.428547	0.00618038	0.110617	-0.053868	0.612498	0.719659			2.9	0.800059	1.15517	0.0425049	2.34211	0.744426											biological regulation;cellular process;cellular response to stimulus;intracellular signal transduction;regulation of biological process;regulation of cellular process;response to stimulus;signal transduction	adenyl nucleotide binding;adenyl ribonucleotide binding;ATP binding;binding;catalytic activity;cation binding;enzyme activator activity;enzyme regulator activity;GTPase activator activity;GTPase regulator activity;hydrolase activity;hydrolase activity, acting on acid anhydrides;hydrolase activity, acting on acid anhydrides, in phosphorus-containing anhydrides;ion binding;metal ion binding;motor a…
3525	B1AZ15;B1AZ14;Q3UMF0-3;Q3UMF0-4;Q3UMF0-2;Q3UMF0	352;352;351;352;352;384	S	2	B1AZ15	B1AZ15	Cordon-bleu protein-like 1	Cobll1	0.366256	0.0645804	0.248709	0.267185	0.124087	0.493412	-0.248108	0.19566	0.999906	-0.316188	0.0975474	0.536598	-0.347179	0.051785	0.134611	-0.331834	0.0575036	0.24533	-0.0990703	0.553771	0.669288			2.7	0.799335	1.43103	0.174171	2.02632	0.333146
4482	E9PZG4;E9PXW8;Q8C2B3-5;Q8C2B3;Q8C2B3-2;Q8C2B3-3;E9PX62;E9PXW1;Q8C2B3-6;Q8C2B3-4	344;322;322;344;359;359;322;298;320;357	S	2	E9PZG4	E9PZG4	Histone deacetylase 7	Hdac7	0.345684	0.0222742	0.151851	-0.202539	0.114523	0.481006	0.257773	0.0760321	0.839894	NA	NA	NA	-0.290451	0.0300824	0.0953574	NA	NA	NA	-0.548224	0.000449679	0.00442051			2.74	0.799181	1.5	0.232955	1.97368	0.216661			+	molecular association, regulation		14-3-3 epsilon(DISRUPTS)			CAMK1A	Q14012	anatomical structure development;B cell activation;B cell differentiation;biological regulation;biosynthetic process;cell activation;cell differentiation;cell junction assembly;cell junction organization;cell-cell junction assembly;cell-cell junction organization;cellular biosynthetic process;cellular component assembly;cellular component assembly at cellular level;cellular component organization…	14-3-3 protein binding;activating transcription factor binding;binding;catalytic activity;cation binding;chromatin binding;deacetylase activity;enzyme binding;histone deacetylase activity;histone deacetylase activity (H3-K14 specific);histone deacetylase activity (H3-K9 specific);hydrolase activity;hydrolase activity, acting on carbon-nitrogen (but not peptide) bonds;hydrolase activity, acting on…
2976	A0A0R4J196;F8WH31;E9PUD1;Q58A65-6;Q58A65-3;Q58A65-4;Q58A65-5;Q58A65-2;Q58A65;F6SH61;Z4YMB8;F6WNT4	573;578;578;551;577;573;716;716;730;566;297;366	S	2	A0A0R4J196	A0A0R4J196	C-Jun-amino-terminal kinase-interacting protein 4	Spag9	0.224118	0.0876676	0.289784	-0.146634	0.200597	0.56494	-0.0153608	0.901639	0.999906	0.123148	0.512258	0.84634	-0.386112	0.00328975	0.0233177	-0.265819	0.131778	0.355966	-0.370751	0.00435103	0.0195122			2.74	0.798296	1.32759	0.124271	3.02632	0.935768	+										activation of JUN kinase activity;activation of MAPK activity;biological regulation;cell differentiation;cellular component assembly;cellular component organization;cellular component organization or biogenesis;cellular developmental process;cellular macromolecule metabolic process;cellular metabolic process;cellular process;cellular protein metabolic process;developmental process;endosome transp…	binding;binding, bridging;cytoskeletal protein binding;enzyme binding;JUN kinase binding;kinase binding;kinesin binding;MAP-kinase scaffold activity;mitogen-activated protein kinase binding;mitogen-activated protein kinase p38 binding;protein binding;protein complex scaffold;protein kinase binding;receptor signaling complex scaffold activity;signaling adaptor activity;structural molecule activity
2825	Q5SUW3;Q60760-3;Q60760-2;Q60760	384;375;430;455	S	2	Q5SUW3	Q5SUW3	Growth factor receptor-bound protein 10	Grb10	0.221895	0.168125	0.397469	-0.190817	0.18402	0.550103	0.0161057	0.917473	0.999906	NA	NA	NA	-0.396607	0.0115419	0.0515609	NA	NA	NA	-0.412713	0.00913862	0.0326558	+		2.74	0.79703	1.43103	0.170105	2.39474	0.617305	+		+	molecular association, regulation		14-3-3 eta(INDUCES)			Akt1	P31750	biological regulation;cell surface receptor linked signaling pathway;cellular process;cellular response to chemical stimulus;cellular response to endogenous stimulus;cellular response to hormone stimulus;cellular response to insulin stimulus;cellular response to organic substance;cellular response to peptide hormone stimulus;cellular response to stimulus;enzyme linked receptor protein signaling p…	binding;binding, bridging;insulin receptor binding;phosphoprotein binding;phosphotyrosine binding;protein binding;protein binding, bridging;protein complex binding;protein phosphorylated amino acid binding;receptor binding;SH3/SH2 adaptor activity;signaling adaptor activity
10233	Q9Z0R6-2;E9QNG1;B2RR82;Q9Z0R6;A0A1W2P775	838;838;865;838;397	S	3	Q9Z0R6-2	Q9Z0R6-2	Intersectin-2	Itsn2	0.184522	0.129259	0.349546	0.137084	0.201912	0.566462	0.00787136	0.946145	0.999906	-0.0171835	0.893457	0.9715	-0.0395673	0.704944	0.802446	-0.0535409	0.642499	0.812434	-0.0474387	0.650216	0.749316			2.82	0.795706	2.18966	0.63414	2.34211	0.731287											cellular component organization;cellular component organization or biogenesis;cellular membrane organization;cellular process;endocytosis;establishment of localization;membrane invagination;membrane organization;transport;vesicle-mediated transport	binding;calcium ion binding;cation binding;enzyme regulator activity;GTPase regulator activity;guanyl-nucleotide exchange factor activity;ion binding;metal ion binding;nucleoside-triphosphatase regulator activity;Ras guanyl-nucleotide exchange factor activity;Rho guanyl-nucleotide exchange factor activity;small GTPase regulator activity
4274	F2Z3U3;F2Z4B7;G5E867;F2Z3X7	192;192;192;192	S	2	F2Z3U3	F2Z3U3		Raph1	0.0229347	0.815657	0.901896	-0.231457	0.0179365	0.305878	-0.0483226	0.624465	0.999906	0.106246	0.398035	0.794036	-0.302714	0.00349886	0.0242178	-0.0718369	0.51968	0.727341	-0.254391	0.0106343	0.0363394			2.82	0.795651	1.22414	0.0680818	2.18421	0.488545	+										axon extension;biological regulation;cell growth;cellular process;cellular response to stimulus;developmental cell growth;developmental growth;developmental growth involved in morphogenesis;developmental process;growth;regulation of biological process;regulation of cellular process;response to stimulus;signal transduction
4598	S4R2L4;Q8BI46;S4R2G2;S4R265;A2RTL5	103;45;45;56;45	S	2	S4R2L4	S4R2L4	Arginine/serine-rich coiled-coil protein 2	Rsrc2	0.275049	0.067034	0.253092	-0.128064	0.318836	0.665757	0.118593	0.406339	0.999906	NA	NA	NA	-0.28452	0.0376159	0.109709	NA	NA	NA	-0.403113	0.0057762	0.0237446			2.74	0.795009	1.22414	0.0939136	1.76316	0.118506
10860	Q3B7Z2	238	S	2	Q3B7Z2	Q3B7Z2	Oxysterol-binding protein 1	Osbp	0.112017	0.473645	0.677105	0.00772859	0.955503	0.985283	0.0920992	0.554559	0.999906	0.225207	0.175528	0.636189	-0.0121892	0.929881	0.95712	0.109619	0.446216	0.672787	-0.104288	0.4561	0.5838			2.86	0.794679	1.5	0.122227	2.28947	0.680297		+									establishment of localization;lipid transport;organic substance transport;transport	binding;lipid binding;protein binding;protein domain specific binding
434	Q8BTI8;Q8BTI8-2;Q8BTI8-3	1998;1902;1998	S	3	Q8BTI8	Q8BTI8	Serine/arginine repetitive matrix protein 2	Srrm2	0.413929	0.228342	0.46138	-0.840528	0.0126032	0.27795	0.353571	0.300078	0.999906	0.439259	0.240291	0.698998	-0.900886	0.00839371	0.0418903	-0.878646	0.0188561	0.161048	-1.25446	0.000780848	0.0062014			2.78	0.794383	2.18966	0.837966	2.76316	0.55265											cellular macromolecule metabolic process;cellular metabolic process;cellular nitrogen compound metabolic process;cellular process;macromolecule metabolic process;metabolic process;mRNA metabolic process;mRNA processing;nitrogen compound metabolic process;nucleic acid metabolic process;nucleobase-containing compound metabolic process;primary metabolic process;RNA metabolic process;RNA processing;R…
1138	Q9QXS1-3	21	S	2	Q9QXS1-3	Q9QXS1-3	Plectin	Plec	0.457551	0.0815793	0.279955	-0.513942	0.0335409	0.357264	0.359929	0.162023	0.999906	0.282028	0.350557	0.771357	-0.611563	0.0140663	0.0582582	-0.898415	0.00572527	0.109487	-0.971493	0.00054534	0.00493946			2.7	0.793711	1.46552	0.318007	2.02632	0.17591											cell junction assembly;cell junction organization;cell-substrate junction assembly;cellular component assembly;cellular component assembly at cellular level;cellular component organization;cellular component organization at cellular level;cellular component organization or biogenesis;cellular component organization or biogenesis at cellular level;cellular process;hemidesmosome assembly	ankyrin binding;binding;cytoskeletal protein binding;protein binding;structural constituent of muscle;structural molecule activity
5806	Q80YS6;E9Q8X9	549;549	S	2	Q80YS6	Q80YS6	Actin filament-associated protein 1	Afap1	0.0368764	0.761277	0.870018	-0.11447	0.300488	0.650614	-0.0736608	0.545971	0.999906	-0.188578	0.284984	0.73129	-0.225007	0.0530151	0.136744	-0.44769	0.0132021	0.14097	-0.151346	0.177066	0.289196			2.82	0.793228	1.08621	0.0434785	1.86842	0.22303											biological regulation;regulation of biological process;regulation of cellular component organization;regulation of cellular process;regulation of cytoskeleton organization;regulation of organelle organization;regulation of response to stimulus;regulation of signal transduction;regulation of signaling
1683	B2RQG2	660	S	3	B2RQG2	B2RQG2		Phf3	0.488392	0.0295641	0.172985	-0.255232	0.178776	0.543154	0.230228	0.272588	0.999906	0.232741	0.276134	0.724399	-0.513397	0.0129248	0.0554305	-0.47277	0.025541	0.180868	-0.743624	0.00103385	0.00744775			2.66	0.791569	1.53448	0.343322	2.55263	0.61776											biosynthetic process;cellular biosynthetic process;cellular macromolecule biosynthetic process;cellular macromolecule metabolic process;cellular metabolic process;cellular nitrogen compound metabolic process;cellular process;macromolecule biosynthetic process;macromolecule metabolic process;metabolic process;nitrogen compound metabolic process;nucleic acid metabolic process;nucleobase-containing …	binding;cation binding;ion binding;metal ion binding;transition metal ion binding;zinc ion binding
13039	Q78HU3	200	S	3	Q78HU3	Q78HU3	Multivesicular body subunit 12A	Mvb12a	0.230258	0.226009	0.458994	0.0885967	0.594441	0.828667	0.23816	0.211305	0.999906	0.339478	0.192794	0.652123	0.0964985	0.562361	0.691583	0.24683	0.282886	0.52557	-0.141661	0.398362	0.529139			2.86	0.790452	1.32759	0.0845888	2.13158	0.504636											biological regulation;establishment of localization;establishment of protein localization;positive regulation of biological process;positive regulation of viral reproduction;protein transport;regulation of biological process;regulation of cellular process;regulation of epidermal growth factor receptor signaling pathway;regulation of response to stimulus;regulation of signal transduction;regulatio…	binding;lipid binding;protein binding;small conjugating protein binding;ubiquitin binding
218	Q80TL7;Q80TL7-2;B9EKJ3	1213;1212;1213	S	2	Q80TL7	Q80TL7	Protein MON2 homolog	Mon2	0.587435	0.0841162	0.284445	-0.624571	0.0442434	0.381225	0.0937933	0.770905	0.999906	0.391554	0.351645	0.771491	-1.11821	0.001433	0.0138069	-0.99847	0.0190585	0.16174	-1.21201	0.000750223	0.00607102			2.74	0.79013	1.2931	0.29238	1.60526	0.0614826											actin cytoskeleton organization;actin filament-based process;biological regulation;cellular component organization;cellular component organization at cellular level;cellular component organization or biogenesis;cellular component organization or biogenesis at cellular level;cellular process;cytoskeleton organization;endosome transport;establishment of localization;establishment of localization in…	ARF guanyl-nucleotide exchange factor activity;enzyme regulator activity;GTPase regulator activity;guanyl-nucleotide exchange factor activity;nucleoside-triphosphatase regulator activity;small GTPase regulator activity
7989	Q3UHX2	18	T	2	Q3UHX2	Q3UHX2	28 kDa heat- and acid-stable phosphoprotein	Pdap1	0.0600997	0.653024	0.804177	0.23002	0.0695093	0.424379	-0.301602	0.0369922	0.680125	-0.180972	0.210205	0.67025	-0.131681	0.279396	0.425241	-0.0677806	0.587565	0.778352	0.16992	0.168537	0.279337			2.82	0.78866	1.08621	0.0389333	1.86842	0.301642											biological regulation;cell surface receptor linked signaling pathway;cellular process;cellular response to stimulus;enzyme linked receptor protein signaling pathway;platelet-derived growth factor receptor signaling pathway;regulation of biological process;regulation of cellular process;response to stimulus;signal transduction;transmembrane receptor protein tyrosine kinase signaling pathway	binding;growth factor binding;platelet-derived growth factor binding;protein binding
15887	Q1W617-2;Q1W617	934;1050	S	3	Q1W617-2	Q1W617-2	Protein Shroom4	Shroom4	-0.109829	0.339411	0.567441	0.0568988	0.575798	0.820358	0.159196	0.173629	0.999906	NA	NA	NA	0.325923	0.00546313	0.0321942	NA	NA	NA	0.166727	0.115387	0.210508			3.1	0.788603	1.43103	0.0595882	2.44737	0.867422											actin cytoskeleton organization;actin filament organization;actin filament-based process;anatomical structure development;brain development;cellular component organization;cellular component organization at cellular level;cellular component organization or biogenesis;cellular component organization or biogenesis at cellular level;cellular process;cognition;cytoskeleton organization;developmental …	actin binding;actin filament binding;binding;cytoskeletal protein binding;protein binding
15286	Q76LL6-4;Q76LL6;Q76LL6-3;Q76LL6-2	367;367;367;367	S	3	Q76LL6-4	Q76LL6-4	FH1/FH2 domain-containing protein 3	Fhod3	-0.277027	0.018628	0.140405	-0.0547212	0.566089	0.815004	0.0429736	0.685996	0.999906	-0.056686	0.641814	0.895216	0.26528	0.0128806	0.0553476	0.0935462	0.396871	0.631504	0.222306	0.0316236	0.080194			3.14	0.788521	1.15517	0.027001	2.39474	0.852424	+										actin cytoskeleton organization;actin filament network formation;actin filament organization;actin filament-based process;actomyosin structure organization;anatomical structure formation involved in morphogenesis;biological regulation;cardiac myofibril assembly;cellular component assembly;cellular component assembly at cellular level;cellular component assembly involved in morphogenesis;cellular …
6917	E9PYT0	1174	S	3	E9PYT0	E9PYT0		Arhgap5	0.302472	0.026439	0.163666	-0.0184777	0.867875	0.951735	0.145563	0.252372	0.999906	0.0124645	0.952363	0.986792	-0.175386	0.130101	0.249814	-0.434409	0.0378309	0.207427	-0.32095	0.0106991	0.0365074			2.74	0.788222	1.01724	0.0521673	1.97368	0.265803		+									anatomical structure development;biological regulation;cellular component organization;cellular component organization or biogenesis;cellular process;cellular response to stimulus;developmental process;gland development;intracellular signal transduction;mammary gland development;organ development;positive regulation of biological process;positive regulation of cell migration;positive regulation o…	binding;GTP binding;guanyl nucleotide binding;guanyl ribonucleotide binding;nucleotide binding;protein binding;protein domain specific binding;purine nucleotide binding;purine ribonucleoside triphosphate binding;purine ribonucleotide binding;ribonucleotide binding;SH2 domain binding
4102	Q8BGD4	24	S	2	Q8BGD4	Q8BGD4	Solute carrier organic anion transporter family member 4C1	Slco4c1	0.452272	0.0398354	0.198058	0.141658	0.440695	0.746047	-0.00164885	0.993525	0.999906	NA	NA	NA	-0.312263	0.102134	0.211526	NA	NA	NA	-0.310614	0.103789	0.194285			2.66	0.78794	1.56897	0.285647	2.65789	0.821935											anion transport;cell differentiation;cellular developmental process;cellular process;developmental process;establishment of localization;gamete generation;ion transport;male gamete generation;multicellular organismal development;multicellular organismal process;multicellular organismal reproductive process;organic anion transport;reproductive process;spermatogenesis;transport	anion transmembrane transporter activity;ion transmembrane transporter activity;organic anion transmembrane transporter activity;substrate-specific transmembrane transporter activity;substrate-specific transporter activity;transmembrane transporter activity;transporter activity
12204	E9PV66	2336	S	2	E9PV66	E9PV66		Myo18b	-0.20992	0.215451	0.448655	-0.279221	0.0741991	0.42895	0.119721	0.471545	0.999906	0.10343	0.492449	0.836558	0.0504195	0.73271	0.822152	-0.181723	0.191644	0.431847	-0.0693017	0.639403	0.741165			3.02	0.787871	1.63793	0.127406	1.81579	0.228137											anatomical structure development;cardiac muscle fiber development;cell development;cell differentiation;cellular developmental process;cellular process;chordate embryonic development;developmental process;embryo development;embryo development ending in birth or egg hatching;in utero embryonic development;muscle cell development;muscle fiber development;striated muscle cell development;vasculogene…	adenyl nucleotide binding;adenyl ribonucleotide binding;ATP binding;binding;catalytic activity;hydrolase activity;hydrolase activity, acting on acid anhydrides;hydrolase activity, acting on acid anhydrides, in phosphorus-containing anhydrides;motor activity;nucleoside-triphosphatase activity;nucleotide binding;purine nucleotide binding;purine ribonucleoside triphosphate binding;purine ribonucleot…
986	Q8BTI8;Q8BTI8-2;Q8BTI8-3	1284;1188;1284	S	2	Q8BTI8	Q8BTI8	Serine/arginine repetitive matrix protein 2	Srrm2	0.726313	0.0439187	0.207449	-0.504055	0.107819	0.475083	0.580018	0.0987995	0.897757	0.665706	0.0711556	0.494788	-0.65035	0.043718	0.120619	-0.62811	0.0590547	0.2486	-1.23037	0.00090299	0.00683033			2.66	0.787723	1.46552	0.405352	2.28947	0.287445											cellular macromolecule metabolic process;cellular metabolic process;cellular nitrogen compound metabolic process;cellular process;macromolecule metabolic process;metabolic process;mRNA metabolic process;mRNA processing;nitrogen compound metabolic process;nucleic acid metabolic process;nucleobase-containing compound metabolic process;primary metabolic process;RNA metabolic process;RNA processing;R…
15660	E9QQ25;Q62407;A0A087WSE3;Q62407-2	490;490;238;384	S	2	E9QQ25	E9QQ25	Striated muscle-specific serine/threonine-protein kinase	Speg	-0.267606	0.0992042	0.307786	0.161396	0.253544	0.612865	-0.127261	0.415128	0.999906	-0.303489	0.0576064	0.475654	0.301741	0.0429441	0.119211	-0.364289	0.0163534	0.152274	0.429002	0.00688655	0.0269932			3.14	0.787625	1.2931	0.0331286	2.13158	0.695545											anatomical structure development;cardiac cell development;cardiac muscle cell development;cardiovascular system development;cell development;cellular developmental process;cellular process;chordate embryonic development;developmental process;embryo development;embryo development ending in birth or egg hatching;in utero embryonic development;muscle cell development;respiratory system development;s…	adenyl nucleotide binding;adenyl ribonucleotide binding;ATP binding;binding;catalytic activity;kinase activity;nucleotide binding;phosphotransferase activity, alcohol group as acceptor;protein kinase activity;protein serine/threonine kinase activity;purine nucleotide binding;purine ribonucleoside triphosphate binding;purine ribonucleotide binding;ribonucleotide binding;transferase activity;transf…
5954	A0A0G2JES3;A0A140T8T4;P51410;D3Z629;S4R1R7	129;130;130;130;129	T	2	A0A0G2JES3	A0A0G2JES3	60S ribosomal protein L9	Rpl9;Rpl9-ps1	0.401142	0.0723738	0.262645	0.0206108	0.912698	0.969622	0.162732	0.443636	0.999906	0.558933	0.0154459	0.367032	-0.217799	0.2578	0.401405	0.311193	0.100213	0.312264	-0.380531	0.0583926	0.126266			2.7	0.78749	0.982759	0.0574673	2.34211	0.599581											biosynthetic process;cellular biosynthetic process;cellular macromolecule biosynthetic process;cellular macromolecule metabolic process;cellular metabolic process;cellular process;cellular protein metabolic process;macromolecule biosynthetic process;macromolecule metabolic process;metabolic process;primary metabolic process;protein metabolic process;translation	binding;nucleic acid binding;RNA binding;rRNA binding;structural constituent of ribosome;structural molecule activity
4455	D3Z656	1330	S	2	D3Z656	D3Z656		Synj1	0.0928136	0.586829	0.75764	-0.265792	0.0966381	0.457628	0.0662111	0.697491	0.999906	0.0151248	0.938797	0.983951	-0.292395	0.0703287	0.164507	-0.273367	0.142319	0.369939	-0.358606	0.0307141	0.0785004			2.78	0.783575	1.67241	0.268324	2.65789	0.844665		+									behavior;biological regulation;carbohydrate metabolic process;catabolic process;cellular carbohydrate metabolic process;cellular component assembly;cellular component assembly at cellular level;cellular component disassembly;cellular component disassembly at cellular level;cellular component organization;cellular component organization at cellular level;cellular component organization or biogenes…	binding;catalytic activity;hydrolase activity;hydrolase activity, acting on ester bonds;inositol or phosphatidylinositol phosphatase activity;nucleic acid binding;nucleotide binding;phosphatase activity;phosphatidylinositol bisphosphate phosphatase activity;phosphatidylinositol phosphate 5-phosphatase activity;phosphatidylinositol-4,5-bisphosphate 5-phosphatase activity;phosphoric ester hydrolase…
10985	Q8CG29;P70248	1001;1003	S	4	Q8CG29	Q8CG29	Unconventional myosin-If	Myo1f	0.0592341	0.722329	0.846948	-0.0500889	0.736844	0.896014	0.102085	0.542097	0.999906	0.105916	0.660239	0.902098	-0.00723775	0.961194	0.976988	0.16464	0.449327	0.675177	-0.109323	0.466737	0.593064			2.86	0.782559	1.67241	0.189299	1.97368	0.342951											biological regulation;cell activation;cell activation involved in immune response;cellular process;defense response;defense response to bacterium;defense response to Gram-positive bacterium;establishment of localization;establishment of localization in cell;exocytosis;immune effector process;immune system process;leukocyte activation;leukocyte activation involved in immune response;leukocyte degr…	adenyl nucleotide binding;adenyl ribonucleotide binding;ATP binding;binding;catalytic activity;hydrolase activity;hydrolase activity, acting on acid anhydrides;hydrolase activity, acting on acid anhydrides, in phosphorus-containing anhydrides;motor activity;nucleoside-triphosphatase activity;nucleotide binding;purine nucleotide binding;purine ribonucleoside triphosphate binding;purine ribonucleot…
732	Q6NZF1	740	S	4	Q6NZF1	Q6NZF1	Zinc finger CCCH domain-containing protein 11A	Zc3h11a	0.759549	0.0290288	0.171473	-0.156374	0.584429	0.823595	0.176199	0.581525	0.999906	0.318672	0.291325	0.737027	-0.739724	0.0191	0.0711644	-0.568069	0.0504098	0.232066	-0.915923	0.00548994	0.0228956			2.58	0.781112	1.56897	0.482377	2.39474	0.373088											establishment of localization;establishment of localization in cell;establishment of RNA localization;intracellular transport;mRNA export from nucleus;mRNA transport;nuclear export;nuclear transport;nucleic acid transport;nucleobase-containing compound transport;nucleocytoplasmic transport;poly(A)+ mRNA export from nucleus;RNA export from nucleus;RNA transport;transport	binding;cation binding;ion binding;metal ion binding
6217	Q91XU0-2;Q91XU0	75;75	S	2	Q91XU0-2	Q91XU0-2	ATPase WRNIP1	Wrnip1	0.0801268	0.415337	0.631561	-0.0153828	0.859596	0.949158	-0.109881	0.268962	0.999906	0.0222016	0.879141	0.967598	-0.205391	0.0305451	0.0962849	-0.211743	0.126836	0.34963	-0.0955096	0.28211	0.410458			2.78	0.780009	1.18966	0.0566341	2.81579	0.93792											biological regulation;biosynthetic process;cellular biosynthetic process;cellular macromolecule biosynthetic process;cellular macromolecule metabolic process;cellular metabolic process;cellular nitrogen compound metabolic process;cellular process;DNA biosynthetic process;DNA metabolic process;DNA replication;DNA synthesis involved in DNA repair;macromolecule biosynthetic process;macromolecule met…	adenyl nucleotide binding;adenyl ribonucleotide binding;ATP binding;ATPase activity;binding;catalytic activity;DNA binding;hydrolase activity;hydrolase activity, acting on acid anhydrides;hydrolase activity, acting on acid anhydrides, in phosphorus-containing anhydrides;identical protein binding;nucleic acid binding;nucleoside-triphosphatase activity;nucleotide binding;protein binding;purine nucl…
3652	A2A8V9;E9PUK6;Q52KI8;E9QKA4;A2A8V8;Q52KI8-2;F6UK16	640;645;645;645;631;645;91	S	2	A2A8V9	A2A8V9	Serine/arginine repetitive matrix protein 1	Srrm1	0.206454	0.141907	0.365882	-0.350141	0.0105235	0.268294	0.218837	0.121226	0.945012	0.241102	0.157122	0.613324	-0.337758	0.0129331	0.0554348	-0.211158	0.165107	0.399792	-0.556595	0.000347389	0.00377395			2.74	0.778678	2.12069	0.726253	2.71053	0.823817											cellular macromolecule metabolic process;cellular metabolic process;cellular nitrogen compound metabolic process;cellular process;macromolecule metabolic process;metabolic process;mRNA metabolic process;mRNA processing;nitrogen compound metabolic process;nuclear mRNA splicing, via spliceosome;nucleic acid metabolic process;nucleobase-containing compound metabolic process;primary metabolic process…	binding;DNA binding;nucleic acid binding
1018	B7ZC24	378	S	2	B7ZC24	B7ZC24		Ncoa5	0.454177	0.0198985	0.14501	-0.0824407	0.602257	0.832672	-0.103843	0.557629	0.999906	0.114479	0.557586	0.863237	-0.64046	0.00099811	0.0111628	-0.46145	0.0207953	0.168375	-0.536618	0.00375148	0.017601			2.62	0.778347	1.15517	0.13007	2.07895	0.244987											biological regulation;carbohydrate homeostasis;chemical homeostasis;glucose homeostasis;homeostatic process;negative regulation of biological process;negative regulation of cell communication;negative regulation of cellular process;negative regulation of insulin receptor signaling pathway;negative regulation of response to stimulus;negative regulation of signal transduction;negative regulation of…	binding;chromatin binding
6481	G3UWD4;Q3UBL8;G3X959;Q8K2H1-2;Q8K2H1	131;150;219;150;219	S	2	G3UWD4	G3UWD4	Periphilin-1	Pphln1	0.0735824	0.589382	0.759749	0.0178337	0.883147	0.957903	-0.139011	0.314365	0.999906	0.0503811	0.772722	0.938463	-0.194759	0.124403	0.241606	-0.0828254	0.597365	0.785391	-0.0557487	0.647041	0.747016			2.78	0.77814	2.36207	0.768239	2.76316	0.929883											developmental process;keratinization
16399	D3Z069;Q8K1N2;Q8K1N2-2	456;411;411	S	3	D3Z069	D3Z069	Pleckstrin homology-like domain family B member 2	Phldb2	-0.576368	0.00670959	0.0923418	0.394557	0.0290129	0.346998	-0.582792	0.00625335	0.33713	NA	NA	NA	0.388133	0.0313015	0.0978134	NA	NA	NA	0.970925	3.34669e-05	0.00116874			3.38	0.777837	1.25862	0.025147	2.60526	0.968537
3971	E9PZW8;E9PWZ6;E9QKV6;A0A1D5RLD1;A0A1D5RLW4	1338;1338;1327;1328;136	S	2	E9PZW8	E9PZW8		Myo9b	0.489138	0.00797054	0.0975665	-0.169391	0.251188	0.611063	0.338252	0.0506554	0.74893	0.447136	0.0344385	0.413673	-0.320276	0.040053	0.113949	-0.150376	0.380059	0.615451	-0.658529	0.000373418	0.00394898			2.66	0.777764	1.12069	0.107226	2.02632	0.229261											actin filament-based movement;actin filament-based process;actin-mediated cell contraction;actin-myosin filament sliding;anatomical structure morphogenesis;biological regulation;cell chemotaxis;cell migration;cell motility;cell part morphogenesis;cell projection morphogenesis;cell projection organization;cellular component morphogenesis;cellular component movement;cellular component organization;…	actin binding;actin filament binding;actin-dependent ATPase activity;adenyl nucleotide binding;adenyl ribonucleotide binding;ADP binding;ATP binding;ATPase activity;ATPase activity, coupled;binding;calmodulin binding;catalytic activity;cation binding;cytoskeletal protein binding;enzyme activator activity;enzyme regulator activity;GTPase activator activity;GTPase regulator activity;hydrolase activ…
10602	E9QAE4;A0A286YE36;O88491	503;400;400	S	2	E9QAE4	E9QAE4	Histone-lysine N-methyltransferase;Histone-lysine N-methyltransferase, H3 lysine-36 and H4 lysine-20 specific	Nsd1	0.216522	0.141212	0.364965	0.175054	0.18049	0.545087	0.0178347	0.899618	0.999906	-0.189454	0.208786	0.668439	-0.0236333	0.8518	0.908019	-0.241511	0.084334	0.289745	-0.041468	0.743388	0.821985			2.78	0.777563	1.32759	0.0840623	2.07895	0.460651											anatomical structure morphogenesis;biological regulation;biosynthetic process;cellular biosynthetic process;cellular component organization;cellular component organization at cellular level;cellular component organization or biogenesis;cellular component organization or biogenesis at cellular level;cellular macromolecule biosynthetic process;cellular macromolecule metabolic process;cellular metab…	androgen receptor binding;binding;catalytic activity;cation binding;chromatin binding;estrogen receptor binding;histone methyltransferase activity;histone methyltransferase activity (H3-K36 specific);histone methyltransferase activity (H4-K20 specific);histone-lysine N-methyltransferase activity;hormone receptor binding;ion binding;lysine N-methyltransferase activity;metal ion binding;methyltrans…
12491	A0A087WP74;Q5DTW7-3;Q5DTW7	1512;1512;1514	S	2	A0A087WP74	A0A087WP74	Uncharacterized protein KIAA1551	2810474O19Rik;Kiaa1551	0.0707115	0.495044	0.692021	0.187808	0.0563538	0.404453	-0.0509901	0.621284	0.999906	NA	NA	NA	0.0661068	0.476087	0.615908	NA	NA	NA	0.117097	0.21558	0.335851			2.86	0.777459	1.46552	0.0906762	2.55263	0.901025
2390	Q8VHK1	696	S	2	Q8VHK1	Q8VHK1	Caskin-2	Caskin2	0.197245	0.0575771	0.234642	-0.179866	0.0534383	0.400157	-0.0567903	0.560936	0.999906	0.1575	0.29421	0.738641	-0.433901	0.00016578	0.00425641	-0.25029	0.077296	0.278412	-0.377111	0.000580911	0.00513951			2.7	0.775747	1.91379	0.536509	2.28947	0.518882
8187	D3Z656	1330	S	2	D3Z656	D3Z656		Synj1	0.111529	0.373228	0.595925	0.0521282	0.638165	0.850125	-0.0645771	0.602654	0.999906	-0.115663	0.439906	0.813769	-0.123978	0.272124	0.417153	-0.104951	0.433511	0.662589	-0.0594013	0.592489	0.702479			2.78	0.775065	1.67241	0.210965	2.65789	0.905304		+									behavior;biological regulation;carbohydrate metabolic process;catabolic process;cellular carbohydrate metabolic process;cellular component assembly;cellular component assembly at cellular level;cellular component disassembly;cellular component disassembly at cellular level;cellular component organization;cellular component organization at cellular level;cellular component organization or biogenes…	binding;catalytic activity;hydrolase activity;hydrolase activity, acting on ester bonds;inositol or phosphatidylinositol phosphatase activity;nucleic acid binding;nucleotide binding;phosphatase activity;phosphatidylinositol bisphosphate phosphatase activity;phosphatidylinositol phosphate 5-phosphatase activity;phosphatidylinositol-4,5-bisphosphate 5-phosphatase activity;phosphoric ester hydrolase…
15013	E9Q852;E9Q9C3;Q9QZQ1-2;Q9QZQ1;F7C3I9	1780;1802;1780;1795;355	S	2	E9Q852	E9Q852	Afadin	Mllt4	0.624261	0.000462554	0.039008	0.643295	0.000127362	0.0815366	0.218266	0.134688	0.962561	NA	NA	NA	0.2373	0.0741473	0.170529	NA	NA	NA	0.0190343	0.879187	0.920906			2.78	0.774902	1.12069	0.0891966	1.97368	0.364519											biological adhesion;biological regulation;cell adhesion;cellular process;cellular response to stimulus;positive regulation of catalytic activity;positive regulation of GTPase activity;positive regulation of hydrolase activity;positive regulation of molecular function;regulation of biological process;regulation of catabolic process;regulation of catalytic activity;regulation of cellular catabolic …	binding;cell adhesion molecule binding;enzyme binding;GTPase binding;protein binding;Ras GTPase binding;small GTPase binding
5731	S4R294;S4R2J9;A0A0A0MQ79;Q3TLH4-5;Q3TLH4;S4R2L9;S4R209	2634;2632;2632;2634;2634;1143;1355	T	2	S4R294	S4R294	Protein PRRC2C	Prrc2c	0.0326326	0.858273	0.926178	0.13273	0.422024	0.735182	-0.329043	0.0879958	0.870645	-0.188312	0.347362	0.769544	-0.228945	0.175579	0.306844	-0.0527702	0.763796	0.887211	0.100097	0.542792	0.660063			2.78	0.774484	2.08621	0.513357	2.23684	0.649816		+									cell differentiation;cellular developmental process;cellular process;developmental process;hemopoietic progenitor cell differentiation	binding;protein binding;protein C-terminus binding
7904	H3BJY2;E9QN63;Q9QWY8-4;Q9QWY8-3;Q9QWY8;E9QMJ1;H3BL41	851;854;839;842;854;819;831	S	2	H3BJY2	H3BJY2	Arf-GAP with SH3 domain, ANK repeat and PH domain-containing protein 1	Asap1	-0.0202576	0.872605	0.934754	0.094787	0.407293	0.725907	-0.250384	0.0631259	0.801078	-0.153533	0.336524	0.764709	-0.13534	0.242672	0.384189	-0.004232	0.975804	0.988507	0.115045	0.317346	0.446991			2.82	0.773858	1.46552	0.0945383	2.23684	0.676493											anatomical structure morphogenesis;biological regulation;cell part morphogenesis;cell projection morphogenesis;cell projection organization;cellular component morphogenesis;cellular component organization;cellular component organization at cellular level;cellular component organization or biogenesis;cellular component organization or biogenesis at cellular level;cellular developmental process;cel…	binding;cation binding;enzyme activator activity;enzyme regulator activity;GTPase activator activity;GTPase regulator activity;ion binding;lipid binding;metal ion binding;nucleoside-triphosphatase regulator activity;phosphatidylinositol binding;phosphatidylinositol-3,4,5-trisphosphate binding;phosphatidylinositol-4,5-bisphosphate binding;phospholipid binding;transition metal ion binding;zinc ion …
9475	Q8C708	195	S	2	Q8C708	Q8C708	Transmembrane protein C16orf54 homolog		0.266122	0.0414147	0.202256	0.247665	0.0348634	0.361004	-0.052289	0.665797	0.999906	NA	NA	NA	-0.0707455	0.515365	0.650998	NA	NA	NA	-0.0184565	0.864266	0.909895			2.74	0.773765	1.53448	0.162436	1.92105	0.295884
6923	A6H619;A6H619-2	622;463	S	3	A6H619	A6H619	PHD and RING finger domain-containing protein 1	Phrf1	0.207042	0.168811	0.398484	-0.0654443	0.616082	0.838167	0.0973047	0.50639	0.999906	NA	NA	NA	-0.175182	0.191452	0.325877	NA	NA	NA	-0.272486	0.0509182	0.114113			2.74	0.772686	1.74138	0.318083	2.13158	0.436016											biological regulation;biosynthetic process;cellular biosynthetic process;cellular macromolecule biosynthetic process;cellular macromolecule metabolic process;cellular metabolic process;cellular nitrogen compound metabolic process;cellular process;cellular response to stimulus;intracellular signal transduction;macromolecule biosynthetic process;macromolecule metabolic process;metabolic process;mRN…	binding;cation binding;enzyme binding;ion binding;metal ion binding;protein binding;RNA polymerase binding;transition metal ion binding;zinc ion binding
13577	Q9CY64	229	S	3	Q9CY64	Q9CY64	Biliverdin reductase A	Blvra	0.233772	0.313901	0.545595	0.361564	0.0924075	0.452902	0.00391774	0.986279	0.999906	0.104179	0.512051	0.84634	0.13171	0.521193	0.655644	0.204314	0.16664	0.401532	0.127792	0.533482	0.652144			2.82	0.771969	1.05172	0.040358	2.07895	0.520365											catabolic process;cellular catabolic process;cellular metabolic process;cellular nitrogen compound catabolic process;cellular nitrogen compound metabolic process;cellular process;cofactor catabolic process;cofactor metabolic process;heme catabolic process;heme metabolic process;heterocycle catabolic process;heterocycle metabolic process;metabolic process;nitrogen compound metabolic process;oxidat…	biliverdin reductase activity;binding;catalytic activity;cation binding;ion binding;metal ion binding;nucleotide binding;oxidoreductase activity;oxidoreductase activity, acting on the CH-CH group of donors;oxidoreductase activity, acting on the CH-CH group of donors, NAD or NADP as acceptor;transition metal ion binding;zinc ion binding
3941	Q5DU37;A0A1W2P6K6;Q5DU37-3	1754;325;40	S	2	Q5DU37	Q5DU37	Zinc finger FYVE domain-containing protein 26	Zfyve26	0.201806	0.0687148	0.256327	-0.0213699	0.818777	0.931007	-0.0986566	0.351388	0.999906	NA	NA	NA	-0.321833	0.00342815	0.0239222	NA	NA	NA	-0.223176	0.028698	0.0747649			2.7	0.771012	2.01724	0.588258	2.13158	0.422067											cellular macromolecule metabolic process;cellular metabolic process;cellular nitrogen compound metabolic process;cellular process;cellular response to stimulus;cellular response to stress;cytokinesis;DNA metabolic process;DNA recombination;DNA repair;double-strand break repair;double-strand break repair via homologous recombination;macromolecule metabolic process;metabolic process;nitrogen compou…	binding;cation binding;ion binding;lipid binding;metal ion binding;phosphatidylinositol binding;phosphatidylinositol-3-phosphate binding;phospholipid binding
14399	Q0VBL3-2;Q0VBL3	20;20	S	2	Q0VBL3-2	Q0VBL3-2		Rbm15	0.0340135	0.873054	0.935048	-0.257777	0.189581	0.556033	0.478283	0.0382021	0.685148	0.641336	0.0180847	0.375492	0.186493	0.335428	0.483596	0.448087	0.0522115	0.234967	-0.29179	0.140898	0.244705			2.98	0.770537	1.98276	0.388141	2.5	0.815265											anatomical structure development;anatomical structure morphogenesis;biological regulation;blood vessel development;branching morphogenesis of a tube;cardiac septum morphogenesis;developmental process;hemopoietic or lymphoid organ development;morphogenesis of a branching epithelium;morphogenesis of a branching structure;morphogenesis of an epithelium;multicellular organismal process;negative regul…	binding;nucleotide binding
327	E9Q3E2	134	S	2	E9Q3E2	E9Q3E2		Synpo	0.0977813	0.45466	0.662534	-0.684488	3.16352e-05	0.0380609	-0.217335	0.109475	0.926865	-0.316369	0.10029	0.538941	-0.999605	4.53441e-07	0.00232073	-1.20666	1.47194e-05	0.0155174	-0.78227	7.61567e-06	0.000715895			2.78	0.769594	1.43103	0.250254	1.86842	0.136236											biological regulation;positive regulation of actin filament bundle assembly;positive regulation of biological process;positive regulation of cellular component organization;positive regulation of cellular process;positive regulation of cytoskeleton organization;positive regulation of organelle organization;regulation of actin cytoskeleton organization;regulation of actin filament bundle assembly;…	actin binding;binding;cytoskeletal protein binding;protein binding
4984	Q6PHZ5;A0A087WPD2	529;80	T	4	Q6PHZ5	Q6PHZ5	Putative RNA-binding protein 15B	Rbm15b	0.138392	0.214208	0.447285	-0.199127	0.0550309	0.402956	0.0723585	0.507391	0.999906	0.0485823	0.777536	0.9393	-0.265161	0.0145455	0.0595337	-0.617942	0.00198303	0.0748248	-0.337519	0.0032173	0.0158169			2.74	0.769192	1.91379	0.479954	2.13158	0.410325											biological regulation;biosynthetic process;cellular biosynthetic process;cellular macromolecule biosynthetic process;cellular macromolecule metabolic process;cellular metabolic process;cellular nitrogen compound metabolic process;cellular process;macromolecule biosynthetic process;macromolecule metabolic process;metabolic process;mRNA metabolic process;mRNA processing;nitrogen compound metabolic …	binding;nucleotide binding
9184	G5E8A0;A0A338P6F2;Q8CI95	185;179;179	S	2	G5E8A0	G5E8A0	Oxysterol-binding protein;Oxysterol-binding protein-related protein 11	Osbpl11	-0.182057	0.226905	0.459795	-0.164275	0.223038	0.58665	-0.100999	0.49468	0.999906	-0.0270471	0.877799	0.967598	-0.0832176	0.528771	0.662049	-0.104229	0.512082	0.721796	0.0177812	0.892192	0.929136			2.9	0.768953	1.56897	0.109437	2.55263	0.885426											biological regulation;cell differentiation;cellular developmental process;cellular process;developmental process;establishment of localization;fat cell differentiation;lipid transport;organic substance transport;positive regulation of biological process;positive regulation of lipid storage;positive regulation of sequestering of triglyceride;regulation of biological process;regulation of lipid sto…	binding;lipid binding
4618	G3X9J0;S4R2N4;S4R1S0	1538;488;611	S	2	G3X9J0	G3X9J0		Sipa1l3	0.204138	0.24107	0.473868	0.0697632	0.64715	0.853067	-0.149033	0.386551	0.999906	-0.186585	0.358855	0.776189	-0.283408	0.0782054	0.17652	-0.241888	0.193356	0.433397	-0.134374	0.382838	0.513786			2.7	0.768862	1.43103	0.136891	2.44737	0.751408											cell differentiation;cellular developmental process;cellular process;developmental process;hemopoietic progenitor cell differentiation	enzyme activator activity;enzyme regulator activity;GTPase activator activity;GTPase regulator activity;nucleoside-triphosphatase regulator activity
17709	Q9QYG0-2;Q9QYG0	334;348	T	3	Q9QYG0-2	Q9QYG0-2	Protein NDRG2	Ndrg2	-0.450686	0.0300183	0.174285	0.160103	0.353792	0.690405	-0.0141897	0.940472	0.999906	-0.295081	0.163922	0.623749	0.5966	0.00305625	0.0222925	0.14535	0.427629	0.65797	0.610789	0.00258224	0.0136758			3.42	0.767503	1.60345	0.0527183	3.18421	0.997346		+							Akt1	P31750	anatomical structure development;biological regulation;brain development;cell differentiation;cell surface receptor linked signaling pathway;cellular developmental process;cellular process;cellular response to stimulus;developmental process;negative regulation of biological process;negative regulation of cell communication;negative regulation of cell proliferation;negative regulation of cellular …
12344	D3YYU9;Q99KG5-3;Q99KG5-2;Q99KG5	221;368;417;436	S	3	D3YYU9	D3YYU9	Lipolysis-stimulated lipoprotein receptor	Lsr	-0.0782673	0.634153	0.790825	-0.0105533	0.942574	0.980611	-0.00888629	0.956732	0.999906	NA	NA	NA	0.0588277	0.688863	0.79091	NA	NA	NA	0.067714	0.645199	0.745529			2.9	0.766672	1.43103	0.0716702	2.39474	0.820786											anatomical structure development;biological regulation;cellular component organization;cellular component organization or biogenesis;cellular membrane organization;cellular process;developmental process;endocytosis;establishment of localization;establishment of protein localization;lipoprotein transport;liver development;membrane invagination;membrane organization;organ development;protein transp…	binding;cargo receptor activity;lipoprotein particle binding;lipoprotein particle receptor activity;low-density lipoprotein particle binding;protein-lipid complex binding;receptor activity
4242	P97825	87	S	2	P97825	P97825	Hematological and neurological expressed 1 protein;Hematological and neurological expressed 1 protein, N-terminally processed	Hn1	0.47884	0.0271295	0.166043	0.0759239	0.668486	0.863388	0.0984978	0.619668	0.999906	NA	NA	NA	-0.304418	0.101333	0.210484	NA	NA	NA	-0.402916	0.0358851	0.0879223			2.62	0.766136	1.84483	0.540583	2.44737	0.660305											developmental process
1726	E9QMF5;Q80TN7	275;275	S	2	E9QMF5	E9QMF5	Neuron navigator 3	Nav3	0.144465	0.432673	0.645365	-0.348245	0.0470668	0.387458	-0.0158964	0.930423	0.999906	NA	NA	NA	-0.508606	0.00668711	0.0364891	NA	NA	NA	-0.49271	0.00814667	0.0302064			2.7	0.76538	1.36207	0.146585	2.23684	0.428309	+	+
12883	D3Z7B1;Q80U62-4;Q80U62-3;Q80U62-2;Q80U62	189;189;250;250;250	S	2	D3Z7B1	D3Z7B1	Run domain Beclin-1 interacting and cysteine-rich containing protein	1700021K19Rik;Kiaa0226	-0.0407577	0.673902	0.81751	-0.0383746	0.657908	0.858978	0.0858775	0.380504	0.999906	NA	NA	NA	0.0882606	0.315741	0.462754	NA	NA	NA	0.00238318	0.977982	0.985591			2.9	0.765187	1.67241	0.150796	2.55263	0.893015											autophagy;biological regulation;catabolic process;cellular catabolic process;cellular component organization;cellular component organization or biogenesis;cellular membrane organization;cellular metabolic process;cellular process;endocytosis;establishment of localization;membrane invagination;membrane organization;metabolic process;negative regulation of autophagy;negative regulation of biologica…
12101	Q3UKG2;A0A087WR45	394;398	S	3	Q3UKG2	Q3UKG2		Prob1	0.121519	0.420701	0.635525	0.0426528	0.749579	0.901449	0.123786	0.412292	0.999906	0.0306958	0.866099	0.965191	0.04492	0.736801	0.824781	-0.372583	0.0404563	0.21357	-0.0788657	0.556833	0.672354			2.82	0.764329	2.36207	0.72804	2.39474	0.781047
10731	G3X9J0;S4R2N4;S4R1S0	1358;309;399	S	3	G3X9J0	G3X9J0		Sipa1l3	-0.163331	0.274922	0.507158	-0.0776526	0.555512	0.808635	-0.103642	0.482757	0.999906	-0.141194	0.443238	0.816002	-0.017964	0.890866	0.933001	0.0235558	0.884619	0.949796	0.0856784	0.515979	0.637105			2.9	0.763669	1.94828	0.293806	2.18421	0.642059											cell differentiation;cellular developmental process;cellular process;developmental process;hemopoietic progenitor cell differentiation	enzyme activator activity;enzyme regulator activity;GTPase activator activity;GTPase regulator activity;nucleoside-triphosphatase regulator activity
13679	A2ASS6;A2ASS6-2;E9Q8N1;E9Q8K5	33875;25548;32129;32129	S	3	A2ASS6;E9Q8N1	A2ASS6	Titin	Ttn	-0.34521	0.483162	0.683955	-0.451013	0.310526	0.658676	0.243168	0.619757	0.999906	0.0436341	0.915418	0.977426	0.137365	0.753341	0.836445	-0.448002	0.239352	0.482935	-0.105803	0.808613	0.870504			3.1	0.763607	1.22414	0.0409047	2.81579	0.94835											actin cytoskeleton organization;actin filament organization;actin filament-based process;actomyosin structure organization;adult heart development;anatomical structure development;anatomical structure formation involved in morphogenesis;anatomical structure morphogenesis;anterior/posterior pattern specification;biological regulation;cardiac muscle contraction;cardiac muscle fiber development;card…	actin binding;actin filament binding;actinin binding;adenyl nucleotide binding;adenyl ribonucleotide binding;alpha-actinin binding;ankyrin binding;ATP binding;binding;calcium ion binding;calmodulin binding;catalytic activity;cation binding;cytoskeletal protein binding;enzyme binding;identical protein binding;ion binding;kinase activity;kinase binding;metal ion binding;muscle alpha-actinin binding…
2583	D3Z1H6;D3Z1H7;E9Q7L7;Q9EPK8	717;764;777;824	S	2	D3Z1H6	D3Z1H6	Transient receptor potential cation channel subfamily V member 4	Trpv4	0.11842	0.376425	0.598703	-0.0183843	0.876276	0.955595	-0.281826	0.04735	0.739467	-0.289587	0.0768352	0.504012	-0.418631	0.00284106	0.0212611	-0.122287	0.374204	0.610236	-0.136804	0.257694	0.384208			2.7	0.763547	1.25862	0.0864723	2.02632	0.332644			+	activity, induced; protein stabilization; molecular association, regulation; intracellular localization	apoptosis, inhibited		Other(INDUCES)	S824D mutant shows enhanced interaction with F-actin	PKACA;PKCA;SGK1	O00141;P17252;P17612	actin cytoskeleton organization;actin cytoskeleton reorganization;actin filament organization;actin filament-based process;biological regulation;calcium ion homeostasis;calcium ion import;calcium ion transmembrane transport;calcium ion transport;cation homeostasis;cation transport;cell junction assembly;cell junction organization;cell-cell junction assembly;cell-cell junction organization;cellula…	adenyl nucleotide binding;adenyl ribonucleotide binding;ATP binding;binding;calcium channel activity;calmodulin binding;cation channel activity;cation transmembrane transporter activity;channel activity;enzyme binding;ion channel activity;ion transmembrane transporter activity;kinase binding;molecular transducer activity;nucleotide binding;osmosensor activity;passive transmembrane transporter act…
14521	P55200-2;P55200;D3Z5H5;A0A1L1SQS9	179;179;212;43	S	3	P55200-2	P55200-2	Histone-lysine N-methyltransferase 2A;MLL cleavage product N320;MLL cleavage product C180	Kmt2a	0.27594	0.0884145	0.290893	0.391979	0.0114532	0.27401	0.0801481	0.603107	0.999906	0.599542	0.344022	0.766929	0.196187	0.167524	0.296561	0.0916401	0.868657	0.94283	0.116039	0.403722	0.534276			2.82	0.763161	1.84483	0.288731	2.23684	0.679828	+										anatomical structure development;anterior/posterior pattern specification;biological regulation;biosynthetic process;cellular biosynthetic process;cellular component assembly;cellular component organization;cellular component organization at cellular level;cellular component organization or biogenesis;cellular component organization or biogenesis at cellular level;cellular macromolecule biosynthe…	binding;catalytic activity;cation binding;chromatin binding;core promoter binding;core promoter sequence-specific DNA binding;DNA binding;histone acetyl-lysine binding;histone binding;histone methyltransferase activity;histone methyltransferase activity (H3-K4 specific);histone-lysine N-methyltransferase activity;identical protein binding;ion binding;lysine N-methyltransferase activity;metal ion …
13144	Q8BGD9	406	S	3	Q8BGD9	Q8BGD9	Eukaryotic translation initiation factor 4B	Eif4b	-0.192518	0.194978	0.427207	0.539354	0.000788624	0.147443	-0.629769	0.00054766	0.121358	-0.437359	0.021311	0.379702	0.102103	0.433102	0.576712	0.351556	0.03429	0.199897	0.731872	4.73879e-05	0.00130616			2.98	0.763062	1.36207	0.0487426	2.18421	0.795903			+		translation, altered							binding;nucleic acid binding;nucleotide binding;RNA binding;translation factor activity, nucleic acid binding;translation initiation factor activity
1848	A2A8V9;E9PUK6;Q52KI8;E9QKA4;A2A8V8;Q52KI8-2;F6UK16	669;674;674;674;660;674;120	S	2	A2A8V9	A2A8V9	Serine/arginine repetitive matrix protein 1	Srrm1	0.588623	0.0352311	0.188003	-0.407448	0.0928089	0.452902	0.501909	0.0667987	0.812158	0.524174	0.0918531	0.524515	-0.494162	0.0461513	0.124898	-0.367562	0.174735	0.411653	-0.996072	0.00059446	0.00521255			2.62	0.762945	1.63793	0.478722	2.65789	0.637887											cellular macromolecule metabolic process;cellular metabolic process;cellular nitrogen compound metabolic process;cellular process;macromolecule metabolic process;metabolic process;mRNA metabolic process;mRNA processing;nitrogen compound metabolic process;nuclear mRNA splicing, via spliceosome;nucleic acid metabolic process;nucleobase-containing compound metabolic process;primary metabolic process…	binding;DNA binding;nucleic acid binding
9978	P48678;P48678-2;P48678-3	458;458;346	S	2	P48678	P48678	Prelamin-A/C;Lamin-A/C	Lmna	-0.0370664	0.871143	0.933989	-0.259352	0.217161	0.581192	0.171954	0.456169	0.999906	-0.0920692	0.567036	0.866424	-0.0503318	0.805605	0.875877	-0.123147	0.396755	0.631504	-0.222285	0.286679	0.415836			2.86	0.762628	1.2931	0.0656116	1.92105	0.271353											anatomical structure development;biological regulation;cardiac cell development;cardiac muscle cell development;cell development;cellular component organization;cellular component organization at cellular level;cellular component organization or biogenesis;cellular component organization or biogenesis at cellular level;cellular developmental process;cellular localization;cellular macromolecule lo…	structural molecule activity
1717	P55200-2;P55200	1857;1860	S	3	P55200-2	P55200-2	Histone-lysine N-methyltransferase 2A;MLL cleavage product N320;MLL cleavage product C180	Kmt2a	0.0107944	0.969475	0.986195	-0.427204	0.10677	0.473884	-0.0714257	0.800333	0.999906	0.447968	0.555789	0.86296	-0.509424	0.0589949	0.146714	-0.613971	0.37223	0.608674	-0.437999	0.0989735	0.187215			2.74	0.76095	2.22414	0.754453	2.07895	0.311876	+	+									anatomical structure development;anterior/posterior pattern specification;biological regulation;biosynthetic process;cellular biosynthetic process;cellular component assembly;cellular component organization;cellular component organization at cellular level;cellular component organization or biogenesis;cellular component organization or biogenesis at cellular level;cellular macromolecule biosynthe…	binding;catalytic activity;cation binding;chromatin binding;core promoter binding;core promoter sequence-specific DNA binding;DNA binding;histone acetyl-lysine binding;histone binding;histone methyltransferase activity;histone methyltransferase activity (H3-K4 specific);histone-lysine N-methyltransferase activity;identical protein binding;ion binding;lysine N-methyltransferase activity;metal ion …
6756	Q91WB4	226	S	2	Q91WB4	Q91WB4	Pleckstrin homology domain-containing family F member 2	Plekhf2	0.10988	0.393826	0.614409	0.0297279	0.794023	0.921101	-0.101725	0.429001	0.999906	0.00999108	0.950493	0.986354	-0.181877	0.125793	0.243573	-0.154072	0.297859	0.541369	-0.0801523	0.484857	0.609			2.74	0.760948	1.39655	0.100574	2.34211	0.707812											establishment of localization;establishment of protein localization;protein transport;transport	binding;cation binding;ion binding;metal ion binding
7303	B2RXQ2;B2RXW8;S4R1D4	703;678;213	S	2	B2RXQ2	B2RXQ2		Ppfia1	0.00858982	0.931337	0.967614	-0.0420214	0.638773	0.850326	-0.11053	0.277955	0.999906	-0.00679694	0.957172	0.988515	-0.161142	0.0870864	0.190179	-0.105963	0.359624	0.598213	-0.0506112	0.572519	0.685611			2.78	0.759454	1.63793	0.175938	2.23684	0.62743											biological regulation;negative regulation of actin filament bundle assembly;negative regulation of biological process;negative regulation of cellular component organization;negative regulation of cellular process;negative regulation of cytoskeleton organization;negative regulation of establishment of protein localization in plasma membrane;negative regulation of organelle organization;negative re…
4746	E9QAT4-2	2315	S	2	E9QAT4-2	E9QAT4-2		Sec16a	0.201956	0.267207	0.498541	-0.180304	0.268047	0.624298	0.10534	0.556318	0.999906	0.351029	0.087177	0.51734	-0.27692	0.0982431	0.206117	-0.0160699	0.924711	0.968613	-0.38226	0.0283036	0.0740393			2.7	0.759209	1.60345	0.246392	2.76316	0.883374											cellular component organization;cellular component organization at cellular level;cellular component organization or biogenesis;cellular component organization or biogenesis at cellular level;cellular process;COPII vesicle coating;endoplasmic reticulum organization;organelle organization;vesicle coating;vesicle organization
3314	Q6P6P9;A0A0A6YXK1;P97438-2;P97438	373;381;370;385	S	3	Q6P6P9	Q6P6P9	Potassium channel subfamily K member 2	Kcnk2	0.157156	0.442243	0.651753	-0.259939	0.165722	0.532815	0.0534382	0.791925	0.999906	NA	NA	NA	-0.363657	0.0600388	0.14836	NA	NA	NA	-0.417095	0.0341972	0.0848636			2.7	0.759155	1.43103	0.156738	2.23684	0.47697											biological regulation;cation transport;cell surface receptor linked signaling pathway;cellular chemical homeostasis;cellular homeostasis;cellular ion homeostasis;cellular process;cellular response to stimulus;chemical homeostasis;establishment of localization;G-protein coupled receptor protein signaling pathway;homeostatic process;ion homeostasis;ion transport;metal ion transport;monovalent inorg…	cation channel activity;cation transmembrane transporter activity;channel activity;gated channel activity;inorganic cation transmembrane transporter activity;ion channel activity;ion transmembrane transporter activity;leak channel activity;metal ion transmembrane transporter activity;monovalent inorganic cation transmembrane transporter activity;narrow pore channel activity;outward rectifier pota…
15550	Q3USB7	96	S	3	Q3USB7	Q3USB7	Inactive phospholipase C-like protein 1	Plcl1	-0.243327	0.256796	0.488422	0.402598	0.0462215	0.384497	-0.355476	0.106133	0.922598	NA	NA	NA	0.290449	0.136944	0.258571	NA	NA	NA	0.645925	0.00347739	0.0166461			3.06	0.758898	1.08621	0.0229983	2.18421	0.788778		+							PKACA	P05132	biological regulation;cell surface receptor linked signaling pathway;cellular process;cellular response to stimulus;gamma-aminobutyric acid signaling pathway;G-protein coupled receptor protein signaling pathway;intracellular signal transduction;lipid metabolic process;metabolic process;primary metabolic process;regulation of biological process;regulation of cell communication;regulation of cellul…	alcohol binding;binding;catalytic activity;GABA receptor binding;hydrolase activity;hydrolase activity, acting on ester bonds;inositol 1,4,5 trisphosphate binding;lipase activity;molecular transducer activity;phosphatidylinositol phospholipase C activity;phospholipase activity;phospholipase C activity;phosphoric diester hydrolase activity;phosphoric ester hydrolase activity;protein binding;recept…
5255	F8VQ75;Q9EQW7;A0A286YEC5;A0A286YDR8	1650;1650;702;62	S	2	F8VQ75	F8VQ75	Kinesin-like protein;Kinesin-like protein KIF13A	Kif13a	0.173443	0.341905	0.569496	0.00620081	0.969187	0.990099	-0.0858297	0.633896	0.999906	NA	NA	NA	-0.253072	0.130833	0.250725	NA	NA	NA	-0.167242	0.306822	0.436292			2.7	0.758715	1.01724	0.0439911	2.18421	0.508427											cargo loading into vesicle;cellular component assembly;cellular component assembly at cellular level;cellular component movement;cellular component organization;cellular component organization at cellular level;cellular component organization or biogenesis;cellular component organization or biogenesis at cellular level;cellular localization;cellular macromolecular complex assembly;cellular macrom…	adenyl nucleotide binding;adenyl ribonucleotide binding;ATP binding;ATPase activity;binding;catalytic activity;hydrolase activity;hydrolase activity, acting on acid anhydrides;hydrolase activity, acting on acid anhydrides, in phosphorus-containing anhydrides;microtubule motor activity;motor activity;nucleoside-triphosphatase activity;nucleotide binding;purine nucleotide binding;purine ribonucleos…
8761	Q6ZQ29-2;Q6ZQ29	480;480	S	2	Q6ZQ29-2	Q6ZQ29-2	Serine/threonine-protein kinase TAO2	Taok2	0.045435	0.689477	0.826521	0.00839553	0.934027	0.977913	-0.0626722	0.582522	0.999906	-0.074209	0.687732	0.91001	-0.0997117	0.333833	0.482038	-0.422785	0.0246278	0.178229	-0.0370395	0.715588	0.800713			2.78	0.757722	1.5	0.116236	2.13158	0.525616											actin cytoskeleton organization;actin filament-based process;activation of MAPKK activity;activation of protein kinase activity;anatomical structure development;biological regulation;cell cycle checkpoint;cell junction assembly;cell junction organization;cell-substrate junction assembly;cellular component assembly;cellular component assembly at cellular level;cellular component organization;cellu…	adenyl nucleotide binding;adenyl ribonucleotide binding;ATP binding;binding;catalytic activity;enzyme binding;kinase activity;kinase binding;MAP kinase kinase kinase activity;mitogen-activated protein kinase kinase binding;molecular transducer activity;nucleotide binding;phosphotransferase activity, alcohol group as acceptor;protein binding;protein kinase activity;protein kinase binding;protein s…
1782	A2A8V9;E9PUK6;Q52KI8;E9QKA4;A2A8V8;Q52KI8-2;F6UK16	650;655;655;655;641;655;101	S	3	A2A8V9	A2A8V9	Serine/arginine repetitive matrix protein 1	Srrm1	0.2501	0.197584	0.429094	-0.376252	0.0391483	0.371105	0.124033	0.513212	0.999906	0.146298	0.492467	0.836558	-0.502319	0.00887003	0.0433933	-0.375719	0.0676658	0.26357	-0.626352	0.00200119	0.0115794			2.66	0.75656	1.36207	0.171591	2.71053	0.771493											cellular macromolecule metabolic process;cellular metabolic process;cellular nitrogen compound metabolic process;cellular process;macromolecule metabolic process;metabolic process;mRNA metabolic process;mRNA processing;nitrogen compound metabolic process;nuclear mRNA splicing, via spliceosome;nucleic acid metabolic process;nucleobase-containing compound metabolic process;primary metabolic process…	binding;DNA binding;nucleic acid binding
11451	A2A6P4	82	S	3	A2A6P4	A2A6P4		Fam104a	0.186432	0.152557	0.38025	-0.0256589	0.819283	0.931208	0.225913	0.0881162	0.870912	NA	NA	NA	0.0138222	0.901983	0.940036	NA	NA	NA	-0.212091	0.0749008	0.151995			2.78	0.755612	1.36207	0.0947533	2.23684	0.596062
16084	A2ASS6;A2ASS6-2;E9Q8N1;E9Q8K5	34107;25780;32361;32361	S	2	A2ASS6;E9Q8N1	A2ASS6	Titin	Ttn	-0.360822	0.0168758	0.133998	0.0909666	0.457363	0.75538	-0.100534	0.462449	0.999906	-0.300068	0.22351	0.684566	0.351254	0.0105251	0.0488189	-0.234112	0.28412	0.52691	0.451789	0.00196872	0.0114618			3.14	0.753632	2.32759	0.364137	2.44737	0.904506											actin cytoskeleton organization;actin filament organization;actin filament-based process;actomyosin structure organization;adult heart development;anatomical structure development;anatomical structure formation involved in morphogenesis;anatomical structure morphogenesis;anterior/posterior pattern specification;biological regulation;cardiac muscle contraction;cardiac muscle fiber development;card…	actin binding;actin filament binding;actinin binding;adenyl nucleotide binding;adenyl ribonucleotide binding;alpha-actinin binding;ankyrin binding;ATP binding;binding;calcium ion binding;calmodulin binding;catalytic activity;cation binding;cytoskeletal protein binding;enzyme binding;identical protein binding;ion binding;kinase activity;kinase binding;metal ion binding;muscle alpha-actinin binding…
6113	F8VQK5;P59808	83;83	S	4	F8VQK5	F8VQK5	SAM and SH3 domain-containing protein 1	Sash1	0.0770236	0.673095	0.817065	-0.145213	0.379103	0.708118	0.0122284	0.946425	0.999906	0.233309	0.279182	0.726851	-0.210008	0.210122	0.347726	0.157261	0.408835	0.64176	-0.222236	0.186231	0.300498			2.74	0.753216	0.982759	0.0365181	2.39474	0.71758											biological regulation;cellular macromolecule metabolic process;cellular metabolic process;cellular process;cellular protein metabolic process;macromolecule metabolic process;macromolecule modification;metabolic process;positive regulation of angiogenesis;positive regulation of biological process;positive regulation of catalytic activity;positive regulation of cell communication;positive regulatio…	binding;enzyme binding;kinase binding;mitogen-activated protein kinase kinase kinase binding;protein binding;protein complex scaffold;protein C-terminus binding;protein kinase binding;structural molecule activity
1584	Q9DBE5;P22893	40;52	S	2	Q9DBE5	Q9DBE5	Tristetraprolin	Zfp36	0.446914	0.0683134	0.255827	-0.0701129	0.734155	0.894747	-0.012379	0.957142	0.999906	NA	NA	NA	-0.529406	0.0203448	0.0739262	NA	NA	NA	-0.517027	0.0229133	0.0634124			2.58	0.753006	1.60345	0.365156	1.97368	0.192626			+	protein stabilization; molecular association, regulation; intracellular localization; activity, inhibited	translation, altered; transcription, induced	14-3-3 beta(INDUCES); CAF-1A(DISRUPTS); CAF-1B(DISRUPTS)		induced transcrips Cxcl1, Cxcl2, Ier3, Il10, Tnf, and Zfp36	MAPKAPK2	P49137;P49138	3'-UTR-mediated mRNA stabilization;biological regulation;catabolic process;cellular catabolic process;cellular macromolecule catabolic process;cellular macromolecule metabolic process;cellular metabolic process;cellular nitrogen compound metabolic process;cellular process;cellular response to stimulus;intracellular signal transduction;macromolecule catabolic process;macromolecule metabolic proces…	14-3-3 protein binding;AU-rich element binding;binding;cation binding;C-C chemokine binding;chemokine binding;cytokine binding;DNA binding;enzyme binding;ion binding;kinase binding;metal ion binding;mRNA 3'-UTR AU-rich region binding;mRNA 3'-UTR binding;mRNA binding;nucleic acid binding;protein binding;protein kinase binding;RNA binding
3248	Q6P9Q6;Q6P9Q6-2;Q80YW6;Q80YW9;Q80YW7	344;344;344;344;344	S	3	Q6P9Q6	Q6P9Q6	FK506-binding protein 15;Peptidyl-prolyl cis-trans isomerase	Fkbp15	0.51294	0.00119109	0.0543575	0.0418333	0.717322	0.886885	0.104003	0.42512	0.999906	0.216606	0.172891	0.633083	-0.367104	0.00591067	0.0336699	-0.302831	0.0444892	0.220916	-0.471107	0.000963259	0.00712043			2.58	0.752797	1.36207	0.194788	2.07895	0.28801											biological regulation;cellular component organization;cellular component organization or biogenesis;cellular macromolecule metabolic process;cellular membrane organization;cellular metabolic process;cellular process;cellular protein metabolic process;endocytosis;establishment of localization;macromolecule metabolic process;membrane invagination;membrane organization;metabolic process;negative reg…	catalytic activity;isomerase activity
5407	E9Q6J5-3;E9Q6J5;E9Q6J5-2	3013;3010;2963	S	2	E9Q6J5-3	E9Q6J5-3		Bod1l	0.150708	0.362022	0.586715	-0.0888316	0.544594	0.801482	-0.00621377	0.969557	0.999906	0.0841512	0.615964	0.883264	-0.245753	0.107849	0.219215	-0.139488	0.359891	0.59853	-0.239539	0.11623	0.211637			2.7	0.750656	2.15517	0.680324	2.28947	0.602746												binding;DNA binding;nucleic acid binding
6473	Q80Y56	229	S	3	Q80Y56	Q80Y56	Rabenosyn-5	Rbsn	0.178746	0.184452	0.415678	-0.0416349	0.721615	0.888683	0.0251182	0.847287	0.999906	0.124489	0.511568	0.84634	-0.195263	0.110274	0.22257	-0.235726	0.179923	0.416598	-0.220381	0.0748855	0.15198			2.7	0.749588	1.53448	0.173911	2.81579	0.926611		+									cellular component organization;cellular component organization at cellular level;cellular component organization or biogenesis;cellular component organization or biogenesis at cellular level;cellular membrane fusion;cellular membrane organization;cellular process;endocytosis;endosomal vesicle fusion;endosome transport;establishment of localization;establishment of localization in cell;establishm…	binding;cation binding;enzyme binding;GTPase binding;ion binding;metal ion binding;protein binding;Rab GTPase binding;Ras GTPase binding;small GTPase binding
912	J3QNW9;B7ZNG0	900;900	S	2	J3QNW9	J3QNW9	Kinesin-like protein;Kinesin-like protein KIF7	Kif7	0.307842	0.169137	0.398916	-0.394124	0.0568773	0.40484	0.0223529	0.917648	0.999906	NA	NA	NA	-0.679613	0.00302749	0.0221889	NA	NA	NA	-0.701966	0.00239761	0.0130038			2.62	0.749585	1.53448	0.313022	2.44737	0.510283		+									anatomical structure development;biological regulation;cellular component movement;cellular process;developmental process;metabolic process;microtubule-based movement;microtubule-based process;negative regulation of biological process;negative regulation of cell communication;negative regulation of cellular process;negative regulation of response to stimulus;negative regulation of signal transduc…	adenyl nucleotide binding;adenyl ribonucleotide binding;ATP binding;ATPase activity;binding;catalytic activity;hydrolase activity;hydrolase activity, acting on acid anhydrides;hydrolase activity, acting on acid anhydrides, in phosphorus-containing anhydrides;microtubule motor activity;motor activity;nucleoside-triphosphatase activity;nucleotide binding;purine nucleotide binding;purine ribonucleos…
4324	Q8C8U0;Q8C8U0-3;Q8C8U0-2;F6S1C4	500;511;224;203	S	2	Q8C8U0	Q8C8U0	Liprin-beta-1	Ppfibp1	0.107822	0.432877	0.645505	-0.132694	0.285256	0.639865	-0.0592912	0.663792	0.999906	0.0486556	0.797779	0.94593	-0.299807	0.0249715	0.0844514	-0.0505929	0.765935	0.888837	-0.240516	0.0636641	0.134323			2.7	0.748806	1.08621	0.0512951	2.18421	0.485576
7273	Q925F2	336	T	3	Q925F2	Q925F2	Endothelial cell-selective adhesion molecule	Esam	0.185559	0.0525972	0.226374	0.0512206	0.523995	0.792052	-0.0277153	0.756442	0.999906	-0.115893	0.391099	0.791042	-0.162053	0.0576835	0.14465	-0.255727	0.0511361	0.233349	-0.134338	0.108571	0.201202			2.7	0.748639	2.36207	0.799395	1.55263	0.0728955											biological adhesion;calcium-independent cell-cell adhesion;cell adhesion;cell-cell adhesion;cellular process;homophilic cell adhesion
9822	E9QN14;F8VPQ4;Q812A2	892;916;916	T	2	E9QN14	E9QN14	SLIT-ROBO Rho GTPase-activating protein 3	Srgap3	0.128875	0.168192	0.397524	0.237188	0.0097404	0.263235	-0.164729	0.0843901	0.861608	-0.180754	0.219217	0.679437	-0.0564156	0.488588	0.626923	-0.491588	0.00250854	0.0808454	0.108313	0.193609	0.309082			2.74	0.746633	1.22414	0.0560546	2.13158	0.564611											biological regulation;cellular process;cellular response to stimulus;negative regulation of biological process;negative regulation of cell migration;negative regulation of cell motility;negative regulation of cellular component movement;negative regulation of cellular process;negative regulation of locomotion;regulation of biological process;regulation of cell migration;regulation of cell motilit…	binding;enzyme activator activity;enzyme binding;enzyme regulator activity;GTPase activator activity;GTPase binding;GTPase regulator activity;nucleoside-triphosphatase regulator activity;protein binding;Rac GTPase binding;Ras GTPase binding;Rho GTPase binding;small GTPase binding
11132	Q8C180	137	T	2	Q8C180	Q8C180	Fibroblast growth factor receptor substrate 2	Frs2	0.138922	0.21899	0.451842	-0.111406	0.26788	0.62411	0.248851	0.0369873	0.680125	NA	NA	NA	-0.00147756	0.988006	0.993268	NA	NA	NA	-0.250328	0.0212862	0.0600327			2.78	0.74644	1.98276	0.46392	2.02632	0.359874	+										activation of MAPK activity;anatomical structure development;anatomical structure formation involved in morphogenesis;anatomical structure morphogenesis;anterior/posterior axis specification;anterior/posterior axis specification, embryo;axis specification;biological regulation;branching involved in prostate gland morphogenesis;cardiac septum development;cell communication;cell development;cell pr…	binding;binding, bridging;cytokine receptor binding;fibroblast growth factor receptor binding;growth factor receptor binding;neurotrophin receptor binding;neurotrophin TRK receptor binding;neurotrophin TRKA receptor binding;protein binding;protein binding, bridging;receptor binding;receptor tyrosine kinase binding;signaling adaptor activity;transmembrane receptor protein tyrosine kinase adaptor a…
6345	Q8VD62-1;Q8VD62	36;36	S	2	Q8VD62-1	Q8VD62-1	UPF0696 protein C11orf68 homolog	Bles03	0.155371	0.392514	0.613425	-0.0444469	0.781925	0.916398	-0.000245365	0.998908	0.999906	0.209537	0.310312	0.747262	-0.200064	0.22473	0.364267	0.156165	0.394174	0.629542	-0.199818	0.225269	0.346748			2.7	0.746252	1.5	0.15252	2.02632	0.345331
3725	Q8BGR5;Q8BGR5-2;Q3U0R8	168;138;168	S	2	Q8BGR5	Q8BGR5	Protein FAM53B	Fam53b	0.31233	0.18673	0.418163	0.167686	0.418624	0.733471	-0.189104	0.414697	0.999906	NA	NA	NA	-0.333748	0.119417	0.235039	NA	NA	NA	-0.144644	0.48405	0.608417			2.62	0.746011	1.56897	0.236264	2.23684	0.535531	+	+
7006	G3UYM8;F6VR53;D3YUF3;D3YUF4;G3UXP9;E9Q863;E9PY13;E9PY12;G3UX72;E9PXE1;E9QPM7;E9PXE2;Q64096	500;254;432;589;587;595;569;569;528;591;621;591;621	S	2	G3UYM8	G3UYM8	Guanine nucleotide exchange factor DBS	Mcf2l	0.300329	0.0579203	0.235332	0.0163078	0.901994	0.965944	0.111899	0.454343	0.999906	NA	NA	NA	-0.172122	0.206894	0.343518	NA	NA	NA	-0.284021	0.0464948	0.106684			2.66	0.743548	1.12069	0.0654564	1.76316	0.134189											biological regulation;cellular process;cellular response to stimulus;intracellular signal transduction;positive regulation of biological process;positive regulation of biosynthetic process;positive regulation of catalytic activity;positive regulation of cellular biosynthetic process;positive regulation of cellular metabolic process;positive regulation of cellular process;positive regulation of ge…	1-phosphatidylinositol binding;binding;enzyme regulator activity;GTPase regulator activity;guanyl-nucleotide exchange factor activity;lipid binding;nucleoside-triphosphatase regulator activity;phosphatidylinositol binding;phospholipid binding;Ras guanyl-nucleotide exchange factor activity;Rho guanyl-nucleotide exchange factor activity;small GTPase regulator activity
1771	D6RE33;A0A0R4J1Q0;G5E896;Q3UJB9-2;Q3UJB9;F6ZJ27	673;733;733;733;733;314	S	3	D6RE33	D6RE33	Enhancer of mRNA-decapping protein 4	Edc4	0.468691	0.03084	0.176313	-0.299473	0.1084	0.475191	0.264733	0.196581	0.999906	0.370387	0.136584	0.586638	-0.503431	0.0120477	0.0529873	-0.390522	0.0853674	0.291144	-0.768165	0.000607122	0.00529575			2.58	0.74243	2.15517	0.834742	2.5	0.574972		+
3790	E9Q394-2;E9Q394;A0A140LJJ5	2440;2462;2480	S	2	E9Q394-2	E9Q394-2		Akap13	0.18287	0.193093	0.425237	-0.129758	0.296386	0.648343	-0.0173803	0.898453	0.999906	-0.190897	0.230725	0.690979	-0.330008	0.0153891	0.0621398	-0.376205	0.0182245	0.158866	-0.312627	0.0204472	0.0584272			2.66	0.741905	1.46552	0.164334	2.39474	0.661359		+									biological regulation;cellular process;cellular response to stimulus;establishment of localization;establishment of localization in cell;intracellular signal transduction;intracellular transport;nuclear export;nuclear transport;nucleocytoplasmic transport;regulation of biological process;regulation of cardiac muscle hypertrophy;regulation of catalytic activity;regulation of cellular metabolic pro…	binding;cAMP-dependent protein kinase activity;catalytic activity;cation binding;cyclic nucleotide-dependent protein kinase activity;enzyme regulator activity;GTPase regulator activity;guanyl-nucleotide exchange factor activity;ion binding;kinase activity;metal ion binding;nucleoside-triphosphatase regulator activity;phosphotransferase activity, alcohol group as acceptor;protein kinase activity;p…
5302	H3BJD9;Q8C2K8;F8WJF7;H3BJU4;H3BKZ1;H3BK82;H3BLQ3	60;61;60;60;61;60;61	S	2	H3BJD9	H3BJD9		Traf7	-0.117234	0.503958	0.698122	-0.213736	0.183833	0.549999	-0.153931	0.383013	0.999906	NA	NA	NA	-0.250432	0.12366	0.240618	NA	NA	NA	-0.0965011	0.538037	0.655837			2.78	0.741591	1.56897	0.140402	2.28947	0.657179											activation of MAPKKK activity;activation of protein kinase activity;apoptosis;biological regulation;cell death;cellular macromolecule metabolic process;cellular metabolic process;cellular process;cellular protein metabolic process;cellular response to chemical stimulus;cellular response to cytokine stimulus;cellular response to interleukin-6;cellular response to organic substance;cellular respons…	acid-amino acid ligase activity;binding;catalytic activity;cation binding;ion binding;ligase activity;ligase activity, forming carbon-nitrogen bonds;metal ion binding;small conjugating protein ligase activity;transition metal ion binding;ubiquitin-protein ligase activity;zinc ion binding
10537	A0A0R4J1L9;Q5HZI1	751;751	S	2	A0A0R4J1L9	A0A0R4J1L9	Microtubule-associated tumor suppressor 1 homolog	Mtus1	-0.173024	0.230493	0.464078	0.285998	0.0361845	0.364013	-0.486336	0.0033751	0.256949	-0.418828	0.055052	0.472106	-0.0273145	0.828071	0.89248	-0.291921	0.121738	0.343672	0.459022	0.00229456	0.0126632			2.86	0.741347	1.2931	0.0442094	2.44737	0.894555											biological regulation;cell cycle;cellular process;cellular response to chemical stimulus;cellular response to endogenous stimulus;cellular response to hormone stimulus;cellular response to organic substance;cellular response to peptide hormone stimulus;cellular response to stimulus;regulation of behavior;regulation of biological process;regulation of cell migration;regulation of cell motility;reg…
1074	P62754	241	T	3	P62754	P62754	40S ribosomal protein S6	Rps6	1.05044	8.93911e-06	0.0117149	0.978719	5.69997e-06	0.018827	-0.555435	0.0029938	0.244537	-0.125493	0.514468	0.847312	-0.62716	0.000477018	0.00717809	-0.170712	0.328109	0.568522	-0.0717256	0.612895	0.719827			2.54	0.741131	1.81034	0.598615	2.34211	0.467609		+									activation-induced cell death of T cells;anatomical structure development;anatomical structure morphogenesis;apoptosis;biological regulation;biosynthetic process;carbohydrate homeostasis;cell activation;cell activation involved in immune response;cell cycle checkpoint;cell cycle phase;cell cycle process;cell death;cell development;cell differentiation;cell proliferation;cellular biosynthetic proc…	binding;enzyme binding;kinase binding;protein binding;protein kinase binding;structural constituent of ribosome;structural molecule activity
4203	E9QAS3;P29352	452;452	S	2	E9QAS3	E9QAS3	Protein-tyrosine-phosphatase;Tyrosine-protein phosphatase non-receptor type 22	Ptpn22	0.452918	0.0866228	0.288417	0.12736	0.571523	0.817675	0.0187429	0.940286	0.999906	NA	NA	NA	-0.306815	0.184526	0.317443	NA	NA	NA	-0.325558	0.160751	0.269728			2.58	0.740508	1.36207	0.166621	1.71053	0.102037											activation of immune response;antigen receptor-mediated signaling pathway;autophagy;biological regulation;catabolic process;cell activation;cell differentiation;cell surface receptor linked signaling pathway;cellular catabolic process;cellular developmental process;cellular macromolecule metabolic process;cellular metabolic process;cellular process;cellular protein metabolic process;cellular resp…	binding;catalytic activity;enzyme binding;hydrolase activity;hydrolase activity, acting on ester bonds;kinase binding;phosphatase activity;phosphoprotein phosphatase activity;phosphoric ester hydrolase activity;protein binding;protein domain specific binding;protein tyrosine phosphatase activity;SH3 domain binding
2894	Q6P3Y5-2;Q6P3Y5-3;Q6P3Y5	532;523;532	S	2	Q6P3Y5-2	Q6P3Y5-2	Zinc finger protein 280C	Znf280c	0.407023	0.0517213	0.22542	0.0254415	0.883969	0.95801	-0.00980372	0.95987	0.999906	-0.0953389	0.634622	0.891668	-0.391385	0.0383383	0.11109	-0.361057	0.0643589	0.258067	-0.381581	0.0427133	0.100153			2.58	0.74043	2.46552	0.918798	2.39474	0.605412											biological regulation;biosynthetic process;cellular biosynthetic process;cellular macromolecule biosynthetic process;cellular macromolecule metabolic process;cellular metabolic process;cellular nitrogen compound metabolic process;cellular process;macromolecule biosynthetic process;macromolecule metabolic process;metabolic process;nitrogen compound metabolic process;nucleic acid metabolic process;…	binding;cation binding;DNA binding;ion binding;metal ion binding;nucleic acid binding;regulatory region DNA binding;regulatory region nucleic acid binding;RNA polymerase II regulatory region DNA binding;RNA polymerase II regulatory region sequence-specific DNA binding;sequence-specific DNA binding;transcription regulatory region DNA binding;transcription regulatory region sequence-specific DNA bi…
7880	E9Q6H8;A0A0N4SWD7;A0A0N4SUY3;A0A0N4SWF5;A0A0N4SUU0;A0A0N4SV65;A0A0N4SVR9;A0A1L1SQF5	1020;912;488;541;868;433;75;347	S	2	E9Q6H8	E9Q6H8		Plekha5	0.0618462	0.608901	0.773092	-0.11982	0.275986	0.631122	0.0455529	0.705668	0.999906	0.129294	0.368216	0.780094	-0.136113	0.218701	0.357141	0.0776837	0.541001	0.74412	-0.181666	0.107687	0.19987			2.74	0.738817	2.2931	0.728885	2.13158	0.478405		+										binding;lipid binding;phosphatidylinositol binding;phosphatidylinositol-3,5-bisphosphate binding;phosphatidylinositol-3-phosphate binding;phosphatidylinositol-4-phosphate binding;phosphatidylinositol-5-phosphate binding;phospholipid binding
11357	A0A1L1SSC0	209	S	3	A0A1L1SSC0	A0A1L1SSC0			0.103803	0.609025	0.773151	-0.108512	0.550686	0.805483	0.221253	0.283565	0.999906	NA	NA	NA	0.0089391	0.960537	0.976601	NA	NA	NA	-0.212314	0.251411	0.37754			2.78	0.738763	1.01724	0.0369434	2.71053	0.915974
6042	A2AJI1;A8Y5P4;A2AJI0-2;A2AJI0	115;115;115;115	S	2	A2AJI1	A2AJI1	MAP7 domain-containing protein 1	Map7d1	0.244428	0.0514301	0.224675	-0.0541146	0.60633	0.834172	0.0848233	0.472067	0.999906	0.212204	0.290684	0.736729	-0.213719	0.0561853	0.142243	-0.365844	0.056772	0.243835	-0.298542	0.0114601	0.0381533			2.66	0.738719	1.53448	0.196153	3.13158	0.968748											cellular component organization;cellular component organization at cellular level;cellular component organization or biogenesis;cellular component organization or biogenesis at cellular level;cellular process;cytoskeleton organization;microtubule cytoskeleton organization;microtubule-based process;organelle organization	structural molecule activity
[truncated: 19,355 more rows]
[truncated: 14 more columns]
