# Supplementary material for: Phosphoproteomics of aged insulin-resistant bone identifies P70S6K phosphorylation of AFF4 as a gene-specific transcriptional regulator
Source: Nat Commun. 2025 Dec 31;17:1347. doi: 10.1038/s41467-025-68106-4 (PMC12873371; doi:10.1038/s41467-025-68106-4)
Supplement: Supplementary file 3 — Supplementary Data 1-13 [file 41467_2025_68106_MOESM3_ESM.zip › Supplementary Data 2.xlsx]

## Sheet: 200221_Eclipse_BenP_YvO_total__
Accession	Gene Name	Description	Log(73-week / 10-week)	q-value 73-week vs 10-wekk	73-week vs 10-week (q<0.01 and >1peptide)	GOTERM_BP_DIRECT	GOTERM_CC_DIRECT	GOTERM_MF_DIRECT	INTERPRO	KEGG_PATHWAY	PIR_SUPERFAMILY	SMART	UniProt_KEYWORDS	UniProt_SEQ_FEATURE	GOBP name	GOMF name	GOCC name	Sum PEP Score	Coverage [%]	# Peptides	# PSMs	Score Sequest HT: Sequest HT	Ratio to Average	Bone Enriched	Ratio Bone to adrenal gland2	Ratio Bone to Brain cortex3	Ratio Bone to Brain medulla4	Ratio Bone to Brown fat5	Ratio Bone to Cerebellum6	Ratio Bone to Colon7	Ratio Bone to Diaphragm8	Ratio Bone to Duodenum9	Ratio Bone to Embryonic tissue10	Ratio Bone to Eye11	Ratio Bone to Heart12	Ratio Bone to Ileum13	Ratio Bone to Jejunum14	Ratio Bone to Kidney cortex15	Ratio Bone to Kidney medulla16	Ratio Bone to Liver17	Ratio Bone to Lung18	Ratio Bone to Midbrain19	Ratio Bone to Muscle20	Ratio Bone to Olfactory bulb21	Ratio Bone to Ovary22	Ratio Bone to Pancreas23	Ratio Bone to Salivary gland24	Ratio Bone to Spleeen25	Ratio Bone to Stomach26
Q9R118	Htra1	Serine protease HTRA1 OS=Mus musculus OX=10090 GN=Htra1 PE=1 SV=2	0.886007	0.000177506	+	GO:0001558~regulation of cell growth,GO:0001890~placenta development,GO:0006508~proteolysis,GO:0030512~negative regulation of transforming growth factor beta receptor signaling pathway,GO:0030514~negative regulation of BMP signaling pathway,GO:0050679~positive regulation of epithelial cell proliferation,GO:0050687~negative regulation of defense response to virus,GO:0060718~chorionic trophoblast c…	GO:0005576~extracellular region,GO:0005737~cytoplasm,GO:0005829~cytosol,GO:0005886~plasma membrane,GO:0016020~membrane,GO:0031012~extracellular matrix,GO:0070062~extracellular exosome,	GO:0004252~serine-type endopeptidase activity,GO:0005515~protein binding,GO:0005520~insulin-like growth factor binding,GO:0008233~peptidase activity,GO:0008236~serine-type peptidase activity,GO:0016787~hydrolase activity,GO:0019838~growth factor binding,	IPR000867:Insulin-like growth factor-binding protein, IGFBP,IPR001478:PDZ domain,IPR001940:Peptidase S1C,IPR002350:Kazal domain,IPR009003:Trypsin-like cysteine/serine peptidase domain,IPR009030:Insulin-like growth factor binding protein, N-terminal,			SM00121:IB,SM00228:PDZ,SM00280:KAZAL,	Cell membrane,Complete proteome,Cytoplasm,Growth factor binding,Hydrolase,Membrane,Protease,Reference proteome,Secreted,Serine protease,Signal,	active site:Charge relay system,chain:Serine protease HTRA1,domain:IGFBP N-terminal,domain:Kazal-like,domain:PDZ,region of interest:Serine protease,signal peptide,	biological regulation;macromolecule metabolic process;metabolic process;negative regulation of biological process;negative regulation of BMP signaling pathway;negative regulation of cell communication;negative regulation of cellular process;negative regulation of response to stimulus;negative regulation of signal transduction;negative regulation of signaling;negative regulation of transforming gr…	catalytic activity;endopeptidase activity;hydrolase activity;peptidase activity;peptidase activity, acting on L-amino acid peptides;serine hydrolase activity;serine-type endopeptidase activity;serine-type peptidase activity	cell part;cytoplasmic part;cytosol;extracellular matrix;extracellular region;extracellular region part;intracellular part	60.623	28	13	28	79.13	80.3444	+	NaN	38.9579	NaN	NaN	NaN	NaN	NaN	NaN	NaN	NaN	NaN	NaN	NaN	NaN	NaN	NaN	NaN	33.2514	NaN	NaN	NaN	NaN	NaN	NaN	NaN
E9PWB6	Muc5ac	Isoform of E9QAQ8, Mucin 5, subtypes A and C, tracheobronchial/gastric OS=Mus musculus OX=10090 GN=Muc5ac PE=1 SV=1	0.872323	1.64e-05	+	GO:0036438~maintenance of lens transparency,GO:0043206~extracellular fibril organization,GO:0048015~phosphatidylinositol-mediated signaling,	GO:0005615~extracellular space,GO:0005737~cytoplasm,GO:0043205~fibril,GO:0070062~extracellular exosome,GO:0070701~mucus layer,	GO:0005515~protein binding,	IPR001007:von Willebrand factor, type C,IPR001846:von Willebrand factor, type D domain,IPR002919:Trypsin Inhibitor-like, cysteine rich domain,IPR006207:Cystine knot, C-terminal,IPR006208:Cystine knot,IPR014853:Uncharacterised domain, cysteine-rich,IPR025155:WxxW domain,			SM00041:CT,SM00214:VWC,SM00215:VWC_out,SM00216:VWD,SM00832:SM00832,	Complete proteome,Disulfide bond,Proteomics identification,Reference proteome,Secreted,Signal,		cellular component organization;cellular component organization at cellular level;cellular component organization or biogenesis;cellular component organization or biogenesis at cellular level;cellular process;extracellular matrix organization;extracellular structure organization;fibril organization		cell part;extracellular region	5.987	1	2	2	3.26	0.907926	+	NaN	NaN	NaN	NaN	NaN	NaN	NaN	6.40183	NaN	NaN	NaN	NaN	NaN	NaN	NaN	NaN	NaN	NaN	NaN	NaN	NaN	NaN	NaN	NaN	NaN
P15089	Cpa3	Mast cell carboxypeptidase A OS=Mus musculus OX=10090 GN=Cpa3 PE=2 SV=1	0.853153	0.000234408	+	GO:0002002~regulation of angiotensin levels in blood,GO:0002230~positive regulation of defense response to virus by host,GO:0006508~proteolysis,GO:0098792~xenophagy,	GO:0005615~extracellular space,GO:0030133~transport vesicle,GO:0031410~cytoplasmic vesicle,	GO:0004180~carboxypeptidase activity,GO:0004181~metallocarboxypeptidase activity,GO:0008233~peptidase activity,GO:0008237~metallopeptidase activity,GO:0008270~zinc ion binding,GO:0016787~hydrolase activity,GO:0046872~metal ion binding,	IPR000834:Peptidase M14, carboxypeptidase A,IPR003146:Proteinase inhibitor, carboxypeptidase propeptide,IPR009020:Proteinase inhibitor, propeptide,	mmu04614:Renin-angiotensin system,mmu04972:Pancreatic secretion,mmu04974:Protein digestion and absorption,		SM00631:Zn_pept,	Carboxypeptidase,Complete proteome,Cytoplasmic vesicle,Disulfide bond,Hydrolase,Metal-binding,Metalloprotease,Protease,Reference proteome,Signal,Zinc,Zymogen,	active site:Nucleophile,chain:Mast cell carboxypeptidase A,disulfide bond,metal ion-binding site:Zinc,propeptide:Activation peptide,signal peptide,	biological regulation;macromolecule metabolic process;metabolic process;primary metabolic process;protein metabolic process;proteolysis;regulation of angiotensin levels in blood;regulation of angiotensin metabolic process;regulation of biological process;regulation of biological quality;regulation of hormone levels;regulation of macromolecule metabolic process;regulation of metabolic process;regu…	binding;carboxypeptidase activity;catalytic activity;cation binding;exopeptidase activity;hydrolase activity;ion binding;metal ion binding;metallocarboxypeptidase activity;metalloexopeptidase activity;metallopeptidase activity;peptidase activity;peptidase activity, acting on L-amino acid peptides;transition metal ion binding;zinc ion binding	cell part;cytoplasmic membrane-bounded vesicle;cytoplasmic part;cytoplasmic vesicle;intracellular membrane-bounded organelle;intracellular organelle;intracellular part;membrane-bounded organelle;membrane-bounded vesicle;organelle;transport vesicle;vesicle	26.84	16	8	16	47.93	6.86401	+	NaN	NaN	NaN	30.6906	NaN	NaN	57.8889	NaN	NaN	184.101	NaN	NaN	NaN	NaN	NaN	NaN	NaN	NaN	NaN	NaN	48.9659	NaN	NaN	NaN	NaN
A0A338P6K2	Myh11	Isoform of O08638, Myosin-11 OS=Mus musculus OX=10090 GN=Myh11 PE=1 SV=1	0.741353	0.019796		GO:0006939~smooth muscle contraction,GO:0030241~skeletal muscle myosin thick filament assembly,GO:0048251~elastic fiber assembly,GO:0048739~cardiac muscle fiber development,GO:0098779~mitophagy in response to mitochondrial depolarization,	GO:0001725~stress fiber,GO:0005737~cytoplasm,GO:0005859~muscle myosin complex,GO:0005903~brush border,GO:0016459~myosin complex,GO:0030016~myofibril,GO:0030485~smooth muscle contractile fiber,GO:0032982~myosin filament,GO:0042470~melanosome,GO:0070062~extracellular exosome,	GO:0000166~nucleotide binding,GO:0003774~motor activity,GO:0003779~actin binding,GO:0005516~calmodulin binding,GO:0005524~ATP binding,GO:0008307~structural constituent of muscle,	IPR000048:IQ motif, EF-hand binding site,IPR001609:Myosin head, motor domain,IPR002928:Myosin tail,IPR004009:Myosin, N-terminal, SH3-like,IPR027401:Myosin-like IQ motif-containing domain,IPR027417:P-loop containing nucleoside triphosphate hydrolase,	mmu04530:Tight junction,		SM00242:MYSc,	Actin-binding,Alternative splicing,ATP-binding,Calmodulin-binding,Coiled coil,Complete proteome,Cytoplasm,Direct protein sequencing,Methylation,Motor protein,Muscle protein,Myosin,Nucleotide-binding,Phosphoprotein,Proteomics identification,Reference proteome,Thick filament,	chain:Myosin-11,domain:IQ,domain:Myosin head-like,modified residue,nucleotide phosphate-binding region:ATP,region of interest:Actin-binding,region of interest:Carboxyl-terminal,sequence conflict,splice variant,				504.37	44	88	248	795.58	0.0770887	+	NaN	NaN	NaN	NaN	11.9708	NaN	5.09246	NaN	NaN	12.9613	NaN	NaN	NaN	NaN	NaN	NaN	NaN	36.1197	NaN	NaN	NaN	NaN	NaN	NaN	NaN
Q8BND5	Qsox1	Sulfhydryl oxidase 1 OS=Mus musculus OX=10090 GN=Qsox1 PE=1 SV=1	0.739567	0.0282839		GO:0006457~protein folding,GO:0016242~negative regulation of macroautophagy,GO:0045454~cell redox homeostasis,GO:0055114~oxidation-reduction process,	GO:0005576~extracellular region,GO:0005615~extracellular space,GO:0005783~endoplasmic reticulum,GO:0005794~Golgi apparatus,GO:0016020~membrane,GO:0016021~integral component of membrane,GO:0030173~integral component of Golgi membrane,GO:0043231~intracellular membrane-bounded organelle,GO:0045171~intercellular bridge,GO:0070062~extracellular exosome,	GO:0003756~protein disulfide isomerase activity,GO:0016491~oxidoreductase activity,GO:0016971~flavin-linked sulfhydryl oxidase activity,GO:0016972~thiol oxidase activity,	IPR012336:Thioredoxin-like fold,IPR013766:Thioredoxin domain,IPR017905:ERV/ALR sulphydryl oxidase,				3D-structure,Alternative splicing,Complete proteome,Disulfide bond,FAD,Flavoprotein,Glycoprotein,Golgi apparatus,Membrane,Oxidoreductase,Reference proteome,Secreted,Signal,Transmembrane,Transmembrane helix,	chain:Sulfhydryl oxidase 1,domain:ERV/ALR sulfhydryl oxidase,domain:Thioredoxin,glycosylation site:N-linked (GlcNAc...),sequence conflict,signal peptide,splice variant,transmembrane region,	biological regulation;cell redox homeostasis;cellular homeostasis;cellular process;homeostatic process;regulation of biological process;regulation of biological quality;regulation of cellular process	catalytic activity;flavin-linked sulfhydryl oxidase activity;intramolecular oxidoreductase activity;intramolecular oxidoreductase activity, interconverting keto- and enol-groups;intramolecular oxidoreductase activity, transposing S-S bonds;isomerase activity;oxidoreductase activity;oxidoreductase activity, acting on a sulfur group of donors;oxidoreductase activity, acting on a sulfur group of don…	cell part;cytoplasmic part;endoplasmic reticulum;extracellular region part;extracellular space;Golgi apparatus part;integral to Golgi membrane;integral to membrane;integral to organelle membrane;intracellular membrane-bounded organelle;intracellular organelle;intracellular organelle part;intracellular part;intrinsic to Golgi membrane;intrinsic to membrane;intrinsic to organelle membrane;membrane …	68.347	24	17	31	93.22	163.42	+	60.6459	627.368	100.755	67.4038	NaN	13.6197	65.015	17.8224	32.7776	229.136	404.226	53.5528	14.3253	91.1823	151.188	80.0752	10.7325	NaN	NaN	NaN	12.0179	189.058	21.373	188.138	73.9094
Q59IW7	Abi3bp	Isoform of A0A338P6S8, ABI gene family, member 3 (NESH)-binding protein OS=Mus musculus OX=10090 GN=Abi3bp PE=1 SV=1	0.709867	0.00142135	+	GO:0010811~positive regulation of cell-substrate adhesion,GO:0030198~extracellular matrix organization,	GO:0005578~proteinaceous extracellular matrix,GO:0005614~interstitial matrix,GO:0005615~extracellular space,	GO:0005518~collagen binding,GO:0005539~glycosaminoglycan binding,GO:0008201~heparin binding,	IPR003961:Fibronectin, type III,IPR013783:Immunoglobulin-like fold,			SM00060:FN3,	Complete proteome,Proteomics identification,Reference proteome,Signal,		biological regulation;cellular component organization;cellular component organization at cellular level;cellular component organization or biogenesis;cellular component organization or biogenesis at cellular level;cellular process;extracellular matrix organization;extracellular structure organization;positive regulation of biological process;positive regulation of cell adhesion;positive regulatio…	binding;carbohydrate binding;collagen binding;glycosaminoglycan binding;heparin binding;pattern binding;polysaccharide binding;protein binding	extracellular matrix;extracellular region part;interstitial matrix;proteinaceous extracellular matrix	126.179	26	22	53	190.78	24.6821	+	NaN	NaN	NaN	NaN	NaN	NaN	NaN	NaN	NaN	NaN	NaN	NaN	NaN	NaN	NaN	NaN	192.068	NaN	NaN	1753.16	NaN	NaN	NaN	NaN	37.5464
E9Q800	Immt	Isoform of Q8CAQ8, MICOS complex subunit MIC60 OS=Mus musculus OX=10090 GN=Immt PE=1 SV=1	0.612836	0.000367466	+	GO:0042407~cristae formation,GO:0051560~mitochondrial calcium ion homeostasis,	GO:0005739~mitochondrion,GO:0005743~mitochondrial inner membrane,GO:0016020~membrane,GO:0016021~integral component of membrane,GO:0043209~myelin sheath,GO:0061617~MICOS complex,	GO:0005515~protein binding,GO:0044822~poly(A) RNA binding,	IPR019133:Mitochondrial inner membrane protein Mitofilin,				Acetylation,Alternative splicing,Coiled coil,Complete proteome,Direct protein sequencing,Membrane,Mitochondrion,Mitochondrion inner membrane,Phosphoprotein,Proteomics identification,Reference proteome,Transit peptide,Transmembrane,Transmembrane helix,	chain:Mitochondrial inner membrane protein,modified residue,sequence conflict,splice variant,topological domain:Mitochondrial intermembrane,topological domain:Mitochondrial matrix,transmembrane region,	biological regulation;calcium ion homeostasis;cation homeostasis;cellular calcium ion homeostasis;cellular cation homeostasis;cellular chemical homeostasis;cellular divalent inorganic cation homeostasis;cellular homeostasis;cellular ion homeostasis;cellular metal ion homeostasis;cellular process;chemical homeostasis;divalent inorganic cation homeostasis;homeostatic process;ion homeostasis;metal i…		cell part;cytoplasmic part;integral to membrane;intracellular membrane-bounded organelle;intracellular organelle;intracellular organelle part;intracellular part;intrinsic to membrane;membrane;membrane part;membrane-bounded organelle;mitochondrial inner membrane;mitochondrial membrane;mitochondrial part;mitochondrion;organelle;organelle inner membrane;organelle membrane;organelle part	307.439	65	40	176	634.35	1.42878	+	35.0744	17.0904	NaN	7.92481	NaN	28.9944	NaN	56.8609	NaN	NaN	11.2023	8.20781	23.007	5.21291	19.9591	9.61348	NaN	NaN	NaN	31.8769	NaN	NaN	NaN	NaN	NaN
E9QPE7	Myh11	Isoform of O08638, Myosin-11 OS=Mus musculus OX=10090 GN=Myh11 PE=1 SV=2	0.58457	0.0115825		GO:0006939~smooth muscle contraction,GO:0030241~skeletal muscle myosin thick filament assembly,GO:0048251~elastic fiber assembly,GO:0048739~cardiac muscle fiber development,GO:0098779~mitophagy in response to mitochondrial depolarization,	GO:0001725~stress fiber,GO:0005737~cytoplasm,GO:0005859~muscle myosin complex,GO:0005903~brush border,GO:0016459~myosin complex,GO:0030016~myofibril,GO:0030485~smooth muscle contractile fiber,GO:0032982~myosin filament,GO:0042470~melanosome,GO:0070062~extracellular exosome,	GO:0000166~nucleotide binding,GO:0003774~motor activity,GO:0003779~actin binding,GO:0005516~calmodulin binding,GO:0005524~ATP binding,GO:0008307~structural constituent of muscle,	IPR000048:IQ motif, EF-hand binding site,IPR001609:Myosin head, motor domain,IPR002928:Myosin tail,IPR004009:Myosin, N-terminal, SH3-like,IPR027401:Myosin-like IQ motif-containing domain,IPR027417:P-loop containing nucleoside triphosphate hydrolase,	mmu04530:Tight junction,		SM00242:MYSc,	Actin-binding,Alternative splicing,ATP-binding,Calmodulin-binding,Coiled coil,Complete proteome,Cytoplasm,Direct protein sequencing,Methylation,Motor protein,Muscle protein,Myosin,Nucleotide-binding,Phosphoprotein,Proteomics identification,Reference proteome,Thick filament,	chain:Myosin-11,domain:IQ,domain:Myosin head-like,modified residue,nucleotide phosphate-binding region:ATP,region of interest:Actin-binding,region of interest:Carboxyl-terminal,sequence conflict,splice variant,	anatomical structure development;cardiac muscle fiber development;cell development;cellular component assembly;cellular component assembly at cellular level;cellular component organization;cellular component organization at cellular level;cellular component organization or biogenesis;cellular component organization or biogenesis at cellular level;cellular developmental process;cellular process;de…	adenyl nucleotide binding;adenyl ribonucleotide binding;ATP binding;binding;catalytic activity;hydrolase activity;hydrolase activity, acting on acid anhydrides;hydrolase activity, acting on acid anhydrides, in phosphorus-containing anhydrides;motor activity;nucleoside-triphosphatase activity;nucleotide binding;purine nucleotide binding;purine ribonucleoside triphosphate binding;purine ribonucleot…	actin filament bundle;actomyosin;cell part;contractile fiber;contractile fiber part;cytoplasmic part;cytoskeletal part;intracellular non-membrane-bounded organelle;intracellular organelle;intracellular organelle part;intracellular part;macromolecular complex;muscle myosin complex;myosin complex;myosin II complex;non-membrane-bounded organelle;organelle;organelle part;protein complex;smooth muscle…	503.245	44	88	248	793.59	50.3482	+	NaN	NaN	NaN	NaN	1211.64	NaN	515.443	NaN	NaN	1311.9	NaN	NaN	NaN	NaN	NaN	NaN	NaN	3655.92	NaN	NaN	NaN	NaN	NaN	NaN	NaN
P16294	F9	Coagulation factor IX OS=Mus musculus OX=10090 GN=F9 PE=2 SV=3	0.576185	0.00135552	+	GO:0006508~proteolysis,GO:0007596~blood coagulation,GO:0007599~hemostasis,GO:0031638~zymogen activation,	GO:0005576~extracellular region,GO:0005615~extracellular space,GO:0070062~extracellular exosome,	GO:0004175~endopeptidase activity,GO:0004252~serine-type endopeptidase activity,GO:0005509~calcium ion binding,GO:0008233~peptidase activity,GO:0008236~serine-type peptidase activity,GO:0016787~hydrolase activity,GO:0046872~metal ion binding,	IPR000152:EGF-type aspartate/asparagine hydroxylation site,IPR000294:Gamma-carboxyglutamic acid-rich (GLA) domain,IPR000742:Epidermal growth factor-like domain,IPR001254:Peptidase S1,IPR001314:Peptidase S1A, chymotrypsin-type,IPR001881:EGF-like calcium-binding,IPR009003:Trypsin-like cysteine/serine peptidase domain,IPR012224:Peptidase S1A, coagulation factor VII/IX/X/C/Z,IPR013032:EGF-like, conse…	mmu04610:Complement and coagulation cascades,	PIRSF001143:coagulation factor X,	SM00020:Tryp_SPc,SM00069:GLA,SM00179:EGF_CA,SM00181:EGF,	Blood coagulation,Calcium,Cleavage on pair of basic residues,Complete proteome,Disulfide bond,EGF-like domain,Gamma-carboxyglutamic acid,Glycoprotein,Hemostasis,Hydrolase,Hydroxylation,Magnesium,Metal-binding,Phosphoprotein,Protease,Reference proteome,Repeat,Secreted,Serine protease,Signal,Sulfation,Zymogen,	active site:Charge relay system,chain:Coagulation factor IX,chain:Coagulation factor IXa heavy chain,chain:Coagulation factor IXa light chain,disulfide bond,domain:EGF-like 2,domain:EGF-like;by factor XIa,;calcium-binding,domain:Gla,domain:Peptidase S1,glycosylation site:N-linked (GlcNAc...),glycosylation site:O-linked (GalNAc...),glycosylation site:O-linked (Glc...),modified residue,propeptide:A…	biological regulation;blood coagulation;coagulation;hemostasis;macromolecule metabolic process;metabolic process;multicellular organismal process;primary metabolic process;protein metabolic process;proteolysis;regulation of biological quality;regulation of body fluid levels	binding;calcium ion binding;catalytic activity;cation binding;endopeptidase activity;hydrolase activity;ion binding;metal ion binding;peptidase activity;peptidase activity, acting on L-amino acid peptides;serine hydrolase activity;serine-type endopeptidase activity;serine-type peptidase activity	extracellular region	43.966	17	9	13	47.55	788.966	+	11.9471	NaN	NaN	NaN	NaN	NaN	NaN	NaN	NaN	NaN	78.1316	354.603	NaN	54.8229	72.2428	23.2433	20.8037	NaN	NaN	NaN	90.0226	NaN	NaN	11.2609	NaN
A0A1Y7VL34	Dtna	Isoform of Q9D2N4, Dystrobrevin OS=Mus musculus OX=10090 GN=Dtna PE=1 SV=1	0.533454	3.45e-05	+		GO:0005737~cytoplasm,GO:0005886~plasma membrane,GO:0016014~dystrobrevin complex,GO:0016020~membrane,GO:0030054~cell junction,GO:0030424~axon,GO:0031234~extrinsic component of cytoplasmic side of plasma membrane,GO:0042383~sarcolemma,GO:0042995~cell projection,GO:0043234~protein complex,GO:0045202~synapse,	GO:0005515~protein binding,GO:0008270~zinc ion binding,GO:0030165~PDZ domain binding,GO:0046872~metal ion binding,	IPR000433:Zinc finger, ZZ-type,IPR011992:EF-hand-like domain,IPR015153:EF-hand domain, type 1,IPR015154:EF-hand domain, type 2,IPR017432:Distrobrevin,		PIRSF038204:distrobrevin,	SM00291:ZnF_ZZ,	Alternative splicing,Cell junction,Cell membrane,Coiled coil,Complete proteome,Cytoplasm,Membrane,Metal-binding,Phosphoprotein,Proteomics identification,Reference proteome,Synapse,Zinc,Zinc-finger,	chain:Dystrobrevin alpha,modified residue,region of interest:Syntrophin-binding region,sequence conflict,splice variant,zinc finger region:ZZ-type,				52.307	20	10	21	63.88	266.698	+	NaN	NaN	164.68	NaN	NaN	NaN	NaN	NaN	NaN	NaN	NaN	NaN	NaN	NaN	NaN	NaN	NaN	NaN	NaN	NaN	NaN	NaN	NaN	NaN	NaN
A0A140T8T7	Col6a5	Isoform of A6H584, Collagen alpha-5(VI) chain OS=Mus musculus OX=10090 GN=Col6a5 PE=1 SV=1	0.524173	0.00287305	+	GO:0007155~cell adhesion,	GO:0005576~extracellular region,GO:0005578~proteinaceous extracellular matrix,GO:0005581~collagen trimer,		IPR002035:von Willebrand factor, type A,IPR008160:Collagen triple helix repeat,	mmu04151:PI3K-Akt signaling pathway,mmu04510:Focal adhesion,mmu04512:ECM-receptor interaction,mmu04974:Protein digestion and absorption,		SM00327:VWA,	Cell adhesion,Collagen,Complete proteome,Extracellular matrix,Glycoprotein,Hydroxylation,Proteomics identification,Reference proteome,Repeat,Secreted,Signal,	chain:Collagen alpha-5(VI) chain,domain:VWFA 1,domain:VWFA 10,domain:VWFA 2,domain:VWFA 3,domain:VWFA 4,domain:VWFA 5,domain:VWFA 6,domain:VWFA 7,domain:VWFA 8,domain:VWFA 9,glycosylation site:N-linked (GlcNAc...),region of interest:Nonhelical region,region of interest:Triple-helical region,short sequence motif:Cell attachment site,signal peptide,				79.198	8	20	25	69.57	350.535	+	NaN	NaN	NaN	NaN	NaN	NaN	49.5487	5.72542	NaN	NaN	NaN	NaN	NaN	NaN	NaN	NaN	NaN	NaN	NaN	NaN	36.8164	NaN	554.62	NaN	13.1678
B2RXQ9	Sorbs2	Isoform of Q3UTJ2, Sorbin and SH3 domain-containing protein 2 OS=Mus musculus OX=10090 GN=Sorbs2 PE=1 SV=1	0.519145	0.0221897		GO:0007015~actin filament organization,GO:0007155~cell adhesion,GO:0007219~Notch signaling pathway,GO:0016477~cell migration,GO:0061049~cell growth involved in cardiac muscle cell development,	GO:0005737~cytoplasm,GO:0005856~cytoskeleton,GO:0005886~plasma membrane,GO:0005925~focal adhesion,GO:0014069~postsynaptic density,GO:0016020~membrane,GO:0016324~apical plasma membrane,GO:0030018~Z disc,GO:0030027~lamellipodium,GO:0030054~cell junction,GO:0030425~dendrite,GO:0042995~cell projection,GO:0043025~neuronal cell body,GO:0048471~perinuclear region of cytoplasm,	GO:0019904~protein domain specific binding,GO:0044822~poly(A) RNA binding,GO:0046872~metal ion binding,	IPR001452:Src homology-3 domain,IPR003127:Sorbin-like,IPR007087:Zinc finger, C2H2,			SM00326:SH3,SM00459:Sorb,	Alternative splicing,Cell junction,Cell membrane,Cell projection,Complete proteome,Cytoplasm,Cytoskeleton,Membrane,Phosphoprotein,Proteomics identification,Reference proteome,Repeat,SH3 domain,Ubl conjugation,	chain:Sorbin and SH3 domain-containing protein 2,compositionally biased region:His-rich,compositionally biased region:Poly-Pro,domain:SH3 1,domain:SH3 2,domain:SH3 3,domain:SoHo,modified residue,sequence conflict,splice variant,			cell part;membrane;plasma membrane	126.23	40	23	44	139.68	17.5141	+	NaN	NaN	NaN	NaN	NaN	92.1386	NaN	NaN	NaN	NaN	NaN	NaN	NaN	NaN	NaN	20.6503	NaN	NaN	NaN	NaN	NaN	NaN	NaN	NaN	NaN
E9Q1W3	Neb	Nebulin OS=Mus musculus OX=10090 GN=Neb PE=1 SV=1	0.501484	0.000766618	+	GO:0030832~regulation of actin filament length,GO:0045214~sarcomere organization,	GO:0005865~striated muscle thin filament,GO:0030016~myofibril,GO:0030018~Z disc,GO:0043234~protein complex,GO:0043292~contractile fiber,GO:0070062~extracellular exosome,	GO:0005515~protein binding,	IPR000900:Nebulin 35 residue motif,IPR001452:Src homology-3 domain,IPR013998:Nebulin,			SM00227:NEBU,SM00326:SH3,	Complete proteome,Proteomics identification,Reference proteome,		actin cytoskeleton organization;actin filament-based process;actomyosin structure organization;biological regulation;cellular component organization;cellular component organization at cellular level;cellular component organization or biogenesis;cellular component organization or biogenesis at cellular level;cellular process;cytoskeleton organization;organelle organization;regulation of actin cyto…		cell part;contractile fiber part;cytoplasmic part;cytoskeletal part;intracellular organelle part;intracellular part;macromolecular complex;organelle part;protein complex;striated muscle thin filament;Z disc	3145.33	71	417	2293	7560.41	72.0235	+	NaN	NaN	NaN	80486.9	NaN	NaN	NaN	735666	NaN	28868.7	NaN	NaN	NaN	1.77922e+06	NaN	197575	NaN	NaN	9.22508	NaN	NaN	86513.4	NaN	NaN	NaN
E9PZQ0	Ryr1	Ryanodine receptor 1 OS=Mus musculus OX=10090 GN=Ryr1 PE=1 SV=1	0.496757	0.000594363	+	GO:0001666~response to hypoxia,GO:0003151~outflow tract morphogenesis,GO:0006810~transport,GO:0006811~ion transport,GO:0006816~calcium ion transport,GO:0006874~cellular calcium ion homeostasis,GO:0006936~muscle contraction,GO:0006937~regulation of muscle contraction,GO:0007275~multicellular organism development,GO:0014808~release of sequestered calcium ion into cytosol by sarcoplasmic reticulum,G…	GO:0005623~cell,GO:0005737~cytoplasm,GO:0005790~smooth endoplasmic reticulum,GO:0005886~plasma membrane,GO:0005938~cell cortex,GO:0016020~membrane,GO:0016021~integral component of membrane,GO:0016529~sarcoplasmic reticulum,GO:0030018~Z disc,GO:0030314~junctional membrane complex,GO:0030315~T-tubule,GO:0031234~extrinsic component of cytoplasmic side of plasma membrane,GO:0031674~I band,GO:0033017~…	GO:0002020~protease binding,GO:0005216~ion channel activity,GO:0005219~ryanodine-sensitive calcium-release channel activity,GO:0005245~voltage-gated calcium channel activity,GO:0005262~calcium channel activity,GO:0005509~calcium ion binding,GO:0005516~calmodulin binding,GO:0015278~calcium-release channel activity,GO:0019899~enzyme binding,GO:0048763~calcium-induced calcium release activity,	IPR000699:Intracellular calcium-release channel,IPR001870:B30.2/SPRY domain,IPR002048:EF-hand domain,IPR003032:Ryanodine receptor Ryr,IPR003877:SPla/RYanodine receptor SPRY,IPR005821:Ion transport domain,IPR009460:Ryanodine Receptor TM 4-6,IPR011992:EF-hand-like domain,IPR013320:Concanavalin A-like lectin/glucanase, subgroup,IPR013333:Ryanodine receptor,IPR013662:RyR/IP3R Homology associated doma…	mmu04020:Calcium signaling pathway,mmu04713:Circadian entrainment,mmu04730:Long-term depression,mmu04921:Oxytocin signaling pathway,		SM00449:SPRY,SM00472:MIR,	Calcium,Calcium channel,Calcium transport,Calmodulin-binding,Coiled coil,Complete proteome,Developmental protein,Ion channel,Ion transport,Ligand-gated ion channel,Membrane,Phosphoprotein,Proteomics identification,Receptor,Reference proteome,Repeat,S-nitrosylation,Sarcoplasmic reticulum,Transmembrane,Transmembrane helix,Transport,		anatomical structure development;anatomical structure morphogenesis;biological regulation;calcium ion homeostasis;calcium ion transport;calcium ion transport into cytosol;cation homeostasis;cation transport;cell development;cellular calcium ion homeostasis;cellular cation homeostasis;cellular chemical homeostasis;cellular developmental process;cellular divalent inorganic cation homeostasis;cellul…	binding;calcium channel activity;calcium ion binding;calcium-release channel activity;cation binding;cation channel activity;cation transmembrane transporter activity;channel activity;gated channel activity;intracellular ligand-gated calcium channel activity;intracellular ligand-gated ion channel activity;ion binding;ion channel activity;ion transmembrane transporter activity;ligand-gated channel…	cell cortex;cell part;contractile fiber part;cytoplasmic part;endoplasmic reticulum membrane;endoplasmic reticulum part;I band;integral to membrane;intracellular organelle part;intracellular part;intrinsic to membrane;junctional membrane complex;macromolecular complex;membrane;membrane part;organelle membrane;organelle part;plasma membrane part;protein complex;sarcoplasmic reticulum membrane;T-tu…	966.745	34	143	351	1207.83	42.8946	+	1611.32	NaN	NaN	NaN	746.289	NaN	1122.39	NaN	NaN	757.48	NaN	NaN	NaN	NaN	NaN	NaN	NaN	NaN	NaN	NaN	NaN	NaN	NaN	NaN	NaN
G3X9Q1	Itga7	Isoform of Q61738, Integrin alpha-7 OS=Mus musculus OX=10090 GN=Itga7 PE=1 SV=1	0.467921	0.000129796	+	GO:0007155~cell adhesion,GO:0007229~integrin-mediated signaling pathway,GO:0008360~regulation of cell shape,GO:0016477~cell migration,GO:0034113~heterotypic cell-cell adhesion,GO:0035987~endodermal cell differentiation,GO:0048514~blood vessel morphogenesis,	GO:0005737~cytoplasm,GO:0005927~muscle tendon junction,GO:0008305~integrin complex,GO:0009986~cell surface,GO:0016020~membrane,GO:0016021~integral component of membrane,GO:0031594~neuromuscular junction,GO:0034677~integrin alpha7-beta1 complex,GO:0042383~sarcolemma,	GO:0005178~integrin binding,GO:0005515~protein binding,GO:0043236~laminin binding,GO:0046872~metal ion binding,GO:0046982~protein heterodimerization activity,GO:0050839~cell adhesion molecule binding,	IPR000413:Integrin alpha chain,IPR013517:FG-GAP repeat,IPR013519:Integrin alpha beta-propellor,IPR013649:Integrin alpha-2,IPR018184:Integrin alpha chain, C-terminal cytoplasmic region, conserved site,	mmu04151:PI3K-Akt signaling pathway,mmu04510:Focal adhesion,mmu04512:ECM-receptor interaction,mmu04810:Regulation of actin cytoskeleton,mmu05410:Hypertrophic cardiomyopathy (HCM),mmu05412:Arrhythmogenic right ventricular cardiomyopathy (ARVC),mmu05414:Dilated cardiomyopathy,		SM00191:Int_alpha,	ADP-ribosylation,Alternative splicing,Calcium,Cell adhesion,Cell shape,Cleavage on pair of basic residues,Complete proteome,Direct protein sequencing,Disulfide bond,Glycoprotein,Integrin,Membrane,Metal-binding,Proteomics identification,Receptor,Reference proteome,Repeat,Signal,Transmembrane,Transmembrane helix,	chain:Integrin alpha-7,chain:Integrin alpha-7 heavy chain,chain:Integrin alpha-7 light chain,compositionally biased region:Poly-Arg,disulfide bond,glycosylation site:N-linked (GlcNAc...),region of interest:3 X 4 AA repeats of D-X-H-P,repeat:1,repeat:2,repeat:3,repeat:FG-GAP 1,repeat:FG-GAP 2,repeat:FG-GAP 3,repeat:FG-GAP 4,repeat:FG-GAP 5,repeat:FG-GAP 6,repeat:FG-GAP 7,sequence conflict,short se…	anatomical structure development;anatomical structure morphogenesis;biological adhesion;biological regulation;blood vessel morphogenesis;cell adhesion;cell migration;cell motility;cell surface receptor linked signaling pathway;cellular component movement;cellular process;cellular response to stimulus;developmental process;integrin-mediated signaling pathway;locomotion;muscle tissue development;re…	binding;extracellular matrix binding;laminin binding;protein binding	cell part;cell surface;cytoplasm;integrin complex;intracellular part;macromolecular complex;membrane part;plasma membrane part;protein complex;receptor complex	44.377	14	13	16	46.98	2.14557	+	NaN	NaN	71.7481	14.6565	NaN	NaN	NaN	36.083	NaN	NaN	38.9984	94.4254	NaN	7.64835	NaN	NaN	NaN	NaN	NaN	54.6202	26.0369	NaN	NaN	NaN	NaN
A0A1L1SUI3	Slc37a4	Solute carrier family 37 (glucose-6-phosphate transporter), member 4 OS=Mus musculus OX=10090 GN=Slc37a4 PE=1 SV=1	0.459589	0.000642243	+	GO:0001780~neutrophil homeostasis,GO:0001816~cytokine production,GO:0002230~positive regulation of defense response to virus by host,GO:0002318~myeloid progenitor cell differentiation,GO:0005977~glycogen metabolic process,GO:0006089~lactate metabolic process,GO:0006641~triglyceride metabolic process,GO:0006820~anion transport,GO:0006874~cellular calcium ion homeostasis,GO:0007584~response to nutr…	GO:0016020~membrane,GO:0016021~integral component of membrane,GO:0030176~integral component of endoplasmic reticulum membrane,GO:0043231~intracellular membrane-bounded organelle,	GO:0015152~glucose-6-phosphate transmembrane transporter activity,GO:0022857~transmembrane transporter activity,GO:0061513~glucose 6-phosphate:inorganic phosphate antiporter activity,	IPR000849:Sugar phosphate transporter,IPR011701:Major facilitator superfamily,IPR020846:Major facilitator superfamily domain,IPR021159:Glycerate/sugar phosphate transporter, conserved site,	mmu04973:Carbohydrate digestion and absorption,	PIRSF002808:hexose phosphate transporter,		Complete proteome,Membrane,Proteomics identification,Reference proteome,Transmembrane,Transmembrane helix,					17.739	10	4	7	20.63	5.37418	+	NaN	NaN	NaN	NaN	NaN	NaN	NaN	NaN	NaN	NaN	NaN	24.8358	NaN	NaN	NaN	NaN	NaN	NaN	NaN	NaN	NaN	NaN	NaN	NaN	NaN
O08532	Cacna2d1	Voltage-dependent calcium channel subunit alpha-2/delta-1 OS=Mus musculus OX=10090 GN=Cacna2d1 PE=1 SV=1	0.447324	0.000178388	+	GO:0006810~transport,GO:0006811~ion transport,GO:0006816~calcium ion transport,GO:0034765~regulation of ion transmembrane transport,GO:0051924~regulation of calcium ion transport,GO:0060307~regulation of ventricular cardiac muscle cell membrane repolarization,GO:0060402~calcium ion transport into cytosol,GO:0061577~calcium ion transmembrane transport via high voltage-gated calcium channel,GO:0070…	GO:0005891~voltage-gated calcium channel complex,GO:0016020~membrane,GO:0016021~integral component of membrane,GO:0016529~sarcoplasmic reticulum,GO:0030315~T-tubule,GO:0070062~extracellular exosome,GO:1990454~L-type voltage-gated calcium channel complex,	GO:0005244~voltage-gated ion channel activity,GO:0005245~voltage-gated calcium channel activity,GO:0005262~calcium channel activity,GO:0005515~protein binding,GO:0046872~metal ion binding,	IPR002035:von Willebrand factor, type A,IPR013608:VWA N-terminal,IPR013680:Voltage-dependent calcium channel, alpha-2/delta subunit, conserved region,	mmu04010:MAPK signaling pathway,mmu04260:Cardiac muscle contraction,mmu04261:Adrenergic signaling in cardiomyocytes,mmu04921:Oxytocin signaling pathway,mmu05410:Hypertrophic cardiomyopathy (HCM),mmu05412:Arrhythmogenic right ventricular cardiomyopathy (ARVC),mmu05414:Dilated cardiomyopathy,		SM00327:VWA,	Alternative splicing,Calcium,Calcium channel,Calcium transport,Complete proteome,Disulfide bond,Glycoprotein,Ion channel,Ion transport,Membrane,Metal-binding,Phosphoprotein,Proteomics identification,Reference proteome,Signal,Transmembrane,Transmembrane helix,Transport,Voltage-gated channel,	chain:Voltage-dependent calcium channel subunit alpha-2-1,chain:Voltage-dependent calcium channel subunit alpha-2/delta-1,chain:Voltage-dependent calcium channel subunit delta-1,domain:Cache,domain:VWFA,glycosylation site:N-linked (GlcNAc...),metal ion-binding site:Divalent metal cation,short sequence motif:MIDAS-like motif,signal peptide,splice variant,topological domain:Cytoplasmic,topological …	biological regulation;regulation of biological process;regulation of calcium ion transport;regulation of ion transport;regulation of localization;regulation of metal ion transport;regulation of transport	binding;calcium channel activity;cation binding;cation channel activity;cation transmembrane transporter activity;channel activity;gated channel activity;ion binding;ion channel activity;ion transmembrane transporter activity;metal ion binding;passive transmembrane transporter activity;substrate-specific channel activity;substrate-specific transmembrane transporter activity;substrate-specific tra…	calcium channel complex;cation channel complex;cell part;cytoplasmic part;endoplasmic reticulum;intracellular membrane-bounded organelle;intracellular organelle;intracellular part;ion channel complex;macromolecular complex;membrane part;membrane-bounded organelle;organelle;plasma membrane part;protein complex;sarcoplasmic reticulum;T-tubule;voltage-gated calcium channel complex	173.736	30	28	77	243.56	30.3315	+	15.529	13.9516	19.7775	NaN	6.68092	395.939	10.5784	12.9771	48.9971	35.0823	16.6546	NaN	NaN	62.8469	NaN	NaN	384.832	24.6073	27.216	11.4736	31.8209	NaN	22.733	129.449	NaN
P82349	Sgcb	Beta-sarcoglycan OS=Mus musculus OX=10090 GN=Sgcb PE=1 SV=1	0.442543	0.00013812	+	GO:0007517~muscle organ development,GO:0048747~muscle fiber development,GO:0055013~cardiac muscle cell development,GO:0061024~membrane organization,GO:0097084~vascular smooth muscle cell development,	GO:0005737~cytoplasm,GO:0005856~cytoskeleton,GO:0005886~plasma membrane,GO:0005887~integral component of plasma membrane,GO:0016010~dystrophin-associated glycoprotein complex,GO:0016011~dystroglycan complex,GO:0016012~sarcoglycan complex,GO:0016020~membrane,GO:0016021~integral component of membrane,GO:0042383~sarcolemma,		IPR006875:Sarcoglycan complex subunit protein,	mmu05410:Hypertrophic cardiomyopathy (HCM),mmu05412:Arrhythmogenic right ventricular cardiomyopathy (ARVC),mmu05414:Dilated cardiomyopathy,mmu05416:Viral myocarditis,			Cell membrane,Complete proteome,Cytoplasm,Cytoskeleton,Disulfide bond,Glycoprotein,Membrane,Reference proteome,Signal-anchor,Transmembrane,Transmembrane helix,	chain:Beta-sarcoglycan,disulfide bond,glycosylation site:N-linked (GlcNAc...),topological domain:Cytoplasmic,topological domain:Extracellular,transmembrane region,	cardiac cell differentiation;cell differentiation;cellular component organization;cellular component organization at cellular level;cellular component organization or biogenesis;cellular component organization or biogenesis at cellular level;cellular developmental process;cellular membrane organization;cellular process;cytoskeleton organization;developmental process;membrane organization;organell…		cell part;cytoplasm;cytoskeleton;integral to membrane;integral to plasma membrane;intracellular non-membrane-bounded organelle;intracellular organelle;intracellular part;intrinsic to membrane;intrinsic to plasma membrane;macromolecular complex;membrane;membrane part;non-membrane-bounded organelle;organelle;plasma membrane;plasma membrane part;protein complex;sarcoglycan complex;sarcolemma	57.553	26	6	15	53.93	200.885	+	NaN	NaN	NaN	6.52357	NaN	NaN	4.07977	24.5006	NaN	NaN	19.9069	NaN	NaN	NaN	NaN	NaN	NaN	NaN	21.9066	NaN	NaN	NaN	NaN	NaN	NaN
A2AI89	Phka1	Isoform of P18826, Phosphorylase b kinase regulatory subunit OS=Mus musculus OX=10090 GN=Phka1 PE=1 SV=1	0.438378	0.00141999	+	GO:0005975~carbohydrate metabolic process,GO:0005977~glycogen metabolic process,GO:0006468~protein phosphorylation,GO:0046777~protein autophosphorylation,	GO:0005886~plasma membrane,GO:0005964~phosphorylase kinase complex,GO:0016020~membrane,	GO:0003824~catalytic activity,GO:0004689~phosphorylase kinase activity,GO:0005516~calmodulin binding,GO:0016301~kinase activity,	IPR008734:Phosphorylase kinase alpha/beta subunit,IPR008928:Six-hairpin glycosidase-like,IPR011613:Glycoside hydrolase family 15,IPR012341:Six-hairpin glycosidase,	mmu04020:Calcium signaling pathway,mmu04910:Insulin signaling pathway,mmu04922:Glucagon signaling pathway,			Alternative splicing,Calmodulin-binding,Carbohydrate metabolism,Cell membrane,Complete proteome,Glycogen metabolism,Kinase,Lipoprotein,Membrane,Muscle protein,Phosphoprotein,Prenylation,Proteomics identification,Reference proteome,Transferase,	chain:Phosphorylase b kinase regulatory subunit alpha, skeletal muscle isoform,lipid moiety-binding region:S-farnesyl cysteine,modified residue,region of interest:Calmodulin-binding,splice variant,	carbohydrate metabolic process;cellular carbohydrate metabolic process;cellular glucan metabolic process;cellular macromolecule metabolic process;cellular metabolic process;cellular polysaccharide metabolic process;cellular process;energy derivation by oxidation of organic compounds;energy reserve metabolic process;generation of precursor metabolites and energy;glucan metabolic process;glycogen m…	catalytic activity;hydrolase activity;hydrolase activity, acting on glycosyl bonds;hydrolase activity, hydrolyzing O-glycosyl compounds		165.513	28	29	54	178.49	0.828639	+	1362.33	NaN	20.7356	341.527	11.7299	729.345	188.891	476.664	NaN	NaN	NaN	NaN	NaN	NaN	NaN	562.027	367.126	NaN	9.46544	185.183	NaN	NaN	NaN	NaN	NaN
P05064	Aldoa	Fructose-bisphosphate aldolase A OS=Mus musculus OX=10090 GN=Aldoa PE=1 SV=2	0.430949	0.00200315	+	GO:0001666~response to hypoxia,GO:0006000~fructose metabolic process,GO:0006096~glycolytic process,GO:0006754~ATP biosynthetic process,GO:0006941~striated muscle contraction,GO:0008360~regulation of cell shape,GO:0009408~response to heat,GO:0030388~fructose 1,6-bisphosphate metabolic process,GO:0032496~response to lipopolysaccharide,GO:0035094~response to nicotine,GO:0043627~response to estrogen,…	GO:0005615~extracellular space,GO:0005634~nucleus,GO:0005720~nuclear heterochromatin,GO:0005737~cytoplasm,GO:0005739~mitochondrion,GO:0005913~cell-cell adherens junction,GO:0015629~actin cytoskeleton,GO:0016020~membrane,GO:0016021~integral component of membrane,GO:0030018~Z disc,GO:0031430~M band,GO:0035686~sperm fibrous sheath,GO:0043209~myelin sheath,GO:0043234~protein complex,GO:0070062~extrac…	GO:0002020~protease binding,GO:0004332~fructose-bisphosphate aldolase activity,GO:0008092~cytoskeletal protein binding,GO:0044822~poly(A) RNA binding,GO:0070061~fructose binding,GO:0098641~cadherin binding involved in cell-cell adhesion,	IPR000741:Fructose-bisphosphate aldolase, class-I,IPR013785:Aldolase-type TIM barrel,	mmu00010:Glycolysis / Gluconeogenesis,mmu00030:Pentose phosphate pathway,mmu00051:Fructose and mannose metabolism,mmu01100:Metabolic pathways,mmu01130:Biosynthesis of antibiotics,mmu01200:Carbon metabolism,mmu01230:Biosynthesis of amino acids,			Acetylation,Complete proteome,Cytoplasm,Direct protein sequencing,Glycolysis,Isopeptide bond,Lyase,Membrane,Phosphoprotein,Proteomics identification,Reference proteome,Schiff base,Signal,Transmembrane,Transmembrane helix,Ubl conjugation,	active site:Proton acceptor,active site:Schiff-base intermediate with dihydroxyacetone-P,binding site:Substrate,chain:Fructose-bisphosphate aldolase A,modified residue,sequence conflict,site:Necessary for preference for fructose 1,6-bisphosphate over fructose 1- phosphate,	alcohol catabolic process;alcohol metabolic process;carbohydrate catabolic process;carbohydrate metabolic process;catabolic process;cellular carbohydrate catabolic process;cellular carbohydrate metabolic process;cellular component assembly;cellular component organization;cellular component organization or biogenesis;cellular metabolic process;cellular process;generation of precursor metabolites a…	aldehyde-lyase activity;carbon-carbon lyase activity;catalytic activity;fructose-bisphosphate aldolase activity;lyase activity	cell part;contractile fiber part;cytoplasmic part;intracellular part;macromolecular complex;membrane;organelle part;protein complex;Z disc	326.064	84	31	369	1430.74	157.858	+	NaN	NaN	NaN	85.0928	NaN	NaN	NaN	NaN	NaN	NaN	NaN	NaN	NaN	NaN	NaN	NaN	NaN	NaN	NaN	NaN	NaN	NaN	NaN	NaN	NaN
Q7TT18	Atf7ip	Activating transcription factor 7-interacting protein 1 OS=Mus musculus OX=10090 GN=Atf7ip PE=1 SV=1	-0.194162	0.00826559	+	GO:0000122~negative regulation of transcription from RNA polymerase II promoter,GO:0006306~DNA methylation,GO:0006351~transcription, DNA-templated,GO:0006355~regulation of transcription, DNA-templated,GO:0045892~negative regulation of transcription, DNA-templated,GO:0045893~positive regulation of transcription, DNA-templated,GO:0045898~regulation of RNA polymerase II transcriptional preinitiation…	GO:0005634~nucleus,GO:0005654~nucleoplasm,GO:0005667~transcription factor complex,GO:0005737~cytoplasm,	GO:0003714~transcription corepressor activity,GO:0016887~ATPase activity,	IPR003961:Fibronectin, type III,IPR013783:Immunoglobulin-like fold,IPR026085:Activating transcription factor 7-interacting protein,				Acetylation,Activator,Alternative splicing,Coiled coil,Complete proteome,Nucleus,Phosphoprotein,Proteomics identification,Reference proteome,Repeat,Repressor,Transcription,Transcription regulation,	chain:Activating transcription factor 7- interacting protein 1,compositionally biased region:Glu-rich,compositionally biased region:Ser-rich,domain:Fibronectin type-III 1,domain:Fibronectin type-III 2,modified residue,region of interest:Interaction with MBD1,region of interest:Interaction with SETDB1,region of interest:Interaction with SUMO,sequence conflict,short sequence motif:Nuclear localizat…	biological regulation;biosynthetic process;cellular biosynthetic process;cellular macromolecule biosynthetic process;cellular macromolecule metabolic process;cellular metabolic process;cellular nitrogen compound metabolic process;cellular process;DNA alkylation;DNA metabolic process;DNA methylation;DNA modification;macromolecule biosynthetic process;macromolecule metabolic process;macromolecule m…	ATPase activity;catalytic activity;hydrolase activity;hydrolase activity, acting on acid anhydrides;hydrolase activity, acting on acid anhydrides, in phosphorus-containing anhydrides;nucleoside-triphosphatase activity;protein binding transcription factor activity;pyrophosphatase activity;transcription cofactor activity;transcription corepressor activity;transcription factor binding transcription …	cell part;intracellular organelle part;intracellular part;macromolecular complex;nuclear part;nucleoplasm part;organelle part;protein complex;transcription factor complex	18.318	3	4	4	12.17	3.1148		NaN	NaN	NaN	NaN	NaN	NaN	NaN	NaN	1.90456	NaN	257.817	NaN	70.3052	NaN	NaN	NaN	NaN	NaN	NaN	NaN	NaN	NaN	NaN	NaN	NaN
Q8VCR8	Mylk2	Myosin light chain kinase 2, skeletal/cardiac muscle OS=Mus musculus OX=10090 GN=Mylk2 PE=1 SV=2	0.425785	0.0011902	+	GO:0006468~protein phosphorylation,GO:0006833~water transport,GO:0006937~regulation of muscle contraction,GO:0006941~striated muscle contraction,GO:0007274~neuromuscular synaptic transmission,GO:0010628~positive regulation of gene expression,GO:0014816~skeletal muscle satellite cell differentiation,GO:0016310~phosphorylation,GO:0018107~peptidyl-threonine phosphorylation,GO:0031448~positive regula…	GO:0005634~nucleus,GO:0005737~cytoplasm,GO:0008021~synaptic vesicle,GO:0014069~postsynaptic density,GO:0030425~dendrite,GO:0043025~neuronal cell body,GO:0043195~terminal bouton,GO:0043197~dendritic spine,	GO:0000166~nucleotide binding,GO:0004672~protein kinase activity,GO:0004674~protein serine/threonine kinase activity,GO:0004687~myosin light chain kinase activity,GO:0005515~protein binding,GO:0005516~calmodulin binding,GO:0005524~ATP binding,GO:0016301~kinase activity,GO:0016740~transferase activity,GO:0032027~myosin light chain binding,	IPR000719:Protein kinase, catalytic domain,IPR008271:Serine/threonine-protein kinase, active site,IPR011009:Protein kinase-like domain,IPR017441:Protein kinase, ATP binding site,IPR020636:Calcium/calmodulin-dependent/calcium-dependent protein kinase,	mmu04020:Calcium signaling pathway,mmu04022:cGMP-PKG signaling pathway,mmu04270:Vascular smooth muscle contraction,mmu04510:Focal adhesion,mmu04611:Platelet activation,mmu04810:Regulation of actin cytoskeleton,mmu04921:Oxytocin signaling pathway,mmu04971:Gastric acid secretion,		SM00220:S_TKc,	ATP-binding,Calmodulin-binding,Complete proteome,Cytoplasm,Kinase,Nucleotide-binding,Phosphoprotein,Reference proteome,Serine/threonine-protein kinase,Transferase,	active site:Proton acceptor,binding site:ATP,chain:Myosin light chain kinase 2, skeletal/cardiac muscle,compositionally biased region:Poly-Gly,compositionally biased region:Poly-Pro,domain:Protein kinase,nucleotide phosphate-binding region:ATP,region of interest:Calmodulin-binding,	anatomical structure morphogenesis;biological regulation;cardiac cell differentiation;cardiac muscle cell differentiation;cardiac muscle tissue morphogenesis;cell communication;cell differentiation;cell-cell signaling;cellular developmental process;cellular macromolecule metabolic process;cellular metabolic process;cellular process;cellular protein metabolic process;developmental process;macromol…	adenyl nucleotide binding;adenyl ribonucleotide binding;ATP binding;binding;catalytic activity;kinase activity;myosin light chain kinase activity;nucleotide binding;phosphotransferase activity, alcohol group as acceptor;protein kinase activity;protein serine/threonine kinase activity;purine nucleotide binding;purine ribonucleoside triphosphate binding;purine ribonucleotide binding;ribonucleotide …	cell part;cytoplasm;intracellular membrane-bounded organelle;intracellular organelle;intracellular part;membrane-bounded organelle;nucleus;organelle	67.472	24	15	29	78.28	2.99469	+	NaN	NaN	NaN	NaN	NaN	NaN	NaN	NaN	NaN	NaN	NaN	NaN	NaN	NaN	NaN	NaN	NaN	NaN	4.25719	NaN	NaN	NaN	NaN	NaN	NaN
A0A1W2P7J1	Coq10a	Isoform of E9Q3H6, Coenzyme Q10A OS=Mus musculus OX=10090 GN=Coq10a PE=1 SV=1	0.419838	0.000948403	+	GO:0006744~ubiquinone biosynthetic process,GO:0045333~cellular respiration,	GO:0005739~mitochondrion,	GO:0048039~ubiquinone binding,	IPR005031:Streptomyces cyclase/dehydrase,IPR023393:START-like domain,				Complete proteome,Proteomics identification,Reference proteome,					26.36	29	8	13	38.89	73.0827	+	NaN	NaN	NaN	7.28842	NaN	NaN	14.3195	NaN	NaN	NaN	NaN	NaN	NaN	NaN	NaN	NaN	NaN	NaN	NaN	NaN	NaN	NaN	NaN	NaN	NaN
Q6ZPR5	Smpd4	Sphingomyelin phosphodiesterase 4 OS=Mus musculus OX=10090 GN=Smpd4 PE=1 SV=2	0.408845	0.168172		GO:0006685~sphingomyelin catabolic process,GO:0046475~glycerophospholipid catabolic process,GO:0046513~ceramide biosynthetic process,GO:0071356~cellular response to tumor necrosis factor,	GO:0000139~Golgi membrane,GO:0005783~endoplasmic reticulum,GO:0005789~endoplasmic reticulum membrane,GO:0005794~Golgi apparatus,GO:0005802~trans-Golgi network,GO:0016020~membrane,GO:0016021~integral component of membrane,	GO:0004767~sphingomyelin phosphodiesterase activity,GO:0016787~hydrolase activity,GO:0046872~metal ion binding,GO:0050290~sphingomyelin phosphodiesterase D activity,	IPR024129:Sphingomyelin phosphodiesterase 4,	mmu00600:Sphingolipid metabolism,mmu01100:Metabolic pathways,			Alternative splicing,Complete proteome,Endoplasmic reticulum,Golgi apparatus,Hydrolase,Magnesium,Membrane,Metal-binding,Phosphoprotein,Proteomics identification,Reference proteome,Transmembrane,Transmembrane helix,	chain:Sphingomyelin phosphodiesterase 4,modified residue,sequence conflict,splice variant,transmembrane region,	biosynthetic process;catabolic process;cellular biosynthetic process;cellular catabolic process;cellular lipid catabolic process;cellular lipid metabolic process;cellular metabolic process;cellular process;cellular response to chemical stimulus;cellular response to cytokine stimulus;cellular response to organic substance;cellular response to stimulus;cellular response to tumor necrosis factor;cer…	binding;catalytic activity;cation binding;hydrolase activity;hydrolase activity, acting on ester bonds;ion binding;lipase activity;metal ion binding;phospholipase activity;phosphoric diester hydrolase activity;phosphoric ester hydrolase activity;sphingomyelin phosphodiesterase activity;sphingomyelin phosphodiesterase D activity	cell part;cytoplasmic part;endoplasmic reticulum;endoplasmic reticulum membrane;endoplasmic reticulum part;Golgi apparatus;Golgi apparatus part;Golgi membrane;integral to membrane;intracellular membrane-bounded organelle;intracellular organelle;intracellular organelle part;intracellular part;intrinsic to membrane;membrane;membrane part;membrane-bounded organelle;organelle;organelle membrane;organ…	5.35	2	1	2	4.49	5.17922	+	NaN	NaN	NaN	8.07915	266.74	25.5226	NaN	32.3283	41.7539	NaN	NaN	36.2408	NaN	NaN	NaN	NaN	NaN	NaN	NaN	NaN	NaN	NaN	NaN	NaN	NaN
Q99MR9	Ppp1r3a	Protein phosphatase 1 regulatory subunit 3A OS=Mus musculus OX=10090 GN=Ppp1r3a PE=1 SV=2	0.404954	0.00324991	+	GO:0005975~carbohydrate metabolic process,GO:0005977~glycogen metabolic process,	GO:0016020~membrane,GO:0016021~integral component of membrane,	GO:0004722~protein serine/threonine phosphatase activity,	IPR005036:Putative phosphatase regulatory subunit,	mmu04910:Insulin signaling pathway,mmu04931:Insulin resistance,			Carbohydrate metabolism,Complete proteome,Direct protein sequencing,Glycogen metabolism,Membrane,Phosphoprotein,Reference proteome,Transmembrane,Transmembrane helix,	chain:Protein phosphatase 1 regulatory subunit 3A,domain:CBM21,modified residue,short sequence motif:PP1-binding motif,transmembrane region,	carbohydrate metabolic process;cellular carbohydrate metabolic process;cellular glucan metabolic process;cellular macromolecule metabolic process;cellular metabolic process;cellular polysaccharide metabolic process;cellular process;energy derivation by oxidation of organic compounds;energy reserve metabolic process;generation of precursor metabolites and energy;glucan metabolic process;glycogen m…	catalytic activity;hydrolase activity;hydrolase activity, acting on ester bonds;phosphatase activity;phosphoprotein phosphatase activity;phosphoric ester hydrolase activity;protein serine/threonine phosphatase activity	cell part;integral to membrane;intrinsic to membrane;membrane part	169.95	35	29	49	187.26	181.024	+	1523.71	1799.03	NaN	14312	NaN	NaN	27.1462	NaN	NaN	NaN	NaN	NaN	NaN	NaN	NaN	NaN	NaN	NaN	15.5451	NaN	NaN	NaN	NaN	NaN	NaN
E9PWZ3	Rpl3l	Ribosomal protein L3-like OS=Mus musculus OX=10090 GN=Rpl3l PE=1 SV=1	0.388252	0.0006511	+	GO:0000027~ribosomal large subunit assembly,GO:0006412~translation,	GO:0016020~membrane,GO:0022625~cytosolic large ribosomal subunit,	GO:0003735~structural constituent of ribosome,	IPR000597:Ribosomal protein L3,IPR009000:Translation elongation/initiation factor/Ribosomal, beta-barrel,IPR019926:Ribosomal protein L3, conserved site,	mmu03010:Ribosome,			Complete proteome,Proteomics identification,Reference proteome,Ribonucleoprotein,Ribosomal protein,		biosynthetic process;cellular biosynthetic process;cellular macromolecule biosynthetic process;cellular macromolecule metabolic process;cellular metabolic process;cellular process;cellular protein metabolic process;macromolecule biosynthetic process;macromolecule metabolic process;metabolic process;primary metabolic process;protein metabolic process;translation	structural constituent of ribosome;structural molecule activity	cell part;cytosolic large ribosomal subunit;intracellular organelle part;intracellular part;large ribosomal subunit;macromolecular complex;organelle part;ribonucleoprotein complex	53.115	28	11	23	75.7	38.4331	+	NaN	NaN	NaN	NaN	NaN	NaN	12.84	NaN	NaN	NaN	NaN	NaN	NaN	NaN	NaN	NaN	NaN	NaN	17.9658	NaN	NaN	NaN	NaN	NaN	NaN
P02463	Col4a1	Collagen alpha-1(IV) chain OS=Mus musculus OX=10090 GN=Col4a1 PE=1 SV=4	0.388055	0.00901202	+	GO:0001525~angiogenesis,GO:0001569~patterning of blood vessels,GO:0007420~brain development,GO:0007528~neuromuscular junction development,GO:0030198~extracellular matrix organization,GO:0030855~epithelial cell differentiation,GO:0038063~collagen-activated tyrosine kinase receptor signaling pathway,GO:0048514~blood vessel morphogenesis,GO:0061304~retinal blood vessel morphogenesis,GO:0061333~renal…	GO:0005576~extracellular region,GO:0005578~proteinaceous extracellular matrix,GO:0005581~collagen trimer,GO:0005587~collagen type IV trimer,GO:0005604~basement membrane,GO:0031012~extracellular matrix,	GO:0005201~extracellular matrix structural constituent,GO:0048407~platelet-derived growth factor binding,	IPR001442:Collagen IV, non-collagenous,IPR008160:Collagen triple helix repeat,IPR016187:C-type lectin fold,	mmu04151:PI3K-Akt signaling pathway,mmu04510:Focal adhesion,mmu04512:ECM-receptor interaction,mmu04974:Protein digestion and absorption,mmu05146:Amoebiasis,mmu05200:Pathways in cancer,mmu05222:Small cell lung cancer,		SM00111:C4,	Angiogenesis,Basement membrane,Collagen,Complete proteome,Disulfide bond,Extracellular matrix,Glycoprotein,Hydroxylation,Proteomics identification,Reference proteome,Repeat,Secreted,Signal,	chain:Arresten,chain:Collagen alpha-1(IV) chain,cross-link:S-Lysyl-methionine sulfilimine (Lys-Met) (interchain with M-1533),cross-link:S-Lysyl-methionine sulfilimine (Met-Lys) (interchain with K-1651),disulfide bond,domain:Collagen IV NC1,glycosylation site:N-linked (GlcNAc...),propeptide:N-terminal propeptide (7S domain),region of interest:Triple-helical region,sequence conflict,signal peptide,	anatomical structure formation involved in morphogenesis;angiogenesis;cellular component organization;cellular component organization or biogenesis;cellular process;cellular response to acid;cellular response to amine stimulus;cellular response to amino acid stimulus;cellular response to chemical stimulus;cellular response to endogenous stimulus;cellular response to organic nitrogen;cellular resp…	extracellular matrix structural constituent;structural molecule activity	collagen;collagen type IV;extracellular matrix part;extracellular region part;sheet-forming collagen	50.883	6	8	30	86.04	29.9187	+	NaN	NaN	NaN	25.6143	NaN	NaN	34.5876	16.4091	44.8637	54.7716	46.9748	NaN	NaN	15.693	NaN	12.7554	NaN	NaN	NaN	NaN	NaN	NaN	NaN	NaN	NaN
Q61334	Bcap29	B-cell receptor-associated protein 29 OS=Mus musculus OX=10090 GN=Bcap29 PE=1 SV=1	0.370332	9.23e-05	+	GO:0001649~osteoblast differentiation,GO:0006810~transport,GO:0006886~intracellular protein transport,GO:0006888~ER to Golgi vesicle-mediated transport,GO:0006915~apoptotic process,GO:0015031~protein transport,GO:0016192~vesicle-mediated transport,GO:0070973~protein localization to endoplasmic reticulum exit site,	GO:0005783~endoplasmic reticulum,GO:0005789~endoplasmic reticulum membrane,GO:0005887~integral component of plasma membrane,GO:0016020~membrane,GO:0016021~integral component of membrane,		IPR008417:B-cell receptor-associated 31-like,				Apoptosis,Coiled coil,Complete proteome,Direct protein sequencing,Endoplasmic reticulum,ER-Golgi transport,Membrane,Protein transport,Reference proteome,Transmembrane,Transmembrane helix,Transport,	chain:B-cell receptor-associated protein 29,short sequence motif:Di-lysine motif,topological domain:Cytoplasmic,topological domain:Lumenal,transmembrane region,	apoptosis;cell death;cellular process;death;establishment of localization;establishment of localization in cell;establishment of protein localization;intracellular protein transport;intracellular transport;programmed cell death;protein transport;transport;vesicle-mediated transport		cell part;cytoplasmic part;endoplasmic reticulum membrane;endoplasmic reticulum part;integral to membrane;intracellular organelle part;intracellular part;intrinsic to membrane;membrane;membrane part;organelle membrane;organelle part	20.403	16	5	8	22.19	3.54987	+	16.5567	NaN	NaN	NaN	NaN	NaN	NaN	NaN	NaN	NaN	24.1009	NaN	NaN	NaN	NaN	NaN	NaN	12.3846	NaN	NaN	NaN	NaN	NaN	NaN	NaN
P07934	Phkg1	Phosphorylase b kinase gamma catalytic chain, skeletal muscle/heart isoform OS=Mus musculus OX=10090 GN=Phkg1 PE=1 SV=3	0.35919	0.00399196	+	GO:0005975~carbohydrate metabolic process,GO:0005977~glycogen metabolic process,GO:0005978~glycogen biosynthetic process,GO:0006468~protein phosphorylation,GO:0016310~phosphorylation,	GO:0005964~phosphorylase kinase complex,	GO:0000166~nucleotide binding,GO:0004672~protein kinase activity,GO:0004674~protein serine/threonine kinase activity,GO:0004689~phosphorylase kinase activity,GO:0005516~calmodulin binding,GO:0005524~ATP binding,GO:0016301~kinase activity,GO:0016740~transferase activity,GO:0019899~enzyme binding,GO:0050321~tau-protein kinase activity,	IPR000719:Protein kinase, catalytic domain,IPR002291:Phosphorylase kinase, gamma catalytic subunit,IPR008271:Serine/threonine-protein kinase, active site,IPR011009:Protein kinase-like domain,IPR017441:Protein kinase, ATP binding site,IPR020636:Calcium/calmodulin-dependent/calcium-dependent protein kinase,	mmu04020:Calcium signaling pathway,mmu04910:Insulin signaling pathway,mmu04922:Glucagon signaling pathway,		SM00220:S_TKc,	ATP-binding,Calmodulin-binding,Carbohydrate metabolism,Complete proteome,Glycogen metabolism,Kinase,Muscle protein,Nucleotide-binding,Proteomics identification,Reference proteome,Serine/threonine-protein kinase,Transferase,	active site:Proton acceptor,binding site:ATP,chain:Phosphorylase b kinase gamma catalytic chain, skeletal muscle isoform,domain:Protein kinase,nucleotide phosphate-binding region:ATP,region of interest:Calmodulin-binding (domain-C),region of interest:Calmodulin-binding (domain-N),sequence conflict,	biosynthetic process;carbohydrate biosynthetic process;carbohydrate metabolic process;cellular biosynthetic process;cellular carbohydrate biosynthetic process;cellular carbohydrate metabolic process;cellular glucan metabolic process;cellular macromolecule biosynthetic process;cellular macromolecule metabolic process;cellular metabolic process;cellular polysaccharide biosynthetic process;cellular …	adenyl nucleotide binding;adenyl ribonucleotide binding;ATP binding;binding;calmodulin-dependent protein kinase activity;catalytic activity;kinase activity;nucleotide binding;phosphorylase kinase activity;phosphotransferase activity, alcohol group as acceptor;protein kinase activity;protein serine/threonine kinase activity;purine nucleotide binding;purine ribonucleoside triphosphate binding;purin…	cell part;cytoplasmic part;intracellular part;macromolecular complex;phosphorylase kinase complex;protein complex	77.352	45	15	31	103.19	194.547	+	NaN	NaN	NaN	NaN	120.729	NaN	NaN	NaN	NaN	NaN	4.95959	NaN	NaN	24.5001	11.9811	NaN	121.285	107.357	NaN	28.2443	NaN	15.6163	NaN	NaN	NaN
Q80XB4	Nrap	Nebulin-related-anchoring protein OS=Mus musculus OX=10090 GN=Nrap PE=1 SV=3	0.355941	0.00159091	+	GO:0030036~actin cytoskeleton organization,	GO:0005916~fascia adherens,GO:0005927~muscle tendon junction,GO:0030016~myofibril,	GO:0003779~actin binding,GO:0005515~protein binding,GO:0008270~zinc ion binding,GO:0017166~vinculin binding,GO:0046872~metal ion binding,GO:0051371~muscle alpha-actinin binding,	IPR000900:Nebulin 35 residue motif,IPR001781:Zinc finger, LIM-type,IPR013998:Nebulin,			SM00132:LIM,SM00227:NEBU,	Actin-binding,Alternative splicing,Complete proteome,LIM domain,Metal-binding,Phosphoprotein,Proteomics identification,Reference proteome,Repeat,Zinc,	chain:Nebulin-related-anchoring protein,domain:LIM zinc-binding,repeat:Nebulin 1,repeat:Nebulin 10,repeat:Nebulin 11,repeat:Nebulin 12,repeat:Nebulin 13,repeat:Nebulin 14,repeat:Nebulin 15,repeat:Nebulin 16,repeat:Nebulin 17,repeat:Nebulin 18,repeat:Nebulin 19,repeat:Nebulin 2,repeat:Nebulin 20,repeat:Nebulin 21,repeat:Nebulin 22,repeat:Nebulin 23,repeat:Nebulin 24,repeat:Nebulin 25,repeat:Nebuli…	actin cytoskeleton organization;actin filament-based process;cellular component organization;cellular component organization at cellular level;cellular component organization or biogenesis;cellular component organization or biogenesis at cellular level;cellular process;cytoskeleton organization;organelle organization	actin binding;actinin binding;alpha-actinin binding;binding;cation binding;cytoskeletal protein binding;ion binding;metal ion binding;muscle alpha-actinin binding;protein binding;transition metal ion binding;zinc ion binding	adherens junction;anchoring junction;cell junction;cell part;cell-cell adherens junction;cell-cell junction;cell-substrate adherens junction;cell-substrate junction;contractile fiber;cytoplasmic part;fascia adherens;intracellular non-membrane-bounded organelle;intracellular organelle;intracellular part;muscle tendon junction;myofibril;non-membrane-bounded organelle;organelle	266.136	33	52	81	266.89	26.0032	+	28498.7	8664.52	NaN	NaN	NaN	NaN	4.94868	NaN	NaN	NaN	NaN	NaN	NaN	NaN	NaN	NaN	NaN	NaN	NaN	NaN	NaN	43.6782	NaN	NaN	NaN
Q02111	Prkcq	Protein kinase C theta type OS=Mus musculus OX=10090 GN=Prkcq PE=1 SV=1	0.338591	4.73e-05	+	GO:0002376~immune system process,GO:0006355~regulation of transcription, DNA-templated,GO:0006468~protein phosphorylation,GO:0006509~membrane protein ectodomain proteolysis,GO:0006954~inflammatory response,GO:0010389~regulation of G2/M transition of mitotic cell cycle,GO:0016310~phosphorylation,GO:0018105~peptidyl-serine phosphorylation,GO:0032212~positive regulation of telomere maintenance via t…	GO:0001772~immunological synapse,GO:0005622~intracellular,GO:0005634~nucleus,GO:0005737~cytoplasm,GO:0005886~plasma membrane,GO:0016020~membrane,GO:0031594~neuromuscular junction,GO:0042383~sarcolemma,	GO:0000166~nucleotide binding,GO:0004672~protein kinase activity,GO:0004674~protein serine/threonine kinase activity,GO:0004697~protein kinase C activity,GO:0005515~protein binding,GO:0005524~ATP binding,GO:0016301~kinase activity,GO:0016740~transferase activity,GO:0046872~metal ion binding,	IPR000008:C2 calcium-dependent membrane targeting,IPR000719:Protein kinase, catalytic domain,IPR000961:AGC-kinase, C-terminal,IPR002219:Protein kinase C-like, phorbol ester/diacylglycerol binding,IPR008271:Serine/threonine-protein kinase, active site,IPR011009:Protein kinase-like domain,IPR014376:Protein kinase C, delta/epsilon/eta/theta types,IPR017441:Protein kinase, ATP binding site,IPR017892:…	mmu04064:NF-kappa B signaling pathway,mmu04270:Vascular smooth muscle contraction,mmu04660:T cell receptor signaling pathway,mmu04750:Inflammatory mediator regulation of TRP channels,mmu04920:Adipocytokine signaling pathway,mmu04931:Insulin resistance,mmu05162:Measles,	PIRSF000551:protein kinase C, delta/epsilon/eta/theta types,PIRSF501105:protein kinase C theta type [Parent=PIRSF000551],	SM00109:C1,SM00133:S_TK_X,SM00220:S_TKc,	3D-structure,ATP-binding,Cell membrane,Complete proteome,Cytoplasm,Immunity,Inflammatory response,Kinase,Magnesium,Membrane,Metal-binding,Nucleotide-binding,Phosphoprotein,Proteomics identification,Reference proteome,Repeat,Serine/threonine-protein kinase,Transferase,Zinc,Zinc-finger,	active site:Proton acceptor,binding site:ATP,chain:Protein kinase C theta type,domain:AGC-kinase C-terminal,domain:C2,domain:Protein kinase,modified residue,nucleotide phosphate-binding region:ATP,zinc finger region:Phorbol-ester/DAG-type 1,zinc finger region:Phorbol-ester/DAG-type 2,	biological regulation;cellular process;cellular response to stimulus;defense response;inflammatory response;intracellular signal transduction;macromolecule metabolic process;membrane protein ectodomain proteolysis;membrane protein proteolysis;metabolic process;negative regulation of apoptosis;negative regulation of biological process;negative regulation of cell communication;negative regulation o…	adenyl nucleotide binding;adenyl ribonucleotide binding;ATP binding;binding;catalytic activity;cation binding;ion binding;kinase activity;metal ion binding;nucleotide binding;phosphotransferase activity, alcohol group as acceptor;protein kinase activity;protein kinase C activity;protein serine/threonine kinase activity;purine nucleotide binding;purine ribonucleoside triphosphate binding;purine ri…	cell part;cytoplasm;immunological synapse;intracellular part;membrane part;plasma membrane part	30.134	11	9	11	28.7	63.2655	+	NaN	NaN	NaN	NaN	NaN	NaN	5.71748	NaN	NaN	NaN	NaN	NaN	NaN	NaN	NaN	NaN	NaN	NaN	NaN	NaN	NaN	42.4114	NaN	37.7614	16.553
A2AAJ9	Obscn	Obscurin OS=Mus musculus OX=10090 GN=Obscn PE=1 SV=3	0.336521	0.00617022	+	GO:0006468~protein phosphorylation,GO:0007275~multicellular organism development,GO:0016310~phosphorylation,GO:0030154~cell differentiation,GO:0035023~regulation of Rho protein signal transduction,GO:0098779~mitophagy in response to mitochondrial depolarization,	GO:0005863~striated muscle myosin thick filament,GO:0030017~sarcomere,GO:0030018~Z disc,GO:0031430~M band,	GO:0000166~nucleotide binding,GO:0004672~protein kinase activity,GO:0004674~protein serine/threonine kinase activity,GO:0005089~Rho guanyl-nucleotide exchange factor activity,GO:0005516~calmodulin binding,GO:0005524~ATP binding,GO:0016301~kinase activity,GO:0016740~transferase activity,GO:0030506~ankyrin binding,GO:0031432~titin binding,	IPR000048:IQ motif, EF-hand binding site,IPR000219:Dbl homology (DH) domain,IPR000719:Protein kinase, catalytic domain,IPR001452:Src homology-3 domain,IPR001849:Pleckstrin homology domain,IPR003598:Immunoglobulin subtype 2,IPR003599:Immunoglobulin subtype,IPR003961:Fibronectin, type III,IPR007110:Immunoglobulin-like domain,IPR008266:Tyrosine-protein kinase, active site,IPR008271:Serine/threonine-…			SM00015:IQ,SM00060:FN3,SM00220:S_TKc,SM00233:PH,SM00325:RhoGEF,SM00406:IGv,SM00408:IGc2,SM00409:IG,	Alternative splicing,ATP-binding,Calmodulin-binding,Coiled coil,Complete proteome,Developmental protein,Differentiation,Disulfide bond,Immunoglobulin domain,Kinase,Muscle protein,Nucleotide-binding,Phosphoprotein,Proteomics identification,Reference proteome,Repeat,Serine/threonine-protein kinase,SH3 domain,Transferase,	active site:Proton acceptor,binding site:ATP,chain:Obscurin,disulfide bond,domain:DH,domain:Fibronectin type-III 1,domain:Fibronectin type-III 2,domain:Fibronectin type-III 3,domain:Ig-like 1,domain:Ig-like 10,domain:Ig-like 11,domain:Ig-like 12,domain:Ig-like 13,domain:Ig-like 14,domain:Ig-like 15,domain:Ig-like 16,domain:Ig-like 17,domain:Ig-like 18,domain:Ig-like 19,domain:Ig-like 2,domain:Ig-…	biological regulation;cell differentiation;cellular developmental process;cellular process;developmental process;multicellular organismal development;multicellular organismal process;regulation of biological process;regulation of cellular process;regulation of Ras protein signal transduction;regulation of response to stimulus;regulation of Rho protein signal transduction;regulation of signal tran…	adenyl nucleotide binding;adenyl ribonucleotide binding;ATP binding;binding;catalytic activity;enzyme regulator activity;GTPase regulator activity;guanyl-nucleotide exchange factor activity;kinase activity;lipid binding;nucleoside-triphosphatase regulator activity;nucleotide binding;phospholipid binding;phosphotransferase activity, alcohol group as acceptor;protein kinase activity;protein serine/…	cell part;contractile fiber part;cytoplasmic part;intracellular part;M band;organelle part	1093.29	31	183	384	1315.22	100.067	+	NaN	NaN	NaN	NaN	NaN	NaN	102.46	NaN	NaN	NaN	NaN	NaN	NaN	NaN	NaN	NaN	NaN	NaN	NaN	NaN	NaN	NaN	NaN	NaN	NaN
Q8CAQ8-2	Immt	Isoform of Q8CAQ8, Isoform 2 of MICOS complex subunit Mic60 OS=Mus musculus OX=10090 GN=Immt PE=1 SV=1	0.321821	0.00141329	+	GO:0042407~cristae formation,GO:0051560~mitochondrial calcium ion homeostasis,	GO:0005739~mitochondrion,GO:0005743~mitochondrial inner membrane,GO:0016020~membrane,GO:0016021~integral component of membrane,GO:0043209~myelin sheath,GO:0061617~MICOS complex,	GO:0005515~protein binding,GO:0044822~poly(A) RNA binding,	IPR019133:Mitochondrial inner membrane protein Mitofilin,				Acetylation,Alternative splicing,Coiled coil,Complete proteome,Direct protein sequencing,Membrane,Mitochondrion,Mitochondrion inner membrane,Phosphoprotein,Proteomics identification,Reference proteome,Transit peptide,Transmembrane,Transmembrane helix,	chain:Mitochondrial inner membrane protein,modified residue,sequence conflict,splice variant,topological domain:Mitochondrial intermembrane,topological domain:Mitochondrial matrix,transmembrane region,	biological regulation;calcium ion homeostasis;cation homeostasis;cellular calcium ion homeostasis;cellular cation homeostasis;cellular chemical homeostasis;cellular divalent inorganic cation homeostasis;cellular homeostasis;cellular ion homeostasis;cellular metal ion homeostasis;cellular process;chemical homeostasis;divalent inorganic cation homeostasis;homeostatic process;ion homeostasis;metal i…		cell part;cytoplasmic part;integral to membrane;intracellular organelle part;intracellular part;intrinsic to membrane;membrane;membrane part;mitochondrial inner membrane;mitochondrial membrane;mitochondrial part;organelle inner membrane;organelle membrane;organelle part	323.344	62	41	178	652.2	2.70294	+	718.558	350.126	NaN	162.353	NaN	593.999	NaN	1164.89	NaN	NaN	229.498	168.151	471.336	106.795	408.896	196.948	NaN	NaN	NaN	653.052	NaN	NaN	NaN	NaN	NaN
E9QQ93	Xirp1	Isoform of O70373, Xin actin-binding repeat-containing protein 1 OS=Mus musculus OX=10090 GN=Xirp1 PE=1 SV=1	0.28588	0.00449023	+	GO:0003007~heart morphogenesis,GO:0007219~Notch signaling pathway,GO:0007507~heart development,GO:0008285~negative regulation of cell proliferation,GO:0030036~actin cytoskeleton organization,GO:0042391~regulation of membrane potential,GO:0045214~sarcomere organization,GO:0055013~cardiac muscle cell development,	GO:0005913~cell-cell adherens junction,GO:0005916~fascia adherens,GO:0014704~intercalated disc,GO:0030054~cell junction,	GO:0003779~actin binding,GO:0031005~filamin binding,GO:0044822~poly(A) RNA binding,	IPR012510:Actin-binding, Xin repeat,				Actin-binding,Cell junction,Complete proteome,Phosphoprotein,Proteomics identification,Reference proteome,Repeat,	chain:Xin actin-binding repeat-containing protein 1,region of interest:Interaction with CTNNB1,region of interest:Interaction with VASP,repeat:Xin 1,repeat:Xin 10,repeat:Xin 11,repeat:Xin 12,repeat:Xin 13,repeat:Xin 14,repeat:Xin 15,repeat:Xin 16,repeat:Xin 17,repeat:Xin 2,repeat:Xin 3,repeat:Xin 4,repeat:Xin 5,repeat:Xin 6,repeat:Xin 7,repeat:Xin 8,repeat:Xin 9,	actin cytoskeleton organization;actin filament-based process;actomyosin structure organization;anatomical structure development;anatomical structure morphogenesis;biological regulation;cardiac cell development;cardiac muscle cell development;cell development;cellular chemical homeostasis;cellular component organization;cellular component organization at cellular level;cellular component organizat…		adherens junction;anchoring junction;cell junction;cell-cell adherens junction;cell-cell junction;fascia adherens	121.405	28	21	29	103.38	115.841	+	NaN	NaN	NaN	NaN	NaN	NaN	NaN	NaN	NaN	NaN	9.43309	NaN	NaN	NaN	NaN	NaN	NaN	NaN	NaN	NaN	NaN	NaN	NaN	NaN	NaN
P49222	Epb42	Erythrocyte membrane protein band 4.2 OS=Mus musculus OX=10090 GN=Epb42 PE=1 SV=3	0.282994	0.039738		GO:0000902~cell morphogenesis,GO:0008360~regulation of cell shape,GO:0018149~peptide cross-linking,GO:0020027~hemoglobin metabolic process,GO:0043249~erythrocyte maturation,GO:0048536~spleen development,GO:0050801~ion homeostasis,GO:0055072~iron ion homeostasis,	GO:0005737~cytoplasm,GO:0005856~cytoskeleton,GO:0005886~plasma membrane,GO:0016020~membrane,GO:0030863~cortical cytoskeleton,	GO:0003810~protein-glutamine gamma-glutamyltransferase activity,	IPR001102:Transglutaminase, N-terminal,IPR002931:Transglutaminase-like,IPR008958:Transglutaminase, C-terminal,IPR013783:Immunoglobulin-like fold,IPR013808:Transglutaminase, conserved site,IPR014756:Immunoglobulin E-set,IPR023608:Protein-glutamine gamma-glutamyltransferase, eukaryota,		PIRSF000459:protein-glutamine gamma-glutamyltransferase/erythrocyte membrane protein band 4.2,	SM00460:TGc,	Cell membrane,Cell shape,Complete proteome,Cytoplasm,Cytoskeleton,Erythrocyte maturation,Lipoprotein,Membrane,Myristate,Phosphoprotein,Proteomics identification,Reference proteome,	chain:Erythrocyte membrane protein band 4.2,lipid moiety-binding region:N-myristoyl glycine,modified residue,region of interest:Band 3 binding,sequence conflict,	anatomical structure development;anatomical structure morphogenesis;biological regulation;cation homeostasis;cell maturation;cell morphogenesis;cellular component morphogenesis;cellular component organization;cellular component organization or biogenesis;cellular developmental process;cellular macromolecule metabolic process;cellular metabolic process;cellular process;cellular protein metabolic p…	catalytic activity;protein-glutamine gamma-glutamyltransferase activity;transferase activity;transferase activity, transferring acyl groups;transferase activity, transferring amino-acyl groups	cell cortex part;cell part;cortical cytoskeleton;cytoplasmic part;cytoskeleton;intracellular non-membrane-bounded organelle;intracellular organelle;intracellular part;membrane;non-membrane-bounded organelle;organelle;plasma membrane	35.45	12	9	12	35.99	2266.42	+	NaN	NaN	NaN	95.3483	NaN	NaN	150.222	NaN	43.3496	NaN	NaN	NaN	NaN	1215.17	NaN	NaN	4.11125	NaN	NaN	NaN	NaN	NaN	NaN	NaN	NaN
Q9DBB9	Cpn2	Carboxypeptidase N subunit 2 OS=Mus musculus OX=10090 GN=Cpn2 PE=1 SV=2	0.282479	0.00349159	+		GO:0005576~extracellular region,GO:0070062~extracellular exosome,GO:0072562~blood microparticle,		IPR000372:Leucine-rich repeat-containing N-terminal,IPR000483:Cysteine-rich flanking region, C-terminal,IPR001611:Leucine-rich repeat,IPR003591:Leucine-rich repeat, typical subtype,			SM00013:LRRNT,SM00082:LRRCT,SM00369:LRR_TYP,	Complete proteome,Glycoprotein,Leucine-rich repeat,Reference proteome,Repeat,Secreted,Signal,	chain:Carboxypeptidase N subunit 2,glycosylation site:N-linked (GlcNAc...),repeat:LRR 1,repeat:LRR 10,repeat:LRR 11,repeat:LRR 12,repeat:LRR 13,repeat:LRR 2,repeat:LRR 3,repeat:LRR 4,repeat:LRR 5,repeat:LRR 6,repeat:LRR 7,repeat:LRR 8,repeat:LRR 9,signal peptide,			extracellular region	25.71	12	6	7	27.17	8.86611	+	NaN	NaN	NaN	NaN	NaN	NaN	NaN	NaN	NaN	NaN	NaN	NaN	NaN	NaN	NaN	NaN	NaN	NaN	NaN	NaN	NaN	NaN	NaN	NaN	NaN
Q99P72	Rtn4	Reticulon-4 OS=Mus musculus OX=10090 GN=Rtn4 PE=1 SV=2	0.281526	0.0020551	+	GO:0001525~angiogenesis,GO:0007399~nervous system development,GO:0007413~axonal fasciculation,GO:0010977~negative regulation of neuron projection development,GO:0021801~cerebral cortex radial glia guided migration,GO:0030308~negative regulation of cell growth,GO:0030334~regulation of cell migration,GO:0030517~negative regulation of axon extension,GO:0033603~positive regulation of dopamine secreti…	GO:0005622~intracellular,GO:0005635~nuclear envelope,GO:0005737~cytoplasm,GO:0005783~endoplasmic reticulum,GO:0005789~endoplasmic reticulum membrane,GO:0005886~plasma membrane,GO:0005913~cell-cell adherens junction,GO:0014069~postsynaptic density,GO:0016020~membrane,GO:0016021~integral component of membrane,GO:0030176~integral component of endoplasmic reticulum membrane,GO:0042995~cell projection…	GO:0005515~protein binding,GO:0032403~protein complex binding,GO:0044822~poly(A) RNA binding,GO:0098641~cadherin binding involved in cell-cell adhesion,	IPR003388:Reticulon,				3D-structure,Acetylation,Alternative splicing,Complete proteome,Direct protein sequencing,Endoplasmic reticulum,Membrane,Neurogenesis,Phosphoprotein,Proteomics identification,Reference proteome,Transmembrane,Transmembrane helix,	chain:Reticulon-4,compositionally biased region:Glu-rich,compositionally biased region:Pro-rich,domain:Reticulon,modified residue,sequence conflict,splice variant,topological domain:Cytoplasmic,topological domain:Lumenal,transmembrane region,	anatomical structure formation involved in morphogenesis;anatomical structure morphogenesis;angiogenesis;axonal fasciculation;biological regulation;cardiac epithelial to mesenchymal transition;cell migration;cell morphogenesis;cell morphogenesis involved in differentiation;cell motility;cell recognition;cellular component morphogenesis;cellular component movement;cellular component organization;c…		cell body;cell part;cell projection;cytoplasmic part;endoplasmic reticulum part;envelope;integral to endoplasmic reticulum membrane;integral to membrane;integral to organelle membrane;intracellular organelle part;intracellular part;intrinsic to endoplasmic reticulum membrane;intrinsic to membrane;intrinsic to organelle membrane;membrane part;neuronal cell body;nuclear envelope;nuclear part;organe…	86.159	16	12	52	175.55	35.5281	+	278.309	278.479	40.4236	9.31576	19.6321	486.47	111.101	681.916	599.811	84.1644	623.568	NaN	NaN	NaN	NaN	62.9694	NaN	28.1514	28.0531	19.0983	182.975	NaN	NaN	995.445	NaN
S4R2S8	Ank3	Isoform of G5E8K5, Ankyrin-3 OS=Mus musculus OX=10090 GN=Ank3 PE=1 SV=1	0.271147	0.00448145	+	GO:0000281~mitotic cytokinesis,GO:0007009~plasma membrane organization,GO:0007165~signal transduction,GO:0007409~axonogenesis,GO:0007411~axon guidance,GO:0007528~neuromuscular junction development,GO:0010628~positive regulation of gene expression,GO:0010650~positive regulation of cell communication by electrical coupling,GO:0010765~positive regulation of sodium ion transport,GO:0010960~magnesium …	GO:0005737~cytoplasm,GO:0005764~lysosome,GO:0005856~cytoskeleton,GO:0005886~plasma membrane,GO:0005923~bicellular tight junction,GO:0009925~basal plasma membrane,GO:0009986~cell surface,GO:0014704~intercalated disc,GO:0014731~spectrin-associated cytoskeleton,GO:0016020~membrane,GO:0016323~basolateral plasma membrane,GO:0016328~lateral plasma membrane,GO:0016529~sarcoplasmic reticulum,GO:0030018~Z…	GO:0005200~structural constituent of cytoskeleton,GO:0005515~protein binding,GO:0008092~cytoskeletal protein binding,GO:0008093~cytoskeletal adaptor activity,GO:0030507~spectrin binding,GO:0030674~protein binding, bridging,GO:0044325~ion channel binding,GO:0045296~cadherin binding,	IPR000488:Death domain,IPR000906:ZU5,IPR002110:Ankyrin repeat,IPR011029:Death-like domain,IPR020683:Ankyrin repeat-containing domain,	mmu05205:Proteoglycans in cancer,		SM00005:DEATH,SM00218:ZU5,SM00248:ANK,	Alternative splicing,ANK repeat,Cell junction,Cell membrane,Cell projection,Coiled coil,Complete proteome,Cytoplasm,Cytoskeleton,Isopeptide bond,Lysosome,Membrane,Phosphoprotein,Postsynaptic cell membrane,Proteomics identification,Reference proteome,Repeat,Synapse,Ubl conjugation,					138.865	15	24	35	115.51	2.702	+	NaN	NaN	NaN	NaN	NaN	NaN	NaN	117.163	NaN	NaN	NaN	238.61	NaN	12.4289	NaN	382.317	NaN	NaN	NaN	NaN	NaN	NaN	NaN	NaN	NaN
F7DBB3	Ahnak2	Isoform of E9PYB0, AHNAK nucleoprotein 2 (Fragment) OS=Mus musculus OX=10090 GN=Ahnak2 PE=1 SV=1	0.270153	0.0462268		GO:0001778~plasma membrane repair,	GO:0005737~cytoplasm,GO:0005886~plasma membrane,GO:0019013~viral nucleocapsid,GO:0030018~Z disc,GO:0030315~T-tubule,GO:0030659~cytoplasmic vesicle membrane,GO:0043034~costamere,		IPR001478:PDZ domain,			SM00228:PDZ,	Complete proteome,Proteomics identification,Reference proteome,Viral nucleoprotein,Virion,					50.422	17	11	25	82.65	14.4936	+	306.152	NaN	NaN	NaN	NaN	NaN	NaN	91.9846	NaN	47.9734	NaN	NaN	NaN	NaN	NaN	NaN	NaN	NaN	NaN	NaN	10.3678	NaN	NaN	NaN	NaN
A0A0N4SUN3	Dysf	Isoform of Q9ESD7, Dysferlin OS=Mus musculus OX=10090 GN=Dysf PE=1 SV=1	0.267998	0.0013899	+	GO:0001778~plasma membrane repair,GO:0006906~vesicle fusion,GO:0006936~muscle contraction,	GO:0005737~cytoplasm,GO:0005768~endosome,GO:0005769~early endosome,GO:0005770~late endosome,GO:0005886~plasma membrane,GO:0016020~membrane,GO:0016021~integral component of membrane,GO:0030027~lamellipodium,GO:0030139~endocytic vesicle,GO:0030315~T-tubule,GO:0030659~cytoplasmic vesicle membrane,GO:0031410~cytoplasmic vesicle,GO:0042383~sarcolemma,GO:0070062~extracellular exosome,	GO:0005509~calcium ion binding,GO:0005515~protein binding,GO:0005543~phospholipid binding,GO:0005544~calcium-dependent phospholipid binding,GO:0008289~lipid binding,GO:0046872~metal ion binding,	IPR000008:C2 calcium-dependent membrane targeting,IPR006614:Peroxin/Ferlin domain,IPR012560:Ferlin A-domain,IPR012561:Ferlin B-domain,IPR012968:FerIin domain,			SM00239:C2,SM00693:DysFN,SM00694:DysFC,SM01200:SM01200,SM01201:SM01201,SM01202:SM01202,	Alternative splicing,Calcium,Cell membrane,Complete proteome,Cytoplasmic vesicle,Lipid-binding,Membrane,Metal-binding,Phosphoprotein,Proteomics identification,Reference proteome,Repeat,Signal-anchor,Transmembrane,Transmembrane helix,	chain:Dysferlin,compositionally biased region:Arg-rich,domain:C2 1,domain:C2 2,domain:C2 3,domain:C2 4,domain:C2 5,modified residue,sequence conflict,splice variant,topological domain:Cytoplasmic,topological domain:Extracellular,transmembrane region,				156.825	18	34	41	134.44	133.234	+	224.722	NaN	82.2077	96.2253	NaN	NaN	NaN	NaN	NaN	NaN	198.322	NaN	NaN	222.339	NaN	NaN	NaN	NaN	152.746	NaN	123.927	NaN	NaN	85.2705	NaN
Q3UTJ2-2	Sorbs2	Isoform of Q3UTJ2, Isoform 2 of Sorbin and SH3 domain-containing protein 2 OS=Mus musculus OX=10090 GN=Sorbs2 PE=1 SV=2	0.259888	0.0360187		GO:0007015~actin filament organization,GO:0007155~cell adhesion,GO:0007219~Notch signaling pathway,GO:0016477~cell migration,GO:0061049~cell growth involved in cardiac muscle cell development,	GO:0005737~cytoplasm,GO:0005856~cytoskeleton,GO:0005886~plasma membrane,GO:0005925~focal adhesion,GO:0014069~postsynaptic density,GO:0016020~membrane,GO:0016324~apical plasma membrane,GO:0030018~Z disc,GO:0030027~lamellipodium,GO:0030054~cell junction,GO:0030425~dendrite,GO:0042995~cell projection,GO:0043025~neuronal cell body,GO:0048471~perinuclear region of cytoplasm,	GO:0019904~protein domain specific binding,GO:0044822~poly(A) RNA binding,GO:0046872~metal ion binding,	IPR001452:Src homology-3 domain,IPR003127:Sorbin-like,IPR007087:Zinc finger, C2H2,			SM00326:SH3,SM00459:Sorb,	Alternative splicing,Cell junction,Cell membrane,Cell projection,Complete proteome,Cytoplasm,Cytoskeleton,Membrane,Phosphoprotein,Proteomics identification,Reference proteome,Repeat,SH3 domain,Ubl conjugation,	chain:Sorbin and SH3 domain-containing protein 2,compositionally biased region:His-rich,compositionally biased region:Poly-Pro,domain:SH3 1,domain:SH3 2,domain:SH3 3,domain:SoHo,modified residue,sequence conflict,splice variant,		binding;cation binding;ion binding;metal ion binding;transition metal ion binding;zinc ion binding	adherens junction;anchoring junction;cell junction;cell part;cell-substrate adherens junction;cell-substrate junction;contractile fiber part;cytoplasmic part;cytoskeleton;focal adhesion;intracellular non-membrane-bounded organelle;intracellular organelle;intracellular part;membrane;non-membrane-bounded organelle;organelle;organelle part;perinuclear region of cytoplasm;plasma membrane;Z disc	141.874	23	25	49	164.17	99.3235	+	NaN	NaN	NaN	NaN	NaN	1228.36	NaN	NaN	NaN	NaN	NaN	NaN	NaN	NaN	NaN	275.304	NaN	NaN	NaN	NaN	NaN	NaN	NaN	NaN	NaN
Q8CGY6	Unc45b	Protein unc-45 homolog B OS=Mus musculus OX=10090 GN=Unc45b PE=1 SV=1	0.258897	0.0062523	+	GO:0002088~lens development in camera-type eye,GO:0007275~multicellular organism development,GO:0007517~muscle organ development,GO:0030154~cell differentiation,GO:0061077~chaperone-mediated protein folding,	GO:0005737~cytoplasm,GO:0005829~cytosol,	GO:0051879~Hsp90 protein binding,	IPR000225:Armadillo,IPR011989:Armadillo-like helical,IPR011990:Tetratricopeptide-like helical,IPR013026:Tetratricopeptide repeat-containing domain,IPR016024:Armadillo-type fold,IPR019734:Tetratricopeptide repeat,IPR024660:UNC-45/Ring assembly protein 3,			SM00028:TPR,SM00185:ARM,	Alternative splicing,Chaperone,Complete proteome,Cytoplasm,Developmental protein,Differentiation,Myogenesis,Reference proteome,Repeat,TPR repeat,	chain:Protein unc-45 homolog B,repeat:TPR 1,repeat:TPR 2,repeat:TPR 3,sequence conflict,splice variant,	anatomical structure development;cell differentiation;cellular developmental process;cellular macromolecule metabolic process;cellular metabolic process;cellular process;cellular protein metabolic process;chaperone-mediated protein folding;developmental process;macromolecule metabolic process;metabolic process;muscle organ development;muscle structure development;organ development;primary metabol…	binding;heat shock protein binding;Hsp90 protein binding;protein binding	cell part;cytoplasmic part;cytosol;intracellular part	102.375	22	19	29	94.42	144.728	+	69.092	NaN	NaN	NaN	NaN	NaN	4.28252	NaN	52.7799	NaN	NaN	NaN	NaN	NaN	NaN	NaN	NaN	NaN	NaN	NaN	NaN	NaN	NaN	NaN	NaN
Q08761	Pros1	Vitamin K-dependent protein S OS=Mus musculus OX=10090 GN=Pros1 PE=2 SV=1	0.257397	0.011165		GO:0007596~blood coagulation,GO:0007599~hemostasis,GO:0030195~negative regulation of blood coagulation,GO:0042730~fibrinolysis,GO:0050766~positive regulation of phagocytosis,GO:0050819~negative regulation of coagulation,	GO:0005576~extracellular region,GO:0005615~extracellular space,GO:0016021~integral component of membrane,GO:0043234~protein complex,GO:0070062~extracellular exosome,GO:0072562~blood microparticle,	GO:0005509~calcium ion binding,GO:0032403~protein complex binding,	IPR000152:EGF-type aspartate/asparagine hydroxylation site,IPR000294:Gamma-carboxyglutamic acid-rich (GLA) domain,IPR000742:Epidermal growth factor-like domain,IPR001791:Laminin G domain,IPR001881:EGF-like calcium-binding,IPR009030:Insulin-like growth factor binding protein, N-terminal,IPR013032:EGF-like, conserved site,IPR013320:Concanavalin A-like lectin/glucanase, subgroup,IPR017857:Coagulatio…	mmu04610:Complement and coagulation cascades,		SM00069:GLA,SM00179:EGF_CA,SM00181:EGF,SM00282:LamG,	Blood coagulation,Calcium,Cleavage on pair of basic residues,Complete proteome,Disulfide bond,EGF-like domain,Fibrinolysis,Gamma-carboxyglutamic acid,Glycoprotein,Hemostasis,Hydroxylation,Membrane,Reference proteome,Repeat,Secreted,Signal,Transmembrane,Transmembrane helix,Zymogen,	chain:Vitamin K-dependent protein S,disulfide bond,domain:EGF-like 1,domain:EGF-like 2;calcium-binding,domain:EGF-like 3;calcium-binding,domain:EGF-like 4;calcium-binding,domain:Gla,domain:Laminin G-like 1,domain:Laminin G-like 2,glycosylation site:N-linked (GlcNAc...),modified residue,region of interest:Thrombin-sensitive,sequence conflict,signal peptide,	biological regulation;blood coagulation;coagulation;fibrinolysis;hemostasis;multicellular organismal process;negative regulation of biological process;negative regulation of blood coagulation;negative regulation of coagulation;negative regulation of multicellular organismal process;regulation of biological process;regulation of biological quality;regulation of blood coagulation;regulation of body…	binding;calcium ion binding;cation binding;ion binding;metal ion binding	extracellular region	53.757	21	13	19	58.19	109.376	+	NaN	NaN	NaN	NaN	NaN	NaN	NaN	NaN	NaN	NaN	NaN	97.3312	NaN	NaN	NaN	NaN	19.6332	NaN	NaN	NaN	NaN	NaN	NaN	NaN	NaN
P49182	Serpind1	Heparin cofactor 2 OS=Mus musculus OX=10090 GN=Serpind1 PE=1 SV=1	0.253865	0.0275943		GO:0007596~blood coagulation,GO:0007599~hemostasis,GO:0010466~negative regulation of peptidase activity,	GO:0005615~extracellular space,GO:0070062~extracellular exosome,	GO:0004867~serine-type endopeptidase inhibitor activity,GO:0008201~heparin binding,GO:0030414~peptidase inhibitor activity,	IPR000215:Serpin family,IPR023795:Protease inhibitor I4, serpin, conserved site,IPR023796:Serpin domain,	mmu04610:Complement and coagulation cascades,		SM00093:SERPIN,	Blood coagulation,Complete proteome,Direct protein sequencing,Glycoprotein,Hemostasis,Heparin-binding,Protease inhibitor,Reference proteome,Repeat,Serine protease inhibitor,Signal,Sulfation,	chain:Heparin cofactor 2,glycosylation site:N-linked (GlcNAc...),modified residue,region of interest:2 X 11 AA approximate repeats, Asp/Glu- rich (acidic) (hirudin-like),region of interest:Glycosaminoglycan-binding site,repeat:1,repeat:2,signal peptide,site:Reactive bond,	biological regulation;blood coagulation;coagulation;hemostasis;multicellular organismal process;regulation of biological process;regulation of biological quality;regulation of body fluid levels;regulation of macromolecule metabolic process;regulation of metabolic process;regulation of primary metabolic process;regulation of protein metabolic process;regulation of proteolysis	binding;carbohydrate binding;endopeptidase inhibitor activity;endopeptidase regulator activity;enzyme inhibitor activity;enzyme regulator activity;glycosaminoglycan binding;heparin binding;pattern binding;peptidase inhibitor activity;peptidase regulator activity;polysaccharide binding;serine-type endopeptidase inhibitor activity		34.242	16	8	14	43.91	137.523	+	15.4488	NaN	NaN	NaN	NaN	NaN	NaN	39.1073	13.7938	NaN	10.7954	NaN	NaN	114.247	NaN	6.21079	5.02291	NaN	68.9741	NaN	17.9186	73.1073	NaN	NaN	53.821
Q8BU88	Mrpl22	39S ribosomal protein L22, mitochondrial OS=Mus musculus OX=10090 GN=Mrpl22 PE=1 SV=1	0.248662	0.000316466	+	GO:0006412~translation,	GO:0005739~mitochondrion,GO:0005762~mitochondrial large ribosomal subunit,GO:0005840~ribosome,GO:0015934~large ribosomal subunit,GO:0030529~intracellular ribonucleoprotein complex,	GO:0003735~structural constituent of ribosome,GO:0044822~poly(A) RNA binding,	IPR001063:Ribosomal protein L22/L17,IPR005727:Ribosomal protein L22, bacterial/chloroplast-type,	mmu03010:Ribosome,			Complete proteome,Mitochondrion,Reference proteome,Ribonucleoprotein,Ribosomal protein,Transit peptide,	chain:39S ribosomal protein L22, mitochondrial,sequence conflict,transit peptide:Mitochondrion,	biosynthetic process;cellular biosynthetic process;cellular macromolecule biosynthetic process;cellular macromolecule metabolic process;cellular metabolic process;cellular process;cellular protein metabolic process;macromolecule biosynthetic process;macromolecule metabolic process;metabolic process;primary metabolic process;protein metabolic process;translation	structural constituent of ribosome;structural molecule activity	cell part;cytoplasmic part;intracellular membrane-bounded organelle;intracellular organelle;intracellular organelle part;intracellular part;large ribosomal subunit;macromolecular complex;membrane-bounded organelle;mitochondrion;organelle;organelle part;ribonucleoprotein complex	9.719	16	3	4	10.94	5.88864	+	NaN	14.1999	23.3122	NaN	NaN	NaN	NaN	5.08367	NaN	NaN	NaN	8.43702	NaN	6.88986	NaN	NaN	NaN	NaN	NaN	NaN	NaN	NaN	NaN	NaN	NaN
Q8BG60	Txnip	Thioredoxin-interacting protein OS=Mus musculus OX=10090 GN=Txnip PE=1 SV=1	0.248107	0.138028		GO:0000122~negative regulation of transcription from RNA polymerase II promoter,GO:0006351~transcription, DNA-templated,GO:0006355~regulation of transcription, DNA-templated,GO:0006606~protein import into nucleus,GO:0006979~response to oxidative stress,GO:0007049~cell cycle,GO:0009612~response to mechanical stimulus,GO:0009749~response to glucose,GO:0030216~keratinocyte differentiation,GO:0032355…	GO:0005634~nucleus,GO:0005737~cytoplasm,GO:0005758~mitochondrial intermembrane space,GO:0005829~cytosol,	GO:0004857~enzyme inhibitor activity,GO:0005515~protein binding,GO:0031625~ubiquitin protein ligase binding,	IPR011021:Arrestin-like, N-terminal,IPR011022:Arrestin C-terminal-like domain,IPR014756:Immunoglobulin E-set,			SM01017:SM01017,	Alternative splicing,Cell cycle,Complete proteome,Cytoplasm,Disulfide bond,Isopeptide bond,Phosphoprotein,Reference proteome,Transcription,Transcription regulation,Tumor suppressor,Ubl conjugation,	chain:Thioredoxin-interacting protein,cross-link:Glycyl lysine isopeptide (Lys-Gly) (interchain with G-Cter in ubiquitin),modified residue,sequence conflict,splice variant,	biological regulation;biosynthetic process;cell cycle;cell differentiation;cell surface receptor linked signaling pathway;cellular biosynthetic process;cellular developmental process;cellular macromolecule biosynthetic process;cellular macromolecule metabolic process;cellular metabolic process;cellular nitrogen compound metabolic process;cellular process;cellular response to biotic stimulus;cellu…	enzyme inhibitor activity;enzyme regulator activity	cell part;cytoplasmic part;cytosol;intracellular membrane-bounded organelle;intracellular organelle;intracellular organelle part;intracellular part;membrane-bounded organelle;membrane-enclosed lumen;mitochondrial intermembrane space;mitochondrial part;nucleus;organelle;organelle envelope lumen;organelle part	16.236	11	4	5	9.46	3.12442	+	NaN	NaN	NaN	9.10591	NaN	25.8595	NaN	NaN	NaN	NaN	NaN	21.7101	18.6121	29.0417	NaN	NaN	NaN	NaN	35.4521	NaN	NaN	144.37	NaN	NaN	NaN
Q8BY89-2	Slc44a2	Isoform of Q8BY89, Isoform 2 of Choline transporter-like protein 2 OS=Mus musculus OX=10090 GN=Slc44a2 PE=1 SV=2	0.237601	9.39e-05	+	GO:0006810~transport,GO:0043123~positive regulation of I-kappaB kinase/NF-kappaB signaling,	GO:0005765~lysosomal membrane,GO:0016020~membrane,GO:0016021~integral component of membrane,GO:0070062~extracellular exosome,	GO:0004871~signal transducer activity,GO:0005515~protein binding,	IPR007603:Choline transporter-like,	mmu05231:Choline metabolism in cancer,			Alternative promoter usage,Complete proteome,Glycoprotein,Membrane,Phosphoprotein,Reference proteome,Transmembrane,Transmembrane helix,Transport,	chain:Choline transporter-like protein 2,glycosylation site:N-linked (GlcNAc...),splice variant,topological domain:Cytoplasmic,topological domain:Extracellular,transmembrane region,	biological regulation;establishment of localization;positive regulation of biological process;positive regulation of cell communication;positive regulation of cellular process;positive regulation of I-kappaB kinase/NF-kappaB cascade;positive regulation of intracellular protein kinase cascade;positive regulation of response to stimulus;positive regulation of signal transduction;positive regulation…	molecular transducer activity;signal transducer activity	cell part;integral to membrane;intrinsic to membrane;membrane part	21.021	11	7	8	20.42	62.1497	+	NaN	NaN	29.0043	36.6784	93.1898	105.41	20.2323	64.2975	204.804	90.9121	409.431	212.064	271.976	1417.02	NaN	97.9014	57.6857	NaN	NaN	NaN	76.8888	NaN	NaN	153.913	NaN
O08736	Casp12	Caspase-12 OS=Mus musculus OX=10090 GN=Casp12 PE=1 SV=1	0.224856	0.0339676		GO:0006508~proteolysis,GO:0006915~apoptotic process,GO:0016540~protein autoprocessing,GO:0030968~endoplasmic reticulum unfolded protein response,GO:0042981~regulation of apoptotic process,GO:0043065~positive regulation of apoptotic process,GO:0043280~positive regulation of cysteine-type endopeptidase activity involved in apoptotic process,GO:0070059~intrinsic apoptotic signaling pathway in respon…	GO:0005634~nucleus,GO:0005783~endoplasmic reticulum,GO:0005829~cytosol,GO:0043231~intracellular membrane-bounded organelle,	GO:0002020~protease binding,GO:0004175~endopeptidase activity,GO:0004197~cysteine-type endopeptidase activity,GO:0005515~protein binding,GO:0008233~peptidase activity,GO:0008234~cysteine-type peptidase activity,GO:0016787~hydrolase activity,	IPR001309:Peptidase C14, ICE, catalytic subunit p20,IPR001315:Caspase Recruitment,IPR002138:Peptidase C14, caspase non-catalytic subunit p10,IPR011029:Death-like domain,IPR015917:Peptidase C14, caspase precursor p45, core,IPR016129:Peptidase C14, ICE, catalytic subunit p20, active site,IPR017350:Caspase, interleukin-1 beta convertase,	mmu04141:Protein processing in endoplasmic reticulum,mmu04210:Apoptosis,mmu05010:Alzheimer's disease,mmu05014:Amyotrophic lateral sclerosis (ALS),mmu05020:Prion diseases,mmu05161:Hepatitis B,	PIRSF038001:caspase, interleukin-1 beta convertase type,	SM00115:CASc,	Apoptosis,Complete proteome,Hydrolase,Phosphoprotein,Protease,Proteomics identification,Reference proteome,Thiol protease,Zymogen,	chain:Caspase-12,domain:CARD,	apoptosis;apoptosis in response to endoplasmic reticulum stress;biological regulation;cell death;cellular process;cellular response to chemical stimulus;cellular response to organic substance;cellular response to stimulus;cellular response to stress;cellular response to topologically incorrect protein;cellular response to unfolded protein;death;endoplasmic reticulum unfolded protein response;ER-n…	catalytic activity;cysteine-type endopeptidase activity;cysteine-type peptidase activity;endopeptidase activity;hydrolase activity;peptidase activity;peptidase activity, acting on L-amino acid peptides	cell part;cytoplasmic part;endoplasmic reticulum;intracellular membrane-bounded organelle;intracellular organelle;intracellular part;membrane-bounded organelle;organelle	7.081	4	2	3	8.77	6.35743	+	7.24661	NaN	NaN	NaN	NaN	NaN	NaN	4.91911	NaN	NaN	NaN	NaN	NaN	NaN	NaN	NaN	4.82665	NaN	NaN	NaN	NaN	NaN	NaN	NaN	NaN
Q9R233	Tapbp	Tapasin OS=Mus musculus OX=10090 GN=Tapbp PE=1 SV=2	0.223042	0.0185963		GO:0002397~MHC class I protein complex assembly,GO:0002479~antigen processing and presentation of exogenous peptide antigen via MHC class I, TAP-dependent,GO:0006952~defense response,GO:0010468~regulation of gene expression,GO:0019885~antigen processing and presentation of endogenous peptide antigen via MHC class I,GO:0050823~peptide antigen stabilization,GO:0061635~regulation of protein complex …	GO:0000139~Golgi membrane,GO:0005783~endoplasmic reticulum,GO:0005789~endoplasmic reticulum membrane,GO:0005887~integral component of plasma membrane,GO:0016020~membrane,GO:0016021~integral component of membrane,GO:0030670~phagocytic vesicle membrane,GO:0042824~MHC class I peptide loading complex,GO:0042825~TAP complex,	GO:0005515~protein binding,GO:0046978~TAP1 binding,GO:0046979~TAP2 binding,	IPR003006:Immunoglobulin/major histocompatibility complex, conserved site,IPR003597:Immunoglobulin C1-set,IPR007110:Immunoglobulin-like domain,IPR008056:Tapasin,IPR013783:Immunoglobulin-like fold,	mmu04612:Antigen processing and presentation,			Alternative splicing,Complete proteome,Disulfide bond,Endoplasmic reticulum,Glycoprotein,Immunoglobulin domain,Membrane,Proteomics identification,Reference proteome,Signal,Transmembrane,Transmembrane helix,	chain:Tapasin,compositionally biased region:Poly-Gly,disulfide bond,domain:Ig-like C1-type,glycosylation site:N-linked (GlcNAc...),sequence conflict,signal peptide,site:May be involved in interaction with TAP,splice variant,topological domain:Cytoplasmic,topological domain:Lumenal,transmembrane region,	antigen processing and presentation;antigen processing and presentation of endogenous antigen;antigen processing and presentation of endogenous peptide antigen;antigen processing and presentation of endogenous peptide antigen via MHC class I;antigen processing and presentation of exogenous antigen;antigen processing and presentation of exogenous peptide antigen;antigen processing and presentation…		cell part;cytoplasmic part;cytoplasmic vesicle membrane;cytoplasmic vesicle part;endocytic vesicle membrane;endoplasmic reticulum part;Golgi apparatus part;Golgi membrane;integral to membrane;integral to plasma membrane;intracellular organelle part;intracellular part;intrinsic to membrane;intrinsic to plasma membrane;macromolecular complex;membrane;membrane part;organelle membrane;organelle part;…	29.389	19	7	11	31.23	84.8298	+	NaN	NaN	NaN	NaN	NaN	NaN	NaN	NaN	NaN	NaN	NaN	4.44969	13.0512	NaN	NaN	NaN	NaN	10.8705	NaN	NaN	NaN	NaN	NaN	4.05248	NaN
Q07235	Serpine2	Glia-derived nexin OS=Mus musculus OX=10090 GN=Serpine2 PE=1 SV=2	0.198059	0.327892		GO:0007275~multicellular organism development,GO:0007399~nervous system development,GO:0007596~blood coagulation,GO:0008285~negative regulation of cell proliferation,GO:0009611~response to wounding,GO:0010466~negative regulation of peptidase activity,GO:0010544~negative regulation of platelet activation,GO:0010757~negative regulation of plasminogen activation,GO:0010766~negative regulation of sod…	GO:0005576~extracellular region,GO:0005615~extracellular space,GO:0005829~cytosol,GO:0016020~membrane,GO:0031012~extracellular matrix,GO:0031091~platelet alpha granule,GO:0031232~extrinsic component of external side of plasma membrane,GO:0031594~neuromuscular junction,GO:0043025~neuronal cell body,GO:1903561~extracellular vesicle,	GO:0004867~serine-type endopeptidase inhibitor activity,GO:0005102~receptor binding,GO:0005539~glycosaminoglycan binding,GO:0008201~heparin binding,GO:0030414~peptidase inhibitor activity,	IPR000215:Serpin family,IPR023795:Protease inhibitor I4, serpin, conserved site,IPR023796:Serpin domain,			SM00093:SERPIN,	Complete proteome,Developmental protein,Differentiation,Glycoprotein,Heparin-binding,Neurogenesis,Protease inhibitor,Proteomics identification,Reference proteome,Secreted,Serine protease inhibitor,Signal,	chain:Glia-derived nexin,glycosylation site:N-linked (GlcNAc...),sequence conflict,signal peptide,site:Reactive bond,	anatomical structure development;anatomical structure morphogenesis;behavior;biological regulation;blood coagulation;cellular component organization;cellular component organization at cellular level;cellular component organization or biogenesis;cellular component organization or biogenesis at cellular level;cellular process;cerebellar granular layer morphogenesis;coagulation;detection of abiotic …	binding;carbohydrate binding;endopeptidase inhibitor activity;endopeptidase regulator activity;enzyme inhibitor activity;enzyme regulator activity;glycosaminoglycan binding;heparin binding;pattern binding;peptidase inhibitor activity;peptidase regulator activity;polysaccharide binding;protein binding;receptor binding;serine-type endopeptidase inhibitor activity	cell part;cytoplasmic membrane-bounded vesicle;cytoplasmic part;cytoplasmic vesicle;cytosol;extracellular matrix;extracellular region part;extracellular space;extrinsic to external side of plasma membrane;extrinsic to membrane;extrinsic to plasma membrane;intracellular membrane-bounded organelle;intracellular organelle;intracellular part;membrane part;membrane-bounded organelle;membrane-bounded v…	84.463	46	15	55	161.11	55.3696	+	1178.73	12.8338	24.9773	802.811	47.4283	NaN	NaN	NaN	17.7519	131.119	78.1489	NaN	NaN	170.335	309.24	159.911	7.95439	11.7646	NaN	144.964	NaN	NaN	NaN	13.295	NaN
P04919	Slc4a1	Band 3 anion transport protein OS=Mus musculus OX=10090 GN=Slc4a1 PE=1 SV=1	0.193115	0.135841		GO:0006810~transport,GO:0006811~ion transport,GO:0006820~anion transport,GO:0006821~chloride transport,GO:0010037~response to carbon dioxide,GO:0014823~response to activity,GO:0015701~bicarbonate transport,GO:0042102~positive regulation of T cell proliferation,GO:0042542~response to hydrogen peroxide,GO:0046685~response to arsenic-containing substance,GO:0051259~protein oligomerization,GO:0051453…	GO:0005886~plasma membrane,GO:0005887~integral component of plasma membrane,GO:0009986~cell surface,GO:0014704~intercalated disc,GO:0016020~membrane,GO:0016021~integral component of membrane,GO:0016323~basolateral plasma membrane,GO:0030018~Z disc,GO:0030863~cortical cytoskeleton,GO:0070062~extracellular exosome,GO:0072562~blood microparticle,	GO:0003779~actin binding,GO:0005215~transporter activity,GO:0005452~inorganic anion exchanger activity,GO:0005515~protein binding,GO:0008022~protein C-terminus binding,GO:0008509~anion transmembrane transporter activity,GO:0015106~bicarbonate transmembrane transporter activity,GO:0015108~chloride transmembrane transporter activity,GO:0015301~anion:anion antiporter activity,GO:0019899~enzyme bindi…	IPR001717:Anion exchange protein,IPR002977:Anion exchange protein 1,IPR003020:Bicarbonate transporter, eukaryotic,IPR011531:Bicarbonate transporter, C-terminal,IPR013769:Band 3 cytoplasmic domain,IPR016152:Phosphotransferase/anion transporter,IPR018241:Anion exchange, conserved site,	mmu04966:Collecting duct acid secretion,			Acetylation,Alternative splicing,Anion exchange,Cell membrane,Complete proteome,Direct protein sequencing,Glycoprotein,Ion transport,Lipoprotein,Membrane,Palmitate,Phosphoprotein,Reference proteome,Transmembrane,Transmembrane helix,Transport,	chain:Band 3 anion transport protein,glycosylation site:N-linked (GlcNAc...),lipid moiety-binding region:S-palmitoyl cysteine,modified residue,region of interest:Membrane (anion exchange),sequence conflict,splice variant,topological domain:Cytoplasmic,topological domain:Extracellular,transmembrane region,		active transmembrane transporter activity;anion transmembrane transporter activity;anion:anion antiporter activity;antiporter activity;chloride transmembrane transporter activity;inorganic anion exchanger activity;inorganic anion transmembrane transporter activity;ion transmembrane transporter activity;secondary active transmembrane transporter activity;solute:solute antiporter activity;substrate…	basolateral plasma membrane;cell cortex part;cell part;contractile fiber part;cortical cytoskeleton;cytoplasmic part;cytoskeleton;integral to membrane;integral to plasma membrane;intracellular non-membrane-bounded organelle;intracellular organelle;intracellular part;intrinsic to membrane;intrinsic to plasma membrane;membrane part;non-membrane-bounded organelle;organelle;organelle part;plasma memb…	109.868	25	18	57	182.68	26.8845	+	894.025	NaN	NaN	NaN	NaN	NaN	NaN	NaN	NaN	NaN	46.3634	NaN	NaN	NaN	NaN	NaN	92.5053	NaN	NaN	NaN	NaN	183.681	NaN	13.2758	NaN
P08121	Col3a1	Collagen alpha-1(III) chain OS=Mus musculus OX=10090 GN=Col3a1 PE=1 SV=4	0.191474	0.229636		GO:0001501~skeletal system development,GO:0001568~blood vessel development,GO:0007160~cell-matrix adhesion,GO:0007179~transforming growth factor beta receptor signaling pathway,GO:0007229~integrin-mediated signaling pathway,GO:0007507~heart development,GO:0007568~aging,GO:0009314~response to radiation,GO:0009612~response to mechanical stimulus,GO:0018149~peptide cross-linking,GO:0021987~cerebral …	GO:0005576~extracellular region,GO:0005578~proteinaceous extracellular matrix,GO:0005581~collagen trimer,GO:0005586~collagen type III trimer,GO:0005615~extracellular space,GO:0031012~extracellular matrix,	GO:0005178~integrin binding,GO:0005201~extracellular matrix structural constituent,GO:0046332~SMAD binding,GO:0046872~metal ion binding,GO:0048407~platelet-derived growth factor binding,	IPR000885:Fibrillar collagen, C-terminal,IPR001007:von Willebrand factor, type C,IPR008160:Collagen triple helix repeat,	mmu04151:PI3K-Akt signaling pathway,mmu04510:Focal adhesion,mmu04512:ECM-receptor interaction,mmu04611:Platelet activation,mmu04974:Protein digestion and absorption,mmu05146:Amoebiasis,		SM00038:COLFI,SM00214:VWC,	Calcium,Collagen,Complete proteome,Disulfide bond,Extracellular matrix,Glycoprotein,Hydroxylation,Metal-binding,Proteomics identification,Reference proteome,Repeat,Secreted,Signal,	chain:alpha-1 type III collagen,chain:Collagen alpha-1(III) chain,disulfide bond,domain:Fibrillar collagen NC1,domain:VWFC,glycosylation site:O-linked (Gal...),modified residue,propeptide:C-terminal propeptide,propeptide:N-terminal propeptide,region of interest:Nonhelical region (N-terminal),region of interest:Triple-helical region,signal peptide,	anatomical structure development;biological adhesion;biological regulation;biosynthetic process;blood vessel development;cell adhesion;cell surface receptor linked signaling pathway;cell-matrix adhesion;cell-substrate adhesion;cellular component organization;cellular component organization at cellular level;cellular component organization or biogenesis;cellular component organization or biogenesi…	binding;cation binding;extracellular matrix structural constituent;ion binding;metal ion binding;structural molecule activity	collagen;collagen type III;extracellular matrix part;extracellular region part;extracellular space;fibrillar collagen	109.856	13	17	70	241.35	100.232	+	129.201	27.2401	69.4892	249.956	174.551	43.2618	NaN	NaN	6.84805	698.847	299.012	676.654	1874.32	621.303	NaN	1695.59	123.684	NaN	NaN	NaN	87.9683	NaN	NaN	1975.67	NaN
Q6ZQ29	Taok2	Serine/threonine-protein kinase TAO2 OS=Mus musculus OX=10090 GN=Taok2 PE=1 SV=3	0.189236	0.0227411		GO:0000186~activation of MAPKK activity,GO:0006468~protein phosphorylation,GO:0006950~response to stress,GO:0006974~cellular response to DNA damage stimulus,GO:0008360~regulation of cell shape,GO:0016310~phosphorylation,GO:0030036~actin cytoskeleton organization,GO:0031572~G2 DNA damage checkpoint,GO:0032874~positive regulation of stress-activated MAPK cascade,GO:0046330~positive regulation of JN…	GO:0005622~intracellular,GO:0005634~nucleus,GO:0005730~nucleolus,GO:0005737~cytoplasm,GO:0005856~cytoskeleton,GO:0016020~membrane,GO:0016021~integral component of membrane,GO:0016023~cytoplasmic, membrane-bounded vesicle,GO:0030425~dendrite,GO:0030659~cytoplasmic vesicle membrane,GO:0031410~cytoplasmic vesicle,GO:0042995~cell projection,GO:0043235~receptor complex,	GO:0000166~nucleotide binding,GO:0004672~protein kinase activity,GO:0004674~protein serine/threonine kinase activity,GO:0004702~receptor signaling protein serine/threonine kinase activity,GO:0005524~ATP binding,GO:0016301~kinase activity,GO:0016740~transferase activity,GO:0031434~mitogen-activated protein kinase kinase binding,	IPR000719:Protein kinase, catalytic domain,IPR008271:Serine/threonine-protein kinase, active site,IPR011009:Protein kinase-like domain,IPR017441:Protein kinase, ATP binding site,	mmu04010:MAPK signaling pathway,		SM00220:S_TKc,	Alternative splicing,ATP-binding,Cell projection,Coiled coil,Complete proteome,Cytoplasm,Cytoplasmic vesicle,Cytoskeleton,Kinase,Magnesium,Membrane,Methylation,Nucleotide-binding,Phosphoprotein,Reference proteome,Serine/threonine-protein kinase,Transferase,Transmembrane,Transmembrane helix,	active site:Proton acceptor,binding site:ATP,chain:Serine/threonine-protein kinase TAO2,compositionally biased region:Glu-rich,compositionally biased region:Poly-Glu,compositionally biased region:Poly-Leu,compositionally biased region:Pro-rich,compositionally biased region:Ser-rich,domain:Protein kinase,modified residue,nucleotide phosphate-binding region:ATP,sequence conflict,	actin cytoskeleton organization;actin filament-based process;activation of MAPKK activity;activation of protein kinase activity;biological regulation;cell cycle checkpoint;cell junction assembly;cell junction organization;cell-substrate junction assembly;cellular component assembly;cellular component assembly at cellular level;cellular component organization;cellular component organization at cel…	adenyl nucleotide binding;adenyl ribonucleotide binding;ATP binding;binding;catalytic activity;kinase activity;nucleotide binding;phosphotransferase activity, alcohol group as acceptor;protein kinase activity;protein serine/threonine kinase activity;purine nucleotide binding;purine ribonucleoside triphosphate binding;purine ribonucleotide binding;ribonucleotide binding;transferase activity;transf…	cell part;cell projection;cytoplasmic part;cytoplasmic vesicle membrane;cytoplasmic vesicle part;cytoskeleton;dendrite;integral to membrane;intracellular non-membrane-bounded organelle;intracellular organelle;intracellular organelle part;intracellular part;intrinsic to membrane;membrane;membrane part;neuron projection;non-membrane-bounded organelle;nuclear part;nucleolus;organelle;organelle membr…	13.605	3	3	3	7.07	4.51181	+	NaN	NaN	19.4314	NaN	NaN	NaN	NaN	NaN	NaN	NaN	NaN	NaN	NaN	NaN	NaN	NaN	NaN	NaN	NaN	NaN	NaN	NaN	NaN	NaN	NaN
P26262	Klkb1	Plasma kallikrein OS=Mus musculus OX=10090 GN=Klkb1 PE=1 SV=2	0.1802	0.0177117		GO:0006508~proteolysis,GO:0006954~inflammatory response,GO:0007596~blood coagulation,GO:0007599~hemostasis,GO:0031639~plasminogen activation,GO:0042730~fibrinolysis,GO:0051919~positive regulation of fibrinolysis,	GO:0005576~extracellular region,GO:0005615~extracellular space,GO:0070062~extracellular exosome,	GO:0004252~serine-type endopeptidase activity,GO:0004497~monooxygenase activity,GO:0005506~iron ion binding,GO:0008233~peptidase activity,GO:0008236~serine-type peptidase activity,GO:0016705~oxidoreductase activity, acting on paired donors, with incorporation or reduction of molecular oxygen,GO:0016787~hydrolase activity,GO:0020037~heme binding,	IPR000177:Apple domain,IPR001128:Cytochrome P450,IPR001254:Peptidase S1,IPR001314:Peptidase S1A, chymotrypsin-type,IPR002403:Cytochrome P450, E-class, group IV,IPR003609:Apple-like,IPR009003:Trypsin-like cysteine/serine peptidase domain,IPR017972:Cytochrome P450, conserved site,IPR018114:Peptidase S1, trypsin family, active site,	mmu04610:Complement and coagulation cascades,		SM00020:Tryp_SPc,SM00223:APPLE,	Blood coagulation,Complete proteome,Direct protein sequencing,Disulfide bond,Fibrinolysis,Glycoprotein,Heme,Hemostasis,Hydrolase,Inflammatory response,Iron,Membrane,Metal-binding,Monooxygenase,Oxidoreductase,Protease,Proteomics identification,Reference proteome,Repeat,Secreted,Serine protease,Signal,Transmembrane,Transmembrane helix,Zymogen,	active site:Charge relay system,chain:Plasma kallikrein heavy chain,chain:Plasma kallikrein light chain,disulfide bond,domain:Apple 1,domain:Apple 2,domain:Apple 3,domain:Apple 4,domain:Peptidase S1,glycosylation site:N-linked (GlcNAc...),signal peptide,	biological regulation;blood coagulation;coagulation;defense response;fibrinolysis;hemostasis;inflammatory response;macromolecule metabolic process;metabolic process;multicellular organismal process;negative regulation of biological process;negative regulation of blood coagulation;negative regulation of coagulation;negative regulation of multicellular organismal process;plasminogen activation;posi…	catalytic activity;endopeptidase activity;hydrolase activity;peptidase activity;peptidase activity, acting on L-amino acid peptides;serine hydrolase activity;serine-type endopeptidase activity;serine-type peptidase activity	extracellular region part;extracellular space	53.703	20	12	13	40.17	0.125763	+	NaN	NaN	NaN	NaN	NaN	NaN	NaN	NaN	NaN	NaN	NaN	NaN	NaN	NaN	NaN	NaN	NaN	NaN	NaN	NaN	6.64852	NaN	NaN	NaN	NaN
E9QKB1	Dlc1	Isoform of Q9R0Z9, Rho GTPase-activating protein 7 OS=Mus musculus OX=10090 GN=Dlc1 PE=1 SV=1	0.17978	0.0512766		GO:0001843~neural tube closure,GO:0003007~heart morphogenesis,GO:0006915~apoptotic process,GO:0006919~activation of cysteine-type endopeptidase activity involved in apoptotic process,GO:0007010~cytoskeleton organization,GO:0007165~signal transduction,GO:0007202~activation of phospholipase C activity,GO:0008285~negative regulation of cell proliferation,GO:0008360~regulation of cell shape,GO:002157…	GO:0001725~stress fiber,GO:0005634~nucleus,GO:0005737~cytoplasm,GO:0005829~cytosol,GO:0005884~actin filament,GO:0005901~caveola,GO:0005925~focal adhesion,GO:0016020~membrane,GO:0016021~integral component of membrane,GO:0030054~cell junction,GO:0030864~cortical actin cytoskeleton,GO:0032587~ruffle membrane,GO:0045121~membrane raft,	GO:0005096~GTPase activator activity,GO:0008289~lipid binding,GO:0017166~vinculin binding,GO:0042169~SH2 domain binding,GO:0043274~phospholipase binding,	IPR000198:Rho GTPase-activating protein domain,IPR001660:Sterile alpha motif domain,IPR002913:START domain,IPR008936:Rho GTPase activation protein,IPR013761:Sterile alpha motif/pointed domain,IPR023393:START-like domain,			SM00234:START,SM00324:RhoGAP,	Alternative splicing,Cell junction,Complete proteome,Cytoplasm,GTPase activation,Membrane,Phosphoprotein,Proteomics identification,Reference proteome,Transmembrane,Transmembrane helix,Tumor suppressor,	chain:Rho GTPase-activating protein 7,compositionally biased region:Poly-Ser,domain:Rho-GAP,domain:SAM,domain:START,modified residue,sequence conflict,splice variant,	actin cytoskeleton organization;actin filament-based process;anatomical structure development;anatomical structure formation involved in morphogenesis;anatomical structure morphogenesis;biological regulation;cell junction assembly;cell junction organization;cell-substrate junction assembly;cellular component assembly;cellular component assembly at cellular level;cellular component organization;ce…		cell part;intracellular	4.482	1	1	1	2.92	1.81443	+	NaN	NaN	NaN	NaN	NaN	NaN	NaN	NaN	NaN	NaN	NaN	NaN	NaN	8.44943	NaN	7.17604	NaN	NaN	NaN	NaN	NaN	NaN	NaN	NaN	NaN
P10922	H1f0	Histone H1.0 OS=Mus musculus OX=10090 GN=H1f0 PE=2 SV=4	0.167335	0.0217323		GO:0006334~nucleosome assembly,	GO:0000786~nucleosome,GO:0000790~nuclear chromatin,GO:0005634~nucleus,GO:0005694~chromosome,GO:0005719~nuclear euchromatin,GO:0005730~nucleolus,GO:0005794~Golgi apparatus,GO:0015629~actin cytoskeleton,	GO:0003677~DNA binding,GO:0031490~chromatin DNA binding,GO:0044822~poly(A) RNA binding,	IPR005818:Histone H1/H5,IPR005819:Histone H5,IPR007110:Immunoglobulin-like domain,IPR011991:Winged helix-turn-helix DNA-binding domain,IPR013768:Intercellular adhesion molecule, N-terminal,IPR013783:Immunoglobulin-like fold,			SM00526:H15,	Acetylation,Chromosome,Citrullination,Complete proteome,DNA-binding,Nucleus,Reference proteome,Signal,	chain:Histone H1.0,modified residue,region of interest:Globular,sequence conflict,	cellular component assembly;cellular component assembly at cellular level;cellular component organization;cellular component organization at cellular level;cellular component organization or biogenesis;cellular component organization or biogenesis at cellular level;cellular macromolecular complex assembly;cellular macromolecular complex subunit organization;cellular process;chromatin organization…	binding;DNA binding;nucleic acid binding	cell part;chromatin;chromosomal part;cytoplasmic part;Golgi apparatus;intracellular membrane-bounded organelle;intracellular organelle;intracellular organelle part;intracellular part;macromolecular complex;membrane-bounded organelle;nuclear chromatin;nuclear chromosome part;nuclear part;nucleosome;nucleus;organelle;organelle part;protein-DNA complex	50.799	25	6	70	218.82	610.228	+	107.935	NaN	99.0097	NaN	NaN	NaN	NaN	64.4079	NaN	23.356	NaN	38.9773	9.81915	15.2873	NaN	183.682	NaN	NaN	NaN	490.756	272.464	31.9721	10.4448	NaN	7.40434
Q6PE70	Itgb5	Isoform of O70309, Integrin beta OS=Mus musculus OX=10090 GN=Itgb5 PE=1 SV=1	0.163288	0.0427974		GO:0007155~cell adhesion,GO:0007160~cell-matrix adhesion,GO:0007179~transforming growth factor beta receptor signaling pathway,GO:0007229~integrin-mediated signaling pathway,GO:0035987~endodermal cell differentiation,GO:0043149~stress fiber assembly,GO:0090136~epithelial cell-cell adhesion,	GO:0005886~plasma membrane,GO:0005925~focal adhesion,GO:0008305~integrin complex,GO:0009986~cell surface,GO:0016020~membrane,GO:0016021~integral component of membrane,GO:0031252~cell leading edge,GO:0034684~integrin alphav-beta5 complex,GO:0043235~receptor complex,GO:0070062~extracellular exosome,	GO:0004872~receptor activity,GO:0005102~receptor binding,GO:0005178~integrin binding,	IPR002035:von Willebrand factor, type A,IPR002369:Integrin beta subunit, N-terminal,IPR012896:Integrin beta subunit, tail,IPR014836:Integrin beta subunit, cytoplasmic domain,IPR015812:Integrin beta subunit,IPR016201:Plexin-like fold,IPR027067:Integrin beta-5 subunit,	mmu04145:Phagosome,mmu04151:PI3K-Akt signaling pathway,mmu04510:Focal adhesion,mmu04512:ECM-receptor interaction,mmu04810:Regulation of actin cytoskeleton,mmu05205:Proteoglycans in cancer,mmu05410:Hypertrophic cardiomyopathy (HCM),mmu05412:Arrhythmogenic right ventricular cardiomyopathy (ARVC),mmu05414:Dilated cardiomyopathy,	PIRSF002512:integrin, beta subunit,	SM00187:INB,SM00327:VWA,SM00423:PSI,SM01241:SM01241,SM01242:SM01242,	Alternative splicing,Cell adhesion,Complete proteome,Disulfide bond,Glycoprotein,Integrin,Membrane,Phosphoprotein,Proteomics identification,Receptor,Reference proteome,Repeat,Signal,Transmembrane,Transmembrane helix,	chain:Integrin beta-5,disulfide bond,domain:PSI,domain:VWFA,glycosylation site:N-linked (GlcNAc...),region of interest:Cysteine-rich tandem repeats,repeat:I,repeat:II,repeat:III,repeat:IV,sequence conflict,signal peptide,splice variant,topological domain:Cytoplasmic,topological domain:Extracellular,transmembrane region,	biological adhesion;biological regulation;cell adhesion;cell surface receptor linked signaling pathway;cellular process;cellular response to stimulus;developmental process;integrin-mediated signaling pathway;multicellular organismal development;multicellular organismal process;regulation of biological process;regulation of cellular process;response to stimulus;signal transduction	receptor activity	adherens junction;anchoring junction;cell junction;cell leading edge;cell part;cell-substrate adherens junction;cell-substrate junction;focal adhesion;integrin complex;macromolecular complex;membrane part;plasma membrane part;protein complex;receptor complex	31.123	10	7	7	23.6	21.8424	+	NaN	NaN	NaN	NaN	NaN	NaN	NaN	22.6727	4.31681	27.3341	303.079	696.949	NaN	31.3118	114.692	62.8506	609.537	NaN	NaN	NaN	5.00822	NaN	NaN	NaN	NaN
Q8BJD1	Itih5	Inter-alpha-trypsin inhibitor heavy chain H5 OS=Mus musculus OX=10090 GN=Itih5 PE=1 SV=1	0.15341	0.025809		GO:0010466~negative regulation of peptidase activity,GO:0030212~hyaluronan metabolic process,	GO:0005576~extracellular region,	GO:0004867~serine-type endopeptidase inhibitor activity,GO:0030414~peptidase inhibitor activity,	IPR002035:von Willebrand factor, type A,IPR010600:Inter-alpha-trypsin inhibitor heavy chain, C-terminal,IPR013694:VIT domain,			SM00327:VWA,SM00609:VIT,	Complete proteome,Glycoprotein,Protease inhibitor,Reference proteome,Secreted,Serine protease inhibitor,Signal,	chain:Inter-alpha-trypsin inhibitor heavy chain H5,compositionally biased region:Poly-Leu,domain:VIT,domain:VWFA,glycosylation site:N-linked (GlcNAc...),sequence conflict,signal peptide,	amine metabolic process;aminoglycan metabolic process;carbohydrate metabolic process;glycosaminoglycan metabolic process;hyaluronan metabolic process;macromolecule metabolic process;metabolic process;nitrogen compound metabolic process;polysaccharide metabolic process;primary metabolic process	endopeptidase inhibitor activity;endopeptidase regulator activity;enzyme inhibitor activity;enzyme regulator activity;peptidase inhibitor activity;peptidase regulator activity;serine-type endopeptidase inhibitor activity	extracellular region	39.2	10	10	15	43.87	63.3603	+	44.6541	11.7189	6.88649	5.4869	7.40661	8.90781	12.2046	8.67394	NaN	50.1869	150.727	156.018	103.745	4.51931	26.313	63.3754	64.5343	NaN	NaN	129.022	NaN	NaN	NaN	149.876	21.6821
A2AH75	Kif1b	Isoform of Q60575, Kinesin family member 1B, isoform CRA_a OS=Mus musculus OX=10090 GN=Kif1b PE=1 SV=1	0.146765	0.0275636		GO:0007018~microtubule-based movement,GO:0007270~neuron-neuron synaptic transmission,GO:0007274~neuromuscular synaptic transmission,GO:0008089~anterograde axonal transport,GO:0009790~embryo development,GO:0030705~cytoskeleton-dependent intracellular transport,GO:0047497~mitochondrion transport along microtubule,	GO:0005622~intracellular,GO:0005623~cell,GO:0005737~cytoplasm,GO:0005739~mitochondrion,GO:0005856~cytoskeleton,GO:0005871~kinesin complex,GO:0005874~microtubule,GO:0005875~microtubule associated complex,GO:0030659~cytoplasmic vesicle membrane,GO:0031410~cytoplasmic vesicle,GO:0043005~neuron projection,GO:1904115~axon cytoplasm,	GO:0000166~nucleotide binding,GO:0003777~microtubule motor activity,GO:0005515~protein binding,GO:0005524~ATP binding,GO:0008017~microtubule binding,GO:0016887~ATPase activity,	IPR000253:Forkhead-associated (FHA) domain,IPR001752:Kinesin, motor domain,IPR001849:Pleckstrin homology domain,IPR008984:SMAD/FHA domain,IPR011993:Pleckstrin homology-like domain,IPR019821:Kinesin, motor region, conserved site,IPR022140:Kinesin protein 1B,IPR022164:Kinesin-like,IPR027417:P-loop containing nucleoside triphosphate hydrolase,			SM00129:KISc,SM00233:PH,SM00240:FHA,	Acetylation,Alternative splicing,ATP-binding,Coiled coil,Complete proteome,Cytoplasm,Cytoplasmic vesicle,Cytoskeleton,Microtubule,Mitochondrion,Motor protein,Nucleotide-binding,Phosphoprotein,Proteomics identification,Reference proteome,	chain:Kinesin-like protein KIF1B,domain:FHA,domain:Kinesin-motor,domain:PH,modified residue,nucleotide phosphate-binding region:ATP,region of interest:Interaction with KBP,sequence conflict,splice variant,	cellular component movement;cellular process;cytoskeleton-dependent intracellular transport;establishment of localization;establishment of localization in cell;establishment of mitochondrion localization;establishment of mitochondrion localization, microtubule-mediated;establishment of organelle localization;intracellular transport;microtubule-based movement;microtubule-based process;microtubule-…	adenyl nucleotide binding;adenyl ribonucleotide binding;ATP binding;binding;catalytic activity;hydrolase activity;hydrolase activity, acting on acid anhydrides;hydrolase activity, acting on acid anhydrides, in phosphorus-containing anhydrides;microtubule motor activity;motor activity;nucleoside-triphosphatase activity;nucleotide binding;purine nucleotide binding;purine ribonucleoside triphosphate…	cell part;cytoplasmic part;cytoskeletal part;intracellular membrane-bounded organelle;intracellular organelle;intracellular organelle part;intracellular part;macromolecular complex;membrane-bounded organelle;microtubule;microtubule associated complex;mitochondrion;organelle;organelle part;protein complex	49.809	11	13	17	43.22	1.79049	+	35.3052	NaN	8.76083	17.3039	15.4538	37.8313	31.9846	26.9555	8.39738	54.5716	NaN	13.6657	160.456	18.4289	NaN	25.9041	18.0552	NaN	NaN	24.7623	NaN	NaN	8.32585	44.477	NaN
Q640N1	Aebp1	Adipocyte enhancer-binding protein 1 OS=Mus musculus OX=10090 GN=Aebp1 PE=1 SV=1	0.144992	0.134178		GO:0000122~negative regulation of transcription from RNA polymerase II promoter,GO:0006351~transcription, DNA-templated,GO:0006355~regulation of transcription, DNA-templated,GO:0006508~proteolysis,GO:0006518~peptide metabolic process,GO:0016485~protein processing,	GO:0005576~extracellular region,GO:0005615~extracellular space,GO:0005634~nucleus,GO:0005737~cytoplasm,GO:0031012~extracellular matrix,GO:0070062~extracellular exosome,	GO:0000977~RNA polymerase II regulatory region sequence-specific DNA binding,GO:0001227~transcriptional repressor activity, RNA polymerase II transcription regulatory region sequence-specific binding,GO:0003677~DNA binding,GO:0003714~transcription corepressor activity,GO:0004180~carboxypeptidase activity,GO:0004181~metallocarboxypeptidase activity,GO:0004185~serine-type carboxypeptidase activity,…	IPR000421:Coagulation factor 5/8 C-terminal type domain,IPR000834:Peptidase M14, carboxypeptidase A,IPR008969:Carboxypeptidase-like, regulatory domain,IPR008979:Galactose-binding domain-like,IPR014766:Carboxypeptidase, regulatory domain,			SM00231:FA58C,SM00631:Zn_pept,	Alternative splicing,Calmodulin-binding,Complete proteome,Cytoplasm,DNA-binding,Glycoprotein,Nucleus,Reference proteome,Repressor,Secreted,Signal,Transcription,Transcription regulation,	chain:Adipocyte enhancer-binding protein 1,compositionally biased region:Glu-rich,compositionally biased region:Lys-rich,compositionally biased region:Poly-Leu,domain:F5/8 type C,glycosylation site:N-linked (GlcNAc...),mutagenesis site,region of interest:Interaction with MAPK1 and MAPK3,region of interest:Interaction with PTEN,region of interest:Required for DNA-binding and interaction with NFKBI…	biological adhesion;biological regulation;biosynthetic process;cell adhesion;cellular biosynthetic process;cellular macromolecule biosynthetic process;cellular macromolecule metabolic process;cellular metabolic process;cellular nitrogen compound metabolic process;cellular process;macromolecule biosynthetic process;macromolecule metabolic process;metabolic process;nitrogen compound metabolic proce…	binding;carboxypeptidase activity;catalytic activity;cation binding;DNA binding;exopeptidase activity;hydrolase activity;ion binding;metal ion binding;metallocarboxypeptidase activity;metalloexopeptidase activity;metallopeptidase activity;nucleic acid binding;peptidase activity;peptidase activity, acting on L-amino acid peptides;protein binding transcription factor activity;transcription cofactor…	cell part;cytoplasm;extracellular matrix;extracellular region part;extracellular space;intracellular membrane-bounded organelle;intracellular organelle;intracellular part;membrane-bounded organelle;nucleus;organelle	132.096	22	21	43	169.22	3.03793	+	NaN	NaN	NaN	513.112	NaN	619.069	NaN	32.3522	123.656	NaN	NaN	501.97	633.789	45.7047	NaN	739.109	80.8292	1307.46	NaN	12.0244	20.7443	NaN	50.059	NaN	35.0569
A0A0R4J1K6	Nupl2	Isoform of Q8CIC2, Nucleoporin-like protein 2 OS=Mus musculus OX=10090 GN=Nupl2 PE=1 SV=1	0.144071	0.360689		GO:0006611~protein export from nucleus,GO:0006810~transport,GO:0015031~protein transport,GO:0051028~mRNA transport,	GO:0001750~photoreceptor outer segment,GO:0005634~nucleus,GO:0005635~nuclear envelope,GO:0005643~nuclear pore,GO:0005654~nucleoplasm,GO:0005737~cytoplasm,GO:0016020~membrane,GO:0031965~nuclear membrane,	GO:0005049~nuclear export signal receptor activity,GO:0044822~poly(A) RNA binding,GO:0046872~metal ion binding,	IPR000571:Zinc finger, CCCH-type,	mmu03013:RNA transport,		SM00356:ZnF_C3H1,	Alternative splicing,Complete proteome,Glycoprotein,Membrane,Metal-binding,mRNA transport,Nuclear pore complex,Nucleus,Protein transport,Proteomics identification,Reference proteome,Repeat,Translocation,Transport,Zinc,Zinc-finger,	chain:Nucleoporin-like protein 2,compositionally biased region:Ser-rich,region of interest:Interaction with GLE1,repeat:FG 1,repeat:FG 10,repeat:FG 11,repeat:FG 2,repeat:FG 3,repeat:FG 4,repeat:FG 5,repeat:FG 6,repeat:FG 7,repeat:FG 8,repeat:FG 9,sequence conflict,splice variant,zinc finger region:C3H1-type,				8.319	19	2	2	4.68	1.73204	+	NaN	NaN	NaN	NaN	26.4727	21.0466	NaN	NaN	NaN	10.7377	NaN	NaN	NaN	5.91132	NaN	NaN	NaN	NaN	NaN	NaN	NaN	NaN	NaN	NaN	NaN
Q61333	Tnfaip2	Tumor necrosis factor alpha-induced protein 2 OS=Mus musculus OX=10090 GN=Tnfaip2 PE=1 SV=2	0.142447	0.0276293		GO:0001525~angiogenesis,GO:0006887~exocytosis,GO:0007275~multicellular organism development,GO:0030154~cell differentiation,GO:0051601~exocyst localization,	GO:0000145~exocyst,	GO:0000149~SNARE binding,	IPR010326:Exocyst complex component Sec6,				Angiogenesis,Complete proteome,Developmental protein,Differentiation,Proteomics identification,Reference proteome,	chain:Tumor necrosis factor, alpha-induced protein 2,	anatomical structure formation involved in morphogenesis;angiogenesis;cell differentiation;cellular developmental process;cellular process;developmental process;establishment of localization;establishment of localization in cell;exocytosis;secretion;secretion by cell;transport;vesicle-mediated transport		cell cortex part;cell part;cytoplasmic part;exocyst;intracellular part;macromolecular complex;protein complex	9.271	3	2	3	7.33	3.1843	+	NaN	NaN	NaN	NaN	NaN	NaN	NaN	NaN	NaN	NaN	NaN	NaN	NaN	7.91467	7.74107	6.70453	NaN	NaN	NaN	NaN	NaN	NaN	NaN	NaN	NaN
Q01149	Col1a2	Collagen alpha-2(I) chain OS=Mus musculus OX=10090 GN=Col1a2 PE=1 SV=2	0.139929	0.335145		GO:0001501~skeletal system development,GO:0001568~blood vessel development,GO:0007179~transforming growth factor beta receptor signaling pathway,GO:0007266~Rho protein signal transduction,GO:0008217~regulation of blood pressure,GO:0030199~collagen fibril organization,GO:0043589~skin morphogenesis,GO:0070208~protein heterotrimerization,GO:0071230~cellular response to amino acid stimulus,	GO:0005576~extracellular region,GO:0005578~proteinaceous extracellular matrix,GO:0005581~collagen trimer,GO:0005584~collagen type I trimer,GO:0005615~extracellular space,GO:0005622~intracellular,GO:0031012~extracellular matrix,GO:0070062~extracellular exosome,	GO:0005201~extracellular matrix structural constituent,GO:0005515~protein binding,GO:0030674~protein binding, bridging,GO:0042802~identical protein binding,GO:0046332~SMAD binding,GO:0046872~metal ion binding,GO:0048407~platelet-derived growth factor binding,	IPR000885:Fibrillar collagen, C-terminal,IPR008160:Collagen triple helix repeat,	mmu04151:PI3K-Akt signaling pathway,mmu04510:Focal adhesion,mmu04512:ECM-receptor interaction,mmu04611:Platelet activation,mmu04974:Protein digestion and absorption,mmu05146:Amoebiasis,mmu05205:Proteoglycans in cancer,		SM00038:COLFI,	Calcium,Collagen,Complete proteome,Disulfide bond,Extracellular matrix,Glycoprotein,Hydroxylation,Metal-binding,Proteomics identification,Pyrrolidone carboxylic acid,Reference proteome,Repeat,Secreted,Signal,	chain:Collagen alpha-2(I) chain,domain:Fibrillar collagen NC1,glycosylation site:N-linked (GlcNAc...),modified residue,propeptide:C-terminal propeptide,propeptide:N-terminal propeptide,sequence conflict,signal peptide,	anatomical structure development;anatomical structure morphogenesis;biological regulation;blood vessel development;cell surface receptor linked signaling pathway;cellular component assembly;cellular component organization;cellular component organization at cellular level;cellular component organization or biogenesis;cellular component organization or biogenesis at cellular level;cellular process;…	binding;cation binding;extracellular matrix structural constituent;ion binding;metal ion binding;structural molecule activity	collagen;collagen type I;extracellular matrix part;extracellular region part;extracellular space;fibrillar collagen	354.425	49	44	407	1210.54	786.302	+	NaN	NaN	NaN	NaN	NaN	NaN	NaN	NaN	127.834	NaN	NaN	NaN	NaN	NaN	NaN	NaN	NaN	NaN	NaN	NaN	NaN	NaN	NaN	NaN	NaN
Q8C3F2	Fam120c	Constitutive coactivator of PPAR-gamma-like protein 2 OS=Mus musculus OX=10090 GN=Fam120c PE=1 SV=3	0.139795	0.032725			GO:0005634~nucleus,	GO:0044822~poly(A) RNA binding,	IPR026784:Constitutive coactivator of PPAR-gamma,IPR026785:Constitutive coactivator of PPAR-gamma-like protein 2,				Alternative splicing,Complete proteome,Methylation,Reference proteome,	chain:Constitutive coactivator of PPAR-gamma- like protein 2,sequence conflict,splice variant,				30.624	7	6	9	27.13	2.03203	+	NaN	151.05	15.6964	40.9091	NaN	NaN	NaN	NaN	NaN	NaN	NaN	NaN	NaN	NaN	NaN	NaN	NaN	50.7004	NaN	9.53584	NaN	NaN	NaN	NaN	NaN
E9Q447	Sptan1	Isoform of P16546, Spectrin alpha chain, non-erythrocytic 1 OS=Mus musculus OX=10090 GN=Sptan1 PE=1 SV=1	0.12134	0.0495779		GO:0031532~actin cytoskeleton reorganization,GO:0051693~actin filament capping,	GO:0005737~cytoplasm,GO:0005856~cytoskeleton,GO:0005886~plasma membrane,GO:0005913~cell-cell adherens junction,GO:0005916~fascia adherens,GO:0015630~microtubule cytoskeleton,GO:0016020~membrane,GO:0016328~lateral plasma membrane,GO:0030018~Z disc,GO:0030863~cortical cytoskeleton,GO:0032437~cuticular plate,GO:0033270~paranode region of axon,GO:0043209~myelin sheath,GO:0043231~intracellular membran…	GO:0003779~actin binding,GO:0005509~calcium ion binding,GO:0005515~protein binding,GO:0005516~calmodulin binding,GO:0019905~syntaxin binding,GO:0030507~spectrin binding,GO:0032403~protein complex binding,GO:0046872~metal ion binding,GO:0046982~protein heterodimerization activity,GO:0047485~protein N-terminus binding,GO:0098641~cadherin binding involved in cell-cell adhesion,	IPR001452:Src homology-3 domain,IPR002017:Spectrin repeat,IPR002048:EF-hand domain,IPR011992:EF-hand-like domain,IPR013315:Spectrin alpha chain, SH3 domain,IPR014837:EF-hand, Ca insensitive,IPR018159:Spectrin/alpha-actinin,IPR018247:EF-Hand 1, calcium-binding site,			SM00054:EFh,SM00150:SPEC,SM00326:SH3,	Acetylation,Actin capping,Actin-binding,Alternative splicing,Calcium,Calmodulin-binding,Coiled coil,Complete proteome,Cytoplasm,Cytoskeleton,Direct protein sequencing,Metal-binding,Phosphoprotein,Proteomics identification,Reference proteome,Repeat,SH3 domain,	calcium-binding region:1,calcium-binding region:2,chain:Spectrin alpha chain, brain,domain:EF-hand 1,domain:EF-hand 2,domain:EF-hand 3,domain:SH3,modified residue,repeat:Spectrin 1,repeat:Spectrin 10,repeat:Spectrin 11,repeat:Spectrin 12,repeat:Spectrin 13,repeat:Spectrin 14,repeat:Spectrin 15,repeat:Spectrin 16,repeat:Spectrin 17,repeat:Spectrin 18,repeat:Spectrin 19,repeat:Spectrin 2,repeat:Spe…		binding;calcium ion binding;cation binding;cytoskeletal protein binding;ion binding;metal ion binding;protein binding;protein dimerization activity;protein heterodimerization activity;spectrin binding	adherens junction;anchoring junction;cell cortex part;cell junction;cell part;cell-cell adherens junction;cell-cell junction;contractile fiber part;cuticular plate;cytoplasmic part;cytoskeletal part;cytoskeleton;fascia adherens;intracellular membrane-bounded organelle;intracellular non-membrane-bounded organelle;intracellular organelle;intracellular organelle part;intracellular part;lateral plasm…	813.691	55	124	301	1103.18	34.5327	+	30.5242	NaN	NaN	21.5096	NaN	235.029	NaN	NaN	NaN	78.1476	839.533	70.2809	41.6689	20.4816	53.1948	69.4931	97.3638	1124.03	NaN	NaN	122.775	NaN	NaN	66.3989	NaN
E9PWB1	Phldb1	Isoform of Q6PDH0, Pleckstrin homology-like domain family B member 1 OS=Mus musculus OX=10090 GN=Phldb1 PE=1 SV=1	0.119334	0.141047		GO:0010470~regulation of gastrulation,GO:0010717~regulation of epithelial to mesenchymal transition,GO:0070507~regulation of microtubule cytoskeleton organization,GO:1904261~positive regulation of basement membrane assembly involved in embryonic body morphogenesis,	GO:0045180~basal cortex,		IPR000253:Forkhead-associated (FHA) domain,IPR001849:Pleckstrin homology domain,IPR008984:SMAD/FHA domain,IPR011993:Pleckstrin homology-like domain,IPR023220:Type IV secretion system, VirB5-domain,			SM00233:PH,	Alternative splicing,Coiled coil,Complete proteome,Methylation,Phosphoprotein,Proteomics identification,Reference proteome,	chain:Pleckstrin homology-like domain family B member 1,domain:FHA,domain:PH,modified residue,sequence conflict,splice variant,		binding;lipid binding;phospholipid binding		53.586	9	10	12	35.95	72.1366	+	22.7499	253.54	37.3162	89.208	14.3528	14.9486	93.7322	16.2851	23.291	26.4805	39.86	11.6304	12.0681	224.89	18.5313	496.42	26.2589	NaN	NaN	113.301	94.5502	NaN	NaN	NaN	37.8334
P06802	Enpp1	Ectonucleotide pyrophosphatase/phosphodiesterase family member 1 OS=Mus musculus OX=10090 GN=Enpp1 PE=1 SV=4	0.118071	0.318299		GO:0006091~generation of precursor metabolites and energy,GO:0006796~phosphate-containing compound metabolic process,GO:0006955~immune response,GO:0008152~metabolic process,GO:0009143~nucleoside triphosphate catabolic process,GO:0030279~negative regulation of ossification,GO:0030308~negative regulation of cell growth,GO:0030505~inorganic diphosphate transport,GO:0030643~cellular phosphate ion hom…	GO:0005576~extracellular region,GO:0005615~extracellular space,GO:0005765~lysosomal membrane,GO:0005886~plasma membrane,GO:0005887~integral component of plasma membrane,GO:0009986~cell surface,GO:0016020~membrane,GO:0016021~integral component of membrane,GO:0016323~basolateral plasma membrane,	GO:0003676~nucleic acid binding,GO:0003824~catalytic activity,GO:0004528~phosphodiesterase I activity,GO:0004551~nucleotide diphosphatase activity,GO:0005044~scavenger receptor activity,GO:0005158~insulin receptor binding,GO:0005509~calcium ion binding,GO:0005524~ATP binding,GO:0008270~zinc ion binding,GO:0016787~hydrolase activity,GO:0030247~polysaccharide binding,GO:0035529~NADH pyrophosphatase…	IPR001212:Somatomedin B domain,IPR001604:DNA/RNA non-specific endonuclease,IPR002591:Type I phosphodiesterase/nucleotide pyrophosphatase/phosphate transferase,IPR017849:Alkaline phosphatase-like, alpha/beta/alpha,IPR017850:Alkaline-phosphatase-like, core domain,IPR020436:Somatomedin B, chordata,IPR020821:Extracellular Endonuclease, subunit A,IPR024873:Ectonucleotide pyrophosphatase/phosphodiester…	mmu00230:Purine metabolism,mmu00500:Starch and sucrose metabolism,mmu00760:Nicotinate and nicotinamide metabolism,mmu00770:Pantothenate and CoA biosynthesis,mmu01100:Metabolic pathways,		SM00201:SO,SM00477:NUC,SM00892:SM00892,	3D-structure,Alternative splicing,Biomineralization,Calcium,Cell membrane,Complete proteome,Direct protein sequencing,Disease mutation,Disulfide bond,Glycoprotein,Hydrolase,Membrane,Metal-binding,Phosphoprotein,Polymorphism,Proteomics identification,Reference proteome,Repeat,Secreted,Signal-anchor,Transmembrane,Transmembrane helix,Zinc,	active site:AMP-threonine intermediate,chain:Ectonucleotide pyrophosphatase/phosphodiesterase family member 1,disulfide bond,domain:SMB 1,domain:SMB 2,glycosylation site:N-linked (GlcNAc...),metal ion-binding site:Divalent metal cation 1,metal ion-binding site:Divalent metal cation 2,mutagenesis site,region of interest:Nuclease,region of interest:Phosphodiesterase,sequence variant,short sequence …	anatomical structure development;biological regulation;biomineral tissue development;bone remodeling;developmental process;immune response;immune system process;multicellular organismal process;negative regulation of biological process;negative regulation of cell differentiation;negative regulation of cellular process;negative regulation of developmental process;negative regulation of fat cell di…	binding;carbohydrate binding;cargo receptor activity;catalytic activity;cation binding;exonuclease activity;hydrolase activity;hydrolase activity, acting on acid anhydrides;hydrolase activity, acting on acid anhydrides, in phosphorus-containing anhydrides;hydrolase activity, acting on ester bonds;ion binding;metal ion binding;NADH pyrophosphatase activity;nuclease activity;nucleic acid binding;nu…	basolateral plasma membrane;cell part;cell surface;extracellular region part;extracellular space;integral to membrane;intrinsic to membrane;membrane;membrane part;plasma membrane;plasma membrane part	75.872	22	17	22	73.27	297.227	+	519.972	7166.98	95.0805	NaN	219.037	47.6089	NaN	34.7778	NaN	77.5053	176.001	316.764	421.643	18.0228	40.8476	5.20229	NaN	NaN	NaN	67.92	28.2686	70.1494	NaN	NaN	102.853
Q8C0S1	Dis3l	DIS3-like exonuclease 1 OS=Mus musculus OX=10090 GN=Dis3l PE=1 SV=2	0.115715	0.0239354		GO:0006364~rRNA processing,GO:0006402~mRNA catabolic process,GO:0016075~rRNA catabolic process,GO:0090503~RNA phosphodiester bond hydrolysis, exonucleolytic,	GO:0000176~nuclear exosome (RNase complex),GO:0000177~cytoplasmic exosome (RNase complex),GO:0000178~exosome (RNase complex),GO:0005737~cytoplasm,GO:0005813~centrosome,GO:0005886~plasma membrane,	GO:0000175~3'-5'-exoribonuclease activity,GO:0003723~RNA binding,GO:0004518~nuclease activity,GO:0004527~exonuclease activity,GO:0016787~hydrolase activity,GO:0019899~enzyme binding,	IPR012340:Nucleic acid-binding, OB-fold,IPR022966:Ribonuclease II/R, conserved site,	mmu03018:RNA degradation,			Alternative splicing,Complete proteome,Cytoplasm,Exonuclease,Exosome,Hydrolase,Magnesium,Nuclease,Phosphoprotein,Reference proteome,RNA-binding,Signal,	chain:DIS3-like exonuclease 1,splice variant,	catabolic process;cellular catabolic process;cellular macromolecule catabolic process;cellular macromolecule metabolic process;cellular metabolic process;cellular nitrogen compound metabolic process;cellular process;macromolecule catabolic process;macromolecule metabolic process;metabolic process;ncRNA catabolic process;ncRNA metabolic process;nitrogen compound metabolic process;nucleic acid meta…	3'-5' exonuclease activity;3'-5'-exoribonuclease activity;binding;catalytic activity;exonuclease activity;exonuclease activity, active with either ribo- or deoxyribonucleic acids and producing 5'-phosphomonoesters;exoribonuclease activity;exoribonuclease activity, producing 5'-phosphomonoesters;hydrolase activity;hydrolase activity, acting on ester bonds;nuclease activity;nucleic acid binding;rib…	cell part;centrosome;cytoplasmic exosome (RNase complex);cytoplasmic part;cytoskeletal part;exosome (RNase complex);intracellular non-membrane-bounded organelle;intracellular organelle;intracellular organelle part;intracellular part;macromolecular complex;membrane;microtubule organizing center;non-membrane-bounded organelle;organelle;organelle part;plasma membrane;protein complex	8.766	3	3	3	7.56	0.937426	+	NaN	NaN	NaN	51.651	NaN	30.5503	NaN	53.0586	4.92244	NaN	NaN	NaN	16.9241	52.9605	NaN	33.9185	44.3873	NaN	NaN	NaN	9.47936	NaN	NaN	11.8067	NaN
A0A0R4J1H0	2020-03-05	Isoform of Q3KNM2, E3 ubiquitin-protein ligase MARCH5 OS=Mus musculus OX=10090 GN=March5 PE=1 SV=1	0.114043	0.177089														15.666	12	2	2	8.82	0.670651	+	NaN	NaN	NaN	7.56571	17.206	24.2318	NaN	52.7674	NaN	NaN	NaN	9.03342	16.7444	187.926	NaN	9.67766	68.2445	NaN	NaN	NaN	NaN	NaN	NaN	NaN	NaN
Q0HA38	Ttc21b	Tetratricopeptide repeat protein 21B OS=Mus musculus OX=10090 GN=Ttc21b PE=1 SV=1	0.112113	0.0622976		GO:0006357~regulation of transcription from RNA polymerase II promoter,GO:0007224~smoothened signaling pathway,GO:0008589~regulation of smoothened signaling pathway,GO:0021591~ventricular system development,GO:0021798~forebrain dorsal/ventral pattern formation,GO:0035721~intraciliary retrograde transport,GO:0035735~intraciliary transport involved in cilium morphogenesis,GO:0060271~cilium morphoge…	GO:0000790~nuclear chromatin,GO:0005737~cytoplasm,GO:0005856~cytoskeleton,GO:0005929~cilium,GO:0030991~intraciliary transport particle A,GO:0042995~cell projection,		IPR011990:Tetratricopeptide-like helical,IPR013026:Tetratricopeptide repeat-containing domain,IPR013105:Tetratricopeptide TPR2,IPR019734:Tetratricopeptide repeat,			SM00028:TPR,	Cell projection,Cilium,Complete proteome,Cytoplasm,Cytoskeleton,Proteomics identification,Reference proteome,Repeat,TPR repeat,	chain:Tetratricopeptide repeat protein 21B,repeat:TPR 1,repeat:TPR 10,repeat:TPR 11,repeat:TPR 12,repeat:TPR 13,repeat:TPR 14,repeat:TPR 15,repeat:TPR 16,repeat:TPR 17,repeat:TPR 18,repeat:TPR 19,repeat:TPR 2,repeat:TPR 3,repeat:TPR 4,repeat:TPR 5,repeat:TPR 6,repeat:TPR 7,repeat:TPR 8,repeat:TPR 9,splice variant,	anatomical structure morphogenesis;biological regulation;cell part morphogenesis;cell projection morphogenesis;cell projection organization;cell surface receptor linked signaling pathway;cellular component morphogenesis;cellular component movement;cellular component organization;cellular component organization at cellular level;cellular component organization or biogenesis;cellular component orga…		axoneme;axoneme part;cell part;cell projection;cell projection part;cilium;cilium axoneme;cilium part;cytoskeleton;intracellular non-membrane-bounded organelle;intracellular organelle;intracellular organelle part;intracellular part;intraflagellar transport particle A;macromolecular complex;non-membrane-bounded organelle;organelle;organelle part;protein complex	6.043	2	2	2	2.65	148.859	+	NaN	NaN	NaN	NaN	NaN	NaN	NaN	NaN	7.9557	NaN	NaN	NaN	NaN	NaN	NaN	NaN	NaN	NaN	NaN	75.8176	NaN	NaN	NaN	NaN	NaN
A0A0R4J038	Kng1	Isoform of O08677, Kininogen-1 OS=Mus musculus OX=10090 GN=Kng1 PE=1 SV=1	0.10635	0.283238		GO:0006954~inflammatory response,GO:0007204~positive regulation of cytosolic calcium ion concentration,GO:0007596~blood coagulation,GO:0007599~hemostasis,GO:0010466~negative regulation of peptidase activity,GO:0030195~negative regulation of blood coagulation,GO:0042311~vasodilation,GO:0050880~regulation of blood vessel size,	GO:0005576~extracellular region,GO:0005615~extracellular space,GO:0005623~cell,GO:0070062~extracellular exosome,GO:0072562~blood microparticle,	GO:0004869~cysteine-type endopeptidase inhibitor activity,GO:0005102~receptor binding,GO:0030414~peptidase inhibitor activity,	IPR000010:Proteinase inhibitor I25, cystatin,IPR002395:HMW kininogen,IPR018073:Proteinase inhibitor I25, cystatin, conserved site,IPR027358:Kininogen-type cystatin domain,	mmu04610:Complement and coagulation cascades,		SM00043:CY,	Alternative splicing,Blood coagulation,Complete proteome,Direct protein sequencing,Disulfide bond,Glycoprotein,Hemostasis,Inflammatory response,Phosphoprotein,Protease inhibitor,Proteomics identification,Reference proteome,Repeat,Secreted,Signal,Thiol protease inhibitor,Vasoactive,Vasodilator,	chain:Kininogen-1,chain:Kininogen-1 heavy chain,chain:Kininogen-1 light chain,compositionally biased region:His-rich,disulfide bond,domain:Cystatin 1,domain:Cystatin 2,domain:Cystatin 3,glycosylation site:N-linked (GlcNAc...),modified residue,peptide:Bradykinin,sequence conflict,signal peptide,splice variant,				103.419	29	16	41	142.01	351.278	+	NaN	NaN	NaN	NaN	NaN	NaN	NaN	NaN	NaN	NaN	NaN	NaN	NaN	55.1492	NaN	NaN	NaN	NaN	115.629	NaN	NaN	NaN	NaN	NaN	NaN
P11087	Col1a1	Collagen alpha-1(I) chain OS=Mus musculus OX=10090 GN=Col1a1 PE=1 SV=4	0.103792	0.539268		GO:0001501~skeletal system development,GO:0001568~blood vessel development,GO:0001649~osteoblast differentiation,GO:0001957~intramembranous ossification,GO:0001958~endochondral ossification,GO:0007601~visual perception,GO:0007605~sensory perception of sound,GO:0010718~positive regulation of epithelial to mesenchymal transition,GO:0010812~negative regulation of cell-substrate adhesion,GO:0015031~p…	GO:0005576~extracellular region,GO:0005578~proteinaceous extracellular matrix,GO:0005581~collagen trimer,GO:0005584~collagen type I trimer,GO:0005615~extracellular space,GO:0005737~cytoplasm,GO:0005783~endoplasmic reticulum,GO:0005794~Golgi apparatus,GO:0030141~secretory granule,GO:0031012~extracellular matrix,	GO:0005201~extracellular matrix structural constituent,GO:0005515~protein binding,GO:0042802~identical protein binding,GO:0046872~metal ion binding,GO:0048407~platelet-derived growth factor binding,	IPR000885:Fibrillar collagen, C-terminal,IPR001007:von Willebrand factor, type C,IPR008160:Collagen triple helix repeat,IPR014716:Fibrinogen, alpha/beta/gamma chain, C-terminal globular, subdomain 1,	mmu04151:PI3K-Akt signaling pathway,mmu04510:Focal adhesion,mmu04512:ECM-receptor interaction,mmu04611:Platelet activation,mmu04974:Protein digestion and absorption,mmu05146:Amoebiasis,mmu05205:Proteoglycans in cancer,		SM00038:COLFI,SM00214:VWC,	Alternative splicing,Calcium,Collagen,Complete proteome,Disulfide bond,Extracellular matrix,Glycoprotein,Hydroxylation,Metal-binding,Phosphoprotein,Pyrrolidone carboxylic acid,Reference proteome,Repeat,Secreted,Signal,	chain:Collagen alpha-1(I) chain,domain:Fibrillar collagen NC1,domain:VWFC,glycosylation site:N-linked (GlcNAc...),glycosylation site:O-linked (Gal...),modified residue,propeptide:C-terminal propeptide,propeptide:N-terminal propeptide,region of interest:Nonhelical region (C-terminal),region of interest:Nonhelical region (N-terminal),region of interest:Triple-helical region,sequence conflict,short …	anatomical structure development;anatomical structure formation involved in morphogenesis;anatomical structure morphogenesis;biological regulation;biomineral tissue development;biosynthetic process;blood vessel development;bone trabecula formation;cartilage development;cartilage development involved in endochondral bone morphogenesis;cell communication;cell differentiation;cellular component asse…	binding;cation binding;extracellular matrix structural constituent;ion binding;metal ion binding;structural molecule activity	cell part;collagen;collagen type I;cytoplasm;extracellular matrix part;extracellular region part;extracellular space;fibrillar collagen;intracellular part	367.156	46	50	465	1379.55	316.738	+	2162.02	8574.23	4831.01	3384.35	13602.1	10339.2	2207.16	3255.2	184.482	149.298	2450.66	982.14	6284.16	3316.24	21793.8	2603.81	693.046	NaN	2729.24	517.637	163.793	1001.69	8748.18	1030.45	994.324
Q5XPI3	Rnf123	E3 ubiquitin-protein ligase RNF123 OS=Mus musculus OX=10090 GN=Rnf123 PE=1 SV=1	0.101051	0.0751721		GO:0016567~protein ubiquitination,	GO:0005737~cytoplasm,	GO:0008270~zinc ion binding,GO:0016874~ligase activity,GO:0046872~metal ion binding,	IPR001841:Zinc finger, RING-type,IPR001870:B30.2/SPRY domain,IPR003877:SPla/RYanodine receptor SPRY,IPR013083:Zinc finger, RING/FYVE/PHD-type,IPR013320:Concanavalin A-like lectin/glucanase, subgroup,			SM00184:RING,SM00449:SPRY,	Acetylation,Alternative splicing,Complete proteome,Cytoplasm,Ligase,Metal-binding,Methylation,Phosphoprotein,Proteomics identification,Reference proteome,Ubl conjugation,Ubl conjugation pathway,Zinc,Zinc-finger,	chain:E3 ubiquitin-protein ligase RNF123,compositionally biased region:Poly-Ala,domain:B30.2/SPRY,splice variant,zinc finger region:RING-type,	cellular macromolecule metabolic process;cellular metabolic process;cellular process;cellular protein metabolic process;macromolecule metabolic process;macromolecule modification;metabolic process;primary metabolic process;protein metabolic process;protein modification by small protein conjugation;protein modification by small protein conjugation or removal;protein modification process;protein ub…	binding;catalytic activity;cation binding;ion binding;ligase activity;metal ion binding;transition metal ion binding;zinc ion binding	cell part;cytoplasm;intracellular part	7.921	2	3	3	8.38	17.5039	+	NaN	NaN	9.2469	8.03126	14.7027	54.2109	5.11004	NaN	19.1379	NaN	NaN	26.175	5.95383	NaN	NaN	41.8458	10.7003	NaN	NaN	NaN	NaN	NaN	NaN	19.6042	NaN
O88947	F10	Coagulation factor X OS=Mus musculus OX=10090 GN=F10 PE=1 SV=1	0.0987283	0.415048		GO:0006508~proteolysis,GO:0007596~blood coagulation,GO:0007599~hemostasis,GO:0051897~positive regulation of protein kinase B signaling,	GO:0005576~extracellular region,GO:0005783~endoplasmic reticulum,GO:0016020~membrane,GO:0043231~intracellular membrane-bounded organelle,	GO:0004252~serine-type endopeptidase activity,GO:0005509~calcium ion binding,GO:0005543~phospholipid binding,GO:0008233~peptidase activity,GO:0008236~serine-type peptidase activity,GO:0016787~hydrolase activity,	IPR000152:EGF-type aspartate/asparagine hydroxylation site,IPR000294:Gamma-carboxyglutamic acid-rich (GLA) domain,IPR000742:Epidermal growth factor-like domain,IPR001254:Peptidase S1,IPR001314:Peptidase S1A, chymotrypsin-type,IPR001881:EGF-like calcium-binding,IPR009003:Trypsin-like cysteine/serine peptidase domain,IPR012224:Peptidase S1A, coagulation factor VII/IX/X/C/Z,IPR013032:EGF-like, conse…	mmu04610:Complement and coagulation cascades,	PIRSF001143:coagulation factor X,	SM00020:Tryp_SPc,SM00069:GLA,SM00179:EGF_CA,SM00181:EGF,	Blood coagulation,Calcium,Cleavage on pair of basic residues,Complete proteome,Disulfide bond,EGF-like domain,Gamma-carboxyglutamic acid,Glycoprotein,Hemostasis,Hydrolase,Hydroxylation,Protease,Proteomics identification,Reference proteome,Repeat,Secreted,Serine protease,Signal,Zymogen,	active site:Charge relay system,chain:Activated factor Xa heavy chain,chain:Coagulation factor X,chain:Factor X heavy chain,chain:Factor X light chain,disulfide bond,domain:EGF-like 1;calcium-binding,domain:EGF-like 2,domain:Gla,domain:Peptidase S1,glycosylation site:N-linked (GlcNAc...),modified residue,propeptide:Activation peptide,sequence conflict,signal peptide,	biological regulation;blood coagulation;coagulation;hemostasis;macromolecule metabolic process;metabolic process;multicellular organismal process;primary metabolic process;protein metabolic process;proteolysis;regulation of biological quality;regulation of body fluid levels	binding;calcium ion binding;catalytic activity;cation binding;endopeptidase activity;hydrolase activity;ion binding;metal ion binding;peptidase activity;peptidase activity, acting on L-amino acid peptides;serine hydrolase activity;serine-type endopeptidase activity;serine-type peptidase activity	extracellular region	129.769	38	15	77	248.68	235.51	+	NaN	NaN	NaN	NaN	NaN	NaN	NaN	NaN	NaN	NaN	NaN	NaN	NaN	NaN	NaN	111.994	67.5947	NaN	NaN	NaN	NaN	NaN	NaN	NaN	NaN
Q8C0T1	Fem1ab	Protein fem-1 homolog A-B OS=Mus musculus OX=10090 GN=Fem1ab PE=2 SV=1	0.0885272	0.184806											biological regulation;regulation of biological process;regulation of catalytic activity;regulation of cellular metabolic process;regulation of cellular process;regulation of cellular protein metabolic process;regulation of ligase activity;regulation of macromolecule metabolic process;regulation of metabolic process;regulation of molecular function;regulation of primary metabolic process;regulatio…	acid-amino acid ligase activity;catalytic activity;ligase activity;ligase activity, forming carbon-nitrogen bonds;small conjugating protein ligase activity;ubiquitin-protein ligase activity	cell part;cytoplasm;intracellular part	2.024	1	1	1	2.38	6.91043	+	NaN	NaN	NaN	NaN	13.965	NaN	NaN	NaN	NaN	9.93948	NaN	NaN	24.2627	9.46694	24.1189	9.16499	NaN	NaN	NaN	NaN	9.08908	NaN	NaN	NaN	NaN
Q8BKI2	Tnrc6b	Trinucleotide repeat-containing gene 6B protein OS=Mus musculus OX=10090 GN=Tnrc6b PE=1 SV=2	0.087328	0.156398		GO:0006417~regulation of translation,GO:0031047~gene silencing by RNA,GO:0035278~miRNA mediated inhibition of translation,GO:0060213~positive regulation of nuclear-transcribed mRNA poly(A) tail shortening,GO:1900153~positive regulation of nuclear-transcribed mRNA catabolic process, deadenylation-dependent decay,	GO:0000932~cytoplasmic mRNA processing body,GO:0005737~cytoplasm,GO:0016021~integral component of membrane,	GO:0000166~nucleotide binding,GO:0003676~nucleic acid binding,GO:0003723~RNA binding,GO:0044822~poly(A) RNA binding,	IPR000504:RNA recognition motif domain,IPR012677:Nucleotide-binding, alpha-beta plait,IPR019486:Argonaute hook domain,				Alternative splicing,Coiled coil,Complete proteome,Cytoplasm,Membrane,Phosphoprotein,Reference proteome,RNA-binding,RNA-mediated gene silencing,Translation regulation,Transmembrane,Transmembrane helix,	chain:Trinucleotide repeat-containing gene 6B protein,domain:RRM,modified residue,sequence conflict,splice variant,	biological regulation;cellular process;gene silencing;gene silencing by RNA;negative regulation of biological process;negative regulation of gene expression;negative regulation of macromolecule metabolic process;negative regulation of metabolic process;posttranscriptional regulation of gene expression;regulation of biological process;regulation of biosynthetic process;regulation of cellular biosy…	binding;nucleic acid binding;nucleotide binding;RNA binding	cell part;cytoplasmic mRNA processing body;cytoplasmic part;intracellular non-membrane-bounded organelle;intracellular organelle;intracellular part;macromolecular complex;non-membrane-bounded organelle;organelle;ribonucleoprotein complex;RNA granule	15.771	4	5	6	12.49	8.53486	+	13.9668	NaN	68.4494	NaN	9.79575	36.7525	NaN	7.36245	26.7171	14.3547	144.025	15.8365	NaN	7.39301	13.8265	6.29195	NaN	NaN	NaN	26.3322	25.016	NaN	19.42	4.86627	NaN
E9PZ16	Hspg2	Isoform of Q05793, Basement membrane-specific heparan sulfate proteoglycan core protein OS=Mus musculus OX=10090 GN=Hspg2 PE=1 SV=1	0.0850601	0.126255		GO:0001525~angiogenesis,GO:0001958~endochondral ossification,GO:0002062~chondrocyte differentiation,GO:0006024~glycosaminoglycan biosynthetic process,GO:0007420~brain development,GO:0008104~protein localization,GO:0030198~extracellular matrix organization,GO:0048704~embryonic skeletal system morphogenesis,GO:0048738~cardiac muscle tissue development,GO:0060351~cartilage development involved in en…	GO:0005576~extracellular region,GO:0005578~proteinaceous extracellular matrix,GO:0005604~basement membrane,GO:0005605~basal lamina,GO:0005615~extracellular space,GO:0005796~Golgi lumen,GO:0005925~focal adhesion,GO:0031012~extracellular matrix,GO:0070062~extracellular exosome,	GO:0002020~protease binding,GO:0005509~calcium ion binding,GO:0005515~protein binding,GO:0008022~protein C-terminus binding,GO:0046872~metal ion binding,	IPR000034:Laminin B type IV,IPR000082:SEA domain,IPR000742:Epidermal growth factor-like domain,IPR001791:Laminin G domain,IPR001881:EGF-like calcium-binding,IPR002049:EGF-like, laminin,IPR002172:Low-density lipoprotein (LDL) receptor class A repeat,IPR003598:Immunoglobulin subtype 2,IPR003599:Immunoglobulin subtype,IPR007110:Immunoglobulin-like domain,IPR013032:EGF-like, conserved site,IPR013098:…	mmu04512:ECM-receptor interaction,mmu05161:Hepatitis B,mmu05205:Proteoglycans in cancer,		SM00179:EGF_CA,SM00180:EGF_Lam,SM00181:EGF,SM00192:LDLa,SM00200:SEA,SM00281:LamB,SM00282:LamG,SM00406:IGv,SM00408:IGc2,SM00409:IG,	3D-structure,Angiogenesis,Basement membrane,Calcium,Complete proteome,Direct protein sequencing,Disulfide bond,EGF-like domain,Extracellular matrix,Glycoprotein,Heparan sulfate,Immunoglobulin domain,Laminin EGF-like domain,Metal-binding,Proteoglycan,Proteomics identification,Reference proteome,Repeat,Secreted,Signal,	chain:Basement membrane-specific heparan sulfate proteoglycan core protein,chain:Endorepellin,chain:LG3 peptide,disulfide bond,domain:EGF-like,domain:Ig-like C2-type 1,domain:Ig-like C2-type 10,domain:Ig-like C2-type 11,domain:Ig-like C2-type 12,domain:Ig-like C2-type 13,domain:Ig-like C2-type 14,domain:Ig-like C2-type 15,domain:Ig-like C2-type 2,domain:Ig-like C2-type 3,domain:Ig-like C2-type 4,…	anatomical structure development;anatomical structure morphogenesis;brain development;cardiac muscle tissue development;cartilage development;cartilage development involved in endochondral bone morphogenesis;cell differentiation;cellular component organization;cellular component organization at cellular level;cellular component organization or biogenesis;cellular component organization or biogene…		basal lamina;extracellular matrix part;extracellular region part;extracellular space	803.54	35	98	339	1263.42	353.174	+	10.539	286.243	82.0322	10.1573	130.316	48.3557	20.4507	15.9632	26.1	23.5114	34.6167	173.594	344.316	9.37218	47.8311	27.6216	19.4246	136.709	39.7461	86.6966	10.3277	338.018	13.6669	16.9631	33.6717
Q6ZQK0	Ncapd3	Condensin-2 complex subunit D3 OS=Mus musculus OX=10090 GN=Ncapd3 PE=1 SV=3	0.0840638	0.125949		GO:0007049~cell cycle,GO:0007067~mitotic nuclear division,GO:0007076~mitotic chromosome condensation,GO:0010032~meiotic chromosome condensation,GO:0030261~chromosome condensation,GO:0051301~cell division,GO:0051304~chromosome separation,	GO:0000779~condensed chromosome, centromeric region,GO:0000793~condensed chromosome,GO:0000799~nuclear condensin complex,GO:0005634~nucleus,GO:0016020~membrane,GO:0031618~nuclear pericentric heterochromatin,GO:0042585~germinal vesicle,	GO:0003682~chromatin binding,GO:0035064~methylated histone binding,GO:0042393~histone binding,	IPR011989:Armadillo-like helical,IPR012371:Condensin-2 complex subunit D3,IPR016024:Armadillo-type fold,IPR026971:Condensin subunit 1/Condensin-2 complex subunit D3,		PIRSF036508:chromosome condensation protein, HCP-6 type,		Cell cycle,Cell division,Coiled coil,Complete proteome,Direct protein sequencing,DNA condensation,Mitosis,Nucleus,Phosphoprotein,Proteomics identification,Reference proteome,Repeat,	chain:Condensin-2 complex subunit D3,modified residue,repeat:HEAT 1,repeat:HEAT 2,repeat:HEAT 3,repeat:HEAT 4,	cell cycle process;cell division;cellular component organization;cellular component organization at cellular level;cellular component organization or biogenesis;cellular component organization or biogenesis at cellular level;cellular macromolecule metabolic process;cellular metabolic process;cellular nitrogen compound metabolic process;cellular process;chromosome condensation;chromosome organizat…		cell part;chromosomal part;condensin complex;female germ cell nucleus;germ cell nucleus;germinal vesicle;intracellular membrane-bounded organelle;intracellular organelle;intracellular organelle part;intracellular part;macromolecular complex;membrane-bounded organelle;nuclear chromosome part;nuclear condensin complex;nuclear part;nucleus;organelle;organelle part;protein complex	12.405	3	3	3	8.83	20.6401	+	NaN	NaN	NaN	NaN	NaN	NaN	NaN	35.4376	17.6694	NaN	NaN	19.1949	28.8044	NaN	NaN	NaN	NaN	NaN	NaN	NaN	NaN	NaN	NaN	NaN	NaN
Q8VDQ8	Sirt2	NAD-dependent protein deacetylase sirtuin-2 OS=Mus musculus OX=10090 GN=Sirt2 PE=1 SV=2	0.0815954	0.0993259		GO:0000122~negative regulation of transcription from RNA polymerase II promoter,GO:0006351~transcription, DNA-templated,GO:0006355~regulation of transcription, DNA-templated,GO:0006476~protein deacetylation,GO:0006914~autophagy,GO:0007049~cell cycle,GO:0007067~mitotic nuclear division,GO:0007399~nervous system development,GO:0008285~negative regulation of cell proliferation,GO:0010507~negative re…	GO:0005634~nucleus,GO:0005694~chromosome,GO:0005720~nuclear heterochromatin,GO:0005737~cytoplasm,GO:0005813~centrosome,GO:0005814~centriole,GO:0005819~spindle,GO:0005829~cytosol,GO:0005856~cytoskeleton,GO:0005874~microtubule,GO:0005886~plasma membrane,GO:0016020~membrane,GO:0030426~growth cone,GO:0030496~midbody,GO:0033010~paranodal junction,GO:0033270~paranode region of axon,GO:0035748~myelin sh…	GO:0003682~chromatin binding,GO:0004407~histone deacetylase activity,GO:0005515~protein binding,GO:0008134~transcription factor binding,GO:0008270~zinc ion binding,GO:0016787~hydrolase activity,GO:0016811~hydrolase activity, acting on carbon-nitrogen (but not peptide) bonds, in linear amides,GO:0017136~NAD-dependent histone deacetylase activity,GO:0033558~protein deacetylase activity,GO:0034979~N…	IPR003000:Sirtuin family,IPR017328:NAD-dependent deacetylase sirtuin-2, sirtuin family, class I,IPR026590:Sirtuin family, catalytic core domain,		PIRSF037938:NAD-dependent deacetylase sirtuin-2, eukaryotic type,		Acetylation,Alternative splicing,Autophagy,Cell cycle,Cell division,Cell membrane,Cell projection,Chromosome,Complete proteome,Cytoplasm,Cytoskeleton,Differentiation,Direct protein sequencing,Hydrolase,Meiosis,Membrane,Metal-binding,Microtubule,Mitosis,NAD,Neurogenesis,Nucleus,Phosphoprotein,Proteomics identification,Reference proteome,Transcription,Transcription regulation,Ubl conjugation,Zinc,	active site:Proton acceptor,chain:NAD-dependent deacetylase sirtuin-2,domain:Deacetylase sirtuin-type,metal ion-binding site:Zinc,modified residue,nucleotide phosphate-binding region:NAD,sequence conflict,splice variant,	biological regulation;catabolic process;cell cycle phase;cell cycle process;cell division;cellular catabolic process;cellular component organization;cellular component organization at cellular level;cellular component organization or biogenesis;cellular component organization or biogenesis at cellular level;cellular macromolecule catabolic process;cellular macromolecule metabolic process;cellular…	binding;catalytic activity;cation binding;coenzyme binding;cofactor binding;deacetylase activity;enzyme binding;histone acetyltransferase binding;histone deacetylase activity;histone deacetylase binding;hydrolase activity;hydrolase activity, acting on carbon-nitrogen (but not peptide) bonds;hydrolase activity, acting on carbon-nitrogen (but not peptide) bonds, in linear amides;ion binding;metal i…	cell part;cytoplasm;cytoskeletal part;intracellular organelle part;intracellular part;macromolecular complex;microtubule;organelle part;protein complex	42.437	19	7	12	46.2	14.7698	+	59.0968	NaN	NaN	25.8025	19.8643	384.933	NaN	57.3123	NaN	NaN	NaN	NaN	NaN	31.4451	NaN	41.7225	NaN	NaN	NaN	NaN	NaN	NaN	NaN	NaN	NaN
B1ARB3	Pecam1	Isoform of Q08481, Platelet endothelial cell adhesion molecule OS=Mus musculus OX=10090 GN=Pecam1 PE=1 SV=1	0.0809478	0.0925382		GO:0001525~angiogenesis,GO:0001886~endothelial cell morphogenesis,GO:0002687~positive regulation of leukocyte migration,GO:0002693~positive regulation of cellular extravasation,GO:0006909~phagocytosis,GO:0007155~cell adhesion,GO:0007266~Rho protein signal transduction,GO:0030334~regulation of cell migration,GO:0030837~negative regulation of actin filament polymerization,GO:0034260~negative regula…	GO:0001726~ruffle,GO:0005615~extracellular space,GO:0005886~plasma membrane,GO:0009897~external side of plasma membrane,GO:0009986~cell surface,GO:0016020~membrane,GO:0016021~integral component of membrane,GO:0030054~cell junction,GO:0030485~smooth muscle contractile fiber,GO:0045121~membrane raft,GO:0070062~extracellular exosome,GO:0071944~cell periphery,	GO:0005515~protein binding,GO:0019903~protein phosphatase binding,	IPR003598:Immunoglobulin subtype 2,IPR003599:Immunoglobulin subtype,IPR007110:Immunoglobulin-like domain,IPR013783:Immunoglobulin-like fold,	mmu04514:Cell adhesion molecules (CAMs),mmu04670:Leukocyte transendothelial migration,mmu05144:Malaria,		SM00408:IGc2,SM00409:IG,	Alternative splicing,Cell adhesion,Cell junction,Cell membrane,Complete proteome,Direct protein sequencing,Disulfide bond,Glycoprotein,Immunoglobulin domain,Lipoprotein,Membrane,Palmitate,Phosphoprotein,Proteomics identification,Reference proteome,Repeat,Signal,Transmembrane,Transmembrane helix,	chain:Platelet endothelial cell adhesion molecule,disulfide bond,domain:Ig-like C2-type 1,domain:Ig-like C2-type 2,domain:Ig-like C2-type 3,domain:Ig-like C2-type 4,domain:Ig-like C2-type 5,domain:Ig-like C2-type 6,glycosylation site:N-linked (GlcNAc...),modified residue,region of interest:May play a role in cytoprotective signaling,sequence conflict,signal peptide,splice variant,topological doma…	biological regulation;cellular process;cellular response to stimulus;intracellular signal transduction;positive regulation of biological process;positive regulation of cell communication;positive regulation of cellular metabolic process;positive regulation of cellular process;positive regulation of cellular protein metabolic process;positive regulation of intracellular protein kinase cascade;posi…		cell part;contractile fiber;contractile fiber part;cytoplasmic part;external side of plasma membrane;intracellular non-membrane-bounded organelle;intracellular organelle;intracellular part;membrane part;membrane raft;non-membrane-bounded organelle;organelle;organelle part;plasma membrane part;smooth muscle contractile fiber	42.405	17	8	11	43.7	32.4472	+	NaN	NaN	NaN	NaN	NaN	NaN	NaN	NaN	NaN	NaN	NaN	NaN	NaN	NaN	NaN	NaN	8.38991	NaN	NaN	NaN	NaN	NaN	NaN	26.2219	NaN
Q80TR0	Nfat5	Isoform of Q9WV30, MKIAA0827 protein (Fragment) OS=Mus musculus OX=10090 GN=Nfat5 PE=1 SV=1	0.0782852	0.236856		GO:0001816~cytokine production,GO:0006351~transcription, DNA-templated,GO:0006355~regulation of transcription, DNA-templated,GO:0006366~transcription from RNA polymerase II promoter,GO:0006970~response to osmotic stress,GO:0010628~positive regulation of gene expression,GO:0045944~positive regulation of transcription from RNA polymerase II promoter,GO:0070884~regulation of calcineurin-NFAT signali…	GO:0005634~nucleus,GO:0005654~nucleoplasm,GO:0005737~cytoplasm,	GO:0000978~RNA polymerase II core promoter proximal region sequence-specific DNA binding,GO:0001077~transcriptional activator activity, RNA polymerase II core promoter proximal region sequence-specific binding,GO:0003677~DNA binding,GO:0003700~transcription factor activity, sequence-specific DNA binding,	IPR002909:Cell surface receptor IPT/TIG,IPR008366:Nuclear factor of activated T cells (NFAT),IPR008967:p53-like transcription factor, DNA-binding,IPR011539:Rel homology domain,IPR013783:Immunoglobulin-like fold,IPR014756:Immunoglobulin E-set,IPR015646:Nuclear factor of activated T-cells 5,			SM00429:IPT,	Acetylation,Activator,Alternative splicing,Coiled coil,Complete proteome,Cytoplasm,DNA-binding,Isopeptide bond,Nucleus,Phosphoprotein,Proteomics identification,Reference proteome,Transcription,Transcription regulation,Ubl conjugation,	chain:Nuclear factor of activated T-cells 5,compositionally biased region:Poly-Gln,compositionally biased region:Poly-Ser,compositionally biased region:Poly-Thr,compositionally biased region:Ser-rich,domain:RHD,	biological regulation;biosynthetic process;cellular biosynthetic process;cellular macromolecule biosynthetic process;cellular macromolecule metabolic process;cellular metabolic process;cellular nitrogen compound metabolic process;cellular process;cytokine production;macromolecule biosynthetic process;macromolecule metabolic process;metabolic process;multicellular organismal process;nitrogen compo…	binding;DNA binding;nucleic acid binding;nucleic acid binding transcription factor activity;sequence-specific DNA binding transcription factor activity	cell part;cytoplasm;intracellular membrane-bounded organelle;intracellular organelle;intracellular part;membrane-bounded organelle;nucleus;organelle	4.657	2	1	1	3.29	1.62657	+	NaN	NaN	NaN	NaN	NaN	NaN	NaN	NaN	NaN	NaN	NaN	NaN	NaN	NaN	NaN	NaN	5.93263	NaN	NaN	6.03019	NaN	NaN	NaN	NaN	NaN
P70451	Fer	Tyrosine-protein kinase Fer OS=Mus musculus OX=10090 GN=Fer PE=1 SV=2	0.0778335	0.0588862		GO:0000226~microtubule cytoskeleton organization,GO:0000278~mitotic cell cycle,GO:0001932~regulation of protein phosphorylation,GO:0006468~protein phosphorylation,GO:0006935~chemotaxis,GO:0007155~cell adhesion,GO:0007165~signal transduction,GO:0007173~epidermal growth factor receptor signaling pathway,GO:0008283~cell proliferation,GO:0008284~positive regulation of cell proliferation,GO:0010591~re…	GO:0000790~nuclear chromatin,GO:0005634~nucleus,GO:0005737~cytoplasm,GO:0005856~cytoskeleton,GO:0005886~plasma membrane,GO:0005938~cell cortex,GO:0015629~actin cytoskeleton,GO:0015630~microtubule cytoskeleton,GO:0016020~membrane,GO:0030027~lamellipodium,GO:0030054~cell junction,GO:0031234~extrinsic component of cytoplasmic side of plasma membrane,GO:0042995~cell projection,	GO:0000166~nucleotide binding,GO:0003779~actin binding,GO:0004672~protein kinase activity,GO:0004713~protein tyrosine kinase activity,GO:0004715~non-membrane spanning protein tyrosine kinase activity,GO:0005102~receptor binding,GO:0005154~epidermal growth factor receptor binding,GO:0005515~protein binding,GO:0005524~ATP binding,GO:0008092~cytoskeletal protein binding,GO:0008157~protein phosphatas…	IPR000719:Protein kinase, catalytic domain,IPR000980:SH2 domain,IPR001060:FCH domain,IPR001245:Serine-threonine/tyrosine-protein kinase catalytic domain,IPR008266:Tyrosine-protein kinase, active site,IPR011009:Protein kinase-like domain,IPR016250:Tyrosine-protein kinase, non-receptor Fes, subgroup,IPR017441:Protein kinase, ATP binding site,IPR020635:Tyrosine-protein kinase, catalytic domain,		PIRSF000632:tyrosine-protein kinase, Fes/Fps type,	SM00055:FCH,SM00219:TyrKc,SM00252:SH2,	Alternative splicing,ATP-binding,Cell junction,Cell membrane,Cell projection,Coiled coil,Complete proteome,Cytoplasm,Cytoskeleton,Kinase,Lipid-binding,Membrane,Nucleotide-binding,Nucleus,Phosphoprotein,Proto-oncogene,Reference proteome,SH2 domain,Transferase,Tyrosine-protein kinase,Ubl conjugation,	active site:Proton acceptor,binding site:ATP,chain:Proto-oncogene tyrosine-protein kinase Fer,domain:FCH,domain:Protein kinase,domain:SH2,modified residue,nucleotide phosphate-binding region:ATP,sequence conflict,splice variant,	actin cytoskeleton organization;actin cytoskeleton reorganization;actin filament-based process;anatomical structure morphogenesis;biological adhesion;biological regulation;cell adhesion;cell adhesion mediated by integrin;cell communication;cell cycle;cell migration;cell morphogenesis;cell morphogenesis involved in differentiation;cell motility;cell proliferation;cell surface receptor linked signa…	adenyl nucleotide binding;adenyl ribonucleotide binding;ATP binding;binding;catalytic activity;epidermal growth factor receptor binding;growth factor receptor binding;kinase activity;lipid binding;non-membrane spanning protein tyrosine kinase activity;nucleotide binding;phosphotransferase activity, alcohol group as acceptor;protein binding;protein kinase activity;protein tyrosine kinase activity;…	actin cytoskeleton;cell cortex;cell junction;cell part;cell projection;chromatin;chromosomal part;cytoplasm;cytoplasmic part;cytoskeleton;extrinsic to internal side of plasma membrane;extrinsic to membrane;extrinsic to plasma membrane;intracellular non-membrane-bounded organelle;intracellular organelle;intracellular organelle part;intracellular part;lamellipodium;membrane part;microtubule cytoske…	18.421	7	6	6	15.99	1.86174	+	NaN	NaN	NaN	24.43	10.0663	27.174	NaN	4.72051	4.12841	NaN	NaN	36.1858	NaN	NaN	NaN	NaN	4.90411	NaN	NaN	NaN	4.33531	36.6611	11.6778	12.7333	15.4323
Q8C0L0	Tmx4	Thioredoxin-related transmembrane protein 4 OS=Mus musculus OX=10090 GN=Tmx4 PE=1 SV=2	0.0761643	0.156409		GO:0006457~protein folding,GO:0006810~transport,GO:0034976~response to endoplasmic reticulum stress,GO:0045454~cell redox homeostasis,GO:0055114~oxidation-reduction process,	GO:0005623~cell,GO:0005783~endoplasmic reticulum,GO:0016020~membrane,GO:0016021~integral component of membrane,	GO:0003756~protein disulfide isomerase activity,	IPR012336:Thioredoxin-like fold,IPR013766:Thioredoxin domain,IPR017937:Thioredoxin, conserved site,				Coiled coil,Complete proteome,Disulfide bond,Electron transport,Membrane,Phosphoprotein,Proteomics identification,Redox-active center,Reference proteome,Signal,Transmembrane,Transmembrane helix,Transport,	chain:Thioredoxin-related transmembrane protein 4,compositionally biased region:Glu-rich,disulfide bond,domain:Thioredoxin,modified residue,sequence conflict,signal peptide,transmembrane region,	biological regulation;cell redox homeostasis;cellular homeostasis;cellular metabolic process;cellular process;electron transport chain;generation of precursor metabolites and energy;homeostatic process;metabolic process;oxidation-reduction process;regulation of biological process;regulation of biological quality;regulation of cellular process		cell part;integral to membrane;intrinsic to membrane;membrane part	31.449	18	5	9	35.33	6.0698	+	170.058	NaN	4.07992	17.6109	4.15892	124.998	104.404	NaN	20.434	14.6552	217.342	NaN	51.2971	66.3257	8.09281	NaN	28.5435	NaN	NaN	NaN	NaN	NaN	NaN	163.417	NaN
Q9D666	Sun1	SUN domain-containing protein 1 OS=Mus musculus OX=10090 GN=Sun1 PE=1 SV=2	0.0717287	0.249403		GO:0001503~ossification,GO:0006998~nuclear envelope organization,GO:0007129~synapsis,GO:0009612~response to mechanical stimulus,GO:0090286~cytoskeletal anchoring at nuclear membrane,GO:0090292~nuclear matrix anchoring at nuclear membrane,	GO:0002080~acrosomal membrane,GO:0005623~cell,GO:0005634~nucleus,GO:0005635~nuclear envelope,GO:0005639~integral component of nuclear inner membrane,GO:0005730~nucleolus,GO:0005737~cytoplasm,GO:0016020~membrane,GO:0016021~integral component of membrane,GO:0031965~nuclear membrane,GO:0034993~LINC complex,GO:0043231~intracellular membrane-bounded organelle,	GO:0005515~protein binding,GO:0005521~lamin binding,	IPR012919:Sad1/UNC-like, C-terminal,				Alternative splicing,Coiled coil,Complete proteome,Membrane,Nucleus,Phosphoprotein,Proteomics identification,Reference proteome,Signal-anchor,Transmembrane,Transmembrane helix,	chain:Protein unc-84 homolog A,domain:SUN,modified residue,region of interest:EMD-binding,region of interest:LMNA-binding,region of interest:SYNE2-binding,sequence conflict,splice variant,topological domain:Nuclear,topological domain:Perinuclear space,transmembrane region,		binding;lamin binding;protein binding	acrosomal membrane;cell part;cytoplasmic part;cytoplasmic vesicle membrane;cytoplasmic vesicle part;integral to membrane;integral to nuclear inner membrane;integral to organelle membrane;intracellular organelle part;intracellular part;intrinsic to membrane;intrinsic to nuclear inner membrane;intrinsic to organelle membrane;membrane;membrane part;nuclear membrane part;nuclear part;organelle membra…	75.135	17	12	17	68.83	89.277	+	95.7575	NaN	NaN	42.2829	39.9059	NaN	NaN	7.76174	NaN	63.1496	117.581	NaN	NaN	39.1697	47.5773	NaN	NaN	NaN	NaN	703.889	NaN	40.956	NaN	NaN	NaN
P70206	Plxna1	Plexin-A1 OS=Mus musculus OX=10090 GN=Plxna1 PE=1 SV=1	0.0607283	0.319429		GO:0007165~signal transduction,GO:0014910~regulation of smooth muscle cell migration,GO:0021785~branchiomotor neuron axon guidance,GO:0043087~regulation of GTPase activity,GO:0048841~regulation of axon extension involved in axon guidance,GO:0060666~dichotomous subdivision of terminal units involved in salivary gland branching,GO:0071526~semaphorin-plexin signaling pathway,GO:0097485~neuron projec…	GO:0002116~semaphorin receptor complex,GO:0005634~nucleus,GO:0005737~cytoplasm,GO:0005886~plasma membrane,GO:0005887~integral component of plasma membrane,GO:0016020~membrane,GO:0016021~integral component of membrane,GO:0070062~extracellular exosome,	GO:0005515~protein binding,GO:0017154~semaphorin receptor activity,	IPR001627:Semaphorin/CD100 antigen,IPR002165:Plexin,IPR002909:Cell surface receptor IPT/TIG,IPR008936:Rho GTPase activation protein,IPR013548:Plexin, cytoplasmic RasGAP domain,IPR013783:Immunoglobulin-like fold,IPR014756:Immunoglobulin E-set,IPR015943:WD40/YVTN repeat-like-containing domain,IPR016201:Plexin-like fold,	mmu04360:Axon guidance,		SM00423:PSI,SM00429:IPT,SM00630:Sema,	3D-structure,Cell membrane,Coiled coil,Complete proteome,Disulfide bond,Glycoprotein,Membrane,Reference proteome,Repeat,Signal,Transmembrane,Transmembrane helix,	chain:Plexin-A1,domain:IPT/TIG 1,domain:IPT/TIG 2,domain:IPT/TIG 3,domain:IPT/TIG 4,domain:Sema,glycosylation site:N-linked (GlcNAc...),modified residue,mutagenesis site,signal peptide,topological domain:Cytoplasmic,topological domain:Extracellular,transmembrane region,	anatomical structure morphogenesis;developmental process;dichotomous subdivision of an epithelial terminal unit;dichotomous subdivision of terminal units involved in salivary gland branching;morphogenesis of an epithelium;tissue morphogenesis	molecular transducer activity;receptor activity;semaphorin receptor activity;signal transducer activity;signaling receptor activity;transmembrane signaling receptor activity	cell part;cytoplasm;integral to membrane;intracellular membrane-bounded organelle;intracellular organelle;intracellular part;intrinsic to membrane;membrane;membrane part;membrane-bounded organelle;nucleus;organelle;plasma membrane	6.351	1	3	3	5.23	100.925	+	NaN	NaN	11.1123	NaN	7.73764	NaN	NaN	NaN	9.33116	NaN	NaN	NaN	NaN	NaN	NaN	NaN	NaN	NaN	NaN	8.23524	NaN	NaN	NaN	137.129	NaN
Q99MR1	Gigyf1	GRB10-interacting GYF protein 1 OS=Mus musculus OX=10090 GN=Gigyf1 PE=1 SV=2	0.060269	0.25607		GO:0048009~insulin-like growth factor receptor signaling pathway,		GO:0005515~protein binding,	IPR003169:GYF,			SM00444:GYF,	Complete proteome,Phosphoprotein,Proteomics identification,Reference proteome,	chain:PERQ amino acid-rich with GYF domain- containing protein 1,compositionally biased region:Gln-rich,compositionally biased region:Poly-Gln,compositionally biased region:Poly-Glu,domain:GYF,modified residue,mutagenesis site,sequence conflict,	biological regulation;cell surface receptor linked signaling pathway;cellular process;cellular response to stimulus;enzyme linked receptor protein signaling pathway;insulin-like growth factor receptor signaling pathway;regulation of biological process;regulation of cellular process;response to stimulus;signal transduction;transmembrane receptor protein tyrosine kinase signaling pathway			1.52	1	1	1	2.2	58.211	+	NaN	NaN	NaN	NaN	4.77585	NaN	NaN	NaN	NaN	NaN	NaN	NaN	NaN	NaN	NaN	NaN	NaN	NaN	NaN	17.8022	NaN	NaN	NaN	6.59742	NaN
Q3U3K9	Aup1	Isoform of P70295, Ancient ubiquitous protein 1 OS=Mus musculus OX=10090 GN=Aup1 PE=1 SV=1	0.0598351	0.145459		GO:0030433~ER-associated ubiquitin-dependent protein catabolic process,GO:0030970~retrograde protein transport, ER to cytosol,GO:0050790~regulation of catalytic activity,	GO:0000839~Hrd1p ubiquitin ligase ERAD-L complex,GO:0005737~cytoplasm,GO:0005783~endoplasmic reticulum,GO:0016020~membrane,GO:0016021~integral component of membrane,GO:0030176~integral component of endoplasmic reticulum membrane,GO:0070062~extracellular exosome,	GO:0043130~ubiquitin binding,GO:0097027~ubiquitin-protein transferase activator activity,	IPR003892:Ubiquitin system component Cue,			SM00546:CUE,	Acetylation,Complete proteome,Endoplasmic reticulum,Membrane,Phosphoprotein,Proteomics identification,Reference proteome,Transmembrane,Transmembrane helix,Ubl conjugation pathway,	chain:Ancient ubiquitous protein 1,domain:CUE,modified residue,topological domain:Cytoplasmic,topological domain:Lumenal,transmembrane region,		catalytic activity;transferase activity;transferase activity, transferring acyl groups	cell part;cytoplasmic part;endoplasmic reticulum;intracellular membrane-bounded organelle;intracellular organelle;intracellular part;membrane-bounded organelle;nucleus;organelle	32.223	15	7	12	36.17	11.2839	+	NaN	NaN	NaN	NaN	NaN	NaN	NaN	NaN	NaN	NaN	NaN	NaN	NaN	NaN	NaN	32.2514	NaN	NaN	NaN	NaN	NaN	NaN	NaN	NaN	NaN
G3X973	Stab1	Isoform of Q8R4Y4, Stabilin 1, isoform CRA_a OS=Mus musculus OX=10090 GN=Stab1 PE=1 SV=1	0.0597217	0.210311		GO:0006954~inflammatory response,GO:0007155~cell adhesion,GO:0007267~cell-cell signaling,GO:0016525~negative regulation of angiogenesis,GO:0042742~defense response to bacterium,	GO:0005737~cytoplasm,GO:0005887~integral component of plasma membrane,GO:0016020~membrane,GO:0016021~integral component of membrane,	GO:0005041~low-density lipoprotein receptor activity,GO:0005044~scavenger receptor activity,GO:0005509~calcium ion binding,GO:0005540~hyaluronic acid binding,GO:0030169~low-density lipoprotein particle binding,	IPR000538:Link,IPR000742:Epidermal growth factor-like domain,IPR000782:FAS1 domain,IPR001881:EGF-like calcium-binding,IPR002049:EGF-like, laminin,IPR009030:Insulin-like growth factor binding protein, N-terminal,IPR013032:EGF-like, conserved site,IPR016186:C-type lectin-like,IPR016187:C-type lectin fold,IPR023413:Green fluorescent protein-like,IPR024731:EGF domain, merozoite surface protein 1-like,			SM00179:EGF_CA,SM00180:EGF_Lam,SM00181:EGF,SM00445:LINK,SM00554:FAS1,	Alternative splicing,Complete proteome,Direct protein sequencing,Disulfide bond,EGF-like domain,Glycoprotein,Inflammatory response,Laminin EGF-like domain,Membrane,Proteomics identification,Receptor,Reference proteome,Repeat,Signal,Transmembrane,Transmembrane helix,	chain:Stabilin-1,disulfide bond,domain:EGF-like 1,domain:EGF-like 10,domain:EGF-like 11,domain:EGF-like 12,domain:EGF-like 13,domain:EGF-like 14,domain:EGF-like 15,domain:EGF-like 16,domain:EGF-like 2,domain:EGF-like 3,domain:EGF-like 4,domain:EGF-like 5,domain:EGF-like 6,domain:EGF-like 7,domain:EGF-like 8,domain:EGF-like 9,domain:FAS1 1,domain:FAS1 2,domain:FAS1 3,domain:FAS1 4,domain:FAS1 5,do…	biological adhesion;biological regulation;cell adhesion;cell communication;cell-cell signaling;cellular process;defense response;defense response to bacterium;multi-organism process;negative regulation of angiogenesis;negative regulation of biological process;negative regulation of developmental process;regulation of anatomical structure morphogenesis;regulation of angiogenesis;regulation of biol…	bacterial cell surface binding;binding;carbohydrate binding;cargo receptor activity;cell surface binding;glycosaminoglycan binding;hyaluronic acid binding;lipoprotein particle binding;lipoprotein particle receptor activity;low-density lipoprotein particle binding;low-density lipoprotein receptor activity;pattern binding;polysaccharide binding;protein-lipid complex binding;receptor activity;scaven…	cell part;cytoplasm;integral to membrane;integral to plasma membrane;intracellular part;intrinsic to membrane;intrinsic to plasma membrane;membrane part;plasma membrane part	22.861	3	6	6	16.05	39.8771	+	45.5436	NaN	NaN	NaN	NaN	NaN	NaN	18.7215	9.12666	NaN	NaN	NaN	NaN	NaN	NaN	4.55987	NaN	NaN	NaN	NaN	7.56425	47.4329	NaN	NaN	NaN
V9GX00	Il6st	Isoform of Q00560, Interleukin-6 receptor subunit beta OS=Mus musculus OX=10090 GN=Il6st PE=1 SV=1	0.0587821	0.369987		GO:0005977~glycogen metabolic process,GO:0006642~triglyceride mobilization,GO:0007165~signal transduction,GO:0008284~positive regulation of cell proliferation,GO:0008593~regulation of Notch signaling pathway,GO:0014911~positive regulation of smooth muscle cell migration,GO:0019221~cytokine-mediated signaling pathway,GO:0034097~response to cytokine,GO:0038154~interleukin-11-mediated signaling path…	GO:0005886~plasma membrane,GO:0005896~interleukin-6 receptor complex,GO:0005900~oncostatin-M receptor complex,GO:0009897~external side of plasma membrane,GO:0016020~membrane,GO:0016021~integral component of membrane,GO:0030425~dendrite,GO:0032809~neuronal cell body membrane,GO:0043025~neuronal cell body,GO:0044297~cell body,GO:0070062~extracellular exosome,GO:0070110~ciliary neurotrophic factor r…	GO:0004896~cytokine receptor activity,GO:0004897~ciliary neurotrophic factor receptor activity,GO:0004915~interleukin-6 receptor activity,GO:0004921~interleukin-11 receptor activity,GO:0004923~leukemia inhibitory factor receptor activity,GO:0004924~oncostatin-M receptor activity,GO:0005127~ciliary neurotrophic factor receptor binding,GO:0005138~interleukin-6 receptor binding,GO:0005515~protein bi…	IPR003529:Long hematopoietin receptor, Gp130 family 2, conserved site,IPR003961:Fibronectin, type III,IPR007110:Immunoglobulin-like domain,IPR010457:Immunoglobulin C2-set-like, ligand-binding,IPR013783:Immunoglobulin-like fold,IPR015321:Interleukin-6 receptor alpha chain, binding,	mmu04060:Cytokine-cytokine receptor interaction,mmu04550:Signaling pathways regulating pluripotency of stem cells,mmu04630:Jak-STAT signaling pathway,mmu05203:Viral carcinogenesis,		SM00060:FN3,	3D-structure,Cell membrane,Complete proteome,Disulfide bond,Glycoprotein,Immunoglobulin domain,Membrane,Phosphoprotein,Proteomics identification,Receptor,Reference proteome,Repeat,Signal,Transmembrane,Transmembrane helix,	chain:Interleukin-6 receptor subunit beta,compositionally biased region:Ser-rich,disulfide bond,domain:Fibronectin type-III 1,domain:Fibronectin type-III 2,domain:Fibronectin type-III 3,domain:Fibronectin type-III 4,domain:Fibronectin type-III 5,domain:Ig-like C2-type,glycosylation site:N-linked (GlcNAc...),modified residue,short sequence motif:Box 1 motif,short sequence motif:WSXWS motif,signal …				17.358	8	5	6	13.51	52.5044	+	NaN	NaN	NaN	NaN	NaN	NaN	NaN	NaN	36.5106	NaN	NaN	NaN	NaN	NaN	NaN	21.5923	NaN	NaN	NaN	NaN	71.8231	NaN	NaN	NaN	NaN
Q9Z2X8	Keap1	Kelch-like ECH-associated protein 1 OS=Mus musculus OX=10090 GN=Keap1 PE=1 SV=1	0.0583618	0.176148		GO:0001701~in utero embryonic development,GO:0006351~transcription, DNA-templated,GO:0006355~regulation of transcription, DNA-templated,GO:0010499~proteasomal ubiquitin-independent protein catabolic process,GO:0010629~negative regulation of gene expression,GO:0016567~protein ubiquitination,GO:0042787~protein ubiquitination involved in ubiquitin-dependent protein catabolic process,GO:0042994~cytop…	GO:0005634~nucleus,GO:0005654~nucleoplasm,GO:0005737~cytoplasm,GO:0005783~endoplasmic reticulum,GO:0005815~microtubule organizing center,GO:0005884~actin filament,GO:0005913~cell-cell adherens junction,GO:0005925~focal adhesion,GO:0030496~midbody,GO:0031463~Cul3-RING ubiquitin ligase complex,	GO:0004842~ubiquitin-protein transferase activity,GO:0005515~protein binding,GO:0008134~transcription factor binding,	IPR000210:BTB/POZ-like,IPR006652:Kelch repeat type 1,IPR011333:BTB/POZ fold,IPR011705:BTB/Kelch-associated,IPR015915:Kelch-type beta propeller,IPR015916:Galactose oxidase, beta-propeller,IPR017096:Kelch-like protein, gigaxonin,	mmu04120:Ubiquitin mediated proteolysis,	PIRSF037037:kelch-like protein, gigaxonin type,	SM00225:BTB,SM00612:Kelch,SM00875:SM00875,	3D-structure,Complete proteome,Cytoplasm,Kelch repeat,Nucleus,Reference proteome,Repeat,Transcription,Transcription regulation,Ubl conjugation,Ubl conjugation pathway,	chain:Kelch-like ECH-associated protein 1,domain:BACK,domain:BTB,helix,mutagenesis site,repeat:Kelch 1,repeat:Kelch 2,repeat:Kelch 3,repeat:Kelch 4,repeat:Kelch 5,repeat:Kelch 6,sequence conflict,short sequence motif:Nuclear export signal,strand,turn,	biological regulation;biosynthetic process;cellular biosynthetic process;cellular macromolecule biosynthetic process;cellular macromolecule metabolic process;cellular metabolic process;cellular nitrogen compound metabolic process;cellular process;cellular protein metabolic process;cellular response to chemical stimulus;cellular response to cytokine stimulus;cellular response to interleukin-4;cell…		cell part;centrosome;Cul3-RING ubiquitin ligase complex;cullin-RING ubiquitin ligase complex;cytoplasmic part;cytoskeletal part;endoplasmic reticulum;intracellular membrane-bounded organelle;intracellular non-membrane-bounded organelle;intracellular organelle;intracellular organelle part;intracellular part;macromolecular complex;membrane-bounded organelle;microtubule organizing center;midbody;non…	13.72	6	4	5	13.79	1.29522	+	NaN	NaN	NaN	NaN	NaN	NaN	NaN	9.58237	NaN	NaN	10.1459	NaN	NaN	NaN	NaN	NaN	NaN	NaN	NaN	NaN	NaN	NaN	NaN	NaN	NaN
O54782	Man2b2	Epididymis-specific alpha-mannosidase OS=Mus musculus OX=10090 GN=Man2b2 PE=1 SV=2	0.0505895	0.37415		GO:0005975~carbohydrate metabolic process,GO:0006013~mannose metabolic process,GO:0006517~protein deglycosylation,GO:0008152~metabolic process,	GO:0005576~extracellular region,GO:0005764~lysosome,GO:0070062~extracellular exosome,	GO:0003824~catalytic activity,GO:0004553~hydrolase activity, hydrolyzing O-glycosyl compounds,GO:0004559~alpha-mannosidase activity,GO:0008270~zinc ion binding,GO:0015923~mannosidase activity,GO:0016787~hydrolase activity,GO:0016798~hydrolase activity, acting on glycosyl bonds,GO:0030246~carbohydrate binding,GO:0046872~metal ion binding,	IPR000602:Glycoside hydrolase family 38, N-terminal domain,IPR011013:Galactose mutarotase-like domain,IPR011330:Glycoside hydrolase/deacetylase, beta/alpha-barrel,IPR011682:Glycosyl hydrolase family 38, C-terminal,IPR013780:Glycosyl hydrolase, family 13, all-beta,IPR015341:Glycoside hydrolase, family 38, central domain,IPR027291:Glycoside hydrolase 38/57, N-terminal domain,	mmu00511:Other glycan degradation,		SM00872:SM00872,	Complete proteome,Glycoprotein,Glycosidase,Hydrolase,Metal-binding,Proteomics identification,Reference proteome,Secreted,Signal,Zinc,	active site:Nucleophile,chain:Epididymis-specific alpha-mannosidase,glycosylation site:N-linked (GlcNAc...),metal ion-binding site:Zinc,sequence conflict,signal peptide,	alcohol metabolic process;carbohydrate metabolic process;cellular carbohydrate metabolic process;cellular metabolic process;cellular process;hexose metabolic process;mannose metabolic process;metabolic process;monosaccharide metabolic process;primary metabolic process;small molecule metabolic process	alpha-mannosidase activity;binding;carbohydrate binding;catalytic activity;cation binding;hydrolase activity;hydrolase activity, acting on glycosyl bonds;hydrolase activity, hydrolyzing O-glycosyl compounds;ion binding;mannosidase activity;metal ion binding;transition metal ion binding;zinc ion binding	cell part;cytoplasmic part;extracellular region;intracellular membrane-bounded organelle;intracellular organelle;intracellular part;lysosome;lytic vacuole;membrane-bounded organelle;organelle;vacuole	29.966	6	4	4	21.6	163.434	+	NaN	NaN	NaN	NaN	49.5685	NaN	NaN	NaN	NaN	10.0568	27.7435	4.8373	6.41962	5.56514	12.0817	NaN	NaN	NaN	NaN	NaN	NaN	NaN	NaN	NaN	NaN
Q60772	Cdkn2c	Cyclin-dependent kinase 4 inhibitor C OS=Mus musculus OX=10090 GN=Cdkn2c PE=1 SV=1	0.0457647	0.311246		GO:0000079~regulation of cyclin-dependent protein serine/threonine kinase activity,GO:0000082~G1/S transition of mitotic cell cycle,GO:0007049~cell cycle,GO:0007050~cell cycle arrest,GO:0008285~negative regulation of cell proliferation,GO:0030308~negative regulation of cell growth,GO:0042326~negative regulation of phosphorylation,GO:0045736~negative regulation of cyclin-dependent protein serine/t…	GO:0005634~nucleus,GO:0005737~cytoplasm,	GO:0004861~cyclin-dependent protein serine/threonine kinase inhibitor activity,GO:0019901~protein kinase binding,	IPR002110:Ankyrin repeat,IPR020683:Ankyrin repeat-containing domain,	mmu04110:Cell cycle,mmu05166:HTLV-I infection,mmu05202:Transcriptional misregulation in cancer,		SM00248:ANK,	ANK repeat,Cell cycle,Complete proteome,Reference proteome,Repeat,	chain:Cyclin-dependent kinase 4 inhibitor C,repeat:ANK 1,repeat:ANK 2,repeat:ANK 3,repeat:ANK 4,repeat:ANK 5,	biological regulation;cell cycle arrest;cell cycle process;cell differentiation;cellular developmental process;cellular process;developmental process;G1/S transition of mitotic cell cycle;glial cell differentiation;induction of apoptosis;induction of programmed cell death;negative regulation of biological process;negative regulation of cell cycle;negative regulation of cell growth;negative regula…	cyclin-dependent protein kinase inhibitor activity;cyclin-dependent protein kinase regulator activity;enzyme inhibitor activity;enzyme regulator activity;kinase inhibitor activity;kinase regulator activity;protein kinase inhibitor activity;protein kinase regulator activity;protein serine/threonine kinase inhibitor activity	cell part;cytoplasm;intracellular membrane-bounded organelle;intracellular organelle;intracellular part;membrane-bounded organelle;nucleus;organelle	13.989	17	3	3	9.8	26.8922	+	5.19009	54.331	153.62	12.1092	NaN	98.5683	NaN	NaN	NaN	NaN	17.4216	90.3581	NaN	23.6875	15.1444	NaN	6.78274	40.8772	NaN	NaN	NaN	NaN	NaN	NaN	NaN
Q91WP0	Masp2	Mannan-binding lectin serine protease 2 OS=Mus musculus OX=10090 GN=Masp2 PE=1 SV=1	0.0444081	0.770557		GO:0001867~complement activation, lectin pathway,GO:0002376~immune system process,GO:0006508~proteolysis,GO:0006956~complement activation,GO:0006958~complement activation, classical pathway,GO:0045087~innate immune response,	GO:0005576~extracellular region,GO:0070062~extracellular exosome,	GO:0001855~complement component C4b binding,GO:0004252~serine-type endopeptidase activity,GO:0005509~calcium ion binding,GO:0005515~protein binding,GO:0008233~peptidase activity,GO:0008236~serine-type peptidase activity,GO:0016787~hydrolase activity,GO:0046872~metal ion binding,GO:0048306~calcium-dependent protein binding,	IPR000152:EGF-type aspartate/asparagine hydroxylation site,IPR000436:Sushi/SCR/CCP,IPR000742:Epidermal growth factor-like domain,IPR000859:CUB domain,IPR001254:Peptidase S1,IPR001314:Peptidase S1A, chymotrypsin-type,IPR001881:EGF-like calcium-binding,IPR009003:Trypsin-like cysteine/serine peptidase domain,IPR013032:EGF-like, conserved site,IPR018097:EGF-like calcium-binding, conserved site,IPR024…	mmu04610:Complement and coagulation cascades,mmu05150:Staphylococcus aureus infection,	PIRSF001155:C1r-like complement-activating serine protease,	SM00020:Tryp_SPc,SM00032:CCP,SM00042:CUB,SM00179:EGF_CA,SM00181:EGF,	Alternative splicing,Autocatalytic cleavage,Calcium,Complement pathway,Complete proteome,Disulfide bond,EGF-like domain,Glycoprotein,Hydrolase,Hydroxylation,Immunity,Innate immunity,Metal-binding,Protease,Reference proteome,Repeat,Secreted,Serine protease,Signal,Sushi,	active site:Charge relay system,chain:Mannan-binding lectin serine protease 2,chain:Mannan-binding lectin serine protease 2 A chain,chain:Mannan-binding lectin serine protease 2 B chain,disulfide bond,domain:CUB 1,domain:CUB 2,domain:EGF-like;calcium-binding,domain:Peptidase S1,domain:Sushi 1,domain:Sushi 2,glycosylation site:N-linked (GlcNAc...),metal ion-binding site:Calcium 1,metal ion-binding…	activation of immune response;biological regulation;complement activation;complement activation, classical pathway;complement activation, lectin pathway;defense response;humoral immune response;immune effector process;immune response;immune system process;innate immune response;macromolecule metabolic process;metabolic process;positive regulation of biological process;positive regulation of immun…	binding;calcium ion binding;catalytic activity;cation binding;endopeptidase activity;hydrolase activity;ion binding;metal ion binding;peptidase activity;peptidase activity, acting on L-amino acid peptides;serine hydrolase activity;serine-type endopeptidase activity;serine-type peptidase activity	extracellular region	3.998	1	1	1	3.96	12.8739	+	NaN	NaN	46.3262	18.4806	NaN	NaN	NaN	NaN	NaN	NaN	NaN	NaN	NaN	NaN	NaN	NaN	5.14204	NaN	NaN	NaN	NaN	NaN	NaN	NaN	NaN
Q8K1M6	Dnm1l	Dynamin-1-like protein OS=Mus musculus OX=10090 GN=Dnm1l PE=1 SV=2	0.0443782	0.389709		GO:0000266~mitochondrial fission,GO:0001836~release of cytochrome c from mitochondria,GO:0003374~dynamin polymerization involved in mitochondrial fission,GO:0006897~endocytosis,GO:0007005~mitochondrion organization,GO:0008637~apoptotic mitochondrial changes,GO:0010821~regulation of mitochondrion organization,GO:0012501~programmed cell death,GO:0016559~peroxisome fission,GO:0032459~regulation of p…	GO:0000139~Golgi membrane,GO:0005737~cytoplasm,GO:0005739~mitochondrion,GO:0005741~mitochondrial outer membrane,GO:0005777~peroxisome,GO:0005783~endoplasmic reticulum,GO:0005794~Golgi apparatus,GO:0005829~cytosol,GO:0005874~microtubule,GO:0005903~brush border,GO:0005905~clathrin-coated pit,GO:0015630~microtubule cytoskeleton,GO:0016020~membrane,GO:0030054~cell junction,GO:0030672~synaptic vesicle…	GO:0000166~nucleotide binding,GO:0003924~GTPase activity,GO:0005525~GTP binding,GO:0008017~microtubule binding,GO:0008289~lipid binding,GO:0016787~hydrolase activity,GO:0017137~Rab GTPase binding,GO:0030742~GTP-dependent protein binding,GO:0031625~ubiquitin protein ligase binding,GO:0042803~protein homodimerization activity,	IPR000375:Dynamin central domain,IPR001401:Dynamin, GTPase domain,IPR003130:Dynamin GTPase effector,IPR019762:Dynamin, GTPase region, conserved site,IPR020850:GTPase effector domain, GED,IPR022812:Dynamin,IPR027417:P-loop containing nucleoside triphosphate hydrolase,	mmu04668:TNF signaling pathway,		SM00053:DYNc,SM00302:GED,	Acetylation,Alternative splicing,Cell junction,Coated pit,Complete proteome,Cytoplasm,Cytoplasmic vesicle,Direct protein sequencing,Endocytosis,Glycoprotein,Golgi apparatus,GTP-binding,Hydrolase,Isopeptide bond,Lipid-binding,Membrane,Mitochondrion,Mitochondrion outer membrane,Necrosis,Nucleotide-binding,Peroxisome,Phosphoprotein,Proteomics identification,Reference proteome,S-nitrosylation,Synapse…	chain:Dynamin-1-like protein,domain:GED,modified residue,nucleotide phosphate-binding region:GTP,region of interest:C-terminal dimerization domain,region of interest:Interaction with GSK3B,region of interest:N-terminal dimerization domain,sequence conflict,splice variant,	catabolic process;cellular catabolic process;cellular component organization;cellular component organization at cellular level;cellular component organization or biogenesis;cellular component organization or biogenesis at cellular level;cellular metabolic process;cellular nitrogen compound catabolic process;cellular nitrogen compound metabolic process;cellular process;GTP catabolic process;GTP me…	binding;catalytic activity;GTP binding;GTPase activity;guanyl nucleotide binding;guanyl ribonucleotide binding;hydrolase activity;hydrolase activity, acting on acid anhydrides;hydrolase activity, acting on acid anhydrides, in phosphorus-containing anhydrides;nucleoside-triphosphatase activity;nucleotide binding;purine nucleotide binding;purine ribonucleoside triphosphate binding;purine ribonucleo…	cell part;cytoplasmic part;cytosol;endomembrane system;Golgi apparatus;intracellular membrane-bounded organelle;intracellular organelle;intracellular organelle part;intracellular part;membrane;membrane-bounded organelle;mitochondrial membrane;mitochondrial outer membrane;mitochondrial part;organelle;organelle membrane;organelle outer membrane;organelle part;outer membrane	131.441	36	20	34	126.99	137.306	+	61.2671	5.8129	10.3528	62.3654	10.1671	NaN	NaN	NaN	NaN	17.5581	NaN	112.002	120.429	97.3896	NaN	43.7003	NaN	15.238	44.3297	4.5984	NaN	NaN	NaN	13.5391	NaN
E9Q2B2	Ncor1	Isoform of Q60974, Nuclear receptor corepressor 1 OS=Mus musculus OX=10090 GN=Ncor1 PE=1 SV=1	0.0437135	0.349805		GO:0000122~negative regulation of transcription from RNA polymerase II promoter,GO:0002155~regulation of thyroid hormone mediated signaling pathway,GO:0002361~CD4-positive, CD25-positive, alpha-beta regulatory T cell differentiation,GO:0006351~transcription, DNA-templated,GO:0006355~regulation of transcription, DNA-templated,GO:0006357~regulation of transcription from RNA polymerase II promoter,G…	GO:0000118~histone deacetylase complex,GO:0000790~nuclear chromatin,GO:0005634~nucleus,GO:0005654~nucleoplasm,GO:0005667~transcription factor complex,GO:0005737~cytoplasm,GO:0005829~cytosol,GO:0005876~spindle microtubule,GO:0016020~membrane,GO:0016580~Sin3 complex,GO:0017053~transcriptional repressor complex,GO:0048471~perinuclear region of cytoplasm,	GO:0001012~RNA polymerase II regulatory region DNA binding,GO:0001102~RNA polymerase II activating transcription factor binding,GO:0003677~DNA binding,GO:0003682~chromatin binding,GO:0003700~transcription factor activity, sequence-specific DNA binding,GO:0003714~transcription corepressor activity,GO:0005515~protein binding,GO:0016922~ligand-dependent nuclear receptor binding,GO:0019904~protein do…	IPR001005:SANT/Myb domain,IPR009057:Homeodomain-like,IPR017884:SANT domain,	mmu04919:Thyroid hormone signaling pathway,mmu05202:Transcriptional misregulation in cancer,		SM00717:SANT,	Acetylation,Alternative splicing,Chromatin regulator,Coiled coil,Complete proteome,DNA-binding,Isopeptide bond,Nucleus,Phosphoprotein,Proteomics identification,Receptor,Reference proteome,Repeat,Repressor,Transcription,Transcription regulation,Ubl conjugation,	chain:Nuclear receptor corepressor 1,compositionally biased region:Poly-Ala,compositionally biased region:Poly-Gln,compositionally biased region:Poly-Pro,compositionally biased region:Poly-Ser,compositionally biased region:Pro-rich,domain:SANT 1,domain:SANT 2,modified residue,region of interest:ID1,region of interest:ID2,region of interest:Interaction with C1D,region of interest:Interaction with …	alpha-beta T cell activation;alpha-beta T cell differentiation;anatomical structure development;biological regulation;CD4-positive, alpha-beta T cell activation;CD4-positive, alpha-beta T cell differentiation;CD4-positive, CD25-positive, alpha-beta regulatory T cell differentiation;cell activation;cell differentiation;cellular developmental process;cellular process;chemical homeostasis;cholestero…	binding;chromatin binding;DNA binding;enzyme regulator activity;histone deacetylase regulator activity;hormone receptor binding;nuclear hormone receptor binding;nucleic acid binding;nucleic acid binding transcription factor activity;protein binding;protein binding transcription factor activity;receptor binding;retinoic acid receptor binding;retinoid X receptor binding;sequence-specific DNA bindin…	cell part;cytoplasm;intracellular organelle part;intracellular part;macromolecular complex;nuclear part;nucleoplasm part;organelle part;protein complex;transcription factor complex;transcriptional repressor complex	40.081	5	10	10	27.99	1.59144	+	8.67265	264.217	66.3154	21.7073	5.63879	44.4285	367.167	8.21751	22.2162	39.9893	20.5692	16.4292	5.16935	11.7005	137.491	29.9732	43.8156	NaN	NaN	NaN	33.8874	159.372	145.961	27.5488	NaN
Q8C0E3	Trim47	E3 ubiquitin-protein ligase TRIM47 OS=Mus musculus OX=10090 GN=Trim47 PE=1 SV=2	0.042834	0.396639			GO:0005622~intracellular,GO:0005634~nucleus,GO:0005737~cytoplasm,	GO:0008270~zinc ion binding,GO:0046872~metal ion binding,	IPR000315:Zinc finger, B-box,IPR001841:Zinc finger, RING-type,IPR001870:B30.2/SPRY domain,IPR003879:Butyrophylin-like,IPR006574:SPRY-associated,IPR013083:Zinc finger, RING/FYVE/PHD-type,IPR013320:Concanavalin A-like lectin/glucanase, subgroup,IPR017907:Zinc finger, RING-type, conserved site,			SM00184:RING,SM00336:BBOX,	Alternative splicing,Coiled coil,Complete proteome,Cytoplasm,Metal-binding,Methylation,Nucleus,Phosphoprotein,Reference proteome,Zinc,Zinc-finger,	chain:Tripartite motif-containing protein 47,compositionally biased region:Pro-rich,domain:B30.2/SPRY,modified residue,sequence conflict,splice variant,zinc finger region:B box-type,zinc finger region:RING-type,		binding;cation binding;ion binding;metal ion binding;transition metal ion binding;zinc ion binding	cell part;cytoplasm;intracellular membrane-bounded organelle;intracellular organelle;intracellular part;membrane-bounded organelle;nucleus;organelle	42.691	16	8	11	35.68	4.4455	+	67.2499	NaN	NaN	43.1678	NaN	56.4453	NaN	6.44901	NaN	NaN	NaN	NaN	NaN	NaN	NaN	NaN	NaN	NaN	NaN	202.997	NaN	NaN	NaN	NaN	NaN
Q91VY9	Znf622	Zinc finger protein 622 OS=Mus musculus OX=10090 GN=Znf622 PE=1 SV=1	0.0362732	0.454195											biological regulation;induction of apoptosis;induction of apoptosis by intracellular signals;induction of apoptosis by oxidative stress;induction of programmed cell death;positive regulation of apoptosis;positive regulation of biological process;positive regulation of catalytic activity;positive regulation of cell communication;positive regulation of cell death;positive regulation of cellular pro…	binding;cation binding;ion binding;metal ion binding;nucleic acid binding;transition metal ion binding;zinc ion binding	cell part;cytoplasmic part;Golgi apparatus;intracellular membrane-bounded organelle;intracellular non-membrane-bounded organelle;intracellular organelle;intracellular organelle part;intracellular part;membrane-bounded organelle;non-membrane-bounded organelle;nuclear part;nucleolus;organelle;organelle part	16.937	7	3	3	13.45	6.55013	+	NaN	NaN	NaN	NaN	9.6018	NaN	NaN	NaN	11.4882	NaN	NaN	15.1824	9.43577	21.5207	NaN	4.02819	NaN	NaN	NaN	NaN	NaN	NaN	NaN	NaN	NaN
Q91XB0	Trex1	Three-prime repair exonuclease 1 OS=Mus musculus OX=10090 GN=Trex1 PE=1 SV=2	0.0327359	0.535992		GO:0006259~DNA metabolic process,GO:0035458~cellular response to interferon-beta,	GO:0005634~nucleus,GO:0005737~cytoplasm,GO:0005783~endoplasmic reticulum,GO:0005789~endoplasmic reticulum membrane,GO:0005829~cytosol,GO:0016020~membrane,	GO:0003676~nucleic acid binding,GO:0003690~double-stranded DNA binding,GO:0003697~single-stranded DNA binding,GO:0004518~nuclease activity,GO:0004527~exonuclease activity,GO:0005515~protein binding,GO:0008296~3'-5'-exodeoxyribonuclease activity,GO:0008408~3'-5' exonuclease activity,GO:0008853~exodeoxyribonuclease III activity,GO:0016787~hydrolase activity,GO:0032405~MutLalpha complex binding,GO:0…	IPR012337:Ribonuclease H-like domain,IPR013520:Exonuclease, RNase T/DNA polymerase III,	mmu04623:Cytosolic DNA-sensing pathway,		SM00479:EXOIII,	3D-structure,Complete proteome,Cytoplasm,Direct protein sequencing,Endoplasmic reticulum,Exonuclease,Hydrolase,Magnesium,Membrane,Metal-binding,Nuclease,Nucleus,Phosphoprotein,Reference proteome,Ubl conjugation,	chain:Three prime repair exonuclease 1,helix,modified residue,sequence conflict,strand,turn,	cellular macromolecule metabolic process;cellular metabolic process;cellular nitrogen compound metabolic process;cellular process;cellular response to chemical stimulus;cellular response to cytokine stimulus;cellular response to interferon-beta;cellular response to organic substance;cellular response to stimulus;cellular response to stress;DNA metabolic process;DNA repair;macromolecule metabolic …	3'-5' exonuclease activity;adenyl deoxyribonucleotide binding;adenyl nucleotide binding;binding;catalytic activity;deoxyribonuclease activity;deoxyribonucleotide binding;DNA binding;double-stranded DNA binding;exodeoxyribonuclease activity;exodeoxyribonuclease activity, producing 5'-phosphomonoesters;exodeoxyribonuclease III activity;exonuclease activity;exonuclease activity, active with either r…	cell part;intracellular membrane-bounded organelle;intracellular organelle;intracellular part;membrane-bounded organelle;nucleus;organelle	12.039	10	3	4	9.79	6.23718	+	NaN	NaN	NaN	NaN	NaN	NaN	NaN	NaN	NaN	NaN	NaN	15.745	208.273	NaN	NaN	28.2913	NaN	NaN	NaN	NaN	NaN	NaN	NaN	NaN	NaN
Q8BSQ9	Pbrm1	Protein polybromo-1 OS=Mus musculus OX=10090 GN=Pbrm1 PE=1 SV=4	0.0316915	0.39408		GO:0001890~placenta development,GO:0001974~blood vessel remodeling,GO:0003007~heart morphogenesis,GO:0003349~epicardium-derived cardiac endothelial cell differentiation,GO:0006351~transcription, DNA-templated,GO:0006355~regulation of transcription, DNA-templated,GO:0007507~heart development,GO:0008285~negative regulation of cell proliferation,GO:0016569~covalent chromatin modification,GO:0045893~…	GO:0000776~kinetochore,GO:0005634~nucleus,GO:0005654~nucleoplasm,GO:0090544~BAF-type complex,	GO:0003677~DNA binding,GO:0003682~chromatin binding,GO:0005515~protein binding,	IPR001025:Bromo adjacent homology (BAH) domain,IPR001487:Bromodomain,IPR009071:High mobility group (HMG) box domain,IPR018359:Bromodomain, conserved site,			SM00297:BROMO,SM00398:HMG,SM00439:BAH,	3D-structure,Acetylation,Alternative splicing,Bromodomain,Chromatin regulator,Coiled coil,Complete proteome,DNA-binding,Isopeptide bond,Nucleus,Phosphoprotein,Proteomics identification,Reference proteome,Repeat,Transcription,Transcription regulation,Tumor suppressor,Ubl conjugation,	chain:Protein polybromo-1,compositionally biased region:Poly-Asp,compositionally biased region:Pro-rich,DNA-binding region:HMG box,domain:BAH 1,domain:BAH 2,domain:Bromo 1,domain:Bromo 2,domain:Bromo 3,domain:Bromo 4,domain:Bromo 5,domain:Bromo 6,helix,modified residue,sequence conflict,splice variant,strand,turn,	anatomical structure development;anatomical structure morphogenesis;biological regulation;biosynthetic process;blood vessel remodeling;cardiac cell development;cardiac cell differentiation;cardiac endothelial cell differentiation;cardiac vascular smooth muscle cell development;cell development;cell differentiation;cellular biosynthetic process;cellular component organization;cellular component or…	binding;chromatin binding;DNA binding;nucleic acid binding	cell part;chromosomal part;intracellular membrane-bounded organelle;intracellular non-membrane-bounded organelle;intracellular organelle;intracellular organelle part;intracellular part;kinetochore;macromolecular complex;membrane-bounded organelle;non-membrane-bounded organelle;nucleus;organelle;organelle part;protein complex	73.939	10	17	21	69.9	71.6382	+	NaN	NaN	NaN	NaN	NaN	289.164	NaN	66.0222	9.09189	NaN	NaN	564.943	434.219	472.397	NaN	NaN	NaN	NaN	NaN	NaN	44.6472	NaN	NaN	NaN	NaN
Q68FM4	Ptprm	Isoform of P28828, Ptprm protein OS=Mus musculus OX=10090 GN=Ptprm PE=1 SV=1	0.0267499	0.697105		GO:0001937~negative regulation of endothelial cell proliferation,GO:0006470~protein dephosphorylation,GO:0007155~cell adhesion,GO:0007156~homophilic cell adhesion via plasma membrane adhesion molecules,GO:0007165~signal transduction,GO:0010596~negative regulation of endothelial cell migration,GO:0010842~retina layer formation,GO:0016311~dephosphorylation,GO:0016525~negative regulation of angiogen…	GO:0005737~cytoplasm,GO:0005911~cell-cell junction,GO:0005913~cell-cell adherens junction,GO:0016020~membrane,GO:0016021~integral component of membrane,GO:0030027~lamellipodium,GO:0048471~perinuclear region of cytoplasm,	GO:0004721~phosphoprotein phosphatase activity,GO:0004725~protein tyrosine phosphatase activity,GO:0005001~transmembrane receptor protein tyrosine phosphatase activity,GO:0016787~hydrolase activity,GO:0016791~phosphatase activity,GO:0042802~identical protein binding,GO:0045296~cadherin binding,	IPR000242:Protein-tyrosine phosphatase, receptor/non-receptor type,IPR000387:Protein-tyrosine/Dual specificity phosphatase,IPR000998:MAM domain,IPR003595:Protein-tyrosine phosphatase, catalytic,IPR003599:Immunoglobulin subtype,IPR003961:Fibronectin, type III,IPR007110:Immunoglobulin-like domain,IPR013151:Immunoglobulin,IPR013320:Concanavalin A-like lectin/glucanase, subgroup,IPR013783:Immunoglobu…	mmu04514:Cell adhesion molecules (CAMs),mmu04520:Adherens junction,		SM00060:FN3,SM00137:MAM,SM00194:PTPc,SM00404:PTPc_motif,SM00409:IG,	Cell adhesion,Complete proteome,Disulfide bond,Glycoprotein,Hydrolase,Immunoglobulin domain,Membrane,Phosphoprotein,Protein phosphatase,Receptor,Reference proteome,Repeat,Signal,Transmembrane,Transmembrane helix,	active site:Phosphocysteine intermediate,chain:Receptor-type tyrosine-protein phosphatase mu,disulfide bond,domain:Fibronectin type-III 1,domain:Fibronectin type-III 2,domain:Fibronectin type-III 3,domain:Fibronectin type-III 4,domain:Ig-like C2-type,domain:MAM,domain:Tyrosine-protein phosphatase 1,domain:Tyrosine-protein phosphatase 2,glycosylation site:N-linked (GlcNAc...),modified residue,sequ…	biological regulation;cellular macromolecule metabolic process;cellular metabolic process;cellular process;cellular protein metabolic process;dephosphorylation;macromolecule metabolic process;macromolecule modification;metabolic process;peptidyl-tyrosine dephosphorylation;phosphate-containing compound metabolic process;phosphorus metabolic process;positive regulation of biological process;positiv…	catalytic activity;hydrolase activity;hydrolase activity, acting on ester bonds;phosphatase activity;phosphoprotein phosphatase activity;phosphoric ester hydrolase activity;protein tyrosine phosphatase activity	cell part;cell projection;lamellipodium;membrane	35.91	7	7	8	28.58	1.67221	+	43.9563	63.4931	60.0764	NaN	NaN	NaN	NaN	NaN	17.1069	49.2008	NaN	NaN	NaN	4.93026	119.513	8.27232	35.7143	NaN	NaN	NaN	30.2739	NaN	NaN	58.5203	NaN
E9Q179	Grsf1	Isoform of Q8C5Q4, G-rich sequence factor 1 OS=Mus musculus OX=10090 GN=Grsf1 PE=1 SV=1	0.0246775	0.6811		GO:0006396~RNA processing,GO:0006397~mRNA processing,GO:0008033~tRNA processing,GO:0009952~anterior/posterior pattern specification,GO:0016331~morphogenesis of embryonic epithelium,	GO:0005737~cytoplasm,GO:0005739~mitochondrion,GO:0035770~ribonucleoprotein granule,GO:0042645~mitochondrial nucleoid,	GO:0000166~nucleotide binding,GO:0003676~nucleic acid binding,GO:0003723~RNA binding,GO:0044822~poly(A) RNA binding,	IPR000504:RNA recognition motif domain,IPR012677:Nucleotide-binding, alpha-beta plait,			SM00360:RRM,	Complete proteome,Cytoplasm,Mitochondrion,Mitochondrion nucleoid,mRNA processing,Phosphoprotein,Proteomics identification,Reference proteome,Repeat,RNA-binding,Transit peptide,tRNA processing,	chain:G-rich sequence factor 1,compositionally biased region:Ala-rich,domain:RRM 1,domain:RRM 2,domain:RRM 3,modified residue,sequence conflict,	anatomical structure morphogenesis;anterior/posterior pattern specification;developmental process;embryonic morphogenesis;morphogenesis of an epithelium;morphogenesis of embryonic epithelium;pattern specification process;regionalization;tissue morphogenesis	binding;nucleic acid binding;nucleotide binding	cell part;cytoplasmic part;intracellular membrane-bounded organelle;intracellular organelle;intracellular part;membrane-bounded organelle;mitochondrion;organelle	16.841	9	3	3	11.67	22.7701	+	NaN	NaN	NaN	NaN	NaN	NaN	NaN	NaN	NaN	NaN	10.4202	NaN	8.68751	4.95132	NaN	NaN	NaN	NaN	NaN	NaN	NaN	NaN	NaN	NaN	NaN
A2AF47	Dock11	Dedicator of cytokinesis protein 11 OS=Mus musculus OX=10090 GN=Dock11 PE=1 SV=1	0.0224803	0.537967		GO:0007264~small GTPase mediated signal transduction,	GO:0005622~intracellular,	GO:0005085~guanyl-nucleotide exchange factor activity,GO:0005089~Rho guanyl-nucleotide exchange factor activity,GO:0017048~Rho GTPase binding,	IPR001849:Pleckstrin homology domain,IPR010703:Dedicator of cytokinesis C-terminal,IPR011993:Pleckstrin homology-like domain,IPR016024:Armadillo-type fold,IPR021816:Dedicator of cytokinesis C/D, N-terminal,IPR026791:Dedicator of cytokinesis,IPR027007:DHR-1 domain,IPR027357:DHR-2 domain,			SM00233:PH,	Complete proteome,Guanine-nucleotide releasing factor,Phosphoprotein,Proteomics identification,Reference proteome,	chain:Dedicator of cytokinesis protein 11,domain:DHR-1,domain:DHR-2,domain:PH,modified residue,region of interest:Interaction with activated CDC42,sequence conflict,	biological regulation;cellular process;cellular response to stimulus;intracellular signal transduction;regulation of biological process;regulation of cellular process;response to stimulus;signal transduction;small GTPase mediated signal transduction	binding;enzyme regulator activity;GTPase regulator activity;guanyl-nucleotide exchange factor activity;lipid binding;nucleoside-triphosphatase regulator activity;phospholipid binding;Ras guanyl-nucleotide exchange factor activity;Rho guanyl-nucleotide exchange factor activity;small GTPase regulator activity		93.65	12	24	28	83.72	0.860521	+	935.584	NaN	70.261	255.6	23.0169	82.4979	226.322	35.1775	12.2705	NaN	NaN	22.2852	52.0573	1133.22	NaN	954.376	92.1404	78.5724	NaN	143.797	46.7572	NaN	NaN	10.2048	21.7417
Q8K194	Snrnp27	U4/U6.U5 small nuclear ribonucleoprotein 27 kDa protein OS=Mus musculus OX=10090 GN=Snrnp27 PE=1 SV=1	0.0222167	0.65195		GO:0006397~mRNA processing,GO:0008380~RNA splicing,	GO:0005634~nucleus,GO:0071011~precatalytic spliceosome,		IPR013957:Domain of unknown function DUF1777,	mmu03040:Spliceosome,			Alternative splicing,Complete proteome,mRNA processing,mRNA splicing,Nucleus,Phosphoprotein,Reference proteome,	chain:U4/U6.U5 small nuclear ribonucleoprotein 27 kDa protein,compositionally biased region:Arg-rich,modified residue,splice variant,	cellular macromolecule metabolic process;cellular metabolic process;cellular nitrogen compound metabolic process;cellular process;macromolecule metabolic process;metabolic process;mRNA metabolic process;mRNA processing;nitrogen compound metabolic process;nucleic acid metabolic process;nucleobase-containing compound metabolic process;primary metabolic process;RNA metabolic process;RNA processing;R…		cell part;intracellular membrane-bounded organelle;intracellular organelle;intracellular part;membrane-bounded organelle;nucleus;organelle	9.786	21	3	4	9.83	4.78954	+	NaN	10.6557	NaN	NaN	NaN	11.7144	NaN	NaN	5.60183	NaN	NaN	NaN	NaN	15.8817	11.706	NaN	15.263	NaN	NaN	NaN	NaN	NaN	16.4979	NaN	16.6479
Q99LH1	Gnl2	Nucleolar GTP-binding protein 2 OS=Mus musculus OX=10090 GN=Gnl2 PE=1 SV=2	0.0220633	0.595912		GO:0042254~ribosome biogenesis,	GO:0005634~nucleus,GO:0005730~nucleolus,GO:0016020~membrane,	GO:0000166~nucleotide binding,GO:0003924~GTPase activity,GO:0005525~GTP binding,GO:0044822~poly(A) RNA binding,	IPR006073:GTP binding domain,IPR012971:Nucleolar GTP-binding protein 2, N-terminal domain,IPR023179:GTP-binding protein, orthogonal bundle domain,IPR024929:Nucleolar GTP-binding protein 2,IPR027417:P-loop containing nucleoside triphosphate hydrolase,	mmu03008:Ribosome biogenesis in eukaryotes,			Acetylation,Coiled coil,Complete proteome,GTP-binding,Nucleotide-binding,Nucleus,Phosphoprotein,Proteomics identification,Reference proteome,Ribosome biogenesis,	chain:Nucleolar GTP-binding protein 2,modified residue,nucleotide phosphate-binding region:GTP,sequence conflict,	cellular component biogenesis;cellular component biogenesis at cellular level;cellular component organization or biogenesis;cellular component organization or biogenesis at cellular level;cellular process;ribonucleoprotein complex biogenesis;ribosome biogenesis	binding;catalytic activity;GTP binding;GTPase activity;guanyl nucleotide binding;guanyl ribonucleotide binding;hydrolase activity;hydrolase activity, acting on acid anhydrides;hydrolase activity, acting on acid anhydrides, in phosphorus-containing anhydrides;nucleoside-triphosphatase activity;nucleotide binding;purine nucleotide binding;purine ribonucleoside triphosphate binding;purine ribonucleo…	cell part;intracellular non-membrane-bounded organelle;intracellular organelle;intracellular organelle part;intracellular part;non-membrane-bounded organelle;nuclear part;nucleolus;organelle;organelle part	14.715	5	4	4	12.45	4.6248	+	NaN	NaN	NaN	NaN	NaN	19.0641	42.6899	NaN	NaN	NaN	NaN	6.18308	NaN	26.8429	17.2285	NaN	NaN	NaN	NaN	NaN	NaN	NaN	NaN	NaN	NaN
B2RRE7	Otud4	OTU domain-containing protein 4 OS=Mus musculus OX=10090 GN=Otud4 PE=1 SV=1	0.0219062	0.626362		GO:0006508~proteolysis,GO:0071108~protein K48-linked deubiquitination,		GO:0004843~thiol-dependent ubiquitin-specific protease activity,GO:0008233~peptidase activity,GO:0008234~cysteine-type peptidase activity,GO:0016787~hydrolase activity,GO:0036459~thiol-dependent ubiquitinyl hydrolase activity,GO:0044822~poly(A) RNA binding,	IPR003323:Ovarian tumour, otubain,				Acetylation,Complete proteome,Hydrolase,Phosphoprotein,Protease,Proteomics identification,Reference proteome,Thiol protease,Ubl conjugation pathway,					40.139	7	6	6	24.98	27.7432	+	NaN	NaN	NaN	5.72154	16.7789	7.87201	4.52191	NaN	NaN	9.92533	NaN	5.57546	11.4158	NaN	NaN	NaN	6.45987	NaN	NaN	NaN	NaN	NaN	NaN	NaN	NaN
A0A0N4SVQ6	Ergic2	Isoform of Q9CR89, Endoplasmic reticulum-Golgi intermediate compartment protein 2 (Fragment) OS=Mus musculus OX=10090 GN=Ergic2 PE=1 SV=1	0.0216732	0.703626		GO:0006810~transport,GO:0006888~ER to Golgi vesicle-mediated transport,GO:0006890~retrograde vesicle-mediated transport, Golgi to ER,GO:0016192~vesicle-mediated transport,	GO:0005634~nucleus,GO:0005730~nucleolus,GO:0005737~cytoplasm,GO:0005783~endoplasmic reticulum,GO:0005789~endoplasmic reticulum membrane,GO:0005793~endoplasmic reticulum-Golgi intermediate compartment,GO:0005794~Golgi apparatus,GO:0016020~membrane,GO:0016021~integral component of membrane,GO:0033116~endoplasmic reticulum-Golgi intermediate compartment membrane,GO:0043231~intracellular membrane-bou…		IPR012936:Endoplasmic reticulum vesicle transporter, C-terminal,				Alternative splicing,Complete proteome,Cytoplasm,Endoplasmic reticulum,ER-Golgi transport,Golgi apparatus,Membrane,Nucleus,Proteomics identification,Reference proteome,Transmembrane,Transmembrane helix,Transport,	chain:Endoplasmic reticulum-Golgi intermediate compartment protein 2,sequence conflict,splice variant,topological domain:Cytoplasmic,topological domain:Lumenal,transmembrane region,				6.527	7	1	1	5.11	4.3345	+	NaN	NaN	NaN	NaN	NaN	NaN	NaN	NaN	NaN	NaN	20.8947	NaN	NaN	8.94394	NaN	NaN	NaN	NaN	NaN	NaN	NaN	NaN	NaN	NaN	NaN
Q99ME9	Gtpbp4	Nucleolar GTP-binding protein 1 OS=Mus musculus OX=10090 GN=Gtpbp4 PE=1 SV=3	0.0207626	0.606077		GO:0000079~regulation of cyclin-dependent protein serine/threonine kinase activity,GO:0000463~maturation of LSU-rRNA from tricistronic rRNA transcript (SSU-rRNA, 5.8S rRNA, LSU-rRNA),GO:0001649~osteoblast differentiation,GO:0008156~negative regulation of DNA replication,GO:0008285~negative regulation of cell proliferation,GO:0022408~negative regulation of cell-cell adhesion,GO:0030336~negative re…	GO:0005634~nucleus,GO:0005730~nucleolus,GO:0005737~cytoplasm,GO:0005794~Golgi apparatus,GO:0016020~membrane,GO:0031965~nuclear membrane,GO:0048471~perinuclear region of cytoplasm,	GO:0000166~nucleotide binding,GO:0003924~GTPase activity,GO:0005525~GTP binding,GO:0044822~poly(A) RNA binding,	IPR005225:Small GTP-binding protein domain,IPR006073:GTP binding domain,IPR010674:Nucleolar GTP-binding protein 1, Rossman-fold domain,IPR012973:NOG, C-terminal,IPR024926:Nucleolar GTP-binding protein 1,IPR027417:P-loop containing nucleoside triphosphate hydrolase,	mmu03008:Ribosome biogenesis in eukaryotes,	PIRSF038919:nucleolar GTP-binding protein 1,		Acetylation,Complete proteome,GTP-binding,Nucleotide-binding,Nucleus,Phosphoprotein,Reference proteome,Ribosome biogenesis,	chain:Nucleolar GTP-binding protein 1,modified residue,nucleotide phosphate-binding region:GTP,sequence conflict,	biological regulation;cellular component biogenesis;cellular component biogenesis at cellular level;cellular component organization or biogenesis;cellular component organization or biogenesis at cellular level;cellular process;negative regulation of binding;negative regulation of biological process;negative regulation of biosynthetic process;negative regulation of cell adhesion;negative regulatio…	binding;catalytic activity;GTP binding;GTPase activity;guanyl nucleotide binding;guanyl ribonucleotide binding;hydrolase activity;hydrolase activity, acting on acid anhydrides;hydrolase activity, acting on acid anhydrides, in phosphorus-containing anhydrides;nucleoside-triphosphatase activity;nucleotide binding;purine nucleotide binding;purine ribonucleoside triphosphate binding;purine ribonucleo…	cell part;cytoplasmic part;Golgi apparatus;intracellular membrane-bounded organelle;intracellular non-membrane-bounded organelle;intracellular organelle;intracellular organelle part;intracellular part;membrane;membrane-bounded organelle;non-membrane-bounded organelle;nuclear membrane;nuclear part;nucleolus;nucleus;organelle;organelle membrane;organelle part;perinuclear region of cytoplasm	33.733	12	8	9	31.56	130.045	+	NaN	NaN	NaN	4.5351	NaN	NaN	NaN	NaN	NaN	NaN	NaN	22.0069	19.7906	NaN	NaN	NaN	NaN	NaN	NaN	NaN	NaN	NaN	NaN	NaN	NaN
G5E837	Hcfc2	Isoform of Q9D968, Host cell factor 2 OS=Mus musculus OX=10090 GN=Hcfc2 PE=1 SV=1	0.0204587	0.69539		GO:0000122~negative regulation of transcription from RNA polymerase II promoter,	GO:0005634~nucleus,GO:0005654~nucleoplasm,GO:0005737~cytoplasm,GO:0005886~plasma membrane,		IPR003961:Fibronectin, type III,IPR006652:Kelch repeat type 1,IPR013783:Immunoglobulin-like fold,IPR015915:Kelch-type beta propeller,IPR015916:Galactose oxidase, beta-propeller,	mmu05168:Herpes simplex infection,		SM00060:FN3,	3D-structure,Complete proteome,Kelch repeat,Proteomics identification,Reference proteome,Repeat,	chain:Host cell factor 2,domain:Fibronectin type-III 1,domain:Fibronectin type-III 2,helix,strand,			cell part;cytoplasm;intracellular part	15.95	4	3	3	9.88	19.9185	+	NaN	NaN	NaN	24.1009	NaN	34.0744	NaN	NaN	16.5241	71.016	NaN	122.504	60.3231	140.973	NaN	93.4538	NaN	NaN	NaN	63.9381	NaN	NaN	NaN	39.4027	NaN
P05622	Pdgfrb	Platelet-derived growth factor receptor beta OS=Mus musculus OX=10090 GN=Pdgfrb PE=1 SV=2	0.0204404	0.648086		GO:0001568~blood vessel development,GO:0001701~in utero embryonic development,GO:0001822~kidney development,GO:0001894~tissue homeostasis,GO:0006024~glycosaminoglycan biosynthetic process,GO:0006468~protein phosphorylation,GO:0006807~nitrogen compound metabolic process,GO:0006935~chemotaxis,GO:0007165~signal transduction,GO:0007169~transmembrane receptor protein tyrosine kinase signaling pathway,…	GO:0005634~nucleus,GO:0005737~cytoplasm,GO:0005764~lysosome,GO:0005886~plasma membrane,GO:0005925~focal adhesion,GO:0009986~cell surface,GO:0016020~membrane,GO:0016021~integral component of membrane,GO:0016023~cytoplasmic, membrane-bounded vesicle,GO:0016324~apical plasma membrane,GO:0031226~intrinsic component of plasma membrane,GO:0031410~cytoplasmic vesicle,GO:0043202~lysosomal lumen,GO:007006…	GO:0000166~nucleotide binding,GO:0004672~protein kinase activity,GO:0004713~protein tyrosine kinase activity,GO:0004714~transmembrane receptor protein tyrosine kinase activity,GO:0004871~signal transducer activity,GO:0005017~platelet-derived growth factor-activated receptor activity,GO:0005019~platelet-derived growth factor beta-receptor activity,GO:0005102~receptor binding,GO:0005161~platelet-de…	IPR000719:Protein kinase, catalytic domain,IPR001245:Serine-threonine/tyrosine-protein kinase catalytic domain,IPR001824:Tyrosine-protein kinase, receptor class III, conserved site,IPR003598:Immunoglobulin subtype 2,IPR003599:Immunoglobulin subtype,IPR007110:Immunoglobulin-like domain,IPR008266:Tyrosine-protein kinase, active site,IPR011009:Protein kinase-like domain,IPR013151:Immunoglobulin,IPR0…	mmu04010:MAPK signaling pathway,mmu04014:Ras signaling pathway,mmu04015:Rap1 signaling pathway,mmu04020:Calcium signaling pathway,mmu04151:PI3K-Akt signaling pathway,mmu04510:Focal adhesion,mmu04540:Gap junction,mmu04810:Regulation of actin cytoskeleton,mmu05166:HTLV-I infection,mmu05200:Pathways in cancer,mmu05206:MicroRNAs in cancer,mmu05214:Glioma,mmu05215:Prostate cancer,mmu05218:Melanoma,mmu…	PIRSF000615:tyrosine-protein kinase, CSF-1/PDGF receptor type,PIRSF500948:beta-type platelet-derived growth factor receptor [Parent=PIRSF000615],	SM00219:TyrKc,SM00408:IGc2,SM00409:IG,	3D-structure,ATP-binding,Cell membrane,Chemotaxis,Complete proteome,Cytoplasmic vesicle,Developmental protein,Direct protein sequencing,Disulfide bond,Glycoprotein,Immunoglobulin domain,Kinase,Lysosome,Membrane,Nucleotide-binding,Phosphoprotein,Proteomics identification,Receptor,Reference proteome,Repeat,Signal,Transferase,Transmembrane,Transmembrane helix,Tyrosine-protein kinase,Ubl conjugation,	active site:Proton acceptor,binding site:ATP,chain:Beta-type platelet-derived growth factor receptor,disulfide bond,domain:Ig-like C2-type 1,domain:Ig-like C2-type 2,domain:Ig-like C2-type 3,domain:Ig-like C2-type 4,domain:Ig-like C2-type 5,domain:Protein kinase,glycosylation site:N-linked (GlcNAc...),modified residue,nucleotide phosphate-binding region:ATP,signal peptide,topological domain:Cytop…	actin cytoskeleton organization;actin filament-based process;actomyosin structure organization;adrenal gland development;anatomical structure development;anatomical structure formation involved in morphogenesis;anatomical structure homeostasis;anatomical structure morphogenesis;aorta morphogenesis;artery morphogenesis;biological regulation;blood vessel morphogenesis;cardiac cell differentiation;c…	adenyl nucleotide binding;adenyl ribonucleotide binding;ATP binding;binding;catalytic activity;growth factor binding;kinase activity;molecular transducer activity;nucleotide binding;phosphotransferase activity, alcohol group as acceptor;platelet-derived growth factor beta-receptor activity;platelet-derived growth factor binding;platelet-derived growth factor-activated receptor activity;protein bi…	apical plasma membrane;cell part;cytoplasm;cytoplasmic membrane-bounded vesicle;cytoplasmic part;cytoplasmic vesicle;integral to membrane;integral to plasma membrane;intracellular membrane-bounded organelle;intracellular organelle;intracellular organelle lumen;intracellular organelle part;intracellular part;intrinsic to membrane;intrinsic to plasma membrane;lysosomal lumen;membrane part;membrane-…	79.382	17	16	19	59.2	53.2499	+	NaN	NaN	NaN	NaN	NaN	NaN	NaN	NaN	18.2656	NaN	NaN	NaN	NaN	199.899	NaN	NaN	72.5177	NaN	NaN	NaN	NaN	NaN	NaN	NaN	NaN
Q4PJX1	Odr4	Protein odr-4 homolog OS=Mus musculus OX=10090 GN=Odr4 PE=1 SV=2	0.0203239	0.810851												binding;catalytic activity;cation binding;ion binding;metal ion binding;oxidoreductase activity;transition metal ion binding;zinc ion binding	cell part;integral to membrane;intrinsic to membrane;membrane part	26.103	14	6	8	23.21	19.8036	+	NaN	NaN	NaN	NaN	NaN	NaN	NaN	NaN	NaN	NaN	NaN	6.24104	14.5924	14.8914	NaN	21.6899	NaN	NaN	NaN	NaN	NaN	NaN	NaN	NaN	NaN
Q8R480	Nup85	Nuclear pore complex protein Nup85 OS=Mus musculus OX=10090 GN=Nup85 PE=1 SV=1	0.0195219	0.650474		GO:0006406~mRNA export from nucleus,GO:0006606~protein import into nucleus,GO:0006810~transport,GO:0006935~chemotaxis,GO:0015031~protein transport,GO:0019221~cytokine-mediated signaling pathway,GO:0030032~lamellipodium assembly,GO:0045893~positive regulation of transcription, DNA-templated,GO:0048246~macrophage chemotaxis,GO:0051028~mRNA transport,	GO:0000775~chromosome, centromeric region,GO:0000776~kinetochore,GO:0000777~condensed chromosome kinetochore,GO:0005634~nucleus,GO:0005643~nuclear pore,GO:0005694~chromosome,GO:0005737~cytoplasm,GO:0005819~spindle,GO:0005856~cytoskeleton,GO:0005886~plasma membrane,GO:0016020~membrane,GO:0031080~nuclear pore outer ring,GO:0031965~nuclear membrane,	GO:0017056~structural constituent of nuclear pore,GO:0031727~CCR2 chemokine receptor binding,	IPR011502:Nucleoporin Nup85-like,	mmu03013:RNA transport,			Acetylation,Centromere,Chromosome,Complete proteome,Cytoplasm,Cytoskeleton,Kinetochore,Membrane,mRNA transport,Nuclear pore complex,Nucleus,Protein transport,Proteomics identification,Reference proteome,Translocation,Transport,	chain:Nuclear pore complex protein Nup85,modified residue,sequence conflict,	biological regulation;cell chemotaxis;cell migration;cell motility;cell projection assembly;cell projection organization;cell surface receptor linked signaling pathway;cellular component assembly;cellular component assembly at cellular level;cellular component movement;cellular component organization;cellular component organization at cellular level;cellular component organization or biogenesis;c…	binding;CCR chemokine receptor binding;CCR2 chemokine receptor binding;chemokine receptor binding;cytokine receptor binding;G-protein-coupled receptor binding;protein binding;receptor binding	cell part;chromosomal part;condensed chromosome kinetochore;cytoplasm;cytoskeletal part;intracellular non-membrane-bounded organelle;intracellular organelle;intracellular organelle part;intracellular part;kinetochore;macromolecular complex;membrane;membrane part;non-membrane-bounded organelle;nuclear membrane;nuclear part;Nup107-160 complex;organelle;organelle membrane;organelle part;plasma membr…	20.492	8	6	7	19.56	7.25524	+	469.98	NaN	NaN	NaN	NaN	NaN	NaN	33.4272	6.39858	NaN	NaN	NaN	13.2443	14.9162	NaN	NaN	35.7561	NaN	NaN	NaN	NaN	NaN	NaN	NaN	NaN
Q3TZZ7	Esyt2	Extended synaptotagmin-2 OS=Mus musculus OX=10090 GN=Esyt2 PE=1 SV=1	0.0184789	0.713248		GO:0006810~transport,GO:0006869~lipid transport,GO:0006897~endocytosis,GO:0098609~cell-cell adhesion,	GO:0005783~endoplasmic reticulum,GO:0005886~plasma membrane,GO:0005887~integral component of plasma membrane,GO:0005913~cell-cell adherens junction,GO:0016020~membrane,GO:0016021~integral component of membrane,GO:0031227~intrinsic component of endoplasmic reticulum membrane,GO:0031234~extrinsic component of cytoplasmic side of plasma membrane,GO:0044232~organelle membrane contact site,	GO:0005509~calcium ion binding,GO:0005544~calcium-dependent phospholipid binding,GO:0008289~lipid binding,GO:0008429~phosphatidylethanolamine binding,GO:0031210~phosphatidylcholine binding,GO:0035091~phosphatidylinositol binding,GO:0042802~identical protein binding,GO:0046872~metal ion binding,GO:0098641~cadherin binding involved in cell-cell adhesion,	IPR000008:C2 calcium-dependent membrane targeting,			SM00239:C2,	Alternative splicing,Calcium,Cell membrane,Complete proteome,Endocytosis,Endoplasmic reticulum,Lipid transport,Lipid-binding,Membrane,Metal-binding,Phosphoprotein,Reference proteome,Repeat,Transmembrane,Transmembrane helix,Transport,	chain:Extended synaptotagmin-2,compositionally biased region:Poly-Ser,domain:C2 1,domain:C2 2,domain:C2 3,modified residue,splice variant,transmembrane region,			cell part;integral to membrane;intrinsic to membrane;membrane;membrane part;plasma membrane	86.953	29	20	25	79.22	12.0333	+	61.2242	NaN	74.9947	54.5971	NaN	39.0959	NaN	10.9981	NaN	128.432	NaN	NaN	8.29117	192.903	NaN	74.1923	11.2717	NaN	NaN	137.797	41.7041	343.752	NaN	57.6575	159.527
Q8BRH0	Tmtc3	Protein O-mannosyl-transferase TMTC3 OS=Mus musculus OX=10090 GN=Tmtc3 PE=1 SV=2	0.0180822	0.770711		GO:0009791~post-embryonic development,GO:0010468~regulation of gene expression,GO:0030154~cell differentiation,GO:0030324~lung development,GO:0048286~lung alveolus development,GO:0048747~muscle fiber development,GO:0060447~bud outgrowth involved in lung branching,	GO:0016020~membrane,GO:0016021~integral component of membrane,		IPR001440:Tetratricopeptide TPR-1,IPR011990:Tetratricopeptide-like helical,IPR013026:Tetratricopeptide repeat-containing domain,IPR013105:Tetratricopeptide TPR2,IPR013618:Domain of unknown function DUF1736,IPR019734:Tetratricopeptide repeat,			SM00028:TPR,	Alternative splicing,Complete proteome,Glycoprotein,Membrane,Phosphoprotein,Proteomics identification,Reference proteome,Repeat,TPR repeat,Transmembrane,Transmembrane helix,	chain:Transmembrane and TPR repeat-containing protein 3,glycosylation site:N-linked (GlcNAc...),modified residue,repeat:TPR 1,repeat:TPR 10,repeat:TPR 2,repeat:TPR 3,repeat:TPR 4,repeat:TPR 5,repeat:TPR 6,repeat:TPR 7,repeat:TPR 8,repeat:TPR 9,sequence conflict,splice variant,transmembrane region,	anatomical structure development;axis elongation;biological regulation;branch elongation of an epithelium;bud outgrowth involved in lung branching;cell development;cellular developmental process;cellular process;developmental growth;developmental growth involved in morphogenesis;developmental process;growth;lung alveolus development;muscle cell development;muscle fiber development;post-embryonic …		cell part;integral to membrane;intrinsic to membrane;membrane part	23.862	7	6	9	20.76	22.1441	+	126.309	NaN	40.9708	48.0775	37.8115	NaN	170.793	20.3051	77.0556	NaN	NaN	48.5726	133.211	23.0091	26.9225	9.01274	NaN	NaN	NaN	69.0878	NaN	65.5397	77.3791	31.4842	NaN
Q9Z0K8	Vnn1	Pantetheinase OS=Mus musculus OX=10090 GN=Vnn1 PE=1 SV=3	0.0165464	0.903525		GO:0002526~acute inflammatory response,GO:0002544~chronic inflammatory response,GO:0006768~biotin metabolic process,GO:0006807~nitrogen compound metabolic process,GO:0006954~inflammatory response,GO:0007417~central nervous system development,GO:0015939~pantothenate metabolic process,GO:0016337~single organismal cell-cell adhesion,GO:0033089~positive regulation of T cell differentiation in thymus,…	GO:0005615~extracellular space,GO:0005886~plasma membrane,GO:0016020~membrane,GO:0016021~integral component of membrane,GO:0031225~anchored component of membrane,GO:0070062~extracellular exosome,	GO:0016787~hydrolase activity,GO:0016810~hydrolase activity, acting on carbon-nitrogen (but not peptide) bonds,GO:0016811~hydrolase activity, acting on carbon-nitrogen (but not peptide) bonds, in linear amides,GO:0017159~pantetheine hydrolase activity,GO:0034235~GPI anchor binding,	IPR003010:Carbon-nitrogen hydrolase,IPR012101:Biotinidase, eukaryotic,	mmu00770:Pantothenate and CoA biosynthesis,	PIRSF011861:biotinidase, eukaryotic type,		Cell membrane,Complete proteome,Direct protein sequencing,Glycoprotein,GPI-anchor,Hydrolase,Lipoprotein,Membrane,Reference proteome,Signal,	chain:Pantetheinase,domain:CN hydrolase,glycosylation site:N-linked (GlcNAc...),lipid moiety-binding region:GPI-anchor amidated asparagine,propeptide:Removed in mature form,sequence conflict,signal peptide,	acute inflammatory response;amine metabolic process;biological adhesion;biological regulation;carboxylic acid metabolic process;cell adhesion;cell-cell adhesion;cellular amine metabolic process;cellular amino acid metabolic process;cellular ketone metabolic process;cellular metabolic process;cellular modified amino acid metabolic process;cellular nitrogen compound metabolic process;cellular proce…	binding;catalytic activity;GPI anchor binding;hydrolase activity;hydrolase activity, acting on carbon-nitrogen (but not peptide) bonds;hydrolase activity, acting on carbon-nitrogen (but not peptide) bonds, in linear amides;lipid binding;pantetheine hydrolase activity;phosphatidylinositol binding;phospholipid binding	anchored to membrane;cell part;integral to membrane;intrinsic to membrane;membrane;membrane part;plasma membrane	4.789	4	2	2	4.57	6.43003	+	NaN	NaN	NaN	NaN	12.2378	NaN	NaN	NaN	NaN	NaN	NaN	NaN	NaN	14.6425	NaN	NaN	NaN	NaN	NaN	NaN	NaN	NaN	NaN	NaN	NaN
Q9DB40	Med27	Mediator of RNA polymerase II transcription subunit 27 OS=Mus musculus OX=10090 GN=Med27 PE=2 SV=2	0.0162567	0.719125		GO:0006351~transcription, DNA-templated,GO:0006355~regulation of transcription, DNA-templated,GO:0006357~regulation of transcription from RNA polymerase II promoter,GO:0016567~protein ubiquitination,GO:0019827~stem cell population maintenance,	GO:0000151~ubiquitin ligase complex,GO:0005634~nucleus,GO:0005654~nucleoplasm,GO:0005667~transcription factor complex,GO:0005730~nucleolus,GO:0005737~cytoplasm,GO:0016592~mediator complex,	GO:0003713~transcription coactivator activity,GO:0061630~ubiquitin protein ligase activity,	IPR021627:Mediator complex, subunit Med27,	mmu04919:Thyroid hormone signaling pathway,			Activator,Alternative splicing,Complete proteome,Methylation,Nucleus,Phosphoprotein,Proteomics identification,Reference proteome,Transcription,Transcription regulation,	chain:Mediator of RNA polymerase II transcription subunit 27,splice variant,	biological regulation;biosynthetic process;cellular biosynthetic process;cellular macromolecule biosynthetic process;cellular macromolecule metabolic process;cellular metabolic process;cellular nitrogen compound metabolic process;cellular process;developmental process;macromolecule biosynthetic process;macromolecule metabolic process;metabolic process;negative regulation of biological process;neg…	protein binding transcription factor activity;transcription coactivator activity;transcription cofactor activity;transcription factor binding transcription factor activity	cell part;cytoplasm;intracellular non-membrane-bounded organelle;intracellular organelle;intracellular organelle part;intracellular part;macromolecular complex;mediator complex;non-membrane-bounded organelle;nuclear part;nucleolus;nucleoplasm;nucleoplasm part;organelle;organelle part;protein complex;transcription factor complex	6.529	5	1	1	6.45	6.98329	+	NaN	NaN	NaN	NaN	NaN	NaN	NaN	NaN	10.0703	NaN	NaN	NaN	5.47781	NaN	NaN	NaN	NaN	NaN	NaN	NaN	NaN	NaN	NaN	NaN	NaN
P97770	Thumpd3	THUMP domain-containing protein 3 OS=Mus musculus OX=10090 GN=Thumpd3 PE=1 SV=1	0.0158355	0.786026		GO:0030488~tRNA methylation,GO:0032259~methylation,	GO:0005730~nucleolus,GO:0005737~cytoplasm,	GO:0000049~tRNA binding,GO:0003723~RNA binding,GO:0008168~methyltransferase activity,GO:0016423~tRNA (guanine) methyltransferase activity,GO:0016740~transferase activity,	IPR000241:Putative RNA methylase domain,IPR004114:THUMP,			SM00981:SM00981,	Alternative splicing,Complete proteome,Methyltransferase,Proteomics identification,Reference proteome,RNA-binding,Transferase,	chain:THUMP domain-containing protein 3,compositionally biased region:Poly-Lys,domain:THUMP,sequence conflict,splice variant,		binding;catalytic activity;methyltransferase activity;nucleic acid binding;RNA binding;transferase activity;transferase activity, transferring one-carbon groups		18.236	8	5	6	16.71	14.0759	+	14.6027	NaN	NaN	NaN	75.0768	33.904	NaN	15.6106	9.99939	NaN	NaN	NaN	4.09245	13.8253	14.3165	26.4526	19.0932	NaN	NaN	NaN	NaN	NaN	NaN	13.5789	NaN
Q3V1V3	Esf1	ESF1 homolog OS=Mus musculus OX=10090 GN=Esf1 PE=1 SV=1	0.0146107	0.7932		GO:0006351~transcription, DNA-templated,GO:0006355~regulation of transcription, DNA-templated,	GO:0005615~extracellular space,GO:0005634~nucleus,GO:0005654~nucleoplasm,GO:0005730~nucleolus,	GO:0044822~poly(A) RNA binding,	IPR012580:NUC153,				Acetylation,Coiled coil,Complete proteome,Direct protein sequencing,Nucleus,Phosphoprotein,Reference proteome,Transcription,Transcription regulation,	chain:ESF1 homolog,compositionally biased region:Glu-rich,compositionally biased region:Lys-rich,modified residue,	biological regulation;biosynthetic process;cellular biosynthetic process;cellular macromolecule biosynthetic process;cellular macromolecule metabolic process;cellular metabolic process;cellular nitrogen compound metabolic process;cellular process;macromolecule biosynthetic process;macromolecule metabolic process;metabolic process;nitrogen compound metabolic process;nucleic acid metabolic process;…		cell part;intracellular non-membrane-bounded organelle;intracellular organelle;intracellular organelle part;intracellular part;non-membrane-bounded organelle;nuclear part;nucleolus;nucleoplasm;organelle;organelle part	11.451	5	5	5	6.37	6.16803	+	35.4698	54.4752	16.5502	11.3083	109.055	11.4532	NaN	19.9746	5.02704	27.254	253.557	15.3869	19.5168	62.5469	NaN	21.7206	27.0406	NaN	NaN	NaN	17.5125	NaN	NaN	8.37362	NaN
O89051	Itm2b	Integral membrane protein 2B OS=Mus musculus OX=10090 GN=Itm2b PE=1 SV=1	0.0142343	0.728619		GO:0007399~nervous system development,GO:0042985~negative regulation of amyloid precursor protein biosynthetic process,GO:0097192~extrinsic apoptotic signaling pathway in absence of ligand,	GO:0000139~Golgi membrane,GO:0005576~extracellular region,GO:0005615~extracellular space,GO:0005768~endosome,GO:0005794~Golgi apparatus,GO:0005886~plasma membrane,GO:0010008~endosome membrane,GO:0016020~membrane,GO:0016021~integral component of membrane,GO:0030660~Golgi-associated vesicle membrane,GO:0031301~integral component of organelle membrane,GO:0043231~intracellular membrane-bounded organe…	GO:0001540~beta-amyloid binding,GO:0005515~protein binding,GO:0005524~ATP binding,	IPR007084:BRICHOS domain,			SM01039:SM01039,	Cell membrane,Complete proteome,Disulfide bond,Endosome,Glycoprotein,Golgi apparatus,Membrane,Reference proteome,Secreted,Signal-anchor,Transmembrane,Transmembrane helix,	chain:Integral membrane protein 2B,domain:BRICHOS,glycosylation site:N-linked (GlcNAc...),topological domain:Cytoplasmic,topological domain:Lumenal,transmembrane region,	apoptosis;biological regulation;cell death;cellular process;death;induction of apoptosis;induction of programmed cell death;negative regulation of amyloid precursor protein biosynthetic process;negative regulation of biological process;negative regulation of biosynthetic process;negative regulation of cellular biosynthetic process;negative regulation of cellular macromolecule biosynthetic process…	adenyl nucleotide binding;adenyl ribonucleotide binding;ATP binding;beta-amyloid binding;binding;nucleotide binding;protein binding;purine nucleotide binding;purine ribonucleoside triphosphate binding;purine ribonucleotide binding;ribonucleotide binding	cell part;cytoplasmic part;cytoplasmic vesicle membrane;cytoplasmic vesicle part;endosomal part;endosome membrane;extracellular region part;extracellular space;Golgi apparatus part;Golgi membrane;Golgi-associated vesicle membrane;integral to membrane;integral to organelle membrane;intracellular membrane-bounded organelle;intracellular organelle;intracellular organelle part;intracellular part;intr…	15.942	14	3	8	26.02	35.6541	+	162.543	83.3748	49.8204	75.7934	NaN	48.6846	NaN	77.8291	NaN	44.8755	35.8356	8.8415	13.778	68.2728	41.9802	25.3404	23.5616	29.5303	NaN	NaN	NaN	NaN	NaN	NaN	NaN
Q6P8H8	Alg8	Probable dolichyl pyrophosphate Glc1Man9GlcNAc2 alpha-1,3-glucosyltransferase OS=Mus musculus OX=10090 GN=Alg8 PE=2 SV=2	0.0124023	0.87551		GO:0006487~protein N-linked glycosylation,GO:0006490~oligosaccharide-lipid intermediate biosynthetic process,	GO:0005783~endoplasmic reticulum,GO:0005789~endoplasmic reticulum membrane,GO:0016020~membrane,GO:0016021~integral component of membrane,	GO:0000033~alpha-1,3-mannosyltransferase activity,GO:0016740~transferase activity,GO:0016757~transferase activity, transferring glycosyl groups,GO:0016758~transferase activity, transferring hexosyl groups,GO:0042281~dolichyl pyrophosphate Man9GlcNAc2 alpha-1,3-glucosyltransferase activity,	IPR004856:Glycosyl transferase, ALG6/ALG8,	mmu00510:N-Glycan biosynthesis,mmu01100:Metabolic pathways,			Complete proteome,Endoplasmic reticulum,Glycosyltransferase,Membrane,Reference proteome,Transferase,Transmembrane,Transmembrane helix,	chain:Probable dolichyl pyrophosphate Glc1Man9GlcNAc2 alpha-1,3- glucosyltransferase,transmembrane region,	carbohydrate metabolic process;cellular carbohydrate metabolic process;cellular macromolecule metabolic process;cellular metabolic process;cellular process;cellular protein metabolic process;glycosylation;macromolecule glycosylation;macromolecule metabolic process;macromolecule modification;metabolic process;primary metabolic process;protein glycosylation;protein metabolic process;protein modific…	alpha-1,3-mannosyltransferase activity;catalytic activity;mannosyltransferase activity;transferase activity;transferase activity, transferring glycosyl groups;transferase activity, transferring hexosyl groups	cell part;cytoplasmic part;endoplasmic reticulum membrane;endoplasmic reticulum part;integral to membrane;intracellular organelle part;intracellular part;intrinsic to membrane;membrane;membrane part;organelle membrane;organelle part	3.259	2	1	2	4.59	3.1034	+	NaN	NaN	NaN	NaN	NaN	NaN	NaN	NaN	NaN	NaN	NaN	23.3869	NaN	NaN	NaN	NaN	NaN	NaN	NaN	NaN	NaN	NaN	NaN	NaN	NaN
Q6Y5D8	Arhgap10	Rho GTPase-activating protein 10 OS=Mus musculus OX=10090 GN=Arhgap10 PE=1 SV=2	0.00884409	0.851791		GO:0007010~cytoskeleton organization,GO:0007165~signal transduction,GO:0043066~negative regulation of apoptotic process,	GO:0005737~cytoplasm,GO:0005829~cytosol,GO:0005886~plasma membrane,GO:0016020~membrane,GO:0048471~perinuclear region of cytoplasm,	GO:0005096~GTPase activator activity,	IPR000198:Rho GTPase-activating protein domain,IPR001452:Src homology-3 domain,IPR001849:Pleckstrin homology domain,IPR008936:Rho GTPase activation protein,IPR011993:Pleckstrin homology-like domain,	mmu05100:Bacterial invasion of epithelial cells,		SM00233:PH,SM00324:RhoGAP,SM00326:SH3,	Alternative splicing,Cell membrane,Complete proteome,Cytoplasm,GTPase activation,Membrane,Phosphoprotein,Reference proteome,SH3 domain,	chain:Rho GTPase-activating protein 10,domain:BAR,domain:PH,domain:Rho-GAP,domain:SH3,modified residue,mutagenesis site,sequence conflict,splice variant,	biological regulation;cellular component organization;cellular component organization at cellular level;cellular component organization or biogenesis;cellular component organization or biogenesis at cellular level;cellular process;cellular response to stimulus;cytoskeleton organization;negative regulation of apoptosis;negative regulation of biological process;negative regulation of cell death;neg…	binding;enzyme activator activity;enzyme regulator activity;GTPase activator activity;GTPase regulator activity;lipid binding;nucleoside-triphosphatase regulator activity;phospholipid binding;Ras GTPase activator activity;Rho GTPase activator activity;small GTPase regulator activity	cell part;cytoplasmic part;cytosol;intracellular part;membrane;perinuclear region of cytoplasm;plasma membrane	35.665	12	10	11	36.92	2.90924	+	NaN	NaN	NaN	NaN	NaN	NaN	NaN	166.941	NaN	56.2032	NaN	NaN	NaN	32.7161	92.785	NaN	23.0166	NaN	NaN	NaN	NaN	NaN	NaN	NaN	NaN
O88939	Zbtb7a	Zinc finger and BTB domain-containing protein 7A OS=Mus musculus OX=10090 GN=Zbtb7a PE=1 SV=2	0.0017646	0.970101		GO:0000122~negative regulation of transcription from RNA polymerase II promoter,GO:0006351~transcription, DNA-templated,GO:0006355~regulation of transcription, DNA-templated,GO:0007275~multicellular organism development,GO:0030154~cell differentiation,GO:0045670~regulation of osteoclast differentiation,GO:0045892~negative regulation of transcription, DNA-templated,GO:0051216~cartilage development,	GO:0005634~nucleus,	GO:0000978~RNA polymerase II core promoter proximal region sequence-specific DNA binding,GO:0001078~transcriptional repressor activity, RNA polymerase II core promoter proximal region sequence-specific binding,GO:0003676~nucleic acid binding,GO:0003677~DNA binding,GO:0003700~transcription factor activity, sequence-specific DNA binding,GO:0035035~histone acetyltransferase binding,GO:0046872~metal …	IPR000210:BTB/POZ-like,IPR007087:Zinc finger, C2H2,IPR011333:BTB/POZ fold,IPR013087:Zinc finger C2H2-type/integrase DNA-binding domain,IPR015880:Zinc finger, C2H2-like,			SM00225:BTB,SM00355:ZnF_C2H2,	Alternative splicing,Complete proteome,Developmental protein,Differentiation,DNA-binding,Isopeptide bond,Metal-binding,Nucleus,Phosphoprotein,Proteomics identification,Reference proteome,Repeat,Repressor,Transcription,Transcription regulation,Ubl conjugation,Zinc,Zinc-finger,	chain:Zinc finger and BTB domain-containing protein 7A,domain:BTB,modified residue,sequence conflict,splice variant,zinc finger region:C2H2-type 1,zinc finger region:C2H2-type 2,zinc finger region:C2H2-type 3,zinc finger region:C2H2-type 4;atypical,	anatomical structure development;biological regulation;biosynthetic process;cartilage development;cell differentiation;cellular biosynthetic process;cellular developmental process;cellular macromolecule biosynthetic process;cellular macromolecule metabolic process;cellular metabolic process;cellular nitrogen compound metabolic process;cellular process;developmental process;macromolecule biosynthe…	binding;cation binding;DNA binding;ion binding;metal ion binding;nucleic acid binding;transition metal ion binding;zinc ion binding	cell part;intracellular membrane-bounded organelle;intracellular organelle;intracellular part;membrane-bounded organelle;nucleus;organelle	6.124	6	3	3	6.54	0.828909	+	NaN	NaN	37.1802	NaN	22.5015	7.15503	NaN	NaN	NaN	14.6664	NaN	NaN	NaN	23.267	NaN	NaN	NaN	NaN	NaN	NaN	NaN	NaN	NaN	NaN	NaN
A6H6E2	Mmrn2	Multimerin-2 OS=Mus musculus OX=10090 GN=Mmrn2 PE=1 SV=1	0.00150809	0.977196		GO:0001525~angiogenesis,GO:0002042~cell migration involved in sprouting angiogenesis,GO:0030948~negative regulation of vascular endothelial growth factor receptor signaling pathway,GO:0090051~negative regulation of cell migration involved in sprouting angiogenesis,	GO:0005576~extracellular region,GO:0005578~proteinaceous extracellular matrix,GO:0005604~basement membrane,GO:0005615~extracellular space,GO:0031012~extracellular matrix,GO:0070062~extracellular exosome,		IPR001073:Complement C1q protein,IPR008983:Tumour necrosis factor-like domain,IPR011489:EMI domain,			SM00110:C1Q,	Alternative splicing,Angiogenesis,Coiled coil,Complete proteome,Disulfide bond,Extracellular matrix,Glycoprotein,Reference proteome,Secreted,Signal,	chain:Multimerin-2,compositionally biased region:Poly-Ala,disulfide bond,domain:C1q,domain:EMI,glycosylation site:N-linked (GlcNAc...),sequence conflict,signal peptide,splice variant,	anatomical structure formation involved in morphogenesis;angiogenesis;biological regulation;developmental process;negative regulation of angiogenesis;negative regulation of biological process;negative regulation of blood vessel endothelial cell migration;negative regulation of cell communication;negative regulation of cell migration;negative regulation of cell migration involved in sprouting angi…		basement membrane;extracellular matrix part;extracellular region part;extracellular space	28.811	7	6	6	21.24	13.9953	+	NaN	NaN	NaN	NaN	NaN	NaN	NaN	NaN	NaN	NaN	NaN	NaN	NaN	10.9568	8.25816	NaN	NaN	NaN	NaN	NaN	NaN	NaN	NaN	NaN	NaN
P57080	Usp25	Ubiquitin carboxyl-terminal hydrolase 25 OS=Mus musculus OX=10090 GN=Usp25 PE=1 SV=2	0.000845732	0.983842		GO:0006508~proteolysis,GO:0006511~ubiquitin-dependent protein catabolic process,GO:0016579~protein deubiquitination,GO:0070536~protein K63-linked deubiquitination,GO:0071108~protein K48-linked deubiquitination,GO:1904293~negative regulation of ERAD pathway,	GO:0000502~proteasome complex,GO:0005634~nucleus,GO:0005737~cytoplasm,GO:0005783~endoplasmic reticulum,	GO:0004843~thiol-dependent ubiquitin-specific protease activity,GO:0008233~peptidase activity,GO:0008234~cysteine-type peptidase activity,GO:0016787~hydrolase activity,GO:0031625~ubiquitin protein ligase binding,GO:0032183~SUMO binding,GO:0036459~thiol-dependent ubiquitinyl hydrolase activity,GO:0051117~ATPase binding,	IPR001394:Peptidase C19, ubiquitin carboxyl-terminal hydrolase 2,IPR003903:Ubiquitin interacting motif,IPR009060:UBA-like,IPR018200:Peptidase C19, ubiquitin carboxyl-terminal hydrolase 2, conserved site,			SM00726:UIM,	3D-structure,Alternative splicing,Coiled coil,Complete proteome,Cytoplasm,Hydrolase,Isopeptide bond,Nucleus,Phosphoprotein,Protease,Reference proteome,Repeat,Thiol protease,Ubl conjugation,Ubl conjugation pathway,	chain:Ubiquitin carboxyl-terminal hydrolase 25,helix,modified residue,repeat:UIM 1,repeat:UIM 2,sequence conflict,	catabolic process;cellular catabolic process;cellular macromolecule catabolic process;cellular macromolecule metabolic process;cellular metabolic process;cellular process;cellular protein metabolic process;macromolecule catabolic process;macromolecule metabolic process;macromolecule modification;metabolic process;modification-dependent macromolecule catabolic process;modification-dependent protei…	catalytic activity;cysteine-type peptidase activity;hydrolase activity;hydrolase activity, acting on ester bonds;peptidase activity;peptidase activity, acting on L-amino acid peptides;small conjugating protein-specific protease activity;thiolester hydrolase activity;ubiquitin thiolesterase activity;ubiquitin-specific protease activity	cell part;cytoplasm;intracellular membrane-bounded organelle;intracellular organelle;intracellular part;macromolecular complex;membrane-bounded organelle;nucleus;organelle;proteasome complex;protein complex	45.747	11	9	9	24.95	6.45546	+	148.258	NaN	73.8826	15.591	115.332	13.7103	NaN	NaN	NaN	59.4762	NaN	32.9159	29.5485	40.5695	NaN	13.2835	NaN	NaN	NaN	NaN	NaN	NaN	NaN	NaN	NaN
P63094	Gnas	Isoform of Q6R0H7, Guanine nucleotide-binding protein G(s) subunit alpha isoforms short OS=Mus musculus OX=10090 GN=Gnas PE=1 SV=1	0.000233225	0.996384		GO:0001501~skeletal system development,GO:0001894~tissue homeostasis,GO:0001934~positive regulation of protein phosphorylation,GO:0001958~endochondral ossification,GO:0006112~energy reserve metabolic process,GO:0006306~DNA methylation,GO:0006357~regulation of transcription from RNA polymerase II promoter,GO:0007165~signal transduction,GO:0007186~G-protein coupled receptor signaling pathway,GO:000…	GO:0001726~ruffle,GO:0005576~extracellular region,GO:0005634~nucleus,GO:0005737~cytoplasm,GO:0005768~endosome,GO:0005794~Golgi apparatus,GO:0005829~cytosol,GO:0005834~heterotrimeric G-protein complex,GO:0005886~plasma membrane,GO:0016020~membrane,GO:0016021~integral component of membrane,GO:0030133~transport vesicle,GO:0030425~dendrite,GO:0031224~intrinsic component of membrane,GO:0031410~cytopla…	GO:0000166~nucleotide binding,GO:0001965~G-protein alpha-subunit binding,GO:0003924~GTPase activity,GO:0004871~signal transducer activity,GO:0005159~insulin-like growth factor receptor binding,GO:0005515~protein binding,GO:0005525~GTP binding,GO:0019001~guanyl nucleotide binding,GO:0019904~protein domain specific binding,GO:0031681~G-protein beta-subunit binding,GO:0031683~G-protein beta/gamma-su…	IPR000367:G-protein alpha subunit, group S,IPR001019:Guanine nucleotide binding protein (G-protein), alpha subunit,IPR009434:Neuroendocrine-specific golgi P55,IPR011025:G protein alpha subunit, helical insertion,IPR027417:P-loop containing nucleoside triphosphate hydrolase,	mmu04015:Rap1 signaling pathway,mmu04020:Calcium signaling pathway,mmu04024:cAMP signaling pathway,mmu04261:Adrenergic signaling in cardiomyocytes,mmu04270:Vascular smooth muscle contraction,mmu04540:Gap junction,mmu04611:Platelet activation,mmu04713:Circadian entrainment,mmu04724:Glutamatergic synapse,mmu04726:Serotonergic synapse,mmu04728:Dopaminergic synapse,mmu04730:Long-term depression,mmu04…		SM00275:SM00275,	ADP-ribosylation,Alternative splicing,Cell membrane,Cell projection,Cleavage on pair of basic residues,Coiled coil,Complete proteome,Cytoplasmic vesicle,Direct protein sequencing,Glycoprotein,GTP-binding,Isopeptide bond,Lipoprotein,Magnesium,Membrane,Metal-binding,Nucleotide-binding,Palmitate,Phosphoprotein,Polymorphism,Proteoglycan,Proteomics identification,Reference proteome,Secreted,Signal,Tra…	chain:Guanine nucleotide-binding protein G(s) subunit alpha isoforms short,chain:Guanine nucleotide-binding protein G(s) subunit alpha isoforms XLas,chain:Neuroendocrine secretory protein 55,chain:Protein ALEX,compositionally biased region:Ala-rich,compositionally biased region:Glu-rich,compositionally biased region:Pro-rich,cross-link:Glycyl lysine isopeptide (Lys-Gly) (interchain with G-Cter in…	activation of adenylate cyclase activity;activation of adenylate cyclase activity by dopamine receptor signaling pathway;activation of adenylate cyclase activity by G-protein signaling pathway;anatomical structure development;anatomical structure homeostasis;anatomical structure morphogenesis;appendage morphogenesis;behavior;biological regulation;body morphogenesis;cAMP-mediated signaling;cartila…	binding;catalytic activity;cation binding;glutamate receptor binding;G-protein beta/gamma-subunit complex binding;G-protein-coupled receptor binding;GTP binding;GTPase activity;guanyl nucleotide binding;guanyl ribonucleotide binding;hydrolase activity;hydrolase activity, acting on acid anhydrides;hydrolase activity, acting on acid anhydrides, in phosphorus-containing anhydrides;ion binding;ionotr…	cell part;cell projection;dendrite;extrinsic to internal side of plasma membrane;extrinsic to membrane;extrinsic to plasma membrane;heterotrimeric G-protein complex;intracellular part;macromolecular complex;membrane part;neuron projection;plasma membrane part;protein complex	61.844	35	13	20	70.94	263.877	+	NaN	NaN	44.7333	NaN	24.3716	145.704	NaN	56.6566	22.4818	14.8023	NaN	66.2005	NaN	129.084	NaN	NaN	NaN	NaN	NaN	NaN	NaN	NaN	NaN	NaN	NaN
Q8CCP0	Nemf	Nuclear export mediator factor Nemf OS=Mus musculus OX=10090 GN=Nemf PE=1 SV=2	-0.00644997	0.911828		GO:0051168~nuclear export,	GO:0005622~intracellular,GO:0005623~cell,GO:0005634~nucleus,		IPR008532:Domain of unknown function DUF814,IPR021846:Protein of unknown function DUF3441,				Alternative splicing,Coiled coil,Complete proteome,Nucleus,Phosphoprotein,Reference proteome,	chain:Serologically defined colon cancer antigen 1 homolog,modified residue,sequence conflict,splice variant,	establishment of localization;establishment of localization in cell;intracellular transport;nuclear export;nuclear transport;nucleocytoplasmic transport;transport		cell part;cytoplasm;intracellular membrane-bounded organelle;intracellular organelle;intracellular part;membrane-bounded organelle;nucleus;organelle	43.31	7	7	8	28.81	15.2757	+	56.0393	NaN	NaN	NaN	NaN	NaN	NaN	NaN	NaN	NaN	NaN	30.6551	18.2317	58.7541	NaN	12.7062	NaN	NaN	NaN	NaN	NaN	NaN	NaN	NaN	NaN
Q4VC33	Maea	E3 ubiquitin-protein transferase MAEA OS=Mus musculus OX=10090 GN=Maea PE=1 SV=1	-0.00910325	0.795762		GO:0007010~cytoskeleton organization,GO:0007049~cell cycle,GO:0007155~cell adhesion,GO:0033033~negative regulation of myeloid cell apoptotic process,GO:0042787~protein ubiquitination involved in ubiquitin-dependent protein catabolic process,GO:0043066~negative regulation of apoptotic process,GO:0043161~proteasome-mediated ubiquitin-dependent protein catabolic process,GO:0043249~erythrocyte matura…	GO:0005634~nucleus,GO:0005737~cytoplasm,GO:0005819~spindle,GO:0005826~actomyosin contractile ring,GO:0005856~cytoskeleton,GO:0005886~plasma membrane,GO:0005887~integral component of plasma membrane,GO:0015629~actin cytoskeleton,GO:0016020~membrane,GO:0016363~nuclear matrix,GO:0034657~GID complex,	GO:0003779~actin binding,GO:0004842~ubiquitin-protein transferase activity,	IPR006594:LisH dimerisation motif,IPR006595:CTLH, C-terminal LisH motif,IPR013144:CRA domain,IPR024964:CTLH/CRA C-terminal to LisH motif domain,			SM00667:LisH,SM00668:CTLH,SM00757:CRA,	Actin-binding,Alternative splicing,Cell cycle,Cell division,Cell membrane,Complete proteome,Cytoplasm,Cytoskeleton,Erythrocyte maturation,Membrane,Nucleus,Phosphoprotein,Proteomics identification,Reference proteome,	chain:Macrophage erythroblast attacher,domain:CTLH,domain:LisH,region of interest:Extracellular and involved in cell to cell contact,sequence conflict,splice variant,	anatomical structure development;biological adhesion;biological regulation;cell adhesion;cell cycle;cell development;cell division;cell maturation;cellular component organization;cellular component organization at cellular level;cellular component organization or biogenesis;cellular component organization or biogenesis at cellular level;cellular developmental process;cellular process;cytoskeleton…	actin binding;binding;cytoskeletal protein binding;protein binding	actin cytoskeleton;actomyosin contractile ring;cell cortex part;cell division site part;cell part;contractile ring;cytoplasmic part;cytoskeletal part;cytoskeleton;integral to membrane;integral to plasma membrane;intracellular non-membrane-bounded organelle;intracellular organelle;intracellular organelle part;intracellular part;intrinsic to membrane;intrinsic to plasma membrane;membrane part;non-m…	22.486	11	4	4	15.32	2.67598	+	23.964	96.3012	11.3149	99.8128	8.91192	34.2088	59.5927	NaN	20.3076	29.9953	NaN	NaN	NaN	38.258	NaN	21.6248	NaN	NaN	NaN	NaN	NaN	NaN	NaN	24.4608	NaN
A0A0R4J2C4	Ankrd27	Isoform of Q3UMR0, Ankyrin repeat domain-containing protein 27 OS=Mus musculus OX=10090 GN=Ankrd27 PE=1 SV=1	-0.00976927	0.897263		GO:0006810~transport,GO:0015031~protein transport,GO:0035544~negative regulation of SNARE complex assembly,GO:0035646~endosome to melanosome transport,GO:0043547~positive regulation of GTPase activity,GO:0045022~early endosome to late endosome transport,GO:0048812~neuron projection morphogenesis,GO:0050775~positive regulation of dendrite morphogenesis,GO:1990126~retrograde transport, endosome to …	GO:0005737~cytoplasm,GO:0005764~lysosome,GO:0005768~endosome,GO:0005769~early endosome,GO:0005770~late endosome,GO:0005829~cytosol,GO:0005886~plasma membrane,GO:0016020~membrane,GO:0030133~transport vesicle,GO:0030659~cytoplasmic vesicle membrane,GO:0031410~cytoplasmic vesicle,GO:0042470~melanosome,GO:0043005~neuron projection,GO:0097422~tubular endosome,	GO:0000149~SNARE binding,GO:0005085~guanyl-nucleotide exchange factor activity,GO:0005096~GTPase activator activity,GO:0005515~protein binding,GO:0017137~Rab GTPase binding,	IPR002110:Ankyrin repeat,IPR003123:Vacuolar sorting protein 9,IPR020683:Ankyrin repeat-containing domain,			SM00167:VPS9,SM00248:ANK,	Alternative splicing,ANK repeat,Cell membrane,Complete proteome,Cytoplasmic vesicle,Endosome,GTPase activation,Guanine-nucleotide releasing factor,Lysosome,Membrane,Phosphoprotein,Protein transport,Proteomics identification,Reference proteome,Repeat,Transport,	chain:Ankyrin repeat domain-containing protein 27,domain:VPS9,modified residue,repeat:ANK 1,repeat:ANK 10,repeat:ANK 11,repeat:ANK 2,repeat:ANK 3,repeat:ANK 4,repeat:ANK 5,repeat:ANK 6,repeat:ANK 7,repeat:ANK 8,repeat:ANK 9,sequence conflict,splice variant,				8.818	6	2	2	6.72	9.14049	+	NaN	NaN	17.9532	NaN	NaN	15.8899	NaN	25.1358	NaN	NaN	NaN	65.0144	30.862	37.7699	NaN	24.8069	8.79685	NaN	NaN	NaN	NaN	NaN	NaN	4.42238	NaN
Q9WVL1	Ap4s1	AP-4 complex subunit sigma-1 OS=Mus musculus OX=10090 GN=Ap4s1 PE=2 SV=1	-0.0110289	0.877762		GO:0006810~transport,GO:0006886~intracellular protein transport,GO:0015031~protein transport,GO:0016192~vesicle-mediated transport,	GO:0005794~Golgi apparatus,GO:0005802~trans-Golgi network,GO:0005905~clathrin-coated pit,GO:0016020~membrane,	GO:0008565~protein transporter activity,	IPR011012:Longin-like domain,IPR016635:Adaptor protein complex, sigma subunit,IPR022775:AP complex, mu/sigma subunit,	mmu04142:Lysosome,	PIRSF015588:adaptor protein complex, sigma subunit,		Coated pit,Complete proteome,Golgi apparatus,Membrane,Protein transport,Reference proteome,Transport,	chain:AP-4 complex subunit sigma-1,	cellular process;establishment of localization;establishment of localization in cell;establishment of protein localization;intracellular protein transport;intracellular transport;protein transport;transport;vesicle-mediated transport	protein transporter activity;substrate-specific transporter activity;transporter activity	cell part;coated pit;cytoplasmic part;Golgi apparatus;Golgi apparatus part;intracellular membrane-bounded organelle;intracellular organelle;intracellular organelle part;intracellular part;membrane part;membrane-bounded organelle;organelle;organelle part;trans-Golgi network	10.464	13	2	2	6.1	28.2358	+	NaN	NaN	NaN	NaN	NaN	13.6101	NaN	NaN	NaN	NaN	NaN	NaN	NaN	NaN	NaN	NaN	NaN	35.4555	NaN	NaN	4.56229	13.1477	NaN	4.99449	NaN
Q9ERI6	Rdh14	Retinol dehydrogenase 14 OS=Mus musculus OX=10090 GN=Rdh14 PE=1 SV=1	-0.015609	0.725208		GO:0001649~osteoblast differentiation,GO:0042572~retinol metabolic process,GO:0055114~oxidation-reduction process,	GO:0005634~nucleus,GO:0005739~mitochondrion,GO:0005765~lysosomal membrane,GO:0005783~endoplasmic reticulum,GO:0016020~membrane,	GO:0008106~alcohol dehydrogenase (NADP+) activity,GO:0016491~oxidoreductase activity,	IPR002347:Glucose/ribitol dehydrogenase,IPR016040:NAD(P)-binding domain,				Complete proteome,NADP,Oxidoreductase,Reference proteome,	active site:Proton acceptor,binding site:Substrate,chain:Retinol dehydrogenase 14,modified residue,nucleotide phosphate-binding region:NADP,		catalytic activity;oxidoreductase activity	cell part;cytoplasmic part;endoplasmic reticulum;intracellular membrane-bounded organelle;intracellular organelle;intracellular part;membrane-bounded organelle;mitochondrion;organelle	32.702	28	7	8	23.49	80.6802	+	65.4543	NaN	NaN	NaN	NaN	13.8837	NaN	NaN	NaN	NaN	NaN	NaN	NaN	NaN	NaN	26.752	NaN	36.2417	NaN	8.05592	17.8473	NaN	NaN	NaN	NaN
D3YZ08	Terf2	Isoform of O35144, Telomeric repeat-binding factor OS=Mus musculus OX=10090 GN=Terf2 PE=1 SV=1	-0.0167415	0.606039		GO:0000723~telomere maintenance,GO:0001701~in utero embryonic development,GO:0007004~telomere maintenance via telomerase,GO:0007049~cell cycle,GO:0010628~positive regulation of gene expression,GO:0010629~negative regulation of gene expression,GO:0016233~telomere capping,GO:0031627~telomeric loop formation,GO:0031848~protection from non-homologous end joining at telomere,GO:0032204~regulation of t…	GO:0000781~chromosome, telomeric region,GO:0000783~nuclear telomere cap complex,GO:0000784~nuclear chromosome, telomeric region,GO:0001673~male germ cell nucleus,GO:0005634~nucleus,GO:0005654~nucleoplasm,GO:0005694~chromosome,GO:0005737~cytoplasm,GO:0005794~Golgi apparatus,GO:0030870~Mre11 complex,GO:0070187~telosome,	GO:0003677~DNA binding,GO:0003691~double-stranded telomeric DNA binding,GO:0003720~telomerase activity,GO:0005515~protein binding,GO:0008022~protein C-terminus binding,GO:0042162~telomeric DNA binding,GO:0042803~protein homodimerization activity,GO:0044877~macromolecular complex binding,GO:0098505~G-rich strand telomeric DNA binding,	IPR001005:SANT/Myb domain,IPR009057:Homeodomain-like,IPR013867:Telomere repeat-binding factor, dimerisation domain,IPR017930:Myb domain,			SM00717:SANT,	Alternative splicing,Cell cycle,Chromosome,Complete proteome,DNA-binding,Methylation,Nucleus,Phosphoprotein,Proteomics identification,Reference proteome,Telomere,	chain:Telomeric repeat-binding factor 2,compositionally biased region:Arg-rich (basic),DNA-binding region:H-T-H motif,domain:HTH myb-type,modified residue,region of interest:Dimerization,sequence conflict,short sequence motif:Nuclear localization signal,splice variant,	anatomical structure homeostasis;biological regulation;cellular component organization;cellular component organization at cellular level;cellular component organization or biogenesis;cellular component organization or biogenesis at cellular level;cellular localization;cellular macromolecule localization;cellular macromolecule metabolic process;cellular metabolic process;cellular nitrogen compound…	binding;chromatin binding;DNA binding;nucleic acid binding;sequence-specific DNA binding;telomeric DNA binding	cell part;chromosomal part;chromosome, telomeric region;cytoplasmic part;germ cell nucleus;Golgi apparatus;intracellular membrane-bounded organelle;intracellular organelle;intracellular organelle part;intracellular part;macromolecular complex;male germ cell nucleus;membrane-bounded organelle;Mre11 complex;nuclear chromosome part;nuclear chromosome, telomeric region;nuclear part;nuclear telomere c…	40.689	15	5	7	27.28	18.7168	+	NaN	103.152	NaN	NaN	9.6992	NaN	NaN	NaN	NaN	124.222	NaN	NaN	NaN	79.702	52.8532	NaN	NaN	14.8292	NaN	NaN	NaN	NaN	NaN	NaN	20.3952
Q5NC03	Limk2	Isoform of O54785, LIM domain kinase 2 OS=Mus musculus OX=10090 GN=Limk2 PE=1 SV=1	-0.0174043	0.926782		GO:0006468~protein phosphorylation,GO:0007283~spermatogenesis,GO:0016310~phosphorylation,	GO:0005634~nucleus,GO:0005737~cytoplasm,GO:0005801~cis-Golgi network,	GO:0000166~nucleotide binding,GO:0004672~protein kinase activity,GO:0004674~protein serine/threonine kinase activity,GO:0005524~ATP binding,GO:0008270~zinc ion binding,GO:0016301~kinase activity,GO:0016740~transferase activity,GO:0046872~metal ion binding,GO:0046982~protein heterodimerization activity,	IPR000719:Protein kinase, catalytic domain,IPR001245:Serine-threonine/tyrosine-protein kinase catalytic domain,IPR001478:PDZ domain,IPR001781:Zinc finger, LIM-type,IPR011009:Protein kinase-like domain,IPR017441:Protein kinase, ATP binding site,	mmu04360:Axon guidance,mmu04666:Fc gamma R-mediated phagocytosis,mmu04810:Regulation of actin cytoskeleton,		SM00132:LIM,SM00228:PDZ,	3D-structure,Alternative splicing,ATP-binding,Complete proteome,Cytoplasm,Kinase,LIM domain,Metal-binding,Nucleotide-binding,Phosphoprotein,Proteomics identification,Reference proteome,Repeat,Serine/threonine-protein kinase,Transferase,Zinc,	binding site:ATP,chain:LIM domain kinase 2,domain:LIM zinc-binding 1,domain:LIM zinc-binding 2,domain:PDZ,domain:Protein kinase,helix,modified residue,nucleotide phosphate-binding region:ATP,splice variant,strand,turn,	gamete generation;male gamete generation;multicellular organismal process;multicellular organismal reproductive process;reproductive process;spermatogenesis	adenyl nucleotide binding;adenyl ribonucleotide binding;ATP binding;binding;catalytic activity;cation binding;ion binding;kinase activity;metal ion binding;nucleotide binding;phosphotransferase activity, alcohol group as acceptor;protein kinase activity;purine nucleotide binding;purine ribonucleoside triphosphate binding;purine ribonucleotide binding;ribonucleotide binding;transferase activity;tr…	cell part;cis-Golgi network;cytoplasm;cytoplasmic part;Golgi apparatus part;intracellular membrane-bounded organelle;intracellular organelle;intracellular organelle part;intracellular part;membrane-bounded organelle;nucleus;organelle;organelle part	6.693	5	4	5	7.95	9.97263	+	NaN	NaN	62.4865	65.5781	NaN	6.30802	NaN	60.0429	8.56698	NaN	NaN	29.3976	9.75515	NaN	NaN	NaN	NaN	NaN	NaN	241.558	10.9349	74.1539	101.209	NaN	15.4432
Q8QZY6	Tspan14	Tetraspanin-14 OS=Mus musculus OX=10090 GN=Tspan14 PE=1 SV=1	-0.0191667	0.708728		GO:0007166~cell surface receptor signaling pathway,GO:0045747~positive regulation of Notch signaling pathway,GO:0051604~protein maturation,GO:0090002~establishment of protein localization to plasma membrane,	GO:0005886~plasma membrane,GO:0005887~integral component of plasma membrane,GO:0009986~cell surface,GO:0016020~membrane,GO:0016021~integral component of membrane,GO:0097197~tetraspanin-enriched microdomain,	GO:0019899~enzyme binding,	IPR000301:Tetraspanin,IPR008952:Tetraspanin, EC2 domain,IPR018499:Tetraspanin/Peripherin,IPR018503:Tetraspanin, conserved site,		PIRSF002419:tetraspanin,		Cell membrane,Complete proteome,Direct protein sequencing,Glycoprotein,Membrane,Reference proteome,Transmembrane,Transmembrane helix,	chain:Tetraspanin-14,glycosylation site:N-linked (GlcNAc...),transmembrane region,			cell part;integral to membrane;intrinsic to membrane;membrane part	9.092	7	2	2	6.91	6.33391	+	NaN	NaN	8.72326	NaN	NaN	NaN	NaN	4.39428	5.24279	NaN	NaN	NaN	NaN	NaN	NaN	NaN	NaN	NaN	NaN	NaN	NaN	NaN	NaN	NaN	NaN
Q6Q477	Atp2b4	Plasma membrane calcium-transporting ATPase 4 OS=Mus musculus OX=10090 GN=Atp2b4 PE=1 SV=1	-0.0192988	0.609718		GO:0003407~neural retina development,GO:0006357~regulation of transcription from RNA polymerase II promoter,GO:0006810~transport,GO:0006811~ion transport,GO:0006816~calcium ion transport,GO:0006874~cellular calcium ion homeostasis,GO:0007283~spermatogenesis,GO:0010751~negative regulation of nitric oxide mediated signal transduction,GO:0021766~hippocampus development,GO:0030317~sperm motility,GO:0…	GO:0005886~plasma membrane,GO:0005887~integral component of plasma membrane,GO:0016020~membrane,GO:0016021~integral component of membrane,GO:0016323~basolateral plasma membrane,GO:0030018~Z disc,GO:0030315~T-tubule,GO:0036126~sperm flagellum,GO:0042383~sarcolemma,GO:0042995~cell projection,GO:0043005~neuron projection,GO:0043231~intracellular membrane-bounded organelle,GO:0043234~protein complex,…	GO:0000166~nucleotide binding,GO:0005388~calcium-transporting ATPase activity,GO:0005516~calmodulin binding,GO:0005524~ATP binding,GO:0016787~hydrolase activity,GO:0017080~sodium channel regulator activity,GO:0030165~PDZ domain binding,GO:0030346~protein phosphatase 2B binding,GO:0036487~nitric-oxide synthase inhibitor activity,GO:0046872~metal ion binding,GO:0050998~nitric-oxide synthase binding…	IPR001757:Cation-transporting P-type ATPase,IPR004014:Cation-transporting P-type ATPase, N-terminal,IPR006068:Cation-transporting P-type ATPase, C-terminal,IPR006408:Calcium-transporting P-type ATPase, subfamily IIB,IPR008250:P-type ATPase, A domain,IPR018303:P-type ATPase, phosphorylation site,IPR022141:Calcium transporting P-type ATPase, C-terminal, plasma membrane,IPR023214:HAD-like domain,IPR…	mmu04020:Calcium signaling pathway,mmu04022:cGMP-PKG signaling pathway,mmu04024:cAMP signaling pathway,mmu04261:Adrenergic signaling in cardiomyocytes,mmu04970:Salivary secretion,mmu04972:Pancreatic secretion,		SM00831:SM00831,	Alternative splicing,ATP-binding,Calcium,Calcium transport,Calmodulin-binding,Cell membrane,Cell projection,Coiled coil,Complete proteome,Hydrolase,Ion transport,Magnesium,Membrane,Metal-binding,Methylation,Nucleotide-binding,Phosphoprotein,Proteomics identification,Reference proteome,Transmembrane,Transmembrane helix,Transport,		calcium ion transport;cation transport;divalent inorganic cation transport;divalent metal ion transport;establishment of localization;ion transport;metal ion transport;transport	active transmembrane transporter activity;adenyl nucleotide binding;adenyl ribonucleotide binding;ATP binding;ATPase activity;ATPase activity, coupled;ATPase activity, coupled to movement of substances;ATPase activity, coupled to transmembrane movement of ions;ATPase activity, coupled to transmembrane movement of ions, phosphorylative mechanism;ATPase activity, coupled to transmembrane movement o…	cell part;integral to membrane;integral to plasma membrane;intrinsic to membrane;intrinsic to plasma membrane;membrane part;plasma membrane part	94.271	18	17	25	82.74	4.39743	+	379.216	NaN	NaN	NaN	9.82477	NaN	NaN	10.9019	NaN	300.454	NaN	NaN	NaN	NaN	NaN	128.04	NaN	4.11466	NaN	5.26735	14.9221	NaN	NaN	NaN	NaN
Q9ET54	Palld	Palladin OS=Mus musculus OX=10090 GN=Palld PE=1 SV=2	-0.0193584	0.786064		GO:0003334~keratinocyte development,GO:0003382~epithelial cell morphogenesis,GO:0016477~cell migration,GO:0030036~actin cytoskeleton organization,GO:0031175~neuron projection development,GO:0031529~ruffle organization,GO:0071803~positive regulation of podosome assembly,	GO:0001725~stress fiber,GO:0001726~ruffle,GO:0002102~podosome,GO:0005634~nucleus,GO:0005737~cytoplasm,GO:0005739~mitochondrion,GO:0005856~cytoskeleton,GO:0005884~actin filament,GO:0005886~plasma membrane,GO:0005925~focal adhesion,GO:0015629~actin cytoskeleton,GO:0030018~Z disc,GO:0030027~lamellipodium,GO:0030054~cell junction,GO:0030175~filopodium,GO:0030424~axon,GO:0030426~growth cone,GO:0042995…	GO:0003779~actin binding,GO:0008092~cytoskeletal protein binding,	IPR003598:Immunoglobulin subtype 2,IPR003599:Immunoglobulin subtype,IPR007110:Immunoglobulin-like domain,IPR013098:Immunoglobulin I-set,IPR013783:Immunoglobulin-like fold,			SM00408:IGc2,SM00409:IG,	3D-structure,Actin-binding,Alternative splicing,Cell junction,Cell projection,Complete proteome,Cytoplasm,Cytoskeleton,Disulfide bond,Immunoglobulin domain,Phosphoprotein,Proteomics identification,Reference proteome,Repeat,	chain:Palladin,compositionally biased region:Poly-Pro,compositionally biased region:Pro-rich,disulfide bond,domain:Ig-like C2-type 1,domain:Ig-like C2-type 2,domain:Ig-like C2-type 3,domain:Ig-like C2-type 4,domain:Ig-like C2-type 5,modified residue,region of interest:Interaction with ARGBP2, SPIN90 and SRC,region of interest:Interaction with ARGBP2, SPIN90, SRC and PFN1,region of interest:Intera…			actin filament;adherens junction;anchoring junction;cell junction;cell part;cell projection;cell-substrate adherens junction;cell-substrate junction;contractile fiber part;cytoplasmic part;cytoskeletal part;focal adhesion;intracellular membrane-bounded organelle;intracellular organelle;intracellular organelle part;intracellular part;lamellipodium;macromolecular complex;membrane-bounded organelle;…	73.365	11	11	17	52.96	17.0616	+	NaN	NaN	NaN	NaN	NaN	NaN	NaN	8.67973	NaN	NaN	NaN	NaN	NaN	NaN	NaN	NaN	NaN	NaN	NaN	NaN	NaN	NaN	NaN	NaN	NaN
E9Q8B6	Gm4788	Isoform of E9Q8B5, Predicted gene 4788 OS=Mus musculus OX=10090 GN=Gm4788 PE=1 SV=1	-0.0194974	0.76993					IPR000436:Sushi/SCR/CCP,			SM00032:CCP,	Complete proteome,Disulfide bond,Proteomics identification,Reference proteome,Signal,	chain:complement factor H-related protein C,signal peptide,				26.959	9	7	9	23.67	141.427	+	NaN	NaN	NaN	NaN	NaN	NaN	NaN	NaN	NaN	NaN	NaN	10.5424	NaN	NaN	NaN	10.0306	NaN	NaN	NaN	26.9308	NaN	NaN	NaN	NaN	NaN
Q922J9	Far1	Fatty acyl-CoA reductase 1 OS=Mus musculus OX=10090 GN=Far1 PE=1 SV=1	-0.0201656	0.657749		GO:0006629~lipid metabolic process,GO:0008611~ether lipid biosynthetic process,GO:0010025~wax biosynthetic process,GO:0035336~long-chain fatty-acyl-CoA metabolic process,GO:0046474~glycerophospholipid biosynthetic process,GO:0055114~oxidation-reduction process,	GO:0005777~peroxisome,GO:0005778~peroxisomal membrane,GO:0016020~membrane,GO:0016021~integral component of membrane,	GO:0016491~oxidoreductase activity,GO:0050062~long-chain-fatty-acyl-CoA reductase activity,GO:0080019~fatty-acyl-CoA reductase (alcohol-forming) activity,	IPR013120:Male sterility, NAD-binding,IPR016040:NAD(P)-binding domain,IPR026055:Fatty acyl-CoA reductase,	mmu04146:Peroxisome,			Alternative splicing,Complete proteome,Lipid biosynthesis,Lipid metabolism,Membrane,NADP,Oxidoreductase,Peroxisome,Proteomics identification,Reference proteome,Transmembrane,Transmembrane helix,	chain:Fatty acyl-CoA reductase 1,sequence conflict,splice variant,transmembrane region,	acyl-CoA metabolic process;biosynthetic process;carboxylic acid biosynthetic process;carboxylic acid metabolic process;cellular biosynthetic process;cellular ketone metabolic process;cellular lipid metabolic process;cellular metabolic process;cellular process;coenzyme metabolic process;cofactor metabolic process;ether lipid biosynthetic process;ether lipid metabolic process;fatty acid biosyntheti…	catalytic activity;fatty-acyl-CoA reductase (alcohol-forming) activity;long-chain-fatty-acyl-CoA reductase activity;oxidoreductase activity;oxidoreductase activity, acting on the aldehyde or oxo group of donors;oxidoreductase activity, acting on the aldehyde or oxo group of donors, NAD or NADP as acceptor	cell part;cytoplasmic part;integral to membrane;intracellular membrane-bounded organelle;intracellular organelle;intracellular organelle part;intracellular part;intrinsic to membrane;membrane;membrane part;membrane-bounded organelle;microbody;microbody membrane;microbody part;organelle;organelle membrane;organelle part;peroxisomal membrane;peroxisomal part;peroxisome	16.568	9	4	4	12.47	10.358	+	NaN	512.323	NaN	NaN	1017.77	32.3383	NaN	4.69112	6.58482	NaN	NaN	NaN	NaN	170.524	NaN	408.965	NaN	NaN	NaN	212.821	46.6185	NaN	NaN	16.5798	31.4553
Q9QUG9	Rasgrp2	RAS guanyl-releasing protein 2 OS=Mus musculus OX=10090 GN=Rasgrp2 PE=1 SV=2	-0.0218802	0.836078		GO:0007264~small GTPase mediated signal transduction,GO:0030168~platelet activation,GO:0035556~intracellular signal transduction,GO:0043547~positive regulation of GTPase activity,GO:0071277~cellular response to calcium ion,	GO:0005622~intracellular,GO:0005737~cytoplasm,GO:0005829~cytosol,GO:0005886~plasma membrane,GO:0016020~membrane,GO:0030054~cell junction,GO:0032587~ruffle membrane,GO:0042995~cell projection,GO:0043005~neuron projection,GO:0045202~synapse,	GO:0005085~guanyl-nucleotide exchange factor activity,GO:0005509~calcium ion binding,GO:0046872~metal ion binding,	IPR000651:Ras-like guanine nucleotide exchange factor, N-terminal,IPR001895:Guanine-nucleotide dissociation stimulator CDC25,IPR002048:EF-hand domain,IPR002219:Protein kinase C-like, phorbol ester/diacylglycerol binding,IPR011992:EF-hand-like domain,IPR018247:EF-Hand 1, calcium-binding site,IPR023578:Ras guanine nucleotide exchange factor, domain,	mmu04010:MAPK signaling pathway,mmu04014:Ras signaling pathway,mmu04015:Rap1 signaling pathway,mmu04062:Chemokine signaling pathway,mmu04611:Platelet activation,mmu05200:Pathways in cancer,		SM00054:EFh,SM00109:C1,SM00147:RasGEF,SM00229:RasGEFN,	Alternative splicing,Calcium,Cell junction,Cell membrane,Cell projection,Complete proteome,Cytoplasm,Guanine-nucleotide releasing factor,Membrane,Metal-binding,Phosphoprotein,Proteomics identification,Reference proteome,Repeat,Synapse,Synaptosome,Zinc,Zinc-finger,	calcium-binding region:1,calcium-binding region:2,chain:RAS guanyl-releasing protein 2,domain:EF-hand 1,domain:EF-hand 2,domain:N-terminal Ras-GEF,domain:Ras-GEF,modified residue,sequence conflict,splice variant,zinc finger region:Phorbol-ester/DAG-type,	biological regulation;cellular process;cellular response to stimulus;intracellular signal transduction;regulation of biological process;regulation of cellular process;regulation of response to stimulus;regulation of signal transduction;regulation of signaling;regulation of small GTPase mediated signal transduction;response to stimulus;signal transduction;small GTPase mediated signal transduction	binding;calcium ion binding;cation binding;enzyme regulator activity;GTPase regulator activity;guanyl-nucleotide exchange factor activity;ion binding;metal ion binding;nucleoside-triphosphatase regulator activity	cell junction;cell part;cell projection;cell projection membrane;cell projection part;cytoplasmic part;cytosol;intracellular part;leading edge membrane;membrane;membrane part;neuron projection;plasma membrane;plasma membrane part;ruffle membrane;synapse	34.658	9	5	8	28.22	20.4822	+	NaN	NaN	NaN	NaN	NaN	NaN	NaN	NaN	NaN	NaN	NaN	NaN	NaN	NaN	NaN	NaN	8.67102	NaN	NaN	NaN	NaN	NaN	NaN	10.1791	NaN
Q91V35	Ptpra	Isoform of P18052, Receptor-type tyrosine-protein phosphatase alpha OS=Mus musculus OX=10090 GN=Ptpra PE=1 SV=1	-0.0220905	0.646276		GO:0006468~protein phosphorylation,GO:0006470~protein dephosphorylation,GO:0008286~insulin receptor signaling pathway,GO:0016311~dephosphorylation,GO:0048714~positive regulation of oligodendrocyte differentiation,	GO:0005886~plasma membrane,GO:0016020~membrane,GO:0016021~integral component of membrane,GO:0043231~intracellular membrane-bounded organelle,GO:0043235~receptor complex,GO:0070062~extracellular exosome,	GO:0004721~phosphoprotein phosphatase activity,GO:0004725~protein tyrosine phosphatase activity,GO:0016787~hydrolase activity,GO:0016791~phosphatase activity,GO:0032403~protein complex binding,	IPR000242:Protein-tyrosine phosphatase, receptor/non-receptor type,IPR000387:Protein-tyrosine/Dual specificity phosphatase,IPR003595:Protein-tyrosine phosphatase, catalytic,IPR016130:Protein-tyrosine phosphatase, active site,IPR016336:Receptor tyrosine-protein phosphatase, alpha/epsilon-type,IPR027262:Receptor tyrosine-protein phosphatase alpha,		PIRSF002006:receptor tyrosine-protein phosphatase, alpha/epsilon types,PIRSF500808:receptor tyrosine-protein phosphatase alpha [Parent=PIRSF002006],	SM00194:PTPc,SM00404:PTPc_motif,	3D-structure,Alternative splicing,Complete proteome,Direct protein sequencing,Glycoprotein,Hydrolase,Membrane,Phosphoprotein,Protein phosphatase,Proteomics identification,Receptor,Reference proteome,Repeat,Signal,Transmembrane,Transmembrane helix,	active site:Phosphocysteine intermediate,chain:Receptor-type tyrosine-protein phosphatase alpha,domain:Tyrosine-protein phosphatase 1,domain:Tyrosine-protein phosphatase 2,glycosylation site:N-linked (GlcNAc...),helix,modified residue,sequence conflict,signal peptide,splice variant,strand,topological domain:Cytoplasmic,topological domain:Extracellular,transmembrane region,turn,	biological regulation;cell surface receptor linked signaling pathway;cellular macromolecule metabolic process;cellular metabolic process;cellular process;cellular protein metabolic process;cellular response to chemical stimulus;cellular response to endogenous stimulus;cellular response to hormone stimulus;cellular response to insulin stimulus;cellular response to organic substance;cellular respon…	catalytic activity;hydrolase activity;hydrolase activity, acting on ester bonds;phosphatase activity;phosphoprotein phosphatase activity;phosphoric ester hydrolase activity;protein tyrosine phosphatase activity		17.072	9	6	9	25.06	37.2312	+	166.887	NaN	9.70639	NaN	10.0442	21.6789	NaN	NaN	8.99092	NaN	NaN	NaN	65.1416	NaN	NaN	NaN	31.6881	37.5168	NaN	14.7781	NaN	NaN	19.1673	11.611	NaN
P59108	Cpne2	Copine-2 OS=Mus musculus OX=10090 GN=Cpne2 PE=1 SV=1	-0.024438	0.687457		GO:0071277~cellular response to calcium ion,	GO:0005634~nucleus,GO:0005737~cytoplasm,GO:0005886~plasma membrane,GO:0016020~membrane,GO:0045334~clathrin-coated endocytic vesicle,GO:0070062~extracellular exosome,		IPR000008:C2 calcium-dependent membrane targeting,IPR002035:von Willebrand factor, type A,IPR010734:Copine,			SM00239:C2,SM00327:VWA,	Cell membrane,Complete proteome,Cytoplasm,Membrane,Nucleus,Proteomics identification,Reference proteome,Repeat,	chain:Copine-2,domain:C2 1,domain:C2 2,domain:VWFA,sequence conflict,				24.094	11	5	6	17.63	42.29	+	NaN	195.316	48.3611	NaN	8.19699	NaN	NaN	NaN	NaN	NaN	NaN	89.0781	20.9423	48.6089	NaN	NaN	NaN	NaN	NaN	45.8242	NaN	NaN	NaN	10.5865	NaN
P40201	Chd1	Chromodomain-helicase-DNA-binding protein 1 OS=Mus musculus OX=10090 GN=Chd1 PE=1 SV=3	-0.0277928	0.686631		GO:0006333~chromatin assembly or disassembly,GO:0006338~chromatin remodeling,GO:0006351~transcription, DNA-templated,GO:0006355~regulation of transcription, DNA-templated,GO:0016569~covalent chromatin modification,GO:0043923~positive regulation by host of viral transcription,	GO:0005634~nucleus,GO:0005737~cytoplasm,	GO:0003677~DNA binding,GO:0003682~chromatin binding,GO:0004386~helicase activity,GO:0005524~ATP binding,GO:0035064~methylated histone binding,	IPR000330:SNF2-related,IPR000953:Chromo domain/shadow,IPR001650:Helicase, C-terminal,IPR014001:Helicase, superfamily 1/2, ATP-binding domain,IPR016197:Chromo domain-like,IPR023779:Chromo domain, conserved site,IPR023780:Chromo domain,IPR025260:Domain of unknown function DUF4208,IPR027417:P-loop containing nucleoside triphosphate hydrolase,			SM00298:CHROMO,SM00487:DEXDc,SM00490:HELICc,SM01176:SM01176,	ATP-binding,Chromatin regulator,Complete proteome,Cytoplasm,DNA-binding,Helicase,Hydrolase,Nucleotide-binding,Nucleus,Phosphoprotein,Proteomics identification,Reference proteome,Repeat,Transcription,Transcription regulation,	chain:Chromodomain-helicase-DNA-binding protein 1,compositionally biased region:Ser-rich,domain:Chromo 1,domain:Chromo 2,domain:Helicase ATP-binding,domain:Helicase C-terminal,modified residue,nucleotide phosphate-binding region:ATP,region of interest:3 X 5 AA repeats of H-S-D-H-R,repeat:1,repeat:2,repeat:3,short sequence motif:DEAH box,	biological regulation;biosynthetic process;cellular biosynthetic process;cellular component organization;cellular component organization at cellular level;cellular component organization or biogenesis;cellular component organization or biogenesis at cellular level;cellular macromolecule biosynthetic process;cellular macromolecule metabolic process;cellular metabolic process;cellular nitrogen comp…	adenyl nucleotide binding;adenyl ribonucleotide binding;ATP binding;binding;catalytic activity;chromatin binding;DNA binding;helicase activity;hydrolase activity;hydrolase activity, acting on acid anhydrides;hydrolase activity, acting on acid anhydrides, in phosphorus-containing anhydrides;nucleic acid binding;nucleoside-triphosphatase activity;nucleotide binding;purine nucleotide binding;purine …	cell part;cytoplasm;intracellular membrane-bounded organelle;intracellular organelle;intracellular part;membrane-bounded organelle;nucleus;organelle	22.604	5	5	6	18.27	11.6849	+	NaN	NaN	NaN	NaN	NaN	NaN	NaN	50.0826	NaN	26.6596	NaN	11.1557	7.86015	NaN	NaN	19.5085	NaN	NaN	NaN	NaN	NaN	NaN	NaN	29.0357	NaN
B1ASP2	Jak1	Isoform of P52332, Tyrosine-protein kinase OS=Mus musculus OX=10090 GN=Jak1 PE=1 SV=1	-0.0305512	0.528326		GO:0006468~protein phosphorylation,GO:0007167~enzyme linked receptor protein signaling pathway,GO:0007169~transmembrane receptor protein tyrosine kinase signaling pathway,GO:0016310~phosphorylation,GO:0016477~cell migration,GO:0018108~peptidyl-tyrosine phosphorylation,GO:0019221~cytokine-mediated signaling pathway,GO:0030154~cell differentiation,GO:0035556~intracellular signal transduction,GO:003…	GO:0005622~intracellular,GO:0005634~nucleus,GO:0005737~cytoplasm,GO:0005829~cytosol,GO:0005856~cytoskeleton,GO:0005925~focal adhesion,GO:0012505~endomembrane system,GO:0016020~membrane,GO:0031234~extrinsic component of cytoplasmic side of plasma membrane,	GO:0000166~nucleotide binding,GO:0004672~protein kinase activity,GO:0004713~protein tyrosine kinase activity,GO:0004715~non-membrane spanning protein tyrosine kinase activity,GO:0005131~growth hormone receptor binding,GO:0005515~protein binding,GO:0005524~ATP binding,GO:0016301~kinase activity,GO:0016740~transferase activity,GO:0019903~protein phosphatase binding,GO:0031625~ubiquitin protein liga…	IPR000299:FERM domain,IPR000719:Protein kinase, catalytic domain,IPR000980:SH2 domain,IPR001245:Serine-threonine/tyrosine-protein kinase catalytic domain,IPR008266:Tyrosine-protein kinase, active site,IPR011009:Protein kinase-like domain,IPR011993:Pleckstrin homology-like domain,IPR016251:Tyrosine-protein kinase, non-receptor Jak/Tyk2,IPR017441:Protein kinase, ATP binding site,IPR019748:FERM cent…	mmu04151:PI3K-Akt signaling pathway,mmu04380:Osteoclast differentiation,mmu04550:Signaling pathways regulating pluripotency of stem cells,mmu04630:Jak-STAT signaling pathway,mmu05140:Leishmaniasis,mmu05145:Toxoplasmosis,mmu05152:Tuberculosis,mmu05160:Hepatitis C,mmu05161:Hepatitis B,mmu05162:Measles,mmu05164:Influenza A,mmu05166:HTLV-I infection,mmu05168:Herpes simplex infection,mmu05169:Epstein-…	PIRSF000636:tyrosine-protein kinase, Jak/Tyk2 type,	SM00219:TyrKc,SM00252:SH2,SM00295:B41,	Acetylation,ATP-binding,Coiled coil,Complete proteome,Direct protein sequencing,Kinase,Magnesium,Membrane,Metal-binding,Nucleotide-binding,Phosphoprotein,Proteomics identification,Reference proteome,Repeat,SH2 domain,Transferase,Tyrosine-protein kinase,	active site:Proton acceptor,binding site:ATP,chain:Tyrosine-protein kinase JAK1,domain:FERM,domain:Protein kinase 1,domain:Protein kinase 2,domain:SH2,modified residue,nucleotide phosphate-binding region:ATP,sequence conflict,	biological regulation;cell surface receptor linked signaling pathway;cellular macromolecule metabolic process;cellular metabolic process;cellular process;cellular protein metabolic process;cellular response to chemical stimulus;cellular response to cytokine stimulus;cellular response to organic substance;cellular response to stimulus;cytokine-mediated signaling pathway;enzyme linked receptor prot…	adenyl nucleotide binding;adenyl ribonucleotide binding;ATP binding;binding;catalytic activity;kinase activity;non-membrane spanning protein tyrosine kinase activity;nucleotide binding;phosphotransferase activity, alcohol group as acceptor;protein kinase activity;protein tyrosine kinase activity;purine nucleotide binding;purine ribonucleoside triphosphate binding;purine ribonucleotide binding;rib…	cell part;cytoplasm;cytoskeleton;intracellular membrane-bounded organelle;intracellular non-membrane-bounded organelle;intracellular organelle;intracellular part;membrane;membrane-bounded organelle;non-membrane-bounded organelle;nucleus;organelle	35.633	8	8	11	29.32	23.998	+	NaN	NaN	54.2335	139.512	30.6671	30.1605	NaN	17.1394	NaN	25.0902	NaN	67.3044	260.266	16.6476	NaN	23.0537	18.183	154.966	NaN	NaN	8.37142	NaN	NaN	NaN	NaN
Q8BJW5	Nol11	Nucleolar protein 11 OS=Mus musculus OX=10090 GN=Nol11 PE=2 SV=1	-0.033644	0.625132		GO:0006351~transcription, DNA-templated,GO:0006355~regulation of transcription, DNA-templated,GO:0006364~rRNA processing,GO:0030490~maturation of SSU-rRNA,GO:1901838~positive regulation of transcription of nuclear large rRNA transcript from RNA polymerase I promoter,	GO:0005634~nucleus,GO:0005730~nucleolus,GO:0034455~t-UTP complex,	GO:0044822~poly(A) RNA binding,	IPR012584:NUC205,				Activator,Alternative splicing,Complete proteome,Methylation,Nucleus,Reference proteome,rRNA processing,Transcription,Transcription regulation,	chain:Nucleolar protein 11,sequence conflict,splice variant,			cell part;intracellular non-membrane-bounded organelle;intracellular organelle;intracellular organelle part;intracellular part;non-membrane-bounded organelle;nuclear part;nucleolus;organelle;organelle part	6.246	3	2	2	5.24	10.4348	+	NaN	NaN	NaN	35.7178	NaN	NaN	NaN	12.1495	7.79723	NaN	NaN	NaN	4.18455	NaN	NaN	NaN	NaN	NaN	NaN	NaN	NaN	NaN	NaN	8.49956	NaN
Q6P5B5	Fxr2	Isoform of Q9WVR4, Fragile X mental retardation syndrome-related protein 2 OS=Mus musculus OX=10090 GN=Fxr2 PE=1 SV=1	-0.0351879	0.287161		GO:0002230~positive regulation of defense response to virus by host,GO:0017148~negative regulation of translation,GO:0098792~xenophagy,	GO:0005634~nucleus,GO:0005737~cytoplasm,GO:0005844~polysome,GO:0016020~membrane,GO:0030425~dendrite,GO:0070062~extracellular exosome,	GO:0003676~nucleic acid binding,GO:0003723~RNA binding,GO:0003729~mRNA binding,GO:0005515~protein binding,GO:0042802~identical protein binding,GO:0042803~protein homodimerization activity,GO:0044822~poly(A) RNA binding,GO:0046982~protein heterodimerization activity,	IPR004087:K Homology domain,IPR004088:K Homology domain, type 1,IPR008395:Agenet-like domain,IPR022034:Fragile X mental retardation protein family,	mmu03013:RNA transport,		SM00322:KH,	Complete proteome,Cytoplasm,Phosphoprotein,Proteomics identification,Reference proteome,Repeat,RNA-binding,	chain:Fragile X mental retardation syndrome- related protein 2,compositionally biased region:Poly-Arg,compositionally biased region:Poly-Ser,domain:KH 1,domain:KH 2,modified residue,		binding;nucleic acid binding;RNA binding	cell part;cytoplasm;intracellular part	94.298	29	15	29	97.8	52.0379	+	11.7514	67.0923	16.0841	29.5452	30.606	22.436	NaN	NaN	4.04991	NaN	NaN	13.049	23.7486	7.10072	26.0567	8.84824	10.4613	7.35496	NaN	NaN	12.6329	33.5951	NaN	NaN	10.201
P29351	Ptpn6	Tyrosine-protein phosphatase non-receptor type 6 OS=Mus musculus OX=10090 GN=Ptpn6 PE=1 SV=2	-0.0402491	0.688637		GO:0002244~hematopoietic progenitor cell differentiation,GO:0002924~negative regulation of humoral immune response mediated by circulating immunoglobulin,GO:0006470~protein dephosphorylation,GO:0008283~cell proliferation,GO:0008284~positive regulation of cell proliferation,GO:0014068~positive regulation of phosphatidylinositol 3-kinase signaling,GO:0016311~dephosphorylation,GO:0018108~peptidyl-ty…	GO:0005634~nucleus,GO:0005730~nucleolus,GO:0005737~cytoplasm,GO:0005829~cytosol,GO:0005911~cell-cell junction,GO:0042105~alpha-beta T cell receptor complex,GO:0070062~extracellular exosome,	GO:0001784~phosphotyrosine binding,GO:0004721~phosphoprotein phosphatase activity,GO:0004725~protein tyrosine phosphatase activity,GO:0005001~transmembrane receptor protein tyrosine phosphatase activity,GO:0005515~protein binding,GO:0016787~hydrolase activity,GO:0016791~phosphatase activity,GO:0017124~SH3 domain binding,GO:0019901~protein kinase binding,GO:0042169~SH2 domain binding,GO:0046703~na…	IPR000242:Protein-tyrosine phosphatase, receptor/non-receptor type,IPR000387:Protein-tyrosine/Dual specificity phosphatase,IPR000980:SH2 domain,IPR003595:Protein-tyrosine phosphatase, catalytic,IPR012152:Protein-tyrosine phosphatase, non-receptor type-6, -11,IPR016130:Protein-tyrosine phosphatase, active site,	mmu04520:Adherens junction,mmu04630:Jak-STAT signaling pathway,mmu04650:Natural killer cell mediated cytotoxicity,mmu04660:T cell receptor signaling pathway,mmu04662:B cell receptor signaling pathway,mmu05140:Leishmaniasis,mmu05205:Proteoglycans in cancer,	PIRSF000929:non-receptor tyrosine-protein phosphatase, 6/11 types,	SM00194:PTPc,SM00252:SH2,SM00404:PTPc_motif,	Alternative splicing,Complete proteome,Cytoplasm,Direct protein sequencing,Disease mutation,Hydrolase,Nucleus,Phosphoprotein,Protein phosphatase,Proteomics identification,Reference proteome,Repeat,SH2 domain,	active site:Phosphocysteine intermediate,chain:Tyrosine-protein phosphatase non-receptor type 6,domain:SH2 1,domain:SH2 2,domain:Tyrosine-protein phosphatase,modified residue,sequence conflict,sequence variant,splice variant,	activation of immune response;antigen receptor-mediated signaling pathway;B cell receptor signaling pathway;biological regulation;cell differentiation;cell killing;cell proliferation;cell surface receptor linked signaling pathway;cellular developmental process;cellular process;cellular response to chemical stimulus;cellular response to cytokine stimulus;cellular response to organic substance;cell…	binding;catalytic activity;hydrolase activity;hydrolase activity, acting on ester bonds;molecular transducer activity;phosphatase activity;phosphoprotein phosphatase activity;phosphoric ester hydrolase activity;protein binding;protein domain specific binding;protein tyrosine phosphatase activity;receptor activity;SH2 domain binding;SH3 domain binding;signal transducer activity;signaling receptor …	alpha-beta T cell receptor complex;cell part;cytoplasmic part;cytosol;intracellular membrane-bounded organelle;intracellular organelle;intracellular part;macromolecular complex;membrane part;membrane-bounded organelle;nucleus;organelle;plasma membrane part;protein complex;receptor complex;T cell receptor complex	125.765	43	24	51	174.05	38.2135	+	NaN	NaN	NaN	NaN	NaN	84.8249	NaN	52.3827	NaN	NaN	NaN	NaN	NaN	32.5559	18.9862	14.3602	39.7077	NaN	NaN	NaN	158.997	55.6869	58.3794	271.414	143.851
P97821	Ctsc	Dipeptidyl peptidase 1 OS=Mus musculus OX=10090 GN=Ctsc PE=1 SV=1	-0.0412914	0.716729		GO:0001913~T cell mediated cytotoxicity,GO:0006508~proteolysis,GO:0007568~aging,GO:0010033~response to organic substance,GO:0051603~proteolysis involved in cellular protein catabolic process,GO:1903052~positive regulation of proteolysis involved in cellular protein catabolic process,GO:2001235~positive regulation of apoptotic signaling pathway,	GO:0005615~extracellular space,GO:0005764~lysosome,GO:0005783~endoplasmic reticulum,GO:0005794~Golgi apparatus,GO:0016020~membrane,GO:0070062~extracellular exosome,	GO:0004197~cysteine-type endopeptidase activity,GO:0004252~serine-type endopeptidase activity,GO:0008233~peptidase activity,GO:0008234~cysteine-type peptidase activity,GO:0016505~peptidase activator activity involved in apoptotic process,GO:0016787~hydrolase activity,GO:0019902~phosphatase binding,GO:0031404~chloride ion binding,GO:0042802~identical protein binding,GO:0043621~protein self-associa…	IPR000169:Cysteine peptidase, cysteine active site,IPR000668:Peptidase C1A, papain C-terminal,IPR013128:Peptidase C1A, papain,IPR014882:Cathepsin C exclusion,IPR025660:Cysteine peptidase, histidine active site,IPR025661:Cysteine peptidase, asparagine active site,	mmu04142:Lysosome,		SM00645:Pept_C1,	Chloride,Complete proteome,Disulfide bond,Glycoprotein,Hydrolase,Lysosome,Protease,Proteomics identification,Reference proteome,Signal,Thiol protease,Zymogen,	binding site:Chloride,binding site:Chloride;via amide nitrogen,chain:Dipeptidyl-peptidase 1 exclusion domain chain,chain:Dipeptidyl-peptidase 1 heavy chain,chain:Dipeptidyl-peptidase 1 light chain,disulfide bond,glycosylation site:N-linked (GlcNAc...),signal peptide,	adaptive immune response;adaptive immune response based on somatic recombination of immune receptors built from immunoglobulin superfamily domains;aging;biological regulation;cell killing;developmental process;immune effector process;immune response;immune system process;induction of apoptosis;induction of programmed cell death;leukocyte mediated cytotoxicity;leukocyte mediated immunity;lymphocyt…	anion binding;binding;catalytic activity;chloride ion binding;cysteine-type peptidase activity;endopeptidase activity;hydrolase activity;ion binding;peptidase activity;peptidase activity, acting on L-amino acid peptides;serine hydrolase activity;serine-type endopeptidase activity;serine-type peptidase activity	cell part;cytoplasmic part;endoplasmic reticulum;Golgi apparatus;intracellular membrane-bounded organelle;intracellular organelle;intracellular part;lysosome;lytic vacuole;membrane-bounded organelle;organelle;vacuole	17.303	10	4	5	13.05	11.1152	+	NaN	NaN	NaN	NaN	NaN	NaN	NaN	NaN	NaN	NaN	NaN	7.47511	8.38212	NaN	NaN	NaN	NaN	NaN	NaN	NaN	NaN	NaN	NaN	NaN	NaN
Q9DBR1	Xrn2	5'-3' exoribonuclease 2 OS=Mus musculus OX=10090 GN=Xrn2 PE=1 SV=1	-0.0421614	0.233244		GO:0000738~DNA catabolic process, exonucleolytic,GO:0006139~nucleobase-containing compound metabolic process,GO:0006281~DNA repair,GO:0006310~DNA recombination,GO:0006351~transcription, DNA-templated,GO:0006353~DNA-templated transcription, termination,GO:0006355~regulation of transcription, DNA-templated,GO:0006397~mRNA processing,GO:0007017~microtubule-based process,GO:0007283~spermatogenesis,GO…	GO:0005634~nucleus,GO:0005730~nucleolus,GO:0016020~membrane,GO:0016235~aggresome,	GO:0000175~3'-5'-exoribonuclease activity,GO:0001147~transcription termination site sequence-specific DNA binding,GO:0003676~nucleic acid binding,GO:0003677~DNA binding,GO:0004518~nuclease activity,GO:0004527~exonuclease activity,GO:0004534~5'-3' exoribonuclease activity,GO:0005515~protein binding,GO:0008409~5'-3' exonuclease activity,GO:0016787~hydrolase activity,GO:0044822~poly(A) RNA binding,G…	IPR004859:Putative 5-3 exonuclease,IPR017151:5'-3' exoribonuclease 2,IPR027073:5'-3' exoribonuclease,	mmu03008:Ribosome biogenesis in eukaryotes,mmu03018:RNA degradation,	PIRSF037239:5'-3' exonuclease, Xrn2 type,		Acetylation,Alternative splicing,Complete proteome,DNA-binding,Exonuclease,Hydrolase,Metal-binding,Methylation,mRNA processing,Nuclease,Nucleus,Phosphoprotein,Reference proteome,Transcription,Transcription regulation,Transcription termination,Zinc,Zinc-finger,	chain:5'-3' exoribonuclease 2,modified residue,sequence conflict,splice variant,zinc finger region:CCHC-type,	biological regulation;biosynthetic process;catabolic process;cell growth;cellular biosynthetic process;cellular catabolic process;cellular macromolecule catabolic process;cellular macromolecule metabolic process;cellular metabolic process;cellular nitrogen compound metabolic process;cellular process;cellular response to stimulus;cellular response to stress;DNA catabolic process;DNA catabolic proc…	5'-3' exonuclease activity;5'-3' exoribonuclease activity;binding;catalytic activity;cation binding;exonuclease activity;exonuclease activity, active with either ribo- or deoxyribonucleic acids and producing 5'-phosphomonoesters;exoribonuclease activity;exoribonuclease activity, producing 5'-phosphomonoesters;hydrolase activity;hydrolase activity, acting on ester bonds;ion binding;metal ion bindi…	aggresome;cell part;inclusion body;intracellular non-membrane-bounded organelle;intracellular organelle;intracellular organelle part;intracellular part;non-membrane-bounded organelle;nuclear part;nucleolus;organelle;organelle part	85.619	18	14	20	70.5	14.401	+	2045.31	NaN	NaN	NaN	NaN	NaN	NaN	NaN	19.7013	NaN	NaN	29.7331	234.38	NaN	NaN	228.222	NaN	NaN	NaN	NaN	NaN	NaN	NaN	NaN	NaN
Q9ERZ0	Hemgn	Hemogen OS=Mus musculus OX=10090 GN=Hemgn PE=1 SV=1	-0.0453225	0.738344		GO:0007275~multicellular organism development,GO:0030154~cell differentiation,GO:0045667~regulation of osteoblast differentiation,	GO:0005634~nucleus,GO:0005654~nucleoplasm,						Complete proteome,Developmental protein,Differentiation,Nucleus,Phosphoprotein,Reference proteome,	chain:Hemogen,region of interest:Necessary for nuclear localization,sequence conflict,	biological regulation;cell differentiation;cellular developmental process;cellular process;developmental process;multicellular organismal development;multicellular organismal process;regulation of biological process;regulation of cell differentiation;regulation of cellular process;regulation of developmental process;regulation of multicellular organismal process;regulation of ossification;regulat…		cell part;intracellular organelle part;intracellular part;nuclear part;nucleoplasm;organelle part	48.166	22	8	14	50.97	144.588	+	NaN	NaN	NaN	NaN	NaN	NaN	NaN	NaN	5.4198	NaN	NaN	NaN	NaN	NaN	NaN	NaN	NaN	NaN	NaN	NaN	NaN	NaN	NaN	17.1115	NaN
Q3U0S6	Rasip1	Ras-interacting protein 1 OS=Mus musculus OX=10090 GN=Rasip1 PE=1 SV=3	-0.0459555	0.329659		GO:0001525~angiogenesis,GO:0001570~vasculogenesis,GO:0007165~signal transduction,GO:0008284~positive regulation of cell proliferation,GO:0010507~negative regulation of autophagy,GO:0043087~regulation of GTPase activity,GO:0048754~branching morphogenesis of an epithelial tube,	GO:0005737~cytoplasm,GO:0005794~Golgi apparatus,GO:0005795~Golgi stack,GO:0048471~perinuclear region of cytoplasm,	GO:0005515~protein binding,GO:0017016~Ras GTPase binding,	IPR000159:Ras-association,IPR002710:Dilute,IPR008984:SMAD/FHA domain,			SM00314:RA,SM01132:SM01132,	Angiogenesis,Complete proteome,Cytoplasm,Golgi apparatus,Methylation,Phosphoprotein,Reference proteome,	chain:Ras-interacting protein 1,compositionally biased region:Poly-Pro,domain:Dilute,domain:Ras-associating,modified residue,sequence conflict,	anatomical structure formation involved in morphogenesis;anatomical structure morphogenesis;angiogenesis;biological regulation;branching morphogenesis of a tube;cell differentiation;cellular developmental process;cellular process;cellular response to stimulus;developmental process;morphogenesis of a branching structure;multicellular organismal process;negative regulation of autophagy;negative reg…	binding;enzyme binding;GTPase binding;protein binding;Ras GTPase binding;small GTPase binding	cell part;cytoplasmic part;Golgi apparatus;Golgi apparatus part;Golgi stack;intracellular membrane-bounded organelle;intracellular organelle;intracellular organelle part;intracellular part;membrane-bounded organelle;organelle;organelle part;perinuclear region of cytoplasm	57.778	15	10	11	40.05	5.49473	+	NaN	NaN	NaN	NaN	NaN	NaN	NaN	NaN	NaN	NaN	NaN	NaN	NaN	NaN	NaN	NaN	5.51789	NaN	NaN	NaN	NaN	NaN	NaN	NaN	NaN
Q3TEA8	Hp1bp3	Heterochromatin protein 1-binding protein 3 OS=Mus musculus OX=10090 GN=Hp1bp3 PE=1 SV=1	-0.046861	0.339928		GO:0006334~nucleosome assembly,GO:0006355~regulation of transcription, DNA-templated,GO:0042127~regulation of cell proliferation,GO:0070828~heterochromatin organization,GO:0071456~cellular response to hypoxia,GO:0097298~regulation of nucleus size,	GO:0000786~nucleosome,GO:0005634~nucleus,GO:0005694~chromosome,	GO:0003677~DNA binding,GO:0003682~chromatin binding,GO:0031491~nucleosome binding,	IPR005818:Histone H1/H5,IPR005819:Histone H5,IPR011991:Winged helix-turn-helix DNA-binding domain,			SM00526:H15,	Acetylation,Alternative splicing,Chromosome,Complete proteome,DNA-binding,Nucleus,Phosphoprotein,Proteomics identification,Reference proteome,Repeat,	chain:Heterochromatin protein 1-binding protein 3,compositionally biased region:Glu-rich,compositionally biased region:Lys-rich,compositionally biased region:Poly-Asp,modified residue,sequence conflict,splice variant,	cellular component assembly;cellular component assembly at cellular level;cellular component organization;cellular component organization at cellular level;cellular component organization or biogenesis;cellular component organization or biogenesis at cellular level;cellular macromolecular complex assembly;cellular macromolecular complex subunit organization;cellular process;chromatin organization…	binding;DNA binding;nucleic acid binding	cell part;chromosomal part;intracellular membrane-bounded organelle;intracellular organelle;intracellular organelle part;intracellular part;macromolecular complex;membrane-bounded organelle;nucleosome;nucleus;organelle;organelle part;protein-DNA complex	73.486	25	14	35	104.53	46.1798	+	27.3498	92.6884	57.183	16.6287	67.8775	45.3082	1085.14	53.5549	43.5352	15.7278	23.9639	4.81742	4.99164	20.0207	58.3405	11.603	335.208	NaN	14.5975	390.855	94.7745	48.2156	54.7198	225.169	NaN
Q7TSZ8	Nacc1	Nucleus accumbens-associated protein 1 OS=Mus musculus OX=10090 GN=Nacc1 PE=1 SV=1	-0.0487668	0.305254		GO:0006351~transcription, DNA-templated,GO:0006355~regulation of transcription, DNA-templated,GO:0008284~positive regulation of cell proliferation,GO:0045892~negative regulation of transcription, DNA-templated,GO:0051260~protein homooligomerization,	GO:0005634~nucleus,GO:0005737~cytoplasm,GO:0016604~nuclear body,		IPR000210:BTB/POZ-like,IPR011333:BTB/POZ fold,IPR018379:BEN domain,			SM00225:BTB,SM01025:SM01025,	Complete proteome,Cytoplasm,Isopeptide bond,Nucleus,Phosphoprotein,Reference proteome,Repressor,Transcription,Transcription regulation,Ubl conjugation,	chain:Nucleus accumbens-associated protein 1,domain:BEN,domain:BTB,modified residue,sequence conflict,	biological regulation;biosynthetic process;cellular biosynthetic process;cellular component assembly;cellular component organization;cellular component organization or biogenesis;cellular macromolecule biosynthetic process;cellular macromolecule metabolic process;cellular metabolic process;cellular nitrogen compound metabolic process;cellular process;induction of apoptosis;induction of programmed…		cell part;cytoplasm;intracellular organelle part;intracellular part;nuclear body;nuclear part;nucleoplasm part;organelle part	3.842	3	2	2	4.75	276.961	+	NaN	NaN	NaN	NaN	NaN	NaN	NaN	NaN	NaN	NaN	NaN	NaN	NaN	NaN	NaN	NaN	NaN	NaN	NaN	NaN	27.9512	NaN	NaN	NaN	NaN
Q6ZQH8	Nup188	Nucleoporin NUP188 homolog OS=Mus musculus OX=10090 GN=Nup188 PE=1 SV=2	-0.0497561	0.180063		GO:0006405~RNA export from nucleus,GO:0006606~protein import into nucleus,GO:0006810~transport,GO:0015031~protein transport,GO:0051028~mRNA transport,GO:0090521~glomerular visceral epithelial cell migration,	GO:0005634~nucleus,GO:0005643~nuclear pore,GO:0016020~membrane,GO:0044611~nuclear pore inner ring,	GO:0017056~structural constituent of nuclear pore,	IPR016024:Armadillo-type fold,IPR018864:Nucleoporin Nup188,	mmu03013:RNA transport,			Acetylation,Complete proteome,Direct protein sequencing,mRNA transport,Nuclear pore complex,Nucleus,Phosphoprotein,Protein transport,Proteomics identification,Reference proteome,Translocation,Transport,	binding site:Alpha-ketoglutarate,chain:Nucleoporin NUP188 homolog,chain:Phytanoyl-CoA dioxygenase domain- containing protein 1,metal ion-binding site:Iron,modified residue,region of interest:Alpha-ketoglutarate binding,sequence conflict,	establishment of localization;establishment of protein localization;establishment of RNA localization;mRNA transport;nucleic acid transport;nucleobase-containing compound transport;protein transport;RNA transport;transport		cell part;intracellular organelle part;intracellular part;macromolecular complex;membrane part;nuclear part;nuclear pore;organelle part;pore complex;protein complex	19.649	3	5	5	14.42	5.31095	+	NaN	NaN	NaN	NaN	NaN	NaN	NaN	NaN	4.44814	NaN	NaN	NaN	NaN	NaN	NaN	NaN	NaN	NaN	NaN	NaN	NaN	NaN	NaN	NaN	NaN
E9QN31	Nop2	Isoform of Q922K7, Probable 28S rRNA (cytosine-C(5))-methyltransferase OS=Mus musculus OX=10090 GN=Nop2 PE=1 SV=1	-0.0531837	0.63422		GO:0000470~maturation of LSU-rRNA,GO:0006364~rRNA processing,GO:0008284~positive regulation of cell proliferation,GO:0032259~methylation,GO:0070475~rRNA base methylation,	GO:0005634~nucleus,GO:0005730~nucleolus,	GO:0003723~RNA binding,GO:0008168~methyltransferase activity,GO:0008757~S-adenosylmethionine-dependent methyltransferase activity,GO:0009383~rRNA (cytosine-C5-)-methyltransferase activity,GO:0016740~transferase activity,GO:0044822~poly(A) RNA binding,	IPR001678:Bacterial Fmu (Sun)/eukaryotic nucleolar NOL1/Nop2p,IPR011023:Nop2p,IPR012586:P120R,IPR018314:Bacterial Fmu (Sun)/eukaryotic nucleolar NOL1/Nop2p, conserved site,IPR023267:RNA (C5-cytosine) methyltransferase,IPR023273:RNA (C5-cytosine) methyltransferase, NOP2,				Acetylation,Citrullination,Complete proteome,Isopeptide bond,Methyltransferase,Nucleus,Phosphoprotein,Proteomics identification,Reference proteome,RNA-binding,rRNA processing,S-adenosyl-L-methionine,Transferase,Ubl conjugation,	active site:Nucleophile,binding site:S-adenosyl-L-methionine,chain:Putative ribosomal RNA methyltransferase NOP2,modified residue,region of interest:S-adenosyl-L-methionine binding,sequence conflict,	cellular macromolecule metabolic process;cellular metabolic process;cellular nitrogen compound metabolic process;cellular process;macromolecule metabolic process;metabolic process;methylation;ncRNA metabolic process;ncRNA processing;nitrogen compound metabolic process;nucleic acid metabolic process;nucleobase-containing compound metabolic process;one-carbon metabolic process;primary metabolic pro…	binding;catalytic activity;methyltransferase activity;nucleic acid binding;RNA binding;S-adenosylmethionine-dependent methyltransferase activity;transferase activity;transferase activity, transferring one-carbon groups	cell part;intracellular non-membrane-bounded organelle;intracellular organelle;intracellular organelle part;intracellular part;non-membrane-bounded organelle;nuclear part;nucleolus;organelle;organelle part	52.113	18	11	14	38.63	41.1044	+	NaN	NaN	NaN	NaN	NaN	NaN	NaN	NaN	NaN	NaN	NaN	34.1373	NaN	NaN	NaN	NaN	NaN	NaN	NaN	NaN	NaN	NaN	NaN	NaN	NaN
Q8K224	Nat10	RNA cytidine acetyltransferase OS=Mus musculus OX=10090 GN=Nat10 PE=1 SV=1	-0.0537305	0.14626		GO:0000154~rRNA modification,GO:0006364~rRNA processing,GO:0008033~tRNA processing,GO:0016072~rRNA metabolic process,GO:0032211~negative regulation of telomere maintenance via telomerase,GO:0034470~ncRNA processing,GO:0042274~ribosomal small subunit biogenesis,GO:0051391~tRNA acetylation,	GO:0000784~nuclear chromosome, telomeric region,GO:0005634~nucleus,GO:0005697~telomerase holoenzyme complex,GO:0005730~nucleolus,GO:0016020~membrane,	GO:0000166~nucleotide binding,GO:0005524~ATP binding,GO:0008080~N-acetyltransferase activity,GO:0016740~transferase activity,GO:0016746~transferase activity, transferring acyl groups,GO:0044822~poly(A) RNA binding,	IPR000182:GNAT domain,IPR007807:Helicase domain,IPR013562:Domain of unknown function DUF1726,IPR016181:Acyl-CoA N-acyltransferase,	mmu03008:Ribosome biogenesis in eukaryotes,			Acetylation,Acyltransferase,ATP-binding,Complete proteome,Nucleotide-binding,Nucleus,Phosphoprotein,Proteomics identification,Reference proteome,rRNA processing,Transferase,tRNA processing,	chain:N-acetyltransferase 10,compositionally biased region:Lys-rich,compositionally biased region:Poly-Thr,domain:N-acetyltransferase,modified residue,nucleotide phosphate-binding region:ATP,region of interest:Required for localization to the nucleolus and midbody,sequence conflict,		acetyltransferase activity;adenyl nucleotide binding;adenyl ribonucleotide binding;ATP binding;binding;catalytic activity;N-acetyltransferase activity;N-acyltransferase activity;nucleotide binding;purine nucleotide binding;purine ribonucleoside triphosphate binding;purine ribonucleotide binding;ribonucleotide binding;transferase activity;transferase activity, transferring acyl groups;transferase …	cell part;intracellular non-membrane-bounded organelle;intracellular organelle;intracellular organelle part;intracellular part;non-membrane-bounded organelle;nuclear part;nucleolus;organelle;organelle part	39.01	11	11	12	29.86	39.2362	+	NaN	NaN	256.464	NaN	NaN	NaN	NaN	18.8127	17.5098	NaN	NaN	5.63849	36.4197	39.5635	NaN	23.9581	NaN	NaN	NaN	NaN	NaN	NaN	NaN	NaN	NaN
P97465	Dok1	Docking protein 1 OS=Mus musculus OX=10090 GN=Dok1 PE=1 SV=2	-0.0554916	0.201196		GO:0000165~MAPK cascade,GO:0007169~transmembrane receptor protein tyrosine kinase signaling pathway,GO:0007265~Ras protein signal transduction,GO:0035556~intracellular signal transduction,	GO:0005622~intracellular,GO:0005634~nucleus,GO:0005737~cytoplasm,	GO:0005057~receptor signaling protein activity,GO:0005158~insulin receptor binding,	IPR001849:Pleckstrin homology domain,IPR002404:Insulin receptor substrate-1, PTB,IPR011993:Pleckstrin homology-like domain,	mmu05162:Measles,		SM00233:PH,SM00310:PTBI,	3D-structure,Acetylation,Complete proteome,Cytoplasm,Direct protein sequencing,Nucleus,Phosphoprotein,Proteomics identification,Reference proteome,	chain:Docking protein 1,compositionally biased region:Pro-rich,domain:IRS-type PTB,domain:PH,helix,modified residue,sequence conflict,strand,turn,	biological regulation;cell surface receptor linked signaling pathway;cellular process;cellular response to stimulus;enzyme linked receptor protein signaling pathway;intracellular protein kinase cascade;intracellular signal transduction;MAPKKK cascade;Ras protein signal transduction;regulation of biological process;regulation of cellular process;response to stimulus;signal transduction;small GTPas…	binding;lipid binding;molecular transducer activity;phospholipid binding;receptor signaling protein activity;signal transducer activity	cell part;cytoplasm;intracellular part	30.133	20	6	7	19.93	23.8665	+	NaN	NaN	NaN	NaN	NaN	NaN	NaN	NaN	NaN	NaN	NaN	NaN	NaN	NaN	NaN	NaN	NaN	NaN	NaN	NaN	NaN	NaN	NaN	7.23587	NaN
G3X8X0	Dhx16	DEAH (Asp-Glu-Ala-His) box polypeptide 16 OS=Mus musculus OX=10090 GN=Dhx16 PE=1 SV=1	-0.0561951	0.282522		GO:0000398~mRNA splicing, via spliceosome,	GO:0005654~nucleoplasm,GO:0005681~spliceosomal complex,GO:0005737~cytoplasm,	GO:0004004~ATP-dependent RNA helicase activity,GO:0004386~helicase activity,GO:0005524~ATP binding,GO:0008026~ATP-dependent helicase activity,GO:0016887~ATPase activity,GO:0044822~poly(A) RNA binding,	IPR001650:Helicase, C-terminal,IPR002464:DNA/RNA helicase, ATP-dependent, DEAH-box type, conserved site,IPR007502:Helicase-associated domain,IPR011545:DNA/RNA helicase, DEAD/DEAH box type, N-terminal,IPR011709:Domain of unknown function DUF1605,IPR014001:Helicase, superfamily 1/2, ATP-binding domain,IPR027417:P-loop containing nucleoside triphosphate hydrolase,	mmu03040:Spliceosome,		SM00487:DEXDc,SM00490:HELICc,SM00847:SM00847,	ATP-binding,Coiled coil,Complete proteome,Hydrolase,Nucleotide-binding,Proteomics identification,Reference proteome,			adenyl nucleotide binding;adenyl ribonucleotide binding;ATP binding;ATPase activity;ATPase activity, coupled;ATP-dependent helicase activity;binding;catalytic activity;helicase activity;hydrolase activity;hydrolase activity, acting on acid anhydrides;hydrolase activity, acting on acid anhydrides, in phosphorus-containing anhydrides;nucleic acid binding;nucleoside-triphosphatase activity;nucleotid…	cell part;intracellular membrane-bounded organelle;intracellular organelle;intracellular part;membrane-bounded organelle;nucleus;organelle	21.027	7	7	7	16.64	2.23792	+	NaN	NaN	NaN	NaN	NaN	NaN	NaN	NaN	4.9204	NaN	NaN	NaN	NaN	NaN	NaN	NaN	NaN	NaN	NaN	NaN	NaN	NaN	NaN	NaN	NaN
P63154	Crnkl1	Crooked neck-like protein 1 OS=Mus musculus OX=10090 GN=Crnkl1 PE=1 SV=1	-0.0564535	0.0820132		GO:0000245~spliceosomal complex assembly,GO:0000398~mRNA splicing, via spliceosome,GO:0002230~positive regulation of defense response to virus by host,GO:0006396~RNA processing,GO:0006397~mRNA processing,GO:0008380~RNA splicing,GO:0098779~mitophagy in response to mitochondrial depolarization,GO:0098792~xenophagy,	GO:0000974~Prp19 complex,GO:0005634~nucleus,GO:0005681~spliceosomal complex,GO:0016607~nuclear speck,GO:0071010~prespliceosome,GO:0071011~precatalytic spliceosome,GO:0071012~catalytic step 1 spliceosome,GO:0071013~catalytic step 2 spliceosome,GO:0071014~post-mRNA release spliceosomal complex,	GO:0003723~RNA binding,GO:0044822~poly(A) RNA binding,	IPR003107:RNA-processing protein, HAT helix,IPR011990:Tetratricopeptide-like helical,IPR013026:Tetratricopeptide repeat-containing domain,	mmu03040:Spliceosome,		SM00386:HAT,	Complete proteome,mRNA processing,mRNA splicing,Nucleus,Phosphoprotein,Reference proteome,Repeat,Spliceosome,	chain:Crooked neck-like protein 1,compositionally biased region:Poly-Pro,modified residue,repeat:HAT 1,repeat:HAT 10,repeat:HAT 11,repeat:HAT 12,repeat:HAT 13,repeat:HAT 14,repeat:HAT 15,repeat:HAT 16,repeat:HAT 2,repeat:HAT 3,repeat:HAT 4,repeat:HAT 5,repeat:HAT 6,repeat:HAT 7,repeat:HAT 8,repeat:HAT 9,short sequence motif:Nuclear localization signal,	cellular component assembly;cellular component assembly at cellular level;cellular component organization;cellular component organization at cellular level;cellular component organization or biogenesis;cellular component organization or biogenesis at cellular level;cellular macromolecular complex assembly;cellular macromolecular complex subunit organization;cellular process;macromolecular complex…	binding;nucleic acid binding;RNA binding	cell part;intracellular organelle part;intracellular part;macromolecular complex;nuclear body;nuclear part;nuclear speck;nucleoplasm part;organelle part;ribonucleoprotein complex;spliceosomal complex	45.553	16	11	12	35.7	565.607	+	36.1586	NaN	127.715	NaN	NaN	18.7396	NaN	NaN	5.15659	79.3846	NaN	NaN	NaN	40.3007	64.3964	NaN	5.35865	NaN	57.9206	15.7212	14.0607	136.322	NaN	13.8278	17.8721
A2AEM2	Clcc1	Isoform of Q99LI2, Chloride channel CLIC-like 1, isoform CRA_a OS=Mus musculus OX=10090 GN=Clcc1 PE=1 SV=1	-0.0577044	0.11731		GO:0006810~transport,GO:0006811~ion transport,GO:0006821~chloride transport,	GO:0005634~nucleus,GO:0005737~cytoplasm,GO:0005783~endoplasmic reticulum,GO:0005794~Golgi apparatus,GO:0016020~membrane,GO:0016021~integral component of membrane,GO:0034707~chloride channel complex,GO:0043231~intracellular membrane-bounded organelle,	GO:0005254~chloride channel activity,	IPR009231:Chloride channel CLIC-like,				Chloride,Chloride channel,Complete proteome,Endoplasmic reticulum,Golgi apparatus,Ion channel,Ion transport,Membrane,Nucleus,Phosphoprotein,Proteomics identification,Reference proteome,Signal,Transmembrane,Transmembrane helix,Transport,	chain:Chloride channel CLIC-like protein 1,modified residue,signal peptide,transmembrane region,			cell part;cytoplasmic part;endoplasmic reticulum;intracellular membrane-bounded organelle;intracellular organelle;intracellular part;membrane-bounded organelle;organelle	41.255	22	10	12	47.67	42.2643	+	NaN	NaN	NaN	NaN	82.8664	NaN	NaN	NaN	NaN	NaN	NaN	26.9105	82.2296	NaN	NaN	17.7016	NaN	NaN	NaN	NaN	NaN	NaN	NaN	NaN	NaN
Q8CJ19	Mical3	[F-actin]-monooxygenase MICAL3 OS=Mus musculus OX=10090 GN=Mical3 PE=1 SV=2	-0.0597904	0.238367		GO:0006887~exocytosis,GO:0007010~cytoskeleton organization,GO:0030042~actin filament depolymerization,GO:0055114~oxidation-reduction process,	GO:0005634~nucleus,GO:0005654~nucleoplasm,GO:0005737~cytoplasm,GO:0005856~cytoskeleton,GO:0005886~plasma membrane,	GO:0003779~actin binding,GO:0004497~monooxygenase activity,GO:0008270~zinc ion binding,GO:0016491~oxidoreductase activity,GO:0016709~oxidoreductase activity, acting on paired donors, with incorporation or reduction of molecular oxygen, NAD(P)H as one donor, and incorporation of one atom of oxygen,GO:0017137~Rab GTPase binding,GO:0046872~metal ion binding,GO:0071949~FAD binding,	IPR001715:Calponin homology domain,IPR001781:Zinc finger, LIM-type,IPR002938:Monooxygenase, FAD-binding,IPR022735:Domain of unknown function DUF3585,IPR023753:Pyridine nucleotide-disulphide oxidoreductase, FAD/NAD(P)-binding domain,			SM00033:CH,SM00132:LIM,	Actin-binding,Alternative splicing,Coiled coil,Complete proteome,Cytoplasm,Cytoskeleton,Exocytosis,FAD,Flavoprotein,LIM domain,Metal-binding,Monooxygenase,NADP,Nucleus,Oxidoreductase,Phosphoprotein,Proteomics identification,Reference proteome,Zinc,	chain:Protein MICAL-3,chain:Uncharacterized protein KIAA0819,compositionally biased region:Glu-rich,compositionally biased region:Poly-Glu,compositionally biased region:Pro-rich,domain:CH,domain:LIM zinc-binding,modified residue,nucleotide phosphate-binding region:FAD,sequence conflict,splice variant,	actin cytoskeleton organization;actin filament depolymerization;actin filament organization;actin filament-based process;actin polymerization or depolymerization;cellular component disassembly;cellular component disassembly at cellular level;cellular component organization;cellular component organization at cellular level;cellular component organization or biogenesis;cellular component organizati…	actin binding;binding;catalytic activity;cation binding;coenzyme binding;cofactor binding;cytoskeletal protein binding;FAD binding;flavin adenine dinucleotide binding;ion binding;metal ion binding;monooxygenase activity;oxidoreductase activity;oxidoreductase activity, acting on paired donors, with incorporation or reduction of molecular oxygen;oxidoreductase activity, acting on paired donors, wit…	cell part;cytoplasm;cytoskeleton;intracellular non-membrane-bounded organelle;intracellular organelle;intracellular part;non-membrane-bounded organelle;organelle	31.478	4	8	8	20.76	7.27627	+	NaN	NaN	32.686	NaN	9.02892	NaN	NaN	NaN	10.1266	NaN	NaN	NaN	NaN	NaN	NaN	NaN	NaN	NaN	NaN	11.4979	6.93143	NaN	NaN	31.2362	NaN
Q9WV30	Nfat5	Nuclear factor of activated T-cells 5 OS=Mus musculus OX=10090 GN=Nfat5 PE=1 SV=2	-0.0613761	0.616532		GO:0001816~cytokine production,GO:0006351~transcription, DNA-templated,GO:0006355~regulation of transcription, DNA-templated,GO:0006366~transcription from RNA polymerase II promoter,GO:0006970~response to osmotic stress,GO:0010628~positive regulation of gene expression,GO:0045944~positive regulation of transcription from RNA polymerase II promoter,GO:0070884~regulation of calcineurin-NFAT signali…	GO:0005634~nucleus,GO:0005654~nucleoplasm,GO:0005737~cytoplasm,	GO:0000978~RNA polymerase II core promoter proximal region sequence-specific DNA binding,GO:0001077~transcriptional activator activity, RNA polymerase II core promoter proximal region sequence-specific binding,GO:0003677~DNA binding,GO:0003700~transcription factor activity, sequence-specific DNA binding,	IPR002909:Cell surface receptor IPT/TIG,IPR008366:Nuclear factor of activated T cells (NFAT),IPR008967:p53-like transcription factor, DNA-binding,IPR011539:Rel homology domain,IPR013783:Immunoglobulin-like fold,IPR014756:Immunoglobulin E-set,IPR015646:Nuclear factor of activated T-cells 5,			SM00429:IPT,	Acetylation,Activator,Alternative splicing,Coiled coil,Complete proteome,Cytoplasm,DNA-binding,Isopeptide bond,Nucleus,Phosphoprotein,Proteomics identification,Reference proteome,Transcription,Transcription regulation,Ubl conjugation,	chain:Nuclear factor of activated T-cells 5,compositionally biased region:Poly-Gln,compositionally biased region:Poly-Ser,compositionally biased region:Poly-Thr,compositionally biased region:Ser-rich,domain:RHD,	biological regulation;biosynthetic process;cellular biosynthetic process;cellular macromolecule biosynthetic process;cellular macromolecule metabolic process;cellular metabolic process;cellular nitrogen compound metabolic process;cellular process;cytokine production;macromolecule biosynthetic process;macromolecule metabolic process;metabolic process;multicellular organismal process;nitrogen compo…	binding;DNA binding;nucleic acid binding;nucleic acid binding transcription factor activity;sequence-specific DNA binding transcription factor activity	cell part;cytoplasm;intracellular membrane-bounded organelle;intracellular organelle;intracellular part;membrane-bounded organelle;nucleus;organelle	4.711	1	1	1	2.98	0.321798	+	NaN	NaN	NaN	NaN	NaN	NaN	NaN	NaN	NaN	NaN	NaN	NaN	NaN	NaN	NaN	NaN	6.75918	NaN	NaN	6.87034	NaN	NaN	NaN	NaN	NaN
O70579	Slc25a17	Peroxisomal membrane protein PMP34 OS=Mus musculus OX=10090 GN=Slc25a17 PE=1 SV=1	-0.0638891	0.357726		GO:0006412~translation,GO:0006635~fatty acid beta-oxidation,GO:0006810~transport,GO:0015866~ADP transport,GO:0015867~ATP transport,GO:0015908~fatty acid transport,GO:0035349~coenzyme A transmembrane transport,GO:0035350~FAD transmembrane transport,GO:0043132~NAD transport,GO:0055085~transmembrane transport,GO:0080121~AMP transport,	GO:0005737~cytoplasm,GO:0005739~mitochondrion,GO:0005777~peroxisome,GO:0005778~peroxisomal membrane,GO:0005779~integral component of peroxisomal membrane,GO:0016020~membrane,GO:0016021~integral component of membrane,GO:0043231~intracellular membrane-bounded organelle,	GO:0003735~structural constituent of ribosome,GO:0005347~ATP transmembrane transporter activity,GO:0015217~ADP transmembrane transporter activity,GO:0015228~coenzyme A transmembrane transporter activity,GO:0015230~FAD transmembrane transporter activity,GO:0044610~FMN transmembrane transporter activity,GO:0051087~chaperone binding,GO:0051724~NAD transporter activity,GO:0080122~AMP transmembrane tr…	IPR002067:Mitochondrial carrier protein,IPR018108:Mitochondrial substrate/solute carrier,IPR023395:Mitochondrial carrier domain,	mmu04146:Peroxisome,			Complete proteome,Cytoplasm,Membrane,Peroxisome,Reference proteome,Repeat,Transmembrane,Transmembrane helix,Transport,	chain:Peroxisomal membrane protein PMP34,region of interest:Interaction with PEX19,repeat:Solcar 1,repeat:Solcar 2,repeat:Solcar 3,topological domain:Cytoplasmic,topological domain:Lumenal,transmembrane region,	carboxylic acid catabolic process;carboxylic acid metabolic process;carboxylic acid transport;catabolic process;cellular catabolic process;cellular ketone metabolic process;cellular lipid catabolic process;cellular lipid metabolic process;cellular metabolic process;cellular process;establishment of localization;fatty acid beta-oxidation;fatty acid catabolic process;fatty acid metabolic process;fa…	adenine nucleotide transmembrane transporter activity;ADP transmembrane transporter activity;AMP transmembrane transporter activity;ATP transmembrane transporter activity;coenzyme A transmembrane transporter activity;coenzyme transporter activity;cofactor transporter activity;FAD transmembrane transporter activity;NAD transporter activity;nucleobase-containing compound transmembrane transporter a…	cell part;cytoplasmic part;integral to membrane;integral to organelle membrane;integral to peroxisomal membrane;intracellular membrane-bounded organelle;intracellular organelle;intracellular organelle part;intracellular part;intrinsic to membrane;intrinsic to organelle membrane;intrinsic to peroxisomal membrane;membrane part;membrane-bounded organelle;microbody part;mitochondrion;organelle;organe…	8.665	7	2	2	7.16	1.57913	+	NaN	NaN	NaN	NaN	NaN	NaN	NaN	NaN	NaN	NaN	NaN	4.91111	NaN	NaN	NaN	NaN	NaN	NaN	NaN	NaN	NaN	NaN	NaN	NaN	NaN
Q80UU9	Pgrmc2	Membrane-associated progesterone receptor component 2 OS=Mus musculus OX=10090 GN=Pgrmc2 PE=1 SV=2	-0.0664301	0.207694			GO:0005635~nuclear envelope,GO:0012505~endomembrane system,GO:0016020~membrane,GO:0016021~integral component of membrane,	GO:0005496~steroid binding,GO:0005515~protein binding,GO:0008289~lipid binding,GO:0020037~heme binding,	IPR001199:Cytochrome b5-like heme/steroid binding domain,			SM01117:SM01117,	Complete proteome,Lipid-binding,Membrane,Phosphoprotein,Receptor,Reference proteome,Steroid-binding,Transmembrane,Transmembrane helix,	chain:Membrane-associated progesterone receptor component 2,domain:Cytochrome b5 heme-binding,modified residue,transmembrane region,		binding;cation binding;heme binding;ion binding;iron ion binding;lipid binding;metal ion binding;steroid binding;tetrapyrrole binding;transition metal ion binding	cell part;integral to membrane;intrinsic to membrane;membrane part	39.553	36	6	11	38.49	2.68821	+	NaN	NaN	NaN	25.7783	NaN	248.974	NaN	NaN	NaN	NaN	NaN	4.43279	NaN	NaN	NaN	126.706	NaN	NaN	NaN	NaN	NaN	NaN	NaN	NaN	NaN
Q8VBT9	Aspscr1	Tether containing UBX domain for GLUT4 OS=Mus musculus OX=10090 GN=Aspscr1 PE=1 SV=1	-0.0669164	0.15118		GO:0006886~intracellular protein transport,GO:0042593~glucose homeostasis,GO:0046324~regulation of glucose import,GO:0061024~membrane organization,	GO:0005634~nucleus,GO:0005654~nucleoplasm,GO:0005737~cytoplasm,GO:0005829~cytosol,GO:0005886~plasma membrane,GO:0009898~cytoplasmic side of plasma membrane,GO:0012505~endomembrane system,GO:0012506~vesicle membrane,GO:0016020~membrane,GO:0019898~extrinsic component of membrane,GO:0030659~cytoplasmic vesicle membrane,GO:0033116~endoplasmic reticulum-Golgi intermediate compartment membrane,GO:00432…	GO:0005515~protein binding,	IPR001012:UBX,IPR021569:GLUT4 regulating protein TUG,	mmu05202:Transcriptional misregulation in cancer,			3D-structure,Acetylation,Alternative splicing,Complete proteome,Cytoplasm,Membrane,Nucleus,Phosphoprotein,Proteomics identification,Reference proteome,	chain:Tether containing UBX domain for GLUT4,domain:UBX,helix,modified residue,region of interest:Interaction with GLUT4,splice variant,strand,	biological regulation;carbohydrate homeostasis;chemical homeostasis;establishment of localization;establishment of localization in cell;establishment of protein localization;glucose homeostasis;homeostatic process;intracellular protein transport;intracellular transport;protein transport;regulation of biological process;regulation of biological quality;regulation of glucose import;regulation of gl…		cell part;cytoplasmic part;cytoplasmic vesicle membrane;cytoplasmic vesicle part;cytosol;extrinsic to membrane;internal side of plasma membrane;intracellular organelle part;intracellular part;membrane;membrane part;organelle membrane;organelle part;perinuclear region of cytoplasm;plasma membrane part;vesicle membrane	33.316	14	6	6	18.59	19.3067	+	NaN	8.08516	NaN	NaN	NaN	NaN	NaN	NaN	NaN	7.09475	6.57775	5.08207	NaN	NaN	NaN	NaN	NaN	14.1583	NaN	NaN	NaN	NaN	NaN	NaN	NaN
A0A087WQ25	Ktn1	Isoform of Q61595, Kinectin OS=Mus musculus OX=10090 GN=Ktn1 PE=1 SV=1	-0.067446	0.134702		GO:0007018~microtubule-based movement,GO:0015031~protein transport,	GO:0005783~endoplasmic reticulum,GO:0005789~endoplasmic reticulum membrane,GO:0016020~membrane,GO:0016021~integral component of membrane,GO:0030176~integral component of endoplasmic reticulum membrane,	GO:0019894~kinesin binding,GO:0044822~poly(A) RNA binding,	IPR007794:Ribosome receptor lysine/proline rich,IPR024854:Kinectin,				Alternative splicing,Coiled coil,Complete proteome,Endoplasmic reticulum,Glycoprotein,Isopeptide bond,Membrane,Phosphoprotein,Proteomics identification,Reference proteome,Signal-anchor,Transmembrane,Transmembrane helix,	chain:Kinectin,compositionally biased region:Lys-rich,cross-link:Glycyl lysine isopeptide (Lys-Gly) (interchain with G-Cter in ubiquitin),glycosylation site:N-linked (GlcNAc...),modified residue,sequence conflict,splice variant,topological domain:Cytoplasmic,topological domain:Lumenal,transmembrane region,				179.888	29	32	43	173.02	240.151	+	14.435	49.8767	13.4704	77.9172	8.94816	10.5784	12.1964	5.52572	7.08222	12.6081	21.5115	15.7735	12.8353	25.0178	16.8076	44.168	NaN	49.8528	15.1225	43.9424	5.65335	126.238	42.1941	54.6803	43.5931
A0A0R4J055	Dnmbp	Isoform of Q6TXD4, Dynamin-binding protein OS=Mus musculus OX=10090 GN=Dnmbp PE=1 SV=1	-0.0680188	0.185754		GO:0035023~regulation of Rho protein signal transduction,GO:0035556~intracellular signal transduction,	GO:0005737~cytoplasm,GO:0005794~Golgi apparatus,GO:0005795~Golgi stack,GO:0005856~cytoskeleton,GO:0030054~cell junction,GO:0045202~synapse,	GO:0005085~guanyl-nucleotide exchange factor activity,GO:0005089~Rho guanyl-nucleotide exchange factor activity,GO:0005515~protein binding,	IPR000219:Dbl homology (DH) domain,IPR001331:Guanine-nucleotide dissociation stimulator, CDC24, conserved site,IPR001452:Src homology-3 domain,IPR004148:BAR domain,IPR011511:Variant SH3,IPR013315:Spectrin alpha chain, SH3 domain,IPR027267:Arfaptin homology (AH) domain/BAR domain,			SM00325:RhoGEF,SM00326:SH3,SM00721:BAR,	Acetylation,Alternative splicing,Cell junction,Coiled coil,Complete proteome,Cytoplasm,Cytoskeleton,Golgi apparatus,Phosphoprotein,Proteomics identification,Reference proteome,Repeat,SH3 domain,Synapse,	chain:Dynamin-binding protein,compositionally biased region:Pro-rich,domain:BAR,domain:DH,domain:SH3 1,domain:SH3 2,domain:SH3 3,domain:SH3 4,domain:SH3 5,domain:SH3 6,sequence conflict,splice variant,				12.658	2	3	3	8.7	1.15374	+	NaN	NaN	NaN	NaN	NaN	NaN	NaN	NaN	NaN	NaN	NaN	46.8918	NaN	NaN	NaN	NaN	NaN	NaN	NaN	NaN	NaN	NaN	NaN	14.4046	NaN
Q9EQN3	Tsc22d4	TSC22 domain family protein 4 OS=Mus musculus OX=10090 GN=Tsc22d4 PE=1 SV=2	-0.0694561	0.175363		GO:0006351~transcription, DNA-templated,GO:0006355~regulation of transcription, DNA-templated,GO:0006970~response to osmotic stress,	GO:0005634~nucleus,GO:0005737~cytoplasm,	GO:0003700~transcription factor activity, sequence-specific DNA binding,	IPR000580:TSC-22 / Dip / Bun,				Coiled coil,Complete proteome,Nucleus,Phosphoprotein,Proteomics identification,Reference proteome,Repressor,Transcription,Transcription regulation,	chain:TSC22 domain family protein 4,domain:Leucine-zipper,modified residue,	biosynthetic process;cellular biosynthetic process;cellular macromolecule biosynthetic process;cellular macromolecule metabolic process;cellular metabolic process;cellular nitrogen compound metabolic process;cellular process;macromolecule biosynthetic process;macromolecule metabolic process;metabolic process;nitrogen compound metabolic process;nucleic acid metabolic process;nucleobase-containing …	nucleic acid binding transcription factor activity;sequence-specific DNA binding transcription factor activity	cell part;cytoplasm;intracellular membrane-bounded organelle;intracellular organelle;intracellular part;membrane-bounded organelle;nucleus;organelle	26.617	16	5	5	16.77	31.9879	+	NaN	23.1382	NaN	NaN	NaN	NaN	NaN	NaN	NaN	NaN	NaN	NaN	NaN	NaN	NaN	NaN	NaN	15.2744	NaN	NaN	NaN	NaN	NaN	NaN	NaN
Q99MJ9	Ddx50	ATP-dependent RNA helicase DDX50 OS=Mus musculus OX=10090 GN=Ddx50 PE=2 SV=1	-0.0722842	0.0319706		GO:0010501~RNA secondary structure unwinding,	GO:0005634~nucleus,GO:0005730~nucleolus,GO:0005886~plasma membrane,GO:0016020~membrane,	GO:0000166~nucleotide binding,GO:0003676~nucleic acid binding,GO:0003723~RNA binding,GO:0004004~ATP-dependent RNA helicase activity,GO:0004386~helicase activity,GO:0005524~ATP binding,GO:0016787~hydrolase activity,GO:0044822~poly(A) RNA binding,	IPR001650:Helicase, C-terminal,IPR011545:DNA/RNA helicase, DEAD/DEAH box type, N-terminal,IPR012562:GUCT,IPR012677:Nucleotide-binding, alpha-beta plait,IPR014001:Helicase, superfamily 1/2, ATP-binding domain,IPR014014:RNA helicase, DEAD-box type, Q motif,IPR027417:P-loop containing nucleoside triphosphate hydrolase,			SM00487:DEXDc,SM00490:HELICc,	ATP-binding,Complete proteome,Helicase,Hydrolase,Nucleotide-binding,Nucleus,Phosphoprotein,Reference proteome,RNA-binding,	chain:ATP-dependent RNA helicase DDX50,compositionally biased region:Arg-rich,domain:Helicase ATP-binding,domain:Helicase C-terminal,modified residue,nucleotide phosphate-binding region:ATP,short sequence motif:DEVD box,short sequence motif:Q motif,		adenyl nucleotide binding;adenyl ribonucleotide binding;ATP binding;ATPase activity;ATPase activity, coupled;ATP-dependent helicase activity;binding;catalytic activity;helicase activity;hydrolase activity;hydrolase activity, acting on acid anhydrides;hydrolase activity, acting on acid anhydrides, in phosphorus-containing anhydrides;nucleic acid binding;nucleoside-triphosphatase activity;nucleotid…	cell part;intracellular non-membrane-bounded organelle;intracellular organelle;intracellular organelle part;intracellular part;membrane;non-membrane-bounded organelle;nuclear part;nucleolus;organelle;organelle part;plasma membrane	18.065	7	5	7	16.54	24.9078	+	NaN	NaN	NaN	NaN	NaN	NaN	NaN	NaN	26.8559	NaN	NaN	NaN	NaN	NaN	NaN	NaN	NaN	NaN	NaN	NaN	NaN	NaN	NaN	NaN	NaN
Q8K4Q8	Colec12	Collectin-12 OS=Mus musculus OX=10090 GN=Colec12 PE=1 SV=1	-0.0723331	0.25553		GO:0006910~phagocytosis, recognition,GO:0006955~immune response,GO:0034138~toll-like receptor 3 signaling pathway,GO:0060355~positive regulation of cell adhesion molecule production,GO:0071360~cellular response to exogenous dsRNA,	GO:0005581~collagen trimer,GO:0016020~membrane,GO:0016021~integral component of membrane,GO:0070062~extracellular exosome,	GO:0008329~signaling pattern recognition receptor activity,GO:0030169~low-density lipoprotein particle binding,GO:0030246~carbohydrate binding,GO:0046872~metal ion binding,	IPR001304:C-type lectin,IPR008160:Collagen triple helix repeat,IPR016186:C-type lectin-like,IPR016187:C-type lectin fold,IPR018378:C-type lectin, conserved site,	mmu04145:Phagosome,		SM00034:CLECT,	3D-structure,Calcium,Coiled coil,Collagen,Complete proteome,Disulfide bond,Glycoprotein,Lectin,Membrane,Metal-binding,Receptor,Reference proteome,Repeat,Signal-anchor,Transmembrane,Transmembrane helix,	binding site:Carbohydrate,binding site:Carbohydrate;via carbonyl oxygen,chain:Collectin-12,disulfide bond,domain:C-type lectin,domain:Collagen-like 1,domain:Collagen-like 2,glycosylation site:N-linked (GlcNAc...),helix,metal ion-binding site:Calcium 1,metal ion-binding site:Calcium 1;via carbonyl oxygen,metal ion-binding site:Calcium 2,metal ion-binding site:Calcium 2;via carbonyl oxygen,metal io…	cell recognition;cellular process;immune response;immune system process;phagocytosis, recognition;response to stimulus	binding;carbohydrate binding;cation binding;ion binding;lipoprotein particle binding;low-density lipoprotein particle binding;metal ion binding;molecular transducer activity;pattern recognition receptor activity;protein-lipid complex binding;receptor activity;signal transducer activity;signaling receptor activity	cell part;collagen;extracellular matrix part;extracellular region part;integral to membrane;intrinsic to membrane;membrane part	45.34	17	12	16	48.13	106.348	+	NaN	NaN	NaN	NaN	NaN	NaN	NaN	NaN	8.78386	NaN	NaN	NaN	NaN	NaN	830.442	NaN	55.5958	NaN	NaN	147.313	48.2373	NaN	NaN	NaN	NaN
Q9ESX5	Dkc1	H/ACA ribonucleoprotein complex subunit DKC1 OS=Mus musculus OX=10090 GN=Dkc1 PE=1 SV=4	-0.0725987	0.103163		GO:0000154~rRNA modification,GO:0000454~snoRNA guided rRNA pseudouridine synthesis,GO:0000495~box H/ACA snoRNA 3'-end processing,GO:0001522~pseudouridine synthesis,GO:0006364~rRNA processing,GO:0006396~RNA processing,GO:0007004~telomere maintenance via telomerase,GO:0008283~cell proliferation,GO:0009451~RNA modification,GO:0031118~rRNA pseudouridine synthesis,GO:0031120~snRNA pseudouridine synthe…	GO:0005634~nucleus,GO:0005654~nucleoplasm,GO:0005697~telomerase holoenzyme complex,GO:0005730~nucleolus,GO:0005732~small nucleolar ribonucleoprotein complex,GO:0015030~Cajal body,GO:0030529~intracellular ribonucleoprotein complex,GO:0031429~box H/ACA snoRNP complex,GO:0072588~box H/ACA RNP complex,GO:0090661~box H/ACA telomerase RNP complex,	GO:0003720~telomerase activity,GO:0003723~RNA binding,GO:0005515~protein binding,GO:0009982~pseudouridine synthase activity,GO:0016853~isomerase activity,GO:0034513~box H/ACA snoRNA binding,GO:0044822~poly(A) RNA binding,GO:0070034~telomerase RNA binding,	IPR002478:Pseudouridine synthase/archaeosine transglycosylase,IPR002501:Pseudouridine synthase II,IPR004521:Uncharacterised domain CHP00451,IPR004802:tRNA pseudouridine synthase B family,IPR012960:Dyskerin-like,IPR015947:PUA-like domain,IPR020103:Pseudouridine synthase, catalytic domain,	mmu03008:Ribosome biogenesis in eukaryotes,		SM00359:PUA,SM01136:SM01136,	Acetylation,Complete proteome,Isomerase,Isopeptide bond,Nucleus,Phosphoprotein,Proteomics identification,Reference proteome,Ribonucleoprotein,Ribosome biogenesis,RNA-binding,rRNA processing,Ubl conjugation,	active site:Nucleophile,chain:H/ACA ribonucleoprotein complex subunit 4,compositionally biased region:Poly-Lys,domain:PUA,modified residue,mutagenesis site,region of interest:Nuclear and nucleolar localization,region of interest:Nucleolar localization,	cellular macromolecule metabolic process;cellular metabolic process;cellular nitrogen compound metabolic process;cellular process;macromolecule metabolic process;macromolecule modification;metabolic process;ncRNA metabolic process;ncRNA processing;nitrogen compound metabolic process;nucleic acid metabolic process;nucleobase-containing compound metabolic process;primary metabolic process;RNA metab…	binding;carbon-oxygen lyase activity;catalytic activity;DNA polymerase activity;hydro-lyase activity;intramolecular transferase activity;isomerase activity;lyase activity;nucleic acid binding;nucleotidyltransferase activity;pseudouridine synthase activity;pseudouridylate synthase activity;ribonucleoprotein binding;RNA binding;RNA-directed DNA polymerase activity;snoRNP binding;telomerase activity…	Cajal body;cell part;intracellular non-membrane-bounded organelle;intracellular organelle;intracellular organelle part;intracellular part;macromolecular complex;non-membrane-bounded organelle;nuclear body;nuclear part;nucleolus;nucleoplasm part;organelle;organelle part;ribonucleoprotein complex;telomerase holoenzyme complex	46.936	32	12	13	42.59	3.2727	+	23.4711	109.628	74.8485	29.4119	55.3616	152.592	18.9434	4.16692	7.85205	336.089	NaN	5.26966	12.0141	28.6602	56.8355	8.52093	41.2242	18.9145	182.961	21.7734	12.4159	9.52986	14.4101	18.5118	127.61
Q3UVK0	Ermp1	Endoplasmic reticulum metallopeptidase 1 OS=Mus musculus OX=10090 GN=Ermp1 PE=1 SV=2	-0.0786561	0.116714		GO:0001541~ovarian follicle development,GO:0006508~proteolysis,	GO:0005783~endoplasmic reticulum,GO:0005789~endoplasmic reticulum membrane,GO:0016020~membrane,GO:0016021~integral component of membrane,	GO:0008233~peptidase activity,GO:0008237~metallopeptidase activity,GO:0016787~hydrolase activity,GO:0046872~metal ion binding,	IPR007484:Peptidase M28,				Acetylation,Alternative splicing,Complete proteome,Disulfide bond,Endoplasmic reticulum,Glycoprotein,Hydrolase,Membrane,Metal-binding,Metalloprotease,Protease,Proteomics identification,Reference proteome,Transmembrane,Transmembrane helix,Zinc,	chain:Endoplasmic reticulum metallopeptidase 1,disulfide bond,glycosylation site:N-linked (GlcNAc...),metal ion-binding site:Zinc 1,metal ion-binding site:Zinc 2,modified residue,sequence conflict,splice variant,topological domain:Cytoplasmic,topological domain:Extracellular,transmembrane region,	macromolecule metabolic process;metabolic process;primary metabolic process;protein metabolic process;proteolysis	binding;catalytic activity;cation binding;hydrolase activity;ion binding;metal ion binding;metallopeptidase activity;peptidase activity;peptidase activity, acting on L-amino acid peptides	cell part;cytoplasmic part;endoplasmic reticulum membrane;endoplasmic reticulum part;integral to membrane;intracellular organelle part;intracellular part;intrinsic to membrane;membrane;membrane part;organelle membrane;organelle part	43.173	9	8	12	43.58	11.9878	+	NaN	NaN	NaN	NaN	NaN	NaN	NaN	NaN	31.6847	NaN	NaN	NaN	11.1667	14.5475	NaN	NaN	22.5176	NaN	NaN	285.006	NaN	NaN	NaN	NaN	NaN
Q9D0R4	Ddx56	Probable ATP-dependent RNA helicase DDX56 OS=Mus musculus OX=10090 GN=Ddx56 PE=2 SV=1	-0.0799936	0.226919		GO:0006364~rRNA processing,GO:0010501~RNA secondary structure unwinding,GO:0010976~positive regulation of neuron projection development,GO:0042254~ribosome biogenesis,	GO:0005634~nucleus,GO:0005730~nucleolus,GO:0016020~membrane,	GO:0000166~nucleotide binding,GO:0003676~nucleic acid binding,GO:0003723~RNA binding,GO:0004004~ATP-dependent RNA helicase activity,GO:0004386~helicase activity,GO:0005524~ATP binding,GO:0016787~hydrolase activity,GO:0044822~poly(A) RNA binding,	IPR001650:Helicase, C-terminal,IPR011545:DNA/RNA helicase, DEAD/DEAH box type, N-terminal,IPR014001:Helicase, superfamily 1/2, ATP-binding domain,IPR014014:RNA helicase, DEAD-box type, Q motif,IPR027417:P-loop containing nucleoside triphosphate hydrolase,			SM00487:DEXDc,SM00490:HELICc,	ATP-binding,Complete proteome,Helicase,Hydrolase,Nucleotide-binding,Nucleus,Phosphoprotein,Proteomics identification,Reference proteome,Ribosome biogenesis,RNA-binding,rRNA processing,	chain:Probable ATP-dependent RNA helicase DDX56,domain:Helicase ATP-binding,domain:Helicase C-terminal,modified residue,nucleotide phosphate-binding region:ATP,short sequence motif:DEAD box,short sequence motif:Q motif,	cellular macromolecule metabolic process;cellular metabolic process;cellular nitrogen compound metabolic process;cellular process;macromolecule metabolic process;metabolic process;ncRNA metabolic process;ncRNA processing;nitrogen compound metabolic process;nucleic acid metabolic process;nucleobase-containing compound metabolic process;primary metabolic process;RNA metabolic process;RNA processing…	adenyl nucleotide binding;adenyl ribonucleotide binding;ATP binding;ATPase activity;ATPase activity, coupled;ATP-dependent helicase activity;binding;catalytic activity;helicase activity;hydrolase activity;hydrolase activity, acting on acid anhydrides;hydrolase activity, acting on acid anhydrides, in phosphorus-containing anhydrides;nucleic acid binding;nucleoside-triphosphatase activity;nucleotid…	cell part;intracellular non-membrane-bounded organelle;intracellular organelle;intracellular organelle part;intracellular part;non-membrane-bounded organelle;nuclear part;nucleolus;organelle;organelle part	8.611	4	2	3	14.04	0.320301	+	24.3953	NaN	NaN	NaN	NaN	NaN	NaN	66.3645	5.06037	NaN	NaN	23.432	9.50381	NaN	NaN	NaN	NaN	NaN	NaN	NaN	NaN	NaN	NaN	NaN	NaN
Q8BX57	Pxk	PX domain-containing protein kinase-like protein OS=Mus musculus OX=10090 GN=Pxk PE=1 SV=2	-0.0809965	0.0427568		GO:0006468~protein phosphorylation,GO:0006954~inflammatory response,GO:0032780~negative regulation of ATPase activity,GO:0042391~regulation of membrane potential,GO:0043271~negative regulation of ion transport,GO:0050804~modulation of synaptic transmission,	GO:0005737~cytoplasm,GO:0005815~microtubule organizing center,GO:0005886~plasma membrane,GO:0016020~membrane,GO:0043234~protein complex,	GO:0003779~actin binding,GO:0004672~protein kinase activity,GO:0005524~ATP binding,GO:0008022~protein C-terminus binding,GO:0035091~phosphatidylinositol binding,	IPR000719:Protein kinase, catalytic domain,IPR001683:Phox homologous domain,IPR003124:WH2 domain,IPR011009:Protein kinase-like domain,			SM00220:S_TKc,SM00312:PX,	Actin-binding,Alternative splicing,Cell membrane,Coiled coil,Complete proteome,Cytoplasm,Membrane,Reference proteome,	chain:PX domain-containing protein kinase-like protein,domain:Protein kinase,domain:PX,domain:WH2,sequence conflict,splice variant,	biological regulation;cell communication;cellular process;defense response;inflammatory response;negative regulation of ATPase activity;negative regulation of biological process;negative regulation of catalytic activity;negative regulation of hydrolase activity;negative regulation of ion transport;negative regulation of molecular function;negative regulation of transport;regulation of ATPase acti…	adenyl nucleotide binding;adenyl ribonucleotide binding;ATP binding;binding;catalytic activity;kinase activity;lipid binding;nucleotide binding;phosphatidylinositol binding;phospholipid binding;phosphotransferase activity, alcohol group as acceptor;protein kinase activity;purine nucleotide binding;purine ribonucleoside triphosphate binding;purine ribonucleotide binding;ribonucleotide binding;tran…	cell part;centrosome;cytoplasm;cytoplasmic part;cytoskeletal part;intracellular membrane-bounded organelle;intracellular non-membrane-bounded organelle;intracellular organelle;intracellular organelle part;intracellular part;membrane;membrane-bounded organelle;microtubule organizing center;non-membrane-bounded organelle;nucleus;organelle;organelle part;plasma membrane	17.641	8	4	5	14.57	49.376	+	94.8624	108.229	13.6661	55.4248	118.869	53.9914	67.9554	44.022	19.2733	100.306	NaN	24.8992	8.90892	35.6295	39.9014	51.0447	94.8198	NaN	NaN	NaN	NaN	56.0478	NaN	NaN	NaN
Q8C0L9	Gpcpd1	Glycerophosphocholine phosphodiesterase GPCPD1 OS=Mus musculus OX=10090 GN=Gpcpd1 PE=1 SV=1	-0.0828916	0.155857		GO:0006629~lipid metabolic process,GO:0006644~phospholipid metabolic process,GO:0007519~skeletal muscle tissue development,GO:0030643~cellular phosphate ion homeostasis,GO:0046475~glycerophospholipid catabolic process,	GO:0005737~cytoplasm,GO:0005829~cytosol,	GO:0008081~phosphoric diester hydrolase activity,GO:0008889~glycerophosphodiester phosphodiesterase activity,GO:0016787~hydrolase activity,GO:0030246~carbohydrate binding,GO:0047389~glycerophosphocholine phosphodiesterase activity,GO:2001070~starch binding,	IPR002044:Carbohydrate binding module family 20,IPR013783:Immunoglobulin-like fold,IPR013784:Carbohydrate-binding-like fold,IPR017946:PLC-like phosphodiesterase, TIM beta/alpha-barrel domain,	mmu00564:Glycerophospholipid metabolism,mmu05231:Choline metabolism in cancer,		SM01065:SM01065,	Alternative splicing,Complete proteome,Cytoplasm,Hydrolase,Phosphoprotein,Proteomics identification,Reference proteome,	binding site:Substrate,chain:Putative glycerophosphodiester phosphodiesterase 5,compositionally biased region:Poly-Asp,domain:CBM20,domain:GDPD,modified residue,region of interest:Substrate binding,sequence conflict,splice variant,	alcohol metabolic process;alditol metabolic process;carbohydrate metabolic process;cellular carbohydrate metabolic process;cellular metabolic process;cellular process;glycerol metabolic process;lipid metabolic process;metabolic process;polyol metabolic process;primary metabolic process;small molecule metabolic process	binding;carbohydrate binding;catalytic activity;glycerophosphocholine phosphodiesterase activity;glycerophosphodiester phosphodiesterase activity;hydrolase activity;hydrolase activity, acting on ester bonds;pattern binding;phosphoric diester hydrolase activity;phosphoric ester hydrolase activity;polysaccharide binding;starch binding	cell part;cytoplasmic part;cytosol;intracellular part	23.725	9	6	6	15.11	96.3965	+	78.8676	95.5466	11.0311	NaN	NaN	24.471	14.5396	NaN	NaN	NaN	37.3427	17.8626	38.4295	80.3657	NaN	35.2231	NaN	93.3502	NaN	NaN	NaN	NaN	NaN	NaN	NaN
P97369	Ncf4	Neutrophil cytosol factor 4 OS=Mus musculus OX=10090 GN=Ncf4 PE=1 SV=2	-0.0831871	0.318515			GO:0005737~cytoplasm,GO:0005768~endosome,GO:0005829~cytosol,GO:0010008~endosome membrane,GO:0016020~membrane,GO:0043020~NADPH oxidase complex,	GO:0005515~protein binding,GO:0008289~lipid binding,GO:0016176~superoxide-generating NADPH oxidase activator activity,GO:0032266~phosphatidylinositol-3-phosphate binding,GO:0035091~phosphatidylinositol binding,	IPR000270:Phox/Bem1p,IPR000919:Neutrophil cytosol factor P40,IPR001452:Src homology-3 domain,IPR001683:Phox homologous domain,	mmu04145:Phagosome,mmu04380:Osteoclast differentiation,mmu04670:Leukocyte transendothelial migration,mmu05140:Leishmaniasis,		SM00312:PX,SM00326:SH3,SM00666:PB1,	Complete proteome,Cytoplasm,Endosome,Lipid-binding,Membrane,Phosphoprotein,Proteomics identification,Reference proteome,SH3 domain,	chain:Neutrophil cytosol factor 4,domain:OPR,domain:PX,domain:SH3,modified residue,	cell communication;cellular process	binding;lipid binding;phosphatidylinositol binding;phospholipid binding	cell part;cytoplasm;cytoplasmic part;cytosol;intracellular part;macromolecular complex;membrane part;NADPH oxidase complex;plasma membrane part;protein complex	45.77	38	10	11	31.1	3.2592	+	NaN	NaN	NaN	NaN	NaN	NaN	NaN	NaN	NaN	NaN	NaN	NaN	NaN	NaN	NaN	NaN	NaN	NaN	NaN	NaN	NaN	NaN	NaN	17.1377	NaN
Q6DID3	Scaf8	SR-related and CTD-associated factor 8 OS=Mus musculus OX=10090 GN=Scaf8 PE=1 SV=1	-0.0835217	0.0345101		GO:0006366~transcription from RNA polymerase II promoter,GO:0006397~mRNA processing,GO:0008380~RNA splicing,	GO:0005634~nucleus,GO:0005654~nucleoplasm,GO:0005681~spliceosomal complex,GO:0016363~nuclear matrix,	GO:0000166~nucleotide binding,GO:0003676~nucleic acid binding,GO:0003723~RNA binding,GO:0019904~protein domain specific binding,GO:0043175~RNA polymerase core enzyme binding,GO:0070063~RNA polymerase binding,	IPR000504:RNA recognition motif domain,IPR006569:CID domain,IPR006903:RNA polymerase II-binding domain,IPR008942:ENTH/VHS,IPR012677:Nucleotide-binding, alpha-beta plait,			SM00360:RRM,SM00582:RPR,	Complete proteome,Isopeptide bond,Methylation,mRNA processing,mRNA splicing,Nucleus,Phosphoprotein,Reference proteome,RNA-binding,Spliceosome,Ubl conjugation,		cellular macromolecule metabolic process;cellular metabolic process;cellular nitrogen compound metabolic process;cellular process;macromolecule metabolic process;metabolic process;mRNA metabolic process;mRNA processing;nitrogen compound metabolic process;nucleic acid metabolic process;nucleobase-containing compound metabolic process;primary metabolic process;RNA metabolic process;RNA processing;R…	binding;nucleic acid binding;nucleotide binding;RNA binding	cell part;intracellular organelle part;intracellular part;macromolecular complex;nuclear matrix;nuclear part;organelle part;ribonucleoprotein complex;spliceosomal complex	22.274	5	7	7	20.07	73.8437	+	NaN	NaN	NaN	NaN	NaN	38.5377	NaN	NaN	8.81988	NaN	NaN	32.3233	112.398	NaN	NaN	NaN	NaN	NaN	NaN	NaN	NaN	NaN	NaN	NaN	NaN
O08784	Tcof1	Treacle protein OS=Mus musculus OX=10090 GN=Tcof1 PE=1 SV=1	-0.0856726	0.0847087		GO:0006810~transport,GO:0042790~transcription of nuclear large rRNA transcript from RNA polymerase I promoter,	GO:0005634~nucleus,GO:0005730~nucleolus,GO:0005737~cytoplasm,	GO:0044822~poly(A) RNA binding,	IPR003993:Treacher Collins syndrome, treacle,IPR006594:LisH dimerisation motif,IPR017859:Treacle-like, Treacher Collins Syndrome,	mmu03008:Ribosome biogenesis in eukaryotes,		SM00667:LisH,	Acetylation,Complete proteome,Isopeptide bond,Nucleus,Phosphoprotein,Proteomics identification,Reference proteome,Repeat,Transport,Ubl conjugation,	chain:Treacle protein,compositionally biased region:Ala-rich,compositionally biased region:Lys-rich,compositionally biased region:Poly-Ala,compositionally biased region:Poly-Lys,compositionally biased region:Poly-Ser,domain:LisH,modified residue,region of interest:10 X approximate tandem repeats,repeat:1,repeat:10,repeat:2,repeat:3,repeat:4,repeat:5,repeat:6,repeat:7,repeat:8,repeat:9,sequence co…	biosynthetic process;cellular biosynthetic process;cellular macromolecule biosynthetic process;cellular macromolecule metabolic process;cellular metabolic process;cellular nitrogen compound metabolic process;cellular process;establishment of localization;macromolecule biosynthetic process;macromolecule metabolic process;metabolic process;nitrogen compound metabolic process;nucleic acid metabolic …		cell part;intracellular non-membrane-bounded organelle;intracellular organelle;intracellular organelle part;intracellular part;non-membrane-bounded organelle;nuclear part;nucleolus;organelle;organelle part	79.041	15	16	27	82.02	85.0309	+	16.1832	26.8455	74.2367	50.4962	31.7687	19.6673	NaN	57.7287	16.9669	61.7976	98.0138	13.9327	12.7128	17.8023	28.5992	43.2786	27.1167	64.1797	NaN	NaN	NaN	NaN	NaN	26.563	NaN
A0A0A6YY35	Rabgap1l	Isoform of A6H6A9, Rab GTPase-activating protein 1-like (Fragment) OS=Mus musculus OX=10090 GN=Rabgap1l PE=1 SV=1	-0.0867046	0.21756		GO:0006886~intracellular protein transport,GO:0031338~regulation of vesicle fusion,GO:0032880~regulation of protein localization,GO:0035855~megakaryocyte development,GO:0090630~activation of GTPase activity,	GO:0005622~intracellular,GO:0005634~nucleus,GO:0005769~early endosome,GO:0005794~Golgi apparatus,GO:0012505~endomembrane system,	GO:0005096~GTPase activator activity,GO:0017137~Rab GTPase binding,	IPR000195:Rab-GTPase-TBC domain,IPR006020:Phosphotyrosine interaction domain,IPR011993:Pleckstrin homology-like domain,IPR022164:Kinesin-like,			SM00164:TBC,SM00462:PTB,	Alternative splicing,Coiled coil,Complete proteome,GTPase activation,Phosphoprotein,Proteomics identification,Reference proteome,	chain:RAB GTPase-activating protein 1-like,domain:PID,domain:Rab-GAP TBC,modified residue,sequence conflict,splice variant,				14.876	14	3	5	19.24	80.0762	+	842.581	NaN	10.7076	NaN	7.64251	9.68369	NaN	16.9827	33.8921	NaN	NaN	7.95018	NaN	48.457	23.828	58.9318	NaN	NaN	NaN	7.26549	NaN	NaN	NaN	NaN	NaN
Q3UZA1	Rcsd1	CapZ-interacting protein OS=Mus musculus OX=10090 GN=Rcsd1 PE=1 SV=1	-0.0932043	0.146587		GO:0003009~skeletal muscle contraction,GO:0071474~cellular hyperosmotic response,		GO:0051015~actin filament binding,	IPR007850:RCSD,				Alternative splicing,Complete proteome,Phosphoprotein,Proteomics identification,Reference proteome,	chain:Capz-interacting protein,modified residue,sequence conflict,splice variant,	cellular hyperosmotic response;cellular process;cellular response to abiotic stimulus;cellular response to osmotic stress;cellular response to stimulus;cellular response to stress;hyperosmotic response;multicellular organismal process;muscle contraction;muscle system process;response to abiotic stimulus;response to osmotic stress;response to stimulus;response to stress;skeletal muscle contraction…			53.457	33	9	16	51.62	85.8532	+	NaN	NaN	NaN	169.317	NaN	NaN	NaN	NaN	150.432	NaN	36.1759	NaN	NaN	NaN	272.698	NaN	20.314	NaN	47.3704	NaN	235.741	NaN	NaN	4.29838	NaN
Q8BXQ2	Pigt	GPI transamidase component PIG-T OS=Mus musculus OX=10090 GN=Pigt PE=1 SV=2	-0.0934553	0.093102		GO:0006506~GPI anchor biosynthetic process,GO:0016255~attachment of GPI anchor to protein,GO:0030182~neuron differentiation,GO:0051402~neuron apoptotic process,	GO:0005737~cytoplasm,GO:0005783~endoplasmic reticulum,GO:0016020~membrane,GO:0016021~integral component of membrane,GO:0016023~cytoplasmic, membrane-bounded vesicle,GO:0031410~cytoplasmic vesicle,GO:0042765~GPI-anchor transamidase complex,	GO:0003923~GPI-anchor transamidase activity,	IPR007245:GPI transamidase component PIG-T,	mmu00563:Glycosylphosphatidylinositol(GPI)-anchor biosynthesis,mmu01100:Metabolic pathways,			Complete proteome,Disulfide bond,Endoplasmic reticulum,Glycoprotein,GPI-anchor biosynthesis,Membrane,Proteomics identification,Reference proteome,Signal,Transmembrane,Transmembrane helix,	chain:GPI transamidase component PIG-T,disulfide bond,glycosylation site:N-linked (GlcNAc...),sequence conflict,signal peptide,topological domain:Cytoplasmic,topological domain:Lumenal,transmembrane region,	apoptosis;attachment of GPI anchor to protein;cell death;cell differentiation;cellular developmental process;cellular macromolecule metabolic process;cellular metabolic process;cellular process;cellular protein metabolic process;death;developmental process;macromolecule metabolic process;macromolecule modification;metabolic process;neuron apoptosis;neuron death;neuron differentiation;primary meta…		cell part;cytoplasmic membrane-bounded vesicle;cytoplasmic part;cytoplasmic vesicle;endoplasmic reticulum part;GPI-anchor transamidase complex;intracellular membrane-bounded organelle;intracellular organelle;intracellular organelle part;intracellular part;macromolecular complex;membrane part;membrane-bounded organelle;membrane-bounded vesicle;organelle;organelle part;protein complex;vesicle	18.594	8	5	6	18.66	22.3564	+	47.2053	NaN	NaN	NaN	NaN	16.5895	NaN	NaN	NaN	NaN	NaN	20.8672	6.7108	NaN	NaN	NaN	NaN	NaN	NaN	NaN	NaN	NaN	NaN	NaN	NaN
G5E870	Trip12	E3 ubiquitin-protein ligase TRIP12 OS=Mus musculus OX=10090 GN=Trip12 PE=1 SV=1	-0.0953407	0.0241179		GO:0006281~DNA repair,GO:0006974~cellular response to DNA damage stimulus,GO:0009790~embryo development,GO:0042787~protein ubiquitination involved in ubiquitin-dependent protein catabolic process,GO:1901315~negative regulation of histone H2A K63-linked ubiquitination,GO:2000780~negative regulation of double-strand break repair,	GO:0005634~nucleus,GO:0005654~nucleoplasm,GO:0005737~cytoplasm,	GO:0004842~ubiquitin-protein transferase activity,GO:0008270~zinc ion binding,GO:0016740~transferase activity,GO:0016874~ligase activity,GO:0046966~thyroid hormone receptor binding,	IPR000569:HECT,IPR004170:WWE domain,IPR011989:Armadillo-like helical,IPR016024:Armadillo-type fold,IPR018123:WWE domain, subgroup,	mmu04120:Ubiquitin mediated proteolysis,		SM00119:HECTc,SM00678:WWE,	Acetylation,Complete proteome,DNA damage,DNA repair,Nucleus,Phosphoprotein,Proteomics identification,Reference proteome,Transferase,Ubl conjugation pathway,		biological regulation;cellular macromolecule metabolic process;cellular metabolic process;cellular nitrogen compound metabolic process;cellular process;cellular protein metabolic process;cellular response to stimulus;cellular response to stress;developmental process;DNA metabolic process;DNA repair;embryo development;macromolecule metabolic process;macromolecule modification;metabolic process;neg…	acid-amino acid ligase activity;catalytic activity;ligase activity;ligase activity, forming carbon-nitrogen bonds;small conjugating protein ligase activity;ubiquitin-protein ligase activity	cell part;cytoplasm;intracellular organelle part;intracellular part;nuclear part;nucleoplasm;organelle part	76.238	10	15	16	58.81	110.188	+	NaN	NaN	NaN	NaN	174.656	55.5329	NaN	83.6677	11.4791	325.361	NaN	8.02401	20.2397	79.2118	NaN	178.052	NaN	NaN	NaN	NaN	152.738	NaN	NaN	308.943	NaN
Q9D6K7	Ttc33	Tetratricopeptide repeat protein 33 OS=Mus musculus OX=10090 GN=Ttc33 PE=1 SV=1	-0.0961441	0.0943798					IPR011990:Tetratricopeptide-like helical,IPR013026:Tetratricopeptide repeat-containing domain,IPR019734:Tetratricopeptide repeat,			SM00028:TPR,	Alternative splicing,Complete proteome,Phosphoprotein,Proteomics identification,Reference proteome,Repeat,TPR repeat,	chain:Tetratricopeptide repeat protein 33,modified residue,repeat:TPR 1,repeat:TPR 2,repeat:TPR 3,splice variant,				18.622	19	5	7	16.9	3.60673	+	24.2152	11.1382	9.34306	11.2879	5.96485	8.15551	NaN	19.2323	NaN	NaN	NaN	25.2828	8.97423	16.4139	11.9599	95.0195	NaN	9.17875	NaN	NaN	NaN	NaN	NaN	7.92682	NaN
Q8BYB9	Poglut1	Protein O-glucosyltransferase 1 OS=Mus musculus OX=10090 GN=Poglut1 PE=1 SV=2	-0.0987283	0.0743583		GO:0001756~somitogenesis,GO:0006493~protein O-linked glycosylation,GO:0006664~glycolipid metabolic process,GO:0008593~regulation of Notch signaling pathway,GO:0045747~positive regulation of Notch signaling pathway,GO:0048318~axial mesoderm development,GO:0048339~paraxial mesoderm development,GO:0072358~cardiovascular system development,	GO:0005783~endoplasmic reticulum,GO:0005788~endoplasmic reticulum lumen,GO:0070062~extracellular exosome,	GO:0016740~transferase activity,GO:0016757~transferase activity, transferring glycosyl groups,GO:0030158~protein xylosyltransferase activity,GO:0035251~UDP-glucosyltransferase activity,GO:0035252~UDP-xylosyltransferase activity,GO:0046527~glucosyltransferase activity,	IPR006598:Lipopolysaccharide-modifying protein,	mmu00514:Other types of O-glycan biosynthesis,		SM00672:CAP10,	Complete proteome,Endoplasmic reticulum,Glycoprotein,Glycosyltransferase,Reference proteome,Signal,Transferase,	chain:KTEL motif-containing protein 1,sequence conflict,short sequence motif:Prevents secretion from ER,signal peptide,	anatomical structure development;biological regulation;carbohydrate metabolic process;cardiovascular system development;cellular carbohydrate metabolic process;cellular macromolecule metabolic process;cellular metabolic process;cellular process;cellular protein metabolic process;developmental process;glycosylation;macromolecule glycosylation;macromolecule metabolic process;macromolecule modificat…	catalytic activity;glucosyltransferase activity;transferase activity;transferase activity, transferring glycosyl groups;transferase activity, transferring hexosyl groups;transferase activity, transferring pentosyl groups;UDP-glucosyltransferase activity;UDP-glycosyltransferase activity;UDP-xylosyltransferase activity;xylosyltransferase activity	cell part;cytoplasmic part;endoplasmic reticulum lumen;endoplasmic reticulum part;intracellular organelle lumen;intracellular organelle part;intracellular part;membrane-enclosed lumen;organelle lumen;organelle part	25.117	14	7	10	29.53	75.2882	+	178.267	25.7213	23.6068	19.4524	53.7201	NaN	NaN	45.5941	8.8616	17.1166	NaN	41.7368	NaN	57.6871	NaN	NaN	NaN	NaN	NaN	96.0937	60.8932	NaN	128.245	12.6911	NaN
O55098	Stk10	Serine/threonine-protein kinase 10 OS=Mus musculus OX=10090 GN=Stk10 PE=1 SV=2	-0.100654	0.0968522		GO:0006468~protein phosphorylation,GO:0007049~cell cycle,GO:0016310~phosphorylation,GO:0046777~protein autophosphorylation,GO:0071593~lymphocyte aggregation,GO:2000401~regulation of lymphocyte migration,	GO:0005737~cytoplasm,GO:0005886~plasma membrane,GO:0016020~membrane,GO:0070062~extracellular exosome,	GO:0000166~nucleotide binding,GO:0004672~protein kinase activity,GO:0004674~protein serine/threonine kinase activity,GO:0004702~receptor signaling protein serine/threonine kinase activity,GO:0005524~ATP binding,GO:0016301~kinase activity,GO:0016740~transferase activity,GO:0042802~identical protein binding,GO:0042803~protein homodimerization activity,	IPR000719:Protein kinase, catalytic domain,IPR008271:Serine/threonine-protein kinase, active site,IPR011009:Protein kinase-like domain,IPR017441:Protein kinase, ATP binding site,IPR022165:Polo kinase kinase,			SM00220:S_TKc,	ATP-binding,Cell cycle,Cell membrane,Coiled coil,Complete proteome,Kinase,Membrane,Nucleotide-binding,Phosphoprotein,Reference proteome,Serine/threonine-protein kinase,Transferase,	active site:Proton acceptor,binding site:ATP,chain:Serine/threonine-protein kinase 10,compositionally biased region:Gln-rich,domain:Protein kinase,modified residue,nucleotide phosphate-binding region:ATP,	biological adhesion;biological regulation;cell adhesion;cell cycle;cell-cell adhesion;cellular macromolecule metabolic process;cellular metabolic process;cellular process;cellular protein metabolic process;homotypic cell-cell adhesion;leukocyte aggregation;leukocyte cell-cell adhesion;lymphocyte aggregation;macromolecule metabolic process;macromolecule modification;metabolic process;phosphate-con…	adenyl nucleotide binding;adenyl ribonucleotide binding;ATP binding;binding;catalytic activity;identical protein binding;kinase activity;nucleotide binding;phosphotransferase activity, alcohol group as acceptor;protein binding;protein dimerization activity;protein homodimerization activity;protein kinase activity;protein serine/threonine kinase activity;purine nucleotide binding;purine ribonucleo…	cell part;membrane;plasma membrane	51.042	14	14	15	45.22	1.31983	+	234.81	NaN	107.275	NaN	106.676	20.0593	NaN	NaN	NaN	NaN	NaN	40.2399	16.4087	49.4305	87.407	60.4215	26.9224	NaN	NaN	288.058	146.163	NaN	43.3916	4.07688	NaN
Q8VHY0	Cspg4	Chondroitin sulfate proteoglycan 4 OS=Mus musculus OX=10090 GN=Cspg4 PE=1 SV=3	-0.100761	0.116111		GO:0000187~activation of MAPK activity,GO:0001525~angiogenesis,GO:0006954~inflammatory response,GO:0007165~signal transduction,GO:0007169~transmembrane receptor protein tyrosine kinase signaling pathway,GO:0007275~multicellular organism development,GO:0008283~cell proliferation,GO:0008347~glial cell migration,GO:0010977~negative regulation of neuron projection development,GO:0016322~neuron remode…	GO:0005622~intracellular,GO:0005886~plasma membrane,GO:0005887~integral component of plasma membrane,GO:0005925~focal adhesion,GO:0009986~cell surface,GO:0016020~membrane,GO:0016021~integral component of membrane,GO:0016324~apical plasma membrane,GO:0031258~lamellipodium membrane,GO:0042995~cell projection,GO:0070062~extracellular exosome,	GO:0004871~signal transducer activity,GO:0005515~protein binding,GO:0005518~collagen binding,GO:0019901~protein kinase binding,	IPR001791:Laminin G domain,IPR013320:Concanavalin A-like lectin/glucanase, subgroup,			SM00282:LamG,	Alternative splicing,Angiogenesis,Cell membrane,Cell projection,Complete proteome,Developmental protein,Differentiation,Disulfide bond,Glycoprotein,Membrane,Phosphoprotein,Proteoglycan,Reference proteome,Repeat,Signal,Tissue remodeling,Transducer,Transmembrane,Transmembrane helix,	chain:Chondroitin sulfate proteoglycan 4,compositionally biased region:Gly/Ser-rich (glycosaminoglycan attachment domain),disulfide bond,domain:Laminin G-like 1,domain:Laminin G-like 2,glycosylation site:N-linked (GlcNAc...),glycosylation site:O-linked (Xyl...) (chondroitin sulfate),modified residue,mutagenesis site,region of interest:Cysteine-containing,region of interest:Globular or compact con…	activation of MAPK activity;anatomical structure formation involved in morphogenesis;angiogenesis;biological regulation;cell migration;cell motility;cell proliferation;cell surface receptor linked signaling pathway;cellular component movement;cellular macromolecule metabolic process;cellular metabolic process;cellular process;cellular protein metabolic process;cellular response to stimulus;develo…	molecular transducer activity;signal transducer activity	apical plasma membrane;cell part;cell projection membrane;cell projection part;integral to membrane;intrinsic to membrane;lamellipodium membrane;leading edge membrane;membrane;membrane part;plasma membrane;plasma membrane part	277.168	23	36	61	267.94	103.827	+	165.999	NaN	318.947	11.6255	1798.3	427.769	NaN	19.7113	89.5314	719.421	1203.03	NaN	NaN	363.357	194.311	NaN	89.2244	NaN	NaN	NaN	207.563	NaN	NaN	NaN	85.6227
Q9CZH3	Psmg3	Proteasome assembly chaperone 3 OS=Mus musculus OX=10090 GN=Psmg3 PE=1 SV=1	-0.106195	0.0774024			GO:0000502~proteasome complex,		IPR018788:Proteasome assembly chaperone 3,				Acetylation,Chaperone,Complete proteome,Reference proteome,	chain:Proteasome assembly chaperone 3,modified residue,				6.871	23	2	2	3.4	3.07505	+	NaN	NaN	NaN	NaN	NaN	NaN	NaN	NaN	4.47287	15.3731	NaN	30.1992	NaN	NaN	NaN	20.5597	7.86897	NaN	NaN	NaN	NaN	NaN	NaN	8.95488	NaN
Q3TXV4	Rab31	Isoform of Q921E2, Rab22B OS=Mus musculus OX=10090 GN=Rab31 PE=1 SV=1	-0.107556	0.014125		GO:0007264~small GTPase mediated signal transduction,GO:0031623~receptor internalization,GO:0032869~cellular response to insulin stimulus,GO:0043001~Golgi to plasma membrane protein transport,GO:0045055~regulated exocytosis,GO:0048193~Golgi vesicle transport,GO:0090382~phagosome maturation,	GO:0005622~intracellular,GO:0005768~endosome,GO:0005769~early endosome,GO:0005770~late endosome,GO:0005794~Golgi apparatus,GO:0005802~trans-Golgi network,GO:0016020~membrane,GO:0030670~phagocytic vesicle membrane,GO:0031410~cytoplasmic vesicle,GO:0032588~trans-Golgi network membrane,GO:0045335~phagocytic vesicle,	GO:0000166~nucleotide binding,GO:0005525~GTP binding,GO:0019003~GDP binding,	IPR001806:Small GTPase superfamily,IPR005225:Small GTP-binding protein domain,IPR027417:P-loop containing nucleoside triphosphate hydrolase,	mmu04144:Endocytosis,			Complete proteome,Cytoplasmic vesicle,Endosome,Golgi apparatus,GTP-binding,Lipoprotein,Membrane,Nucleotide-binding,Phosphoprotein,Prenylation,Proteomics identification,Reference proteome,	chain:Ras-related protein Rab-31,lipid moiety-binding region:S-geranylgeranyl cysteine,modified residue,nucleotide phosphate-binding region:GTP,sequence conflict,short sequence motif:Effector region,	biological regulation;cellular process;cellular response to stimulus;establishment of localization;establishment of localization in cell;establishment of protein localization;Golgi vesicle transport;intracellular signal transduction;intracellular transport;protein transport;regulation of biological process;regulation of cellular process;response to stimulus;signal transduction;small GTPase mediat…	binding;GTP binding;guanyl nucleotide binding;guanyl ribonucleotide binding;nucleotide binding;purine nucleotide binding;purine ribonucleoside triphosphate binding;purine ribonucleotide binding;ribonucleotide binding		42.293	45	7	10	32.96	19.2217	+	NaN	NaN	12.306	NaN	21.5227	NaN	NaN	NaN	NaN	NaN	NaN	85.4137	NaN	72.6695	NaN	NaN	NaN	24.326	NaN	NaN	24.1249	NaN	NaN	NaN	NaN
Q8C9B9	Dido1	Death-inducer obliterator 1 OS=Mus musculus OX=10090 GN=Dido1 PE=1 SV=4	-0.107647	0.0222717		GO:0006351~transcription, DNA-templated,GO:0006915~apoptotic process,GO:0097190~apoptotic signaling pathway,	GO:0005634~nucleus,GO:0005654~nucleoplasm,GO:0005737~cytoplasm,GO:0005819~spindle,GO:0005856~cytoskeleton,	GO:0008270~zinc ion binding,GO:0044822~poly(A) RNA binding,GO:0046872~metal ion binding,	IPR001965:Zinc finger, PHD-type,IPR003618:Transcription elongation factor S-II, central domain,IPR011011:Zinc finger, FYVE/PHD-type,IPR012921:Spen paralogue and orthologue SPOC, C-terminal,IPR013083:Zinc finger, RING/FYVE/PHD-type,IPR019786:Zinc finger, PHD-type, conserved site,IPR019787:Zinc finger, PHD-finger,			SM00249:PHD,SM00510:TFS2M,	3D-structure,Acetylation,Alternative splicing,Apoptosis,Complete proteome,Cytoplasm,Cytoskeleton,Direct protein sequencing,Metal-binding,Methylation,Nucleus,Phosphoprotein,Proteomics identification,Reference proteome,Zinc,Zinc-finger,	chain:Death-inducer obliterator 1,domain:TFIIS central,helix,modified residue,sequence conflict,short sequence motif:Nuclear localization signal,splice variant,strand,zinc finger region:PHD-type,	apoptosis;biosynthetic process;cell death;cellular biosynthetic process;cellular macromolecule biosynthetic process;cellular macromolecule metabolic process;cellular metabolic process;cellular nitrogen compound metabolic process;cellular process;death;macromolecule biosynthetic process;macromolecule metabolic process;metabolic process;nitrogen compound metabolic process;nucleic acid metabolic pro…	binding;cation binding;ion binding;metal ion binding;transition metal ion binding;zinc ion binding	cell part;cytoplasm;intracellular organelle part;intracellular part;nuclear part;nucleoplasm;organelle part	33.512	4	8	9	27.98	39.3498	+	363.389	NaN	NaN	55.7343	84.0182	29.8341	NaN	49.4512	8.40309	60.0742	NaN	11.4866	7.05401	157.117	NaN	38.9253	73.8666	NaN	NaN	259.396	61.291	NaN	NaN	33.4261	NaN
Q6NXI6	Rprd2	Regulation of nuclear pre-mRNA domain-containing protein 2 OS=Mus musculus OX=10090 GN=Rprd2 PE=1 SV=1	-0.107712	0.00452641	+		GO:0016591~DNA-directed RNA polymerase II, holoenzyme,		IPR006569:CID domain,IPR006903:RNA polymerase II-binding domain,IPR008942:ENTH/VHS,			SM00582:RPR,	Alternative splicing,Complete proteome,Methylation,Phosphoprotein,Proteomics identification,Reference proteome,	chain:Regulation of nuclear pre-mRNA domain- containing protein 2,compositionally biased region:Gly/Ser-rich,compositionally biased region:Poly-Gly,compositionally biased region:Pro-rich,compositionally biased region:Ser-rich,domain:CID,modified residue,sequence conflict,splice variant,			cell part;DNA-directed RNA polymerase II, holoenzyme;intracellular organelle part;intracellular part;macromolecular complex;nuclear part;nucleoplasm part;organelle part;protein complex	47.248	9	10	10	32.37	14.9059	+	23.9038	122.937	38.8595	NaN	15.8738	11.7532	29.3462	NaN	4.7813	55.4851	NaN	38.8985	14.4736	47.8364	NaN	NaN	NaN	NaN	NaN	21.6458	5.58002	184.845	9.51741	4.9618	131.65
Q8BWZ3	Naa25	N-alpha-acetyltransferase 25, NatB auxiliary subunit OS=Mus musculus OX=10090 GN=Naa25 PE=1 SV=1	-0.109751	0.0177737		GO:0017196~N-terminal peptidyl-methionine acetylation,	GO:0005654~nucleoplasm,GO:0005737~cytoplasm,GO:0005794~Golgi apparatus,GO:0031416~NatB complex,	GO:0004596~peptide alpha-N-acetyltransferase activity,	IPR011990:Tetratricopeptide-like helical,IPR013026:Tetratricopeptide repeat-containing domain,IPR019183:N-acetyltransferase B complex, non-catalytic subunit,				Alternative splicing,Complete proteome,Cytoplasm,Proteomics identification,Reference proteome,Repeat,TPR repeat,	chain:N-terminal acetyltransferase B complex subunit MDM20,compositionally biased region:Poly-Lys,modified residue,repeat:TPR 1,repeat:TPR 2,repeat:TPR 3,repeat:TPR 4,sequence conflict,splice variant,			cell part;cytoplasm;intracellular part	44.713	11	9	9	34.2	27.1635	+	NaN	60.1831	10.7202	6.49404	NaN	5.65438	NaN	NaN	23.4533	96.1456	201.523	18.3011	9.853	NaN	NaN	11.2454	NaN	7.15701	NaN	17.8701	14.45	NaN	NaN	NaN	NaN
Q9Z2E1	Mbd2	Methyl-CpG-binding domain protein 2 OS=Mus musculus OX=10090 GN=Mbd2 PE=2 SV=2	-0.11286	0.0142956		GO:0000122~negative regulation of transcription from RNA polymerase II promoter,GO:0006346~methylation-dependent chromatin silencing,GO:0006351~transcription, DNA-templated,GO:0006355~regulation of transcription, DNA-templated,GO:0007507~heart development,GO:0007568~aging,GO:0009612~response to mechanical stimulus,GO:0030177~positive regulation of Wnt signaling pathway,GO:0031667~response to nutr…	GO:0000118~histone deacetylase complex,GO:0000785~chromatin,GO:0000790~nuclear chromatin,GO:0000792~heterochromatin,GO:0005634~nucleus,GO:0005730~nucleolus,GO:0005737~cytoplasm,GO:0043234~protein complex,	GO:0000978~RNA polymerase II core promoter proximal region sequence-specific DNA binding,GO:0000980~RNA polymerase II distal enhancer sequence-specific DNA binding,GO:0003677~DNA binding,GO:0003682~chromatin binding,GO:0003729~mRNA binding,GO:0005515~protein binding,GO:0008327~methyl-CpG binding,GO:0019904~protein domain specific binding,GO:0031492~nucleosomal DNA binding,GO:0035197~siRNA binding…	IPR001739:Methyl-CpG DNA binding,IPR016177:DNA-binding, integrase-type,IPR025884:Methyl-CpG binding protein 2/3, C-terminal domain,			SM00391:MBD,	Alternative splicing,Complete proteome,DNA-binding,Nucleus,Phosphoprotein,Proteomics identification,Reference proteome,Transcription,Transcription regulation,	chain:Methyl-CpG-binding domain protein 2,compositionally biased region:Arg-rich,compositionally biased region:Gly-rich,domain:MBD,modified residue,splice variant,	behavior;biological regulation;biosynthetic process;cellular biosynthetic process;cellular component assembly;cellular component assembly at cellular level;cellular component organization;cellular component organization at cellular level;cellular component organization or biogenesis;cellular component organization or biogenesis at cellular level;cellular macromolecular complex assembly;cellular m…	binding;chromatin binding;DNA binding;methyl-CpG binding;mRNA binding;nucleic acid binding;nucleotide binding;RNA binding;sequence-specific DNA binding;siRNA binding	cell part;chromatin;chromatin remodeling complex;chromosomal part;cytoplasm;heterochromatin;histone deacetylase complex;intracellular organelle part;intracellular part;macromolecular complex;nuclear part;nucleoplasm part;organelle part;protein complex	23.425	17	7	11	29.04	6.06504	+	38.5768	24.8257	NaN	53.1585	31.8253	8.88094	NaN	NaN	NaN	33.9609	40.1857	4.72191	NaN	50.1738	NaN	87.3953	18.1698	29.8861	179.395	13.142	NaN	14.4909	NaN	6.20078	NaN
Q8VCM8	Ncln	Nicalin OS=Mus musculus OX=10090 GN=Ncln PE=1 SV=2	-0.11297	0.0127354		GO:0009966~regulation of signal transduction,GO:0031648~protein destabilization,GO:0043254~regulation of protein complex assembly,	GO:0005783~endoplasmic reticulum,GO:0005789~endoplasmic reticulum membrane,GO:0016020~membrane,GO:0016021~integral component of membrane,		IPR007484:Peptidase M28,IPR016574:Nicalin,		PIRSF011018:nicalin,		Complete proteome,Endoplasmic reticulum,Glycoprotein,Membrane,Proteomics identification,Reference proteome,Signal,Transmembrane,Transmembrane helix,	chain:Nicalin,glycosylation site:N-linked (GlcNAc...),sequence conflict,signal peptide,topological domain:Cytoplasmic,topological domain:Lumenal,transmembrane region,	biological regulation;macromolecule metabolic process;metabolic process;primary metabolic process;protein metabolic process;proteolysis;regulation of biological process;regulation of cellular process;regulation of response to stimulus;regulation of signal transduction;regulation of signaling	catalytic activity;hydrolase activity;peptidase activity	cell part;cytoplasmic part;endoplasmic reticulum membrane;endoplasmic reticulum part;integral to membrane;intracellular membrane-bounded organelle;intracellular organelle;intracellular organelle part;intracellular part;intrinsic to membrane;membrane;membrane part;membrane-bounded organelle;nucleus;organelle;organelle membrane;organelle part	64.037	19	9	14	53.61	6.78458	+	23.6829	NaN	NaN	NaN	NaN	43.901	NaN	11.6167	51.741	NaN	NaN	18.2481	NaN	NaN	NaN	NaN	62.6474	NaN	NaN	NaN	NaN	NaN	NaN	19.1995	NaN
E9Q7G0	Numa1	Nuclear mitotic apparatus protein 1 OS=Mus musculus OX=10090 GN=Numa1 PE=1 SV=1	-0.114473	0.0143438		GO:0000132~establishment of mitotic spindle orientation,GO:0051321~meiotic cell cycle,GO:0060487~lung epithelial cell differentiation,	GO:0000139~Golgi membrane,GO:0000922~spindle pole,GO:0005634~nucleus,GO:0005654~nucleoplasm,GO:0005737~cytoplasm,GO:0005813~centrosome,GO:0005876~spindle microtubule,GO:0005938~cell cortex,GO:0016363~nuclear matrix,GO:0030425~dendrite,GO:0043025~neuronal cell body,GO:0045177~apical part of cell,GO:0061673~mitotic spindle astral microtubule,GO:0070062~extracellular exosome,GO:0072686~mitotic spind…	GO:0008017~microtubule binding,GO:0015631~tubulin binding,	IPR026650:Golgin subfamily A member 3,				Coiled coil,Complete proteome,Proteomics identification,Reference proteome,		cell cycle process;cell differentiation;cellular component organization;cellular component organization at cellular level;cellular component organization or biogenesis;cellular component organization or biogenesis at cellular level;cellular developmental process;cellular process;cytoskeleton organization;developmental process;epithelial cell differentiation;establishment of localization;establish…		apical part of cell;cell part;cytoplasm;cytoskeletal part;intracellular membrane-bounded organelle;intracellular organelle;intracellular organelle part;intracellular part;membrane-bounded organelle;nucleus;organelle;organelle part;spindle pole	381.482	36	64	107	389.12	910.389	+	50.4709	690.454	488.034	168.822	168.297	72.1204	269.266	186.004	111.959	356.596	742.391	510.483	251.822	274.167	191.537	148.499	274.125	1128.78	NaN	NaN	NaN	NaN	NaN	136.912	NaN
[truncated: 7,338 more rows]
[truncated: 3 more columns]
