# Supplementary material for: Phosphoproteomics of aged insulin-resistant bone identifies P70S6K phosphorylation of AFF4 as a gene-specific transcriptional regulator
Source: Nat Commun. 2025 Dec 31;17:1347. doi: 10.1038/s41467-025-68106-4 (PMC12873371; doi:10.1038/s41467-025-68106-4)
Supplement: Supplementary file 3 — Supplementary Data 1-13 [file 41467_2025_68106_MOESM3_ESM.zip › Supplementary Data 3.xlsx]

## Sheet: Phospho (STY)Sites_Perseus
Proteins	Positions within proteins	Leading proteins	Protein	Position	Intensity ZebraFish_Phos	Amino acid	Charge	Protein group IDs	Multiplicity	Localization prob	PEP	Score	Delta score	Score for localization	Mass error [ppm]	Intensity	Protein names	Gene names	Sequence window	Phospho (STY) Probabilities	id	Unique identifier	Number of Phospho (STY)
A0A023PGP0	170	A0A023PGP0	A0A023PGP0	170	23.7099	S	2	0	___1	0.999858	0.000551041	109.16	71.476	109.16	-0.60567	13721000			RGAELNPNNATDEDKSPIQPSQLQPKRKEPY	S(1)PIQPSQLQPK	0	UID1	1
A0A0A0MPG9	452	A0A0A0MPG9	A0A0A0MPG9	452	23.6248	S	2	4	___1	0.981323	7.4021e-06	102.84	86.207	80.638	0.69772	12935000		paics	AVRFDQPPMDEAPLGSPATSARVFQSQAEIQ	FDQPPMDEAPLGS(0.981)PAT(0.016)S(0.003)AR	3	UID4	1
A0A0A0MPG9;Q7ZUN6	724;107	A0A0A0MPG9	A0A0A0MPG9	724	23.9322	S	2	4	___1	0.997994	0.000219532	135.71	74.801	135.71	-0.45719	16007000		paics	EMIPIEWVCRRIATGSFLKRNPGVKEGYRFT	IAT(0.002)GS(0.998)FLK	4	UID5	1
A0A0A0MPG9	477	A0A0A0MPG9	A0A0A0MPG9	477	23.2366	S	2	4	___1	0.998863	4.21077e-18	140.26	121.53	140.26	1.0095	9883300		paics	SQAEIQTFLTRSEEASNVEFEIPVVNSTIMR	S(0.001)EEAS(0.999)NVEFEIPVVNSTIMR	7	UID8	1
X1WFT3;A0A0A0MPI4	99;215	X1WFT3	X1WFT3	99	24.6883	S	2	5	___1	0.928463	6.35284e-07	125.93	110.17	125.93	0.90345	36189000		rreb1b	KIHEKDSSGIPTPSSSPLNKRRRLSSKRKPS	DSSGIPTPS(0.001)S(0.071)S(0.928)PLNK	10	UID11	1
X1WFT3;A0A0A0MPI4	823;943	X1WFT3	X1WFT3	823	20.383	S	2	5	___1	0.969496	0.00105742	49.865	35.901	49.865	1.3374	1367400		rreb1b	SQKTMPSVVKIEGAASPLLNDCSMEPIDLSI	IEGAAS(0.969)PLLNDCS(0.03)MEPIDLSIPK	11	UID12	1
X1WFT3;A0A0A0MPI4	114;230	X1WFT3	X1WFT3	114	20.6378	S	3	5	___1	1	0.00263443	49.559	38.772	49.559	-0.37742	3735300		rreb1b	SPLNKRRRLSSKRKPSVEDEGEQAEEPPVKK	KPS(1)VEDEGEQAEEPPVK	12	UID13	1
A0A2R8QEE9;A0A0A0MPI9	344;401	A0A2R8QEE9	A0A2R8QEE9	344	21.5572	S	2	6	___1	0.61961	0.0264238	55.314	37.988	50.108	0.96196	7919700		nmbr	CRQRKYQERNTSYLQSTSAIRMTSIRKSTPA	NT(0.001)S(0.003)YLQS(0.62)T(0.207)S(0.169)AIR	15	UID16	1;2
F1QG11;A0A0A0MPJ2;F1QIU1	397;521;530	F1QG11	F1QG11	397	26.0947	S	2	7	___1	0.630661	3.64482e-26	167.63	133.73	155.03	1.4111	102520000		rap1gap	KSPTRKKSGPFSSRRSSAIGIENIQEVQEKS	RS(0.631)S(0.369)AIGIENIQEVQEK	16	UID17	1
F1QG11;A0A0A0MPJ2;F1QIU1	398;522;531	F1QG11	F1QG11	398	25.8798	S	2	7	___1	0.5	3.64482e-26	167.63	133.73	107.74	-2.3704	91368000		rap1gap	SPTRKKSGPFSSRRSSAIGIENIQEVQEKSS	S(0.5)S(0.5)AIGIENIQEVQEK	17	UID18	1
F1QG11;A0A0A0MPJ2;F1QIU1	310;434;443	F1QG11	F1QG11	310	21.1811	S	2	7	___1	0.999954	2.85507e-08	134.56	93.835	134.56	0.44912	5157800		rap1gap	GFFESFKRVIRSRSQSLDTMGLNIRKYTVSN	SQS(1)LDTMGLNIR	19	UID20	1
E9QIS7;A0A2R8RS77;F1QNP6;A0A0A0MPJ3;Q8QHL5-2;Q8QHL5	81;81;598;598;81;598	E9QIS7	E9QIS7	81	23.793	S	3	8	___1	0.999913	4.43005e-23	140.9	131.44	140.9	-0.0012231	16125000	Polyhomeotic-like protein 2	phc2a;phc2	KQHHAYSDLQKHNADSEMEDLSLQELNNQPE	HNADS(1)EMEDLSLQELNNQPEPVR	20	UID21	1
A0A0A0MPJ6;A0A2R8QGX8;F1Q4X0	279;279;280	A0A0A0MPJ6	A0A0A0MPJ6	279	21.1322	S	3	9	___1	1	0.0143185	42.277	28.685	42.277	0.64996	2298400		dbpb	SVPGQEAFDPRRHHFSDEDLKPQPMIKKARK	HHFS(1)DEDLKPQPMIK	21	UID22	1
A0A0A0MPJ6;A0A2R8QGX8;F1Q4X0	75;75;76	A0A0A0MPJ6	A0A0A0MPJ6	75	25.1411	S	2	9	___1	1	3.62015e-12	171.05	119.96	171.05	0.3222	37001000		dbpb	CGEMKGKERLDIDEDSLGRCPLRNGCSNGLV	LDIDEDS(1)LGR	22	UID23	1
A0A2R8QRW0;A0A0A0MPL4	103;126	A0A2R8QRW0	A0A2R8QRW0	103	24.4623	S	2	10	___1	1	6.41567e-26	169.28	132.09	75.479	1.0319	133460000		stx7l	KEKEFVARVRASSRVSGGDIDDVFGRAAPAF	VS(1)GGDIDDVFGR	25	UID26	1
A0A0A0MPN0;F1R405	108;206	A0A0A0MPN0	A0A0A0MPN0	108	24.6593	S	2	11	___1	0.999015	4.53473e-245	318.04	243.5	318.04	0.10286	30321000		bcl9	LSSGNGAKGKIKRERSTSVESFEQRDTGTPS	ERS(0.999)T(0.001)SVESFEQR	26	UID27	1
A0A0A0MPN0;F1R405	110;208	A0A0A0MPN0	A0A0A0MPN0	110	25.9278	S	2	11	___1	0.998583	0.000452139	141.88	120.25	141.88	1.2658	67658000		bcl9	SGNGAKGKIKRERSTSVESFEQRDTGTPSNE	S(0.001)T(0.001)S(0.999)VESFEQR	27	UID28	1
A0A0A0MPN0;F1R405	776;874	A0A0A0MPN0	A0A0A0MPN0	776	23.7695	S	2	11	___1	0.982102	0.00195904	70.438	54.866	70.438	-0.54311	14300000		bcl9	PQMMPPKMRESQMSLSPEEIMKMRQGGGPMP	ES(0.004)QMS(0.014)LS(0.982)PEEIMK	28	UID29	1
A0A0A0MPN0;F1R405	910;1008	A0A0A0MPN0	A0A0A0MPN0	910	22.1533	S	2	11	___1	0.999523	0.000353152	78.505	62.961	78.505	-0.53973	7059400		bcl9	PNVNPLKSPTLRQVQSPMLGSPSGNLKSPQT	QVQS(1)PMLGSPSGNLK	29	UID30	1;2
A0A0A0MPN0;F1R405	915;1013	A0A0A0MPN0	A0A0A0MPN0	915	22.4641	S	2	11	___1	0.960045	1.00581e-05	119	97.126	119	3.6364	13638000		bcl9	LKSPTLRQVQSPMLGSPSGNLKSPQTPSQLA	QVQSPMLGS(0.96)PS(0.04)GNLK	30	UID31	1;2
A0A0A0MPN0;F1R405	30;128	A0A0A0MPN0	A0A0A0MPN0	30	21.8288	S	2	11	___1	1	1.18547e-22	165.44	148.82	165.44	0.2547	55739000		bcl9	NTQSSPKSKQEAMVRSPPVMSPSSAAQMDSK	S(1)PPVMS(0.999)PS(0.001)SAAQMDSK	31	UID32	1;2
A0A0A0MPN0;F1R405	35;133	A0A0A0MPN0	A0A0A0MPN0	35	24.0582	S	2	11	___1	0.999027	1.18547e-22	165.44	148.82	165.44	0.2547	69882000		bcl9	PKSKQEAMVRSPPVMSPSSAAQMDSKLPNQG	S(1)PPVMS(0.999)PS(0.001)SAAQMDSK	32	UID33	1;2
A0A0A0MPR1;F1QDB1	833;834	A0A0A0MPR1	A0A0A0MPR1	833	21.067	S	2	12	___1	0.997362	6.71466e-05	115.83	98.595	115.83	2.0664	2196900		si:ch211-119c20.2	SPSQPNQGSPLQRGFSYLQHQNCDANKQKNT	GFS(0.997)Y(0.003)LQHQNCDANK	33	UID34	1
A0A0A0MPR1;F1QDB1	1032;1033	A0A0A0MPR1	A0A0A0MPR1	1032	24.1908	S	2	12	___1	0.718697	2.2595e-12	136.36	78.087	136.36	0.56172	22780000		si:ch211-119c20.2	DQNVSPLRHQQGSGSSQESIPFAEEGKVTIK	HQQGS(0.046)GS(0.182)S(0.719)QES(0.053)IPFAEEGK	35	UID36	1
A0A0A0MPR1;F1QDB1	713;714	A0A0A0MPR1	A0A0A0MPR1	713	24.1367	S	2	12	___1	0.999219	0.0167478	68.786	41.532	68.786	1.267	18445000		si:ch211-119c20.2	GGQDGLSMSGIAMRLSQESIGIRSGGSGRSQ	LS(0.999)QES(0.001)IGIR	36	UID37	1
A0A0A0MPR1;F1QDB1	818;819	A0A0A0MPR1	A0A0A0MPR1	818	21.4436	S	2	12	___1	0.999966	2.2831e-18	152	134.53	152	-0.66548	2852200		si:ch211-119c20.2	RFAYPPIHTQSRPVVSPSQPNQGSPLQRGFS	PVVS(1)PSQPNQGSPLQR	37	UID38	1
A0A0A0MPR1;F1QDB1	352;352	A0A0A0MPR1	A0A0A0MPR1	352	23.7261	S	2	12	___1	1	0.0160118	76.572	36.571	76.572	-1.5833	13876000		si:ch211-119c20.2	EVISRRSGGGLSRQASLPVQRHHILSRALPS	QAS(1)LPVQR	38	UID39	1
A0A0A0MPR1;F1QDB1	1057;1058	A0A0A0MPR1	A0A0A0MPR1	1057	21.5453	S	2	12	___1	1	0.000908621	97.911	71.869	97.911	0.45393	3060400		si:ch211-119c20.2	GKVTIKQRTKLASAKSEAEAAVDILKPAQSI	S(1)EAEAAVDILK	39	UID40	1
A0A0A0MPR1;F1QDB1	925;926	A0A0A0MPR1	A0A0A0MPR1	925	23.5504	S	2	12	___1	0.997396	0.00155384	149.82	39.408	149.82	0.26892	12285000		si:ch211-119c20.2	QPSFALSDRHVGRSHSFAIRAKRKGPPPPPP	S(0.003)HS(0.997)FAIR	40	UID41	1
A0A0A0MPR1;F1QDB1	769;770	A0A0A0MPR1	A0A0A0MPR1	769	23.0733	S	2	12	___1	0.999866	0.0170824	85.38	15.782	85.38	-0.58995	8826100		si:ch211-119c20.2	KEQYAIRESQDKSQISPVRMAPVLPLQPHPN	SQIS(1)PVR	41	UID42	1
A0A0A0MPR4;A0A0A0MPS0;F1QBC5;F1R020;F6PEQ5;F1QY94;F1R9Q9;F1R3B6;F6NKM9;F6NI48;E9QI03;F1R570;F1QY47;E9QDN8;A0A0R4IRX1;A0A0A0MPM8;A0A0R4IBW4;A0A0R4IU43;F1QP35;A0A0A0MPS3;A0A0A0MPV2;A0A0A0MPT9;A0A0G2KKH8;A0A0R4II18;A0A0R4IT54;A0A2R8QGB0;A0A0R4IFT7;E7FEF0;A0A2R8QCD7;A0A0R4IK34;A0A0H2UKI8;A0A2R8QN13;A0A0N4STS8;E7FCS7;A0A0R4IBP0;A0A0R4IIG7;F1R5Y0;A0A0R4ICT2;A0A2R8QIE1;A0A0A0MPR3;A0A0R4IFA7;A0A0R4IQC8;A…	733;736;760;702;758;742;728;731;712;717;714;699;603;613;700;696;648;622;617;619;610;695;722;782;782;710;724;784;722;722;795;689;631;689;814;753;735;710;631;726;696;724;724;724;549;725;727;641;544;724;724;724;724;103;724;577;549;724;724;656;610;824;771;804;689;771;871;675;714;689;788;787;787;688;689;771;832;807;771;713;713;749;803;494;791;801;829;756;883;664;747;790;795;852;691;783;738;664;751;630…	A0A0A0MPR4;A0A0A0MPS0;A0A0G2KKH8;A0A0H2UKI8;A0A0R4ICT2;A0A0R4IFA7;A0A0R4IFM5;A0A0R4IFP7;A0A0R4IG69;A0A0R4IGB3;A0A0R4IHG5;A0A0R4IIT2;A0A0R4IL40;A0A0R4ILB3;A0A0R4IM97;A0A0R4IP08;A0A0R4IUT1;A0A0R4IWS0;A0A0R4IXT2;A0A2R8Q3K6;A0A2R8QBZ5;A0A2R8QEN8;B3DK63;E7FCN0;F1Q7D8;H0WEA7;F1R5D8;F6NIF6;F6NNU9;F6P5X8;F6PA60;H0WEM7;H0WF42;H0WFI2;I3IRV5;X1WC24	F1R5D8	829	21.3933	S	2	1091;1155;1184;13;14;1736;2002;2063;210;3352;4095;423;4542;516;5189;531;536;552;554;5590;5855;5868;5910;5920;6011;6013;6014;6025;617;674;70;763;770;7724;806;872	___1	0.999998	0.00027607	103.21	66.366	103.21	1.8857	2754400		si:ch211-15j1.4;si:dkey-222h21.2;si:dkey-222h21.10;si:ch211-114l13.1;si:dkey-222h21.9;si:dkey-222h21.5;si:ch211-15j1.1;si:ch211-15j1.3;si:dkey-222h21.1;si:ch211-15j1.5;si:dkey-222h21.7;si:dkey-222h21.4;si:ch211-114l13.4;si:dkey-222h21.3;si:dkey-222h21.11;si:dkey-222h21.6;si:dkey-16p6.1;si:ch211-22k7.9;si:dkey-265e15.2;si:dkey-196n19.2;si:dkey-191j3.2;si:ch211-226o13.1;si:dkey-29p23.1;si:dkey-59l1…	LALQSSNCVLRELDLSNNDLQDSGVKKLSDG;LALQSSNWFLRELDLSNNDLQDSGVKLLSDG;LALQSSTCVLRELDLSNNDLQDSGVKLLSDG;LVLQSSNCVLRELDLSNNDLQDSGVKKLSDG;SALQFSNCVLRELDLSNNDLQDSGVKLLSDG;SALQSSNCVLKELDLSNNDLQDSGVKLLSDG;SALQSSNCVLRELDLSNNDLQDSGVKKLSDG;SALQSSNCVLRELDLSNNDLQDSGVKLLSDG;SALQSSNCVLRELDLSNNDLQDSGVKRLSDG;SALQSSNSPLRELDLSNNDLQDSGVKLICAG;SVLQSSNCVLRELDLSNNDLQDSGVKKLSDG;SVLQSSNCVLRELDLSNNDLQDSGVKLLSDG	ELDLS(1)NNDLQDSGVK	42	UID43	1
A0A0A0MPR4;A0A0A0MPS0;F1QBC5;F1R020;F6PEQ5;F1QY94;F1R9Q9;F1R3B6;F6NKM9;F6NI48;E9QI03;F1R570;F1QY47;E9QDN8;A0A0R4IRX1;A0A0A0MPM8;A0A0R4IBW4;A0A0R4IU43;F1QP35;A0A0A0MPS3;A0A0A0MPV2;A0A0A0MPT9;A0A0G2KKH8;A0A0R4II18;A0A0R4IT54;A0A2R8QGB0;A0A0R4IFT7;E7FEF0;A0A2R8QCD7;A0A0R4IK34;A0A0H2UKI8;A0A2R8QN13;A0A0N4STS8;E7FCS7;A0A0R4IBP0;A0A0R4IIG7;F1R5Y0;A0A0R4ICT2;A0A2R8QIE1;A0A0A0MPR3;A0A0R4IFA7;A0A0R4IQC8;A…	740;743;767;709;765;749;735;738;719;724;721;706;610;620;707;703;655;629;624;626;617;702;729;789;789;717;731;791;729;729;802;696;638;696;821;760;742;717;638;733;703;731;731;731;556;732;734;648;551;731;731;731;731;110;731;584;556;731;731;663;617;831;778;811;696;778;878;682;721;696;795;794;794;695;696;778;839;814;778;720;720;756;810;501;798;808;836;763;890;671;754;797;802;859;698;790;745;671;758;637…	A0A0A0MPR4;A0A0A0MPS0;A0A0G2KKH8;A0A0H2UKI8;A0A0R4ICT2;A0A0R4IFA7;A0A0R4IFM5;A0A0R4IFP7;A0A0R4IG69;A0A0R4IGB3;A0A0R4IHG5;A0A0R4IIT2;A0A0R4IL40;A0A0R4ILB3;A0A0R4IM97;A0A0R4IP08;A0A0R4IUT1;A0A0R4IWS0;A0A0R4IXT2;A0A2R8Q3K6;A0A2R8QBZ5;A0A2R8QEN8;B3DK63;E7FCN0;F1Q7D8;H0WEA7;F1R5D8;F6NIF6;F6NNU9;F6P5X8;F6PA60;H0WEM7;H0WF42;H0WFI2;I3IRV5;X1WC24	F1R5D8	836	21.7712	S	2	1091;1155;1184;13;14;1736;2002;2063;210;3352;4095;423;4542;516;5189;531;536;552;554;5590;5855;5868;5910;5920;6011;6013;6014;6025;617;674;70;763;770;7724;806;872	___1	1	6.37722e-25	171.08	128.87	171.08	3.8051	3579200		si:ch211-15j1.4;si:dkey-222h21.2;si:dkey-222h21.10;si:ch211-114l13.1;si:dkey-222h21.9;si:dkey-222h21.5;si:ch211-15j1.1;si:ch211-15j1.3;si:dkey-222h21.1;si:ch211-15j1.5;si:dkey-222h21.7;si:dkey-222h21.4;si:ch211-114l13.4;si:dkey-222h21.3;si:dkey-222h21.11;si:dkey-222h21.6;si:dkey-16p6.1;si:ch211-22k7.9;si:dkey-265e15.2;si:dkey-196n19.2;si:dkey-191j3.2;si:ch211-226o13.1;si:dkey-29p23.1;si:dkey-59l1…	CVLKELDLSNNDLQDSGVKLLSDGLKSQHCK;CVLRELDLSNNDLQDSGVKKLSDGLKSQHCK;CVLRELDLSNNDLQDSGVKKLSDGLKSQHSK;CVLRELDLSNNDLQDSGVKKLSDGLKSQQCK;CVLRELDLSNNDLQDSGVKKLSDGMKIQHCK;CVLRELDLSNNDLQDSGVKLLSDGLKDPNCK;CVLRELDLSNNDLQDSGVKLLSDGLKNPNCQ;CVLRELDLSNNDLQDSGVKLLSDGLKNQHCK;CVLRELDLSNNDLQDSGVKLLSDGLKSPNCQ;CVLRELDLSNNDLQDSGVKLLSDGLKSQHCK;CVLRELDLSNNDLQDSGVKLLSDGLKSSNCK;CVLRELDLSNNDLQDSGVKLLSDGLKSVNCK;CVLRELDLSNNDLQD…	ELDLSNNDLQDS(1)GVK	43	UID44	1
A0A0A0MPR4;A0A2R8RS62	55;61	A0A0A0MPR4	A0A0A0MPR4	55	25.2837	S	2	13	___1	0.999981	1.38179e-20	181.72	86.247	181.72	-0.12283	40846000		si:ch211-15j1.4	LNNASVTSDLRPRSESPKPSGVSLKSDRSMN	SES(1)PKPSGVSLK	44	UID45	1
A0A0A0MPS0;F1QBC5	69;56	A0A0A0MPS0	A0A0A0MPS0	69	23.1218	S	2	14	___1	0.999999	7.35015e-05	119.69	78.974	119.69	2.0613	9127600		si:dkey-222h21.2;si:dkey-222h21.10	PVTSDPRLRKTPRLESPELSGVSVKSDWSIE	LES(1)PELSGVSVK	45	UID46	1
A0A0A0MPS0	30	A0A0A0MPS0	A0A0A0MPS0	30	23.3314	S	2	14	___1	1	6.92937e-08	153.38	105.38	153.38	0.014524	10555000		si:dkey-222h21.2	NPPVTSDPRKTPRLESPEPSGVSVKSDWSKE	LES(1)PEPSGVSVK	46	UID47	1
A0A0A0MPS9;Q5RG49	501;498	A0A0A0MPS9	A0A0A0MPS9	501	21.2681	S	2	15	___1	0.715433	0.000560631	81.632	47.246	81.632	-2.1073	2525500	Acyl-CoA synthetase family member 4	aasdh	HDKHLTQPSEISVSVSPKASPPSLRVTEGEI	HLTQPS(0.003)EIS(0.048)VS(0.233)VS(0.715)PK	47	UID48	1
A0A0A0MPT6;A0A2R8PZX9;F1QS56	867;893;899	A0A0A0MPT6	A0A0A0MPT6	867	20.0536	S	2	16	___1	0.981363	0.0236175	63.216	35.913	63.216	-0.18164	1088300	Phosphoinositide phospholipase C	plch1	KSSVDTHNGVPPRKRSITDHLLRRTASAPAK	S(0.981)IT(0.019)DHLLR	48	UID49	1
A0A2U3TW39;A0A0A0MPT7;F1RA39	887;1153;887	A0A2U3TW39	A0A2U3TW39	887	21.8238	S	2	17	___1	0.999962	4.40183e-05	113.11	83.339	113.11	1.5409	3712200	Protein-methionine sulfoxide oxidase mical2b	mical2b	SKKADPADSAPACPDSPLQKALPLVLMKKFH	ADPADSAPACPDS(1)PLQK	49	UID50	1
A0A2U3TW39;A0A0A0MPT7;F1RA39	1089;1378;1112	A0A2U3TW39	A0A2U3TW39	1089	20.3908	S	3	17	___1	0.748712	0.00843937	40.682	33.429	40.682	0.56152	1374800	Protein-methionine sulfoxide oxidase mical2b	mical2b	PVVLRRNRPMKARPLSEGSFNVGAVFQDEER	ARPLS(0.749)EGS(0.251)FNVGAVFQDEER	50	UID51	1
A0A2U3TW39;A0A0A0MPT7;F1RA39	1004;1293;1027	A0A2U3TW39	A0A2U3TW39	1004	21.6595	S	2	17	___1	0.997928	0.0041957	105.98	15.825	105.98	-1.0892	3312500	Protein-methionine sulfoxide oxidase mical2b	mical2b	DPISFSPKKKLTLSLSEKEKLLNWDLTNPGK	LTLS(0.002)LS(0.998)EK	52	UID53	1
A0A0A0MPU6;A0A2R8PX75	523;523	A0A0A0MPU6	A0A0A0MPU6	523	22.3441	S	2	18	___1	1	8.40479e-06	102.19	86.26	62.357	0.16612	19746000		mepce	EEKREADRGEIGDGASVDLPDGKHSFPVSLR	GEIGDGAS(1)VDLPDGK	53	UID54	1
A0A0A0MPV6	38	A0A0A0MPV6	A0A0A0MPV6	38	26.5131	S	2	19	___1	1	4.69091e-25	192.68	54.787	108.98	0.79787	97390000		si:ch211-135f11.1	EDKKEETITERERVDSIDIRCTEYPELKEDF	ERVDS(1)IDIR	54	UID55	1
A0A0A0MPV6	670	A0A0A0MPV6	A0A0A0MPV6	670	20.8992	S	2	19	___1	0.999972	0.000160291	99.451	83.685	99.451	-0.39428	1955600		si:ch211-135f11.1	QTCIQQKSGAGNERLSQQQLTDLGIPVTIDR	LS(1)QQQLTDLGIPVTIDR	55	UID56	1
A0A0B4J1A6;Q08CK7	587;587	A0A0B4J1A6	A0A0B4J1A6	587	22.0178	S	3	20	___1	0.909823	9.12349e-07	61.014	48.934	61.014	-1.9222	4246400	Insulin-like growth factor 2 mRNA-binding protein 1	igf2bp1	GTPQGPHPQGMTELGSPQGLAQEPRRK____	GGGMGT(0.024)PQGPHPQGMT(0.067)ELGS(0.91)PQGLAQEPR	56	UID57	1
A0A0B4J1A6;Q08CK7	185;185	A0A0B4J1A6	A0A0B4J1A6	185	24.4482	S	2	20	___1	0.99997	0.000141731	138.2	91.123	138.2	-0.26462	22889000	Insulin-like growth factor 2 mRNA-binding protein 1	igf2bp1	GRRPGYGPRGTSRQMSPGSGIPSKHQHADIP	QMS(1)PGSGIPSK	57	UID58	1
A9C3V8;A0A0B4J1B0;A0A2R8Q8A4	10;10;10	A9C3V8	A9C3V8	10	25.0392	S	2	21	___1	0.992206	2.38697e-41	190.44	155.68	190.44	2.2895	34478000		igf2bp2a	______MNKLYVGNLSPSVTVEDLKQLFGER	LYVGNLS(0.992)PS(0.008)VTVEDLK	59	UID60	1
A0A0B5H7U7;A0A0G2KFP7;A0A2R8QHY4	636;663;688	A0A0B5H7U7	A0A0B5H7U7	636	20.4245	S	2	22	___1	0.5	0.0025835	64.55	51.783	64.55	0.91507	1407300		mtf1	KDKSTSSSQDKTKNTSPPPPPAPPPPPPALP	NT(0.5)S(0.5)PPPPPAPPPPPPALPK	60	UID61	1
A0A0F6PK88;Q1L8L9	4;4	A0A0F6PK88	A0A0F6PK88	4	24.4973	S	2	23	___1	0.910966	0.000258822	101.95	80.397	101.95	-1.0401	23682000	Adenylate kinase 2, mitochondrial	ak2	____________MAPSTQEDDTVSGIRKGIR	APS(0.911)T(0.089)QEDDTVSGIR	61	UID62	1
A0A0G2KC70	113	A0A0G2KC70	A0A0G2KC70	113	22.985	S	2	24	___1	1	2.86666e-178	274.56	237.93	274.56	0.2778	8301900			GKDPSVEITQEPVDESEEERCEDSGAECDAL	DPSVEITQEPVDES(1)EEER	62	UID63	1
A0A0G2KCC7	211	A0A0G2KCC7	A0A0G2KCC7	211	22.7383	S	2	26	___1	0.499935	0.0218984	59.013	36.232	59.013	-0.55358	6996800			FINSSEGASQTSYRTSFGQTGMEGLKQSGSA	T(0.5)S(0.5)FGQTGMEGLK	63	UID64	1
A0A0G2KCY3	317	A0A0G2KCY3	A0A0G2KCY3	317	20.7621	S	2	28	___1	0.957985	0.0124572	70.942	52.211	70.942	-0.77496	1778400			KIAPDVLRKMAKSFTSEEDIVKLQTVNLAAK	SFT(0.042)S(0.958)EEDIVK	64	UID65	1
A0A0G2KCY3	69	A0A0G2KCY3	A0A0G2KCY3	69	29.0955	S	2	28	___1	1	1.20565e-25	190.7	154.37	132.47	0.59438	934820000			EDAIFDENSEKTFYDSEEERRVDQSKPYIMD	TFYDS(1)EEERR	65	UID66	1
A0A0G2KD61;A0A1D5NS45	932;81	A0A0G2KD61	A0A0G2KD61	932	21.8087	S	2	29	___1	0.815645	0.00426508	81.239	60.952	81.239	-0.21605	3673500			SHETGRTFGISSRAASSGGNLSIRQKISSFE	AAS(0.816)S(0.184)GGNLSIR	66	UID67	1
A0A0G2KD61	740	A0A0G2KD61	A0A0G2KD61	740	20.9187	S	2	29	___1	0.881305	4.0839e-05	90.714	72.797	90.714	0.050144	1982200			VNQPRKYCRQQQEVSSQEALNVSSGSSRDSP	QQQEVS(0.119)S(0.881)QEALNVSSGSSR	68	UID69	1
A0A0G2KD61	456	A0A0G2KD61	A0A0G2KD61	456	22.2439	S	2	29	___1	0.85307	0.00136389	107.11	63.842	107.11	-0.044491	4966800			VMGSHGQASQLCRSRSLSSSTAISRVSADLG	S(0.853)LS(0.143)S(0.004)STAISR	69	UID70	1
A0A0G2KD61	458	A0A0G2KD61	A0A0G2KD61	458	23.2056	S	2	29	___1	0.701437	0.0161563	65.232	43.461	65.232	-0.052123	9673700			GSHGQASQLCRSRSLSSSTAISRVSADLGEY	S(0.275)LS(0.701)S(0.022)S(0.001)TAISR	70	UID71	1
A0A0G2KD61;A0A1D5NS45	1199;348	A0A0G2KD61	A0A0G2KD61	1199	24.8913	S	2	29	___1	1	1.30755e-11	166.45	147.05	166.45	1.1304	31120000			QVSSALMRSMQSLPQSPCIRLGNPWSAPPGS	SMQSLPQS(1)PCIR	71	UID72	1
A0A0G2L8W3;A2A125;F1R686;A2A124;A0A0G2KD98;A2A122	313;322;322;322;313;322	A0A0G2L8W3	A0A0G2L8W3	313	23.4773	S	2	30	___1	0.994992	1.10595e-05	115.56	99.418	115.56	-0.32579	11678000		dclk2	RYSGSKSPGTGRRSKSPGSVNGAPNSQITTP	S(0.995)PGS(0.005)VNGAPNSQITTPK	72	UID73	1
A0A0G2KDN7	10	A0A0G2KDN7	A0A0G2KDN7	10	24.2705	S	2	32	___1	1	0.0284056	58.172	33.707	58.172	-0.43708	20237000			______MADPDPALRSPRSAPLSLQFPFRSA	ADPDPALRS(1)PR	73	UID74	1
A0A0G2KDN7	33	A0A0G2KDN7	A0A0G2KDN7	33	24.6078	S	2	32	___1	0.999907	0.0106477	79.201	49.395	79.201	-0.67425	25568000			LQFPFRSALPPKELPSPLPTKRTRTYSATVR	ELPS(1)PLPTK	74	UID75	1
A0A0G2KEK8	140	A0A0G2KEK8	A0A0G2KEK8	140	19.9401	S	2	33	___1	0.994648	8.22009e-14	98.74	81.521	98.74	-0.21488	1005900			DKEPSTLHRLQFKRNSPVEQPGSSLSIPALS	NS(0.995)PVEQPGS(0.005)S(0.001)LSIPALSDYPPVTAVR	75	UID76	1
A0A0G2KF42	84	A0A0G2KF42	A0A0G2KF42	84	24.8057	S	2	35	___1	1	0.000126026	145.79	85.776	145.79	3.0328	29327000			VSTLKKWLTNPVRKLSAGAAGSAKGERQFIM	KLS(1)AGAAGSAK	76	UID77	1
A0A0G2KF42	394	A0A0G2KF42	A0A0G2KF42	394	21.1371	S	2	35	___1	1	8.05931e-05	115.12	87.71	115.12	-1.3051	2306200			SQILETQRNFLNALQSPIEYQRRESKSNSLG	NFLNALQS(1)PIEYQR	77	UID78	1
A0A0G2KFA2	73	A0A0G2KFA2	A0A0G2KFA2	73	23.3088	S	3	36	___1	0.867174	0.00122886	55.864	48.588	54.805	-1.3139	10391000			GTLQEDSSPEKHTPNSDEEQWDTPPPKPPRL	HT(0.132)PNS(0.867)DEEQWDT(0.001)PPPKPPR	78	UID79	1
A0A0G2KFA2	49	A0A0G2KFA2	A0A0G2KFA2	49	24.101	S	2	36	___1	0.768146	1.25405e-102	209.73	187.07	209.73	-0.29691	17994000			RAIAQIFQKQLKLLESPTNSEVTDGTLQEDS	LLES(0.768)PT(0.231)NS(0.001)EVTDGTLQEDSSPEK	79	UID80	1
A0A0G2KFA2	64	A0A0G2KFA2	A0A0G2KFA2	64	21.9172	S	2	36	___1	0.855348	3.04029e-14	119.38	105.29	119.38	-0.31725	3960400			SPTNSEVTDGTLQEDSSPEKHTPNSDEEQWD	LLESPTNSEVTDGTLQEDS(0.855)S(0.145)PEK	81	UID82	1
A0A0G2KFA2	65	A0A0G2KFA2	A0A0G2KFA2	65	21.2056	S	2	36	___1	0.713019	1.54563e-22	139.44	120.62	139.44	-0.37001	2418300			PTNSEVTDGTLQEDSSPEKHTPNSDEEQWDT	LLESPTNSEVTDGTLQEDS(0.287)S(0.713)PEK	82	UID83	1
A0A0G2KFA2	90	A0A0G2KFA2	A0A0G2KFA2	90	20.6441	S	3	36	___1	1	3.48363e-05	78.413	68.955	78.413	1.3664	1638700			EEQWDTPPPKPPRLRSVQGECAVQEEILQAP	LRS(1)VQGECAVQEEILQAPEPR	83	UID84	1
A0A0G2KFM6	115	A0A0G2KFM6	A0A0G2KFM6	115	22.3476	S	2	37	___1	0.999668	0.00872253	77.379	57.592	77.379	1.0579	5337100			SMPSRTIGRSRGAIISQYYNRTMQLRRRRQS	GAIIS(1)QYYNR	84	UID85	1
A0A0G2KFQ1	1426	A0A0G2KFQ1	A0A0G2KFQ1	1426	22.8139	S	2	39	___1	1	0.00676033	88.576	64.472	50.108	0.50395	7373500			AQRDARTPEKMKRNQSLIADGRLTLEEKKRK	NQS(1)LIADGR	85	UID86	1
A0A0G2KFX5;F1QCJ4;E7EZE5;X1WBR0	110;59;202;84	A0A0G2KFX5;E7EZE5	E7EZE5	202	23.2142	S	2	3672;41	___1	0.510253	0.00696909	88.056	27.954	88.056	-0.94968	9731600		LOC100334106;iqsec1b	AHEVRQRPRRPKLQHSQSILRKQAEEEAIKR;IQSGPQRPQRPKLQHSQSILRKQAEEEAIKR	LQHS(0.51)QS(0.49)ILR	86	UID87	1
A0A0G2KFX5;F1QCJ4;E7EZE5;X1WBR0	112;61;204;86	A0A0G2KFX5;E7EZE5	E7EZE5	204	24.8781	S	2	3672;41	___1	0.998536	1.5096e-08	165.3	87.763	165.3	-0.62904	56992000		LOC100334106;iqsec1b	EVRQRPRRPKLQHSQSILRKQAEEEAIKRSR;SGPQRPQRPKLQHSQSILRKQAEEEAIKRSR	LQHS(0.001)QS(0.999)ILR	87	UID88	1
A0A0G2KFX5;F1QCJ4	203;152	A0A0G2KFX5	A0A0G2KFX5	203	20.7199	S	2	41	___1	1	0.000360757	118.77	98.246	56.225	0.19643	27222000		LOC100334106	RMSRRILLSNMRMQFSFEAPEKVHSSFFEGR	MQFS(1)FEAPEK	88	UID89	1
A0A0G2KFX5;F1QCJ4	916;865	A0A0G2KFX5	A0A0G2KFX5	916	21.212	S	2	41	___1	0.962801	0.00472099	103.26	77.634	103.26	0.57549	2429200		LOC100334106	SYAMGEGLKRSALSSSLRDLSEADMHI____	SALS(0.001)S(0.037)S(0.963)LR	89	UID90	1
A0A0G2KFX5;F1QCJ4;E7EZE5;X1WBR0	273;222;367;249	A0A0G2KFX5;E7EZE5	E7EZE5	367	22.1951	S	2	3672;41	___1	0.999998	1.68178e-08	146.36	121.5	146.36	0.99843	4801500		LOC100334106;iqsec1b	ELEDTFSKQVKSLAESIDDALNCRSLHKEEI;ELEDVFSRQVKSLAESIDDALNCRSLHGDEG	SLAES(1)IDDALNCR	90	UID91	1
A0A0G2KFX5;F1QCJ4;E7EZE5;X1WBR0	128;77;220;102	A0A0G2KFX5;E7EZE5	E7EZE5	220	22.8886	S	2	3672;41	___1	0.997472	3.07582e-32	187.16	166.33	187.16	0.43812	7765100		LOC100334106;iqsec1b	ILRKQAEEEAIKRSRSLSESYELSTDLQDKK;ILRKQAEEEAIKRSRSLSESYELSTDLQDKQ	S(0.997)LS(0.002)ESYELSTDLQDK	91	UID92	1
A0A0G2KFX5;F1QCJ4;E7EZE5;X1WBR0	130;79;222;104	A0A0G2KFX5;E7EZE5	E7EZE5	222	22.834	S	2	3672;41	___1	0.96161	2.08177e-05	118.52	97.685	118.52	-0.16496	7477000		LOC100334106;iqsec1b	RKQAEEEAIKRSRSLSESYELSTDLQDKKVE;RKQAEEEAIKRSRSLSESYELSTDLQDKQVE	S(0.014)LS(0.962)ES(0.024)YELSTDLQDK	92	UID93	1
A0A0G2KFX5;F1QCJ4;E7EZE5;X1WBR0	897;846;1025;907	A0A0G2KFX5;E7EZE5	E7EZE5	1025	24.658	S	2	3672;41	___1	0.499999	0.000446935	101.39	69.972	101.39	-0.0057517	31364000		LOC100334106;iqsec1b	SGLKKETGNGNLSRTSLDDSYAMGEGLKRSA;SGLKKETGNGSMGRTSLDDSYAMGEGLKRSA	T(0.5)S(0.5)LDDSYAMGEGLK	94	UID95	1
A0A0G2KFX5;F1QCJ4	430;379	A0A0G2KFX5	A0A0G2KFX5	430	23.7742	S	2	41	___1	0.998619	0.00471032	73.848	62	73.848	1.7544	14347000		LOC100334106	APRANPKHGLPARVPSLSGEEEPLRHRQVVS	VPS(0.999)LS(0.001)GEEEPLR	95	UID96	1
A0A0G2KFY4	427	A0A0G2KFY4	A0A0G2KFY4	427	20.6058	S	2	42	___1	0.982638	0.0289304	55.084	30.229	55.084	-2.4683	1595700			ERDLDVKFPQPTHEDSH______________	FPQPT(0.017)HEDS(0.983)H	96	UID97	1
A0A2R8QJI9;A0A0G2KGK2	518;530	A0A2R8QJI9	A0A2R8QJI9	518	23.4545	S	2	44	___1	0.847636	0.00019055	111.79	100.63	57.136	-2.5886	11495000			HKRAGSRLTLSQRGSSYGSLITAHGKYQLFA	GS(0.14)S(0.848)Y(0.012)GS(0.001)LITAHGK	97	UID98	1
A0A0G2KKC3;A0A0G2KGL2	441;441	A0A0G2KKC3	A0A0G2KKC3	441	20.7301	S	3	45	___1	0.942143	0.00703395	45.916	34.645	45.916	-0.78872	1739300			AITYLTHTRGLTYKDSGVDIAAGNRLVDIIK	GLT(0.023)Y(0.035)KDS(0.942)GVDIAAGNR	98	UID99	1
A0A0G2KGQ1;A0A0G2KVT3	19;135	A0A0G2KGQ1	A0A0G2KGQ1	19	24.1853	S	2	47	___1	0.935694	2.40541e-06	125.28	101.53	125.28	-0.15395	19076000			PPPSQPQLQKTVQPPSPLFTFTPLKVAKAKP	T(0.064)VQPPS(0.936)PLFTFTPLK	99	UID100	1
A0A0G2KGW1	318	A0A0G2KGW1	A0A0G2KGW1	318	22.6801	S	3	50	___1	0.974611	0.00153204	79.089	62.835	56.746	2.8857	9383000			KVRIKQLFLKKNKVTSPDKPMPCSQEDLSRL	VT(0.025)S(0.975)PDKPMPCSQEDLSR	103	UID104	1
A0A2U3TVS8;A0A0G2KGY0;Q6PG31	188;188;188	A0A2U3TVS8	A0A2U3TVS8	188	21.4297	S	2	51	___1	0.999887	0.000447482	84.468	75.036	84.468	-1.9262	2824700	RNA-binding protein with serine-rich domain 1	rnps1	LHPNVSKGYAYVEYESPEDAQKALKHMDGGQ	GYAYVEYES(1)PEDAQK	104	UID105	1
A0A0G2KGZ7	490	A0A0G2KGZ7	A0A0G2KGZ7	490	22.3586	S	3	52	___1	0.499999	0.0013554	58.997	42.111	58.997	1.2949	5377800			NNTNNSAHLKDPPHNSNSNPLLIESRPLPPE	DPPHNS(0.5)NS(0.5)NPLLIESR	106	UID107	1
A0A0G2KGZ7	492	A0A0G2KGZ7	A0A0G2KGZ7	492	23.1663	S	3	52	___1	0.927063	0.000403219	71.376	48.047	71.376	-0.34063	9413700			TNNSAHLKDPPHNSNSNPLLIESRPLPPESR	DPPHNS(0.073)NS(0.927)NPLLIESR	107	UID108	1
A0A0G2KHK8	128	A0A0G2KHK8	A0A0G2KHK8	128	21.9102	S	2	54	___1	1	0.0035552	117.94	90.031	117.94	0.86314	3941100			MPWNVDTLSREGFSKSVVNVKPEQKQETEEE	S(1)VVNVKPEQK	108	UID109	1
A0A0G2KHK8	77	A0A0G2KHK8	A0A0G2KHK8	77	21.2713	S	2	54	___1	0.64162	0.000212928	108.58	72.295	108.58	-0.87348	2531000			RLAEAQRRVQELSSSSSSTELSRAQAEEKQL	VQELS(0.003)S(0.003)S(0.187)S(0.642)S(0.12)S(0.023)T(0.023)ELS(0.001)R	109	UID110	1
A0A0G2KHX4;A0A286Y892	928;943	A0A0G2KHX4;A0A286Y892	A0A286Y892	943	23.3791	S	2	1388;56	___1	0.999881	0.00900408	90.696	65.077	90.696	1.237	10910000			GLDMTERHGGGEMTRSDPSLHTRQTKEAPAK	S(1)DPSLHTR	110	UID111	1
A0A0G2KHX4;A0A286Y892	962;977	A0A0G2KHX4;A0A286Y892	A0A286Y892	977	26.2852	S	2	1388;56	___1	0.998891	5.5697e-09	166.66	116.63	147.75	0.059986	81777000			QSSQQINTNTRTRVRSISGGHALRAGPAQSL	S(0.999)IS(0.001)GGHALR	111	UID112	1
A0A0G2KHX4;A0A286Y892	964;979	A0A0G2KHX4;A0A286Y892	A0A286Y892	979	26.8075	S	2	1388;56	___1	0.999995	6.02284e-08	158.85	115.66	158.85	-0.57306	117450000			SQQINTNTRTRVRSISGGHALRAGPAQSLSP	SIS(1)GGHALR	112	UID113	1
A0A0G2KHX4	811	A0A0G2KHX4	A0A0G2KHX4	811	25.4369	S	2	56	___1	0.999186	7.82117e-08	160.77	87.921	160.77	-0.26734	45422000			KDLKDLSAMDAFRSRSISVSEHAVRRMQTSS	S(0.999)IS(0.001)VSEHAVR	113	UID114	1
A0A0G2KHX4	813	A0A0G2KHX4	A0A0G2KHX4	813	23.2853	S	2	56	___1	0.999599	0.000879818	131.83	80.39	131.83	0.56611	10223000			LKDLSAMDAFRSRSISVSEHAVRRMQTSSTT	SIS(1)VSEHAVR	114	UID115	1
A0A0G2KHX4;A0A286Y892	763;821	A0A0G2KHX4;A0A286Y892	A0A286Y892	821	22.9044	S	3	1388;56	___1	0.606773	1.80468e-09	132.13	102.55	132.13	-0.088722	8999100			LRSNALLPFDDTHEQSSFRARSTSLNERPKR;LRSNALLPFDDTHEQSSFRARSTSLNERPKS	SNALLPFDDTHEQS(0.607)S(0.393)FR	115	UID116	1
A0A0G2KHX4;A0A286Y892	1242;1234	A0A0G2KHX4;A0A286Y892	A0A286Y892	1234	25.8944	S	2	1388;56	___1	0.790658	2.63118e-18	151.22	125.79	151.22	0.21081	62372000			FTQSSSSSSTLNKSSSSPELQTLPEAFSKAS	S(0.031)S(0.031)S(0.791)S(0.147)PELQTLPEAFSK	118	UID119	1
A0A0G2KHZ9	265	A0A0G2KHZ9	A0A0G2KHZ9	265	21.7626	S	2	57	___1	0.578803	0.000281412	93.959	78.694	80.534	-1.5146	3557800			KGYRLYKRQRDAQNQSSPLSSPDISKAD___	DAQNQS(0.579)S(0.409)PLS(0.011)S(0.002)PDISK	120	UID121	1
A0A0G2KHZ9	266	A0A0G2KHZ9	A0A0G2KHZ9	266	28.4285	S	2	57	___1	0.997031	1.49775e-90	232.26	202.12	232.26	-1.5689	364240000			GYRLYKRQRDAQNQSSPLSSPDISKAD____	DAQNQSS(0.997)PLS(0.003)SPDISK	121	UID122	1;2
A0A0G2KHZ9	269	A0A0G2KHZ9	A0A0G2KHZ9	269	20.4921	S	2	57	___1	0.606408	0.00028238	91.441	74.908	91.441	0.23207	1474800			LYKRQRDAQNQSSPLSSPDISKAD_______	DAQNQS(0.001)S(0.001)PLS(0.606)S(0.385)PDIS(0.007)K	122	UID123	1
A0A0G2KIG7;Q6NUV0	427;427	A0A0G2KIG7	A0A0G2KIG7	427	21.8453	S	4	58	___1	0.75696	1.9671e-05	53.266	44.931	53.266	0.58945	3767900	Rab3 GTPase-activating protein catalytic subunit	rab3gap1	LLYLFPDAALDKADVSEVRPPQQSPDRQSED	ADVS(0.757)EVRPPQQS(0.186)PDRQS(0.054)EDY(0.003)HLYNQLK	124	UID125	1
A0A0G2KIG7;Q6NUV0	435;435	A0A0G2KIG7	A0A0G2KIG7	435	22.4283	S	3	58	___1	0.99813	0.00340226	54.974	31.836	54.974	0.47241	5643900	Rab3 GTPase-activating protein catalytic subunit	rab3gap1	ALDKADVSEVRPPQQSPDRQSEDYHLYNQLK	ADVS(0.002)EVRPPQQS(0.998)PDR	125	UID126	1
A0A0G2KIG7;Q6NUV0	651;652	A0A0G2KIG7	A0A0G2KIG7	651	21.6606	S	2	58	___1	0.750809	0.00206998	88.187	52.278	88.187	-4.0306	3315000	Rab3 GTPase-activating protein catalytic subunit	rab3gap1	DLLEEQSEVLAKLGTSAEGAHLRARMQSACL	LGT(0.249)S(0.751)AEGAHLR	126	UID127	1
A0A0G2KIM8	249	A0A0G2KIM8	A0A0G2KIM8	249	20.7785	S	2	59	___1	0.999486	1.45049e-18	145.62	129.19	145.62	1.6018	2344600			SDHQEVQNRHDASEISLDSVSPFESGPVRTD	HDASEIS(0.999)LDSVSPFESGPVR	127	UID128	1;2
A0A0G2KIM8	252	A0A0G2KIM8	A0A0G2KIM8	252	20.448	S	3	59	___1	0.514935	0.000250233	66.871	57.083	66.871	0.63751	1430400			QEVQNRHDASEISLDSVSPFESGPVRTDVLL	HDAS(0.001)EIS(0.023)LDS(0.515)VS(0.46)PFES(0.002)GPVR	128	UID129	1
A0A0G2KIM8	254	A0A0G2KIM8	A0A0G2KIM8	254	22.5226	S	3	59	___1	0.963048	4.15686e-07	98.74	85.865	98.74	1.2515	6571000			VQNRHDASEISLDSVSPFESGPVRTDVLLNS	HDASEISLDS(0.037)VS(0.963)PFESGPVR	129	UID130	1;2
A0A0G2KIQ1	8	A0A0G2KIQ1	A0A0G2KIQ1	8	26.0305	S	2	60	___1	0.864579	0.00440804	53.6	28.383	53.6	-0.015842	68544000			________MSRGGQKSNMSSSKQHQASSLKA	MS(0.103)RGGQKS(0.865)NMS(0.015)S(0.015)S(0.003)K	130	UID131	1
A0A0G2KJ38	107	A0A0G2KJ38	A0A0G2KJ38	107	20.8218	S	2	62	___1	0.99554	0.0198067	50.897	26.044	50.897	-0.70053	1853500			LETSRELLPTGDAEVSEKTSEPLNGPVANGT	ELLPT(0.004)GDAEVS(0.996)EK	131	UID132	1
A0A0G2KJE9	1241	A0A0G2KJE9	A0A0G2KJE9	1241	24.4056	S	2	64	___1	0.999824	0.000161744	110.57	85.187	110.57	0.62549	24841000			CLRIGGSVAPSQALPSPKHYRSMPPSLLRGL	IGGSVAPSQALPS(1)PK	134	UID135	1;2
A0A0G2KJM7	178	A0A0G2KJM7	A0A0G2KJM7	178	27.2198	S	2	66	___1	0.986759	1.10863e-83	228.84	187.3	197.88	0.29741	156310000			MAMYQAAVTKLDFPSSPNSEAADSEARAHSG	LDFPS(0.013)S(0.987)PNSEAADSEAR	136	UID137	1
A0A0G2KJM7	335	A0A0G2KJM7	A0A0G2KJM7	335	24.2007	S	2	66	___1	0.999994	5.28813e-06	119.46	96.553	114.82	0.34853	19281000			LWEGRPEGVDDQVKLSPQETSLTVEESPLVK	LS(1)PQETSLTVEESPLVK	137	UID138	1
A0A0G2KJM7	346	A0A0G2KJM7	A0A0G2KJM7	346	20.1093	S	2	66	___1	0.995327	0.000885336	68.257	51.858	68.257	-1.1977	1131100			QVKLSPQETSLTVEESPLVKVNVLAATLETR	LSPQETSLT(0.004)VEES(0.995)PLVK	138	UID139	1
A0A0G2KJM7	226	A0A0G2KJM7	A0A0G2KJM7	226	25.3685	S	2	66	___1	0.999958	1.00103e-06	133.15	114.02	133.15	0.26517	43318000			NTIKSPAPDRNGSVLSPEQNQPKLVKMFPLP	NGSVLS(1)PEQNQPK	139	UID140	1
A0A0G2KJM7	521	A0A0G2KJM7	A0A0G2KJM7	521	22.0965	S	2	66	___1	0.698571	0.000418129	106.79	85.753	106.79	0.17122	4484500			QMEHEEKVDVQEEELSSLKCSTPDNSPPLSP	VDVQEEELS(0.699)S(0.301)LK	140	UID141	1
A0A0G2KJM7	522	A0A0G2KJM7	A0A0G2KJM7	522	24.9527	S	2	66	___1	0.954153	7.32309e-39	199.31	173.74	199.31	-1.3473	32472000			MEHEEKVDVQEEELSSLKCSTPDNSPPLSPE	VDVQEEELS(0.046)S(0.954)LK	141	UID142	1
A0A0G2KK80	101	A0A0G2KK80	A0A0G2KK80	101	24.9798	S	2	67	___1	0.999991	1.29377e-88	229.9	184.62	229.9	-0.17288	33088000			NSAGVPKSASKGGYLSDGDSPELVAKSGKHT	GGYLS(1)DGDSPELVAK	142	UID143	1
E7F9M0;A0A0G2KK82	47;104	E7F9M0	E7F9M0	47	21.5048	S	2	68	___1	0.551968	0.00287552	61.353	45.463	61.353	-1.7538	2975700		LOC100334650	PSADEGLRLGFSKGVSMSLPSSPLLPRHTYV	GVS(0.552)MS(0.447)LPS(0.001)SPLLPR	143	UID144	1
E7F9M0;A0A0G2KK82	1584;1652	E7F9M0	E7F9M0	1584	22.4708	S	2	68	___1	0.998763	7.23396e-06	143.31	94.869	143.31	0.061694	5812700		LOC100334650	RTKTRTDKGKISQSGSVDYKPRPFMGVMDKT	ISQS(0.001)GS(0.999)VDYKPR	144	UID145	1
E7F9M0;A0A0G2KK82	1481;1549	E7F9M0	E7F9M0	1481	23.8572	S	2	68	___1	0.915061	2.35269e-08	155.86	129.15	155.86	-0.85138	15196000		LOC100334650	LQPASGRVKNQYAPSSPIPSRHISSVLKAGP	NQYAPS(0.081)S(0.915)PIPS(0.004)R	146	UID147	1
E7F9M0;A0A0G2KK82	410;475	E7F9M0	E7F9M0	410	21.7693	S	2	68	___1	0.863402	0.00512395	72.496	48.407	63.727	-0.028836	3574500		LOC100334650	ALSCHGGRMRQIASNSPTASPKSDSDVPLSQ	QIAS(0.014)NS(0.863)PT(0.108)AS(0.014)PK	147	UID148	1
E7F9M0;A0A0G2KK82	1558;1626	E7F9M0	E7F9M0	1558	19.7205	S	2	68	___1	0.71149	0.000987901	62.94	44.673	62.94	0.79558	863880		LOC100334650	RVSSSTSSLASSSSLSDSGKTQGPDVRTKTR	VSSSTSSLAS(0.004)S(0.023)S(0.044)S(0.044)LS(0.711)DS(0.174)GK	149	UID150	1
A0A0G2KKE8	534	A0A0G2KKE8	A0A0G2KKE8	534	22.1567	S	2	69	___1	0.999784	0.0193675	53.013	17.419	53.013	0.50224	4675600			SQSAEALVKLYEAKLSEEDSVNANIKSIDGV	LS(1)EEDSVNANIK	150	UID151	1
A0A0G2KKK6	443	A0A0G2KKK6	A0A0G2KKK6	443	20.4882	S	2	71	___1	0.999744	2.23664e-07	119.56	108.08	119.56	-0.7959	1470800			RGGVASESGAKDGYESDGASPLPLPGPVVRA	DGYES(1)DGASPLPLPGPVVR	153	UID154	1
A0A0G2KLK6	1105	A0A0G2KLK6	A0A0G2KLK6	1105	22.4243	S	2	72	___1	0.994298	2.59534e-21	148.03	122.55	147.09	-0.34401	7815400			QSRHQDGNLGRLATVSPVQQGQQTTLSSKQE	LAT(0.006)VS(0.994)PVQQGQQTTLSSK	154	UID155	1
A0A0G2KLK6	1159	A0A0G2KLK6	A0A0G2KLK6	1159	22.4624	S	2	72	___1	0.999776	2.6517e-05	116.43	91.592	116.43	-0.55044	5778900			FRCRSVSPAVRQRNLSGTTAQTVTTAPRSVV	NLS(1)GTTAQTVTTAPR	155	UID156	1
A0A0G2KLK6	663	A0A0G2KLK6	A0A0G2KLK6	663	21.4688	S	2	72	___1	0.740703	0.000207221	110.51	87.392	110.51	0.013	2902300			KDAVLGSKSPRKRSASVLETHTIPVKRVFIS	S(0.259)AS(0.741)VLETHTIPVK	156	UID157	1
A0A0G2KLK6	411	A0A0G2KLK6	A0A0G2KLK6	411	23.3052	S	2	72	___1	1	3.44244e-09	153.39	135.26	153.39	2.4552	10365000			QPVKQSPKTPQNIPASPVGDRLARHRYAQIL	TPQNIPAS(1)PVGDR	157	UID158	1
A0A0G2KLX0	62	A0A0G2KLX0	A0A0G2KLX0	62	20.7751	S	2	73	___1	0.819034	5.82856e-14	119.48	92.152	119.48	2.7109	1794400			AQESELNERSYRDEPSDLSPGTPVPDEDSVV	DEPS(0.819)DLS(0.18)PGT(0.001)PVPDEDSVVFSK	158	UID159	1
A0A0G2KLX0	65	A0A0G2KLX0	A0A0G2KLX0	65	23.0031	S	2	73	___1	0.565039	7.72994e-15	125.23	104.86	125.23	-0.53373	13676000			SELNERSYRDEPSDLSPGTPVPDEDSVVFSK	DEPS(0.433)DLS(0.565)PGT(0.002)PVPDEDSVVFSK	159	UID160	1
A0A0G2KLX0	861	A0A0G2KLX0	A0A0G2KLX0	861	20.6492	S	2	73	___1	1	0.00833772	84.658	49.147	84.658	1.0048	1644500			RRELDKSESEIKKNGSIIGEYKQICSQLSER	NGS(1)IIGEYK	160	UID161	1
A0A0G2KLX0	397	A0A0G2KLX0	A0A0G2KLX0	397	20.0551	S	2	73	___1	0.636039	4.43895e-05	93.152	78.23	93.152	1.2939	1089400			TFYLKLRQMENKERKSNSDTLYEVMSLESET	S(0.636)NS(0.307)DT(0.057)LYEVMSLESETER	161	UID162	1
A0A0G2KLX0	399	A0A0G2KLX0	A0A0G2KLX0	399	21.78	S	3	73	___1	0.690978	5.89364e-05	87.088	68.463	61.524	-2.9448	6174000			YLKLRQMENKERKSNSDTLYEVMSLESETER	S(0.308)NS(0.691)DT(0.001)LYEVMSLESETERER	162	UID163	1
A0A0G2KMB1	228	A0A0G2KMB1	A0A0G2KMB1	228	22.1879	S	2	74	___1	0.967198	2.50709e-05	116.96	96.534	116.96	-0.045293	4777800			DEMEMLYLHLKEASLSPTGALQPFTKRDFRS	EAS(0.022)LS(0.967)PT(0.011)GALQPFTK	164	UID165	1
F1QQH6;A0A0G2KMC6	135;250	F1QQH6	F1QQH6	135	19.7217	S	2	75	___1	0.999556	0.00820898	71.548	57.869	71.548	1.301	864610		si:ch73-366i20.1	NKMHNYRAKLRSRKYSYPEIEINTLKRKHPA	KYS(1)YPEIEINTLK	165	UID166	1
A0A0G2KN09;A0A0G2KYR2;A0A0G2KYQ8	86;291;291	A0A0G2KN09;A0A0G2KYR2	A0A0G2KYR2	291	27.1053	S	2	132;76	___1	0.999434	1.21332e-56	194.37	165.61	194.37	-0.79955	260180000			RERKRRDVMEKLKRLSISSGDPEEPFSPLSP	RLS(0.999)ISSGDPEEPFSPLSPR	166	UID167	1;2;3
A0A0G2KN09;A0A0G2KYR2;A0A0G2KYQ8	88;293;293	A0A0G2KN09;A0A0G2KYR2	A0A0G2KYR2	293	26.4045	S	2	132;76	___1	0.992151	1.1044e-200	285.59	257.45	285.59	0.34988	89941000			RKRRDVMEKLKRLSISSGDPEEPFSPLSPRS	LSIS(0.992)S(0.008)GDPEEPFSPLSPR	167	UID168	1;2
A0A0G2KN09;A0A0G2KYR2;A0A0G2KYQ8	89;294;294	A0A0G2KN09;A0A0G2KYR2	A0A0G2KYR2	294	20.7243	S	2	132;76	___1	0.564376	9.14561e-07	115.8	93.773	115.8	-1.3517	2849000			KRRDVMEKLKRLSISSGDPEEPFSPLSPRSP	LS(0.005)IS(0.431)S(0.564)GDPEEPFSPLSPR	168	UID169	1;2
A0A0G2KN09;A0A0G2KYR2;A0A0G2KYQ8	97;302;302	A0A0G2KN09;A0A0G2KYR2	A0A0G2KYR2	302	22.1314	S	2	132;76	___1	0.842249	8.46468e-30	161.14	135.7	161.14	1.9219	27670000			LKRLSISSGDPEEPFSPLSPRSPSYMAEGEE;LKRLSISSGDPEEPFSPLSPRSPSYMISERT	LSISSGDPEEPFS(0.842)PLS(0.158)PR	169	UID170	1;2
A0A0G2KN09;A0A0G2KYR2;A0A0G2KYQ8	100;305;305	A0A0G2KN09;A0A0G2KYR2	A0A0G2KYR2	305	23.3675	S	2	132;76	___1	0.998124	5.16392e-48	181.72	155.6	181.72	1.2125	85242000			LSISSGDPEEPFSPLSPRSPSYMAEGEEWQS;LSISSGDPEEPFSPLSPRSPSYMISERTESL	LSISSGDPEEPFS(0.002)PLS(0.998)PR	170	UID171	1;2;3
A0A0G2KN09	103	A0A0G2KN09	A0A0G2KN09	103	25.8985	S	2	76	___1	0.980554	0.00112885	117.52	99.534	56.729	0.11384	124300000			SSGDPEEPFSPLSPRSPSYMISERTESLNRS	S(0.981)PS(0.019)YMISER	171	UID172	1
A0A0G2KN09	105	A0A0G2KN09	A0A0G2KN09	105	28.0136	S	2	76	___1	0.82548	0.000564689	122.57	89.568	122.57	-0.4668	380330000			GDPEEPFSPLSPRSPSYMISERTESLNRSIK	S(0.175)PS(0.825)YMISER	172	UID173	1
A0A0G2KN09;A0A0G2KYR2;A0A0G2KYQ8	35;240;240	A0A0G2KN09;A0A0G2KYR2	A0A0G2KYR2	240	24.742	S	2	132;76	___1	0.99922	4.79037e-62	214.14	192	214.14	2.1866	28060000			RQYSTNGQAERRTHDSASEEVFMKSSEENQQ	THDS(0.999)AS(0.001)EEVFMK	173	UID174
H9GYT6;A0A0G2KN75	37;37	H9GYT6	H9GYT6	37	24.5822	S	2	77	___1	0.994575	5.06303e-22	148.15	132.02	135.79	0.066452	25117000		ate1	RLQKDQQMQQEAVSSSPNPTPSKSSSSNQPK	DQQMQQEAVSS(0.003)S(0.995)PNPT(0.002)PSK	174	UID175	1
A0A0G2KNL0;A0A0G2L8H2;X1WEI9;X1WED3	27;50;77;50	A0A0G2KNL0	A0A0G2KNL0	27	23.879	S	3	80	___1	0.999986	5.69152e-31	153.84	144.51	121.3	-0.096085	15428000		si:dkey-111k8.1;si:dkey-111k8.2	EDTEQQTDPFGENKESEEEERHVEAGKNPNL	TTHEDTEQQTDPFGENKES(1)EEEER	178	UID179	1
A0A0G2KPL1;A8HAM3	199;203	A0A0G2KPL1	A0A0G2KPL1	199	23.0119	S	2	82	___1	0.993197	1.93278e-39	188.59	168.83	96.414	0.521	8458000		srfa	ETGKALIQTCLNSPDSPPRSDCSDQRMSASG	ALIQTCLNS(0.007)PDS(0.993)PPR	179	UID180	1
A0A0G2KQ04;A0A2R8Q6R9;Q803E0	28;28;28	A0A0G2KQ04	A0A0G2KQ04	28	27.9258	S	2	85	___1	1	8.3444e-27	192.68	145.98	180.24	-0.65628	254980000	Paladin	pald1	LHERLHSDSMTDSRRSIQTLGIHNNKAKSII	S(1)IQTLGIHNNK	180	UID181	1
A0A0G2KQ09	236	A0A0G2KQ09	A0A0G2KQ09	236	21.5097	S	2	86	___1	0.970348	0.0103813	52.693	36.49	52.693	1.7195	2985900			RDGVIRVHAPLHAKVSMAIQLSTDMKARDIT	VS(0.97)MAIQLS(0.029)T(0.001)DMK	181	UID182	1
A0A0G2KQ27;A0A2R8QTA2	342;342	A0A0G2KQ27	A0A0G2KQ27	342	23.8945	S	3	87	___1	0.66214	2.98344e-07	56.22	50.846	50.261	1.026	15594000			EQLSQPTIEVLDAPPSPPPAAPPAAPPPTPQ	AEQLS(0.18)QPT(0.157)IEVLDAPPS(0.662)PPPAAPPAAPPPTPQHR	183	UID184	1
A0A0G2KQ55	191	A0A0G2KQ55	A0A0G2KQ55	191	24.7782	S	2	88	___1	0.860196	5.73784e-15	169.89	120.54	169.89	-0.3164	28773000			LKDRVTGKKRDVESSSAVLPGRYAALSGSVG	DVES(0.002)S(0.138)S(0.86)AVLPGR	184	UID185	1
A0A0G2KQ55	159	A0A0G2KQ55	A0A0G2KQ55	159	24.2317	S	2	88	___1	0.999061	6.16471e-08	143.76	113.07	143.76	-0.65226	156630000			ELQVTIQFTRNNMTASMYDLTVKDKPRSAFG	NNMTAS(0.999)MYDLT(0.001)VK	185	UID186	1
A0A0G2KQ55	5	A0A0G2KQ55	A0A0G2KQ55	5	22.5266	S	2	88	___1	1	0.000837864	100.93	69.334	100.93	-1.9024	6042000			___________MPLISLDDEEQRWVPTHVNV	PLIS(1)LDDEEQR	186	UID187	1
A0A0G2KQ55	438	A0A0G2KQ55	A0A0G2KQ55	438	23.132	S	2	88	___1	0.5	1.06105e-05	83.992	75.704	81.723	-0.93976	11010000			DKGKKLRKTLFSSGRSDSLPAKPEQGQVSAP	S(0.5)DS(0.5)LPAKPEQGQVSAPVEGR	187	UID188	1
A0A0G2KQ55	440	A0A0G2KQ55	A0A0G2KQ55	440	27.0058	S	3	88	___1	0.949401	8.25998e-67	193.07	173.02	186.05	-0.055294	150160000			GKKLRKTLFSSGRSDSLPAKPEQGQVSAPVE	S(0.051)DS(0.949)LPAKPEQGQVSAPVEGR	188	UID189	1
A0A0G2KQ55	364	A0A0G2KQ55	A0A0G2KQ55	364	27.0413	S	2	88	___1	1	0.00547735	114.89	21.751	114.89	0.18642	138120000			PAKRSLLEKCAPLSRSLQNLTRRGEDSQKSD	S(1)LQNLTR	189	UID190	1
A0A0G2KQ55	346	A0A0G2KQ55	A0A0G2KQ55	346	23.4003	S	2	88	___1	0.558212	0.00674251	96.624	63.228	96.624	-0.33442	11071000			GSHIYSSEPVSPKSPSAIPAKRSLLEKCAPL	S(0.442)PS(0.558)AIPAK	190	UID191	1
A0A0G2KQA6	337	A0A0G2KQA6	A0A0G2KQA6	337	22.2084	S	2	89	___1	0.886158	2.35056e-74	193.93	163.84	193.93	1.1119	406280000			RMVVKERNRNKLTRESGTDFPIPTAPGVSDS	LT(0.103)RES(0.886)GT(0.011)DFPIPTAPGVSDSETEK	191	UID192	1
A0A0G2KQA6	350	A0A0G2KQA6	A0A0G2KQA6	350	26.7196	S	2	89	___1	0.6608	0.000387677	69.081	54.159	46.663	3.977	110510000			RESGTDFPIPTAPGVSDSETEKLIREKDEEV	ES(0.012)GT(0.013)DFPIPT(0.005)APGVS(0.661)DS(0.154)ET(0.154)EK	192	UID193	1
A0A0G2KQA6	230	A0A0G2KQA6	A0A0G2KQA6	230	25.7093	S	2	89	___1	0.999998	4.21166e-23	143.04	136.01	108.34	-0.57406	94934000			IEQYGIKIYQFPDCDSDEDEEFKQQDQELKD	IYQFPDCDS(1)DEDEEFK	193	UID194	1
A0A0G2KQB9;A0A2R8PWZ0;A0A2R8Q4H1;A0A2R8QS07	2787;2803;2805;2783	A0A0G2KQB9	A0A0G2KQB9	2787	23.6004	S	2	90	___1	1	4.67158e-09	166.11	134.07	166.11	-1.454	12718000			TLHNRTRRISLSSQRSIEGAHGFSPRPVDMS	S(1)IEGAHGFSPR	194	UID195	1
A0A0G2KQC0	490	A0A0G2KQC0	A0A0G2KQC0	490	24.5232	S	2	91	___1	1	3.44244e-09	153.39	131.4	153.39	0.20112	24111000			YPNDHKDTEGWGDNLSLQREASYYSDHHNHH	DTEGWGDNLS(1)LQR	195	UID196	1
A0A0G2KQI8	175	A0A0G2KQI8	A0A0G2KQI8	175	21.1648	S	2	92	___1	0.99118	5.23617e-52	220.1	178.44	220.1	-0.38262	4066400			ADNLDTLRINLQRQRSFSEDVISHKGDLRFI	S(0.991)FS(0.009)EDVISHK	196	UID197	1
A0A0G2KQI8	177	A0A0G2KQI8	A0A0G2KQI8	177	24.9672	S	2	92	___1	0.999996	1.89285e-45	206.36	137.99	206.36	0.63818	32801000			NLDTLRINLQRQRSFSEDVISHKGDLRFINI	SFS(1)EDVISHK	197	UID198	1
A0A0G2KQI8	3613	A0A0G2KQI8	A0A0G2KQI8	3613	21.7385	S	2	92	___1	0.577069	0.00240484	70.373	55.107	70.373	0.34659	3499000			PCRVHHHGSKMLRSESNSSITQSPIAKGRTN	S(0.418)ES(0.577)NS(0.004)S(0.001)ITQSPIAK	199	UID200	1
A0A0G2KQI8	3333	A0A0G2KQI8	A0A0G2KQI8	3333	23.6422	S	2	92	___1	0.851455	2.03969e-40	171.04	151.32	171.04	-1.2579	13092000			SHIPVLDKGRTPRKRSPTQTMYTAAASQAQI	S(0.851)PT(0.148)QTMYTAAASQAQIETK	200	UID201	1
A0A0G2KQL4;A0A0G2L8C2	228;241	A0A0G2KQL4	A0A0G2KQL4	228	24.5667	S	2	93	___1	0.999996	7.62437e-08	142.91	116.24	142.91	1.0892	26673000			NESLLEEGSEKAFYASDDEEDEDKKAEAAAL	AFYAS(1)DDEEDEDK	204	UID205	1
A0A0G2KQU1	179	A0A0G2KQU1	A0A0G2KQU1	179	24.4793	S	2	94	___1	0.999954	1.08184e-56	194.99	156.1	194.99	0.25789	23389000			SAFFKGGSTGPPVLDSPPATPQKQTDPALKE	GGSTGPPVLDS(1)PPATPQK	205	UID206	1
A0A0G2KQU1	332	A0A0G2KQU1	A0A0G2KQU1	332	20.4521	S	2	94	___1	0.853885	0.00679847	59.306	49.818	59.306	0.017456	1434500			LITTRLVHSGPGKSSSVHDSELTFGLRLGTK	S(0.073)S(0.073)S(0.854)VHDSELTFGLR	206	UID207	1
A0A0G2KR69	82	A0A0G2KR69	A0A0G2KR69	82	22.7971	S	3	95	___1	0.712168	0.00144112	58.29	48.875	58.29	-0.9422	7288100			QAPASSAGTDARRAPSVDSVHLPSSQQGKVN	APS(0.712)VDS(0.288)VHLPSSQQGK	207	UID208	1
A0A0G2KR69	85	A0A0G2KR69	A0A0G2KR69	85	22.3563	S	3	95	___1	0.691147	0.000493086	69.422	60.533	69.422	0.050169	5369200			ASSAGTDARRAPSVDSVHLPSSQQGKVNGLS	APS(0.309)VDS(0.691)VHLPSSQQGK	208	UID209	1
A0A0G2KR69	726	A0A0G2KR69	A0A0G2KR69	726	27.5251	S	2	95	___1	1	1.88377e-12	172.21	119.09	172.21	0.4978	193140000			DSAALLQSQTRPRLPSQDSLSRRPLPALPVA	LPS(1)QDSLSR	209	UID210	1
A0A0G2KR69	729	A0A0G2KR69	A0A0G2KR69	729	25.7198	S	2	95	___1	0.998245	0.000762471	135.16	84.183	135.16	0.31671	55261000			ALLQSQTRPRLPSQDSLSRRPLPALPVAEVK	LPSQDS(0.998)LS(0.002)R	210	UID211	1
A0A0G2KR69	385	A0A0G2KR69	A0A0G2KR69	385	25.2516	S	2	95	___1	0.943983	0.00132798	92.866	67.943	92.866	0.24696	39948000			ESPLLTRTGKSGVPSSPNFGRKPPPPAPPVR	S(0.023)GVPS(0.033)S(0.944)PNFGR	211	UID212	1
A0A0G2KR69	580	A0A0G2KR69	A0A0G2KR69	580	22.151	S	2	95	___1	0.993814	0.017924	72.243	10.552	71.349	-1.0455	4657000			LSGLTVETVVNGRSYSISSLRKQDAIDDVSE	S(0.002)Y(0.001)S(0.994)IS(0.002)SLR	212	UID213	1
A0A286Y9Q1;A0A0G2KR99	1032;1048	A0A286Y9Q1	A0A286Y9Q1	1032	23.3061	S	3	97	___1	0.864466	2.4982e-07	95.71	86.663	95.71	0.56012	10371000			PDLQGHIQTFQQSGFSRAASPRPSLDYDDEE	AAANPDLQGHIQTFQQS(0.135)GFS(0.864)R	213	UID214	1
A0A0G2KRG1	219	A0A0G2KRG1	A0A0G2KRG1	219	21.4492	S	2	98	___1	0.997901	0.000639611	79.652	53.137	79.652	-0.70303	2863200			PSASLASRSANPFYDSLQDLVVKFPPSAEED	SANPFY(0.002)DS(0.998)LQDLVVK	214	UID215	1
A0A0G2KS80;Q6NWA8	18;127	A0A0G2KS80	A0A0G2KS80	18	22.4346	S	2	99	___1	1	0.000283218	89.261	70.439	89.261	-2.5983	5668700	Transcriptional adapter 1	tada1	HRFQPQNPLAGVPVFSPREAEEEELKLSAQT	FQPQNPLAGVPVFS(1)PR	215	UID216	1
A0A0G2KSG6	109	A0A0G2KSG6	A0A0G2KSG6	109	20.0764	S	2	100	___1	0.879642	0.028276	59.245	38.62	59.245	1.2536	1105600			SRWKLTDEPPASKKKSLSVEDAPRSDGPKRK	S(0.88)LS(0.12)VEDAPR	216	UID217	1
A0A0G2KSG6	111	A0A0G2KSG6	A0A0G2KSG6	111	22.7083	S	2	100	___1	0.961951	0.00324966	102.52	65.939	102.52	1.4243	6853100			WKLTDEPPASKKKSLSVEDAPRSDGPKRKKE	S(0.038)LS(0.962)VEDAPR	217	UID218	1
B7ZVQ3;A0A0G2KSU4	799;1046	B7ZVQ3	B7ZVQ3	799	24.696	S	2	101	___1	0.997728	0.00266267	82.908	72.903	82.908	-1.1306	36710000		znf609b	WKQKGPVPPGLTKAPSLSDLGKPQAPGKQRD	APS(0.998)LS(0.002)DLGKPQAPGK	218	UID219	1
B7ZVQ3;A0A0G2KSU4	489;736	B7ZVQ3	B7ZVQ3	489	24.1858	S	2	101	___1	1	0.0153973	92.247	35.815	92.247	-0.27961	19083000		znf609b	KKKDKKKKDLAKDADSPKLPGKSGKTEEGKS	DADS(1)PKLPGK	219	UID220	1
B7ZVQ3;A0A0G2KSU4;F1QRV8	109;356;352	B7ZVQ3;F1QRV8	B7ZVQ3	109	22.5325	S	2	101;5190	___1	0.994813	0.000299651	96.745	74.167	96.745	-0.835	6066700		znf609b;znf609a	LDCTRHDWAPPRFCESPTSDLEMRNGRGRGK	FCES(0.995)PT(0.005)S(0.001)DLEMR	220	UID221	1
B7ZVQ3;A0A0G2KSU4	331;578	B7ZVQ3	B7ZVQ3	331	25.3454	S	2	101	___1	0.99323	7.18957e-09	149.32	113.67	147.26	2.6604	47873000		znf609b	PARSVTPKGRGFDAQSPSPSPGKFGSKSKKK	GFDAQS(0.993)PS(0.007)PSPGK	221	UID222	1;2
B7ZVQ3;A0A0G2KSU4	550;797	B7ZVQ3	B7ZVQ3	550	25.8644	S	2	101	___1	0.999421	1.11474e-138	252.05	223.09	252.05	-1.1774	61089000		znf609b	KAEADKIYSFTDNAPSPSIGVASRVDSSGQP	IYSFTDNAPS(0.999)PS(0.001)IGVASR	223	UID224	1
B7ZVQ3;A0A0G2KSU4	461;708	B7ZVQ3	B7ZVQ3	461	24.1828	S	2	101	___1	0.869055	6.58889e-15	140.81	109.33	140.81	0.12137	19043000		znf609b	QLKGIQSKLGAPGDSSPINPALSSSKDKKKK	LGAPGDS(0.131)S(0.869)PINPALSSSK	225	UID226	1
B7ZVQ3;A0A0G2KSU4	1040;1287	B7ZVQ3	B7ZVQ3	1040	24.9227	S	3	101	___1	0.652971	1.32993e-09	132	109.09	124.16	2.6393	31803000		znf609b	ALDILHQHANQYKSKSPTVADKPSHERERGL	S(0.653)PT(0.347)VADKPSHER	226	UID227	1
B7ZVQ3;A0A0G2KSU4	217;464	B7ZVQ3	B7ZVQ3	217	26.5946	S	2	101	___1	0.974209	1.44891e-56	189.45	162.12	128.44	-1.6421	104370000		znf609b	SSSEDSKGNKRMRTNSNGGMTSSALPIPIIK	T(0.026)NS(0.974)NGGMTSSALPIPIIK	227	UID228	1
A0A0G2KSV9	294	A0A0G2KSV9	A0A0G2KSV9	294	28.1969	S	3	102	___1	0.999961	2.1655e-190	278.16	233.9	278.16	0.50691	452340000			EEKEDKLDAENIKPESPTTPTDQKYQYKAEQ	EDKLDAENIKPES(1)PTTPTDQK	228	UID229	1;2
A0A0G2KSV9	402	A0A0G2KSV9	A0A0G2KSV9	402	22.1641	S	3	102	___1	0.934207	1.13489e-08	131.53	114.32	89.049	-0.1768	9333100			AGGRGPPSGLGGPRRSGQSLQHQQQQQQQYR	S(0.934)GQS(0.066)LQHQQQQQQQYR	229	UID230	1
A0A0G2KSV9	405	A0A0G2KSV9	A0A0G2KSV9	405	19.9701	S	2	102	___1	0.499994	0.0130906	45.973	32.992	45.973	-0.11964	1027100			RGPPSGLGGPRRSGQSLQHQQQQQQQYRGKE	S(0.5)GQS(0.5)LQHQQQQQQQYR	230	UID231	1
A0A0G2KSV9	450	A0A0G2KSV9	A0A0G2KSV9	450	21.3971	S	2	102	___1	0.499999	0.00142558	66.215	55.002	66.215	-0.88923	2761700			QLNKAEQAWKPSVKRSTDEDQPELQTQELFK	S(0.5)T(0.5)DEDQPELQTQELFK	231	UID232	1
A0A0G2KTI4;A0A0G2KTI4-2	891;891	A0A0G2KTI4	A0A0G2KTI4	891	23.8309	S	2	103	___1	0.999686	6.4024e-12	167.2	145.74	167.2	-1.3881	14922000			KDSDGDSSKPSSKATSVQNSPAVQKDEDDDG	ATS(1)VQNSPAVQK	232	UID233	1
A0A0G2KTI4;A0A0G2KTI4-2	878;878	A0A0G2KTI4	A0A0G2KTI4	878	24.253	S	3	103	___1	0.71724	1.8212e-09	97.399	78.02	97.399	-0.79815	19993000			SGMKDVVVSVDISKDSDGDSSKPSSKATSVQ	DVVVSVDIS(0.001)KDS(0.717)DGDS(0.112)S(0.135)KPS(0.018)S(0.018)K	233	UID234	1
A0A0G2KTI4;A0A0G2KTI4-2	862;862	A0A0G2KTI4	A0A0G2KTI4	862	22.1455	S	2	103	___1	0.5	4.80742e-05	91.616	68.516	91.616	0.59521	4639400			LREGLDISHIQGQDDSSGMKDVVVSVDISKD	EGLDISHIQGQDDS(0.5)S(0.5)GMK	234	UID235	1
A0A0G2KTI4;A0A0G2KTI4-2	863;863	A0A0G2KTI4	A0A0G2KTI4	863	24.497	S	3	103	___1	0.54734	4.80742e-05	91.616	68.516	43.611	1.0702	28317000			REGLDISHIQGQDDSSGMKDVVVSVDISKDS	EGLDIS(0.004)HIQGQDDS(0.449)S(0.547)GMK	235	UID236	1
A0A0G2KTI4;A0A0G2KTI4-2;E7FG36	193;193;193	A0A0G2KTI4	A0A0G2KTI4	193	19.4138	S	2	103	___1	0.999721	0.00581251	43.12	31.332	43.12	0.10607	698450		slc12a2	EDGFANGEELTPAEESAAKDVSESKGVVKFG	EPFEDGFANGEELTPAEES(1)AAK	236	UID237	1
A0A0G2KTI4;A0A0G2KTI4-2	920;904	A0A0G2KTI4	A0A0G2KTI4	920	25.8507	S	2	103	___1	0.992202	6.88822e-15	168.31	99.772	168.31	-1.5684	60511000			DGKAHTQPLLKKDKKSPTVPLNVADQRLLDA	S(0.992)PT(0.008)VPLNVADQR	237	UID238	1
A0A0G2KTP8;A0A2R8QGM8;A0A2R8QBR5	75;138;139	A0A0G2KTP8	A0A0G2KTP8	75	21.5028	S	2	104	___1	0.999996	0.000282547	95.57	75.445	95.57	0.12494	2971600			LFIENGEVYQRRRGPSAGGHTEEQEVSPKAQ	GPS(1)AGGHTEEQEVSPK	238	UID239	1
A0A0G2KU45	426	A0A0G2KU45	A0A0G2KU45	426	21.9905	S	2	106	___1	0.925323	5.12448e-08	154.36	123.47	154.36	-1.4194	4166800			QEVSGPVEEQDRTPSSPAEQQEVRGPAEQED	TPS(0.075)S(0.925)PAEQQEVR	239	UID240	1
A0A0G2KUC9	196	A0A0G2KUC9	A0A0G2KUC9	196	20.8693	S	2	107	___1	1	4.81683e-49	200.06	151.24	56.121	0.89745	29590000			SSDSYEDLRDPRRQESIEDNNPVFELRILQE	RQES(1)IEDNNPVFELR	240	UID241	1
A0A0G2KUW7	38	A0A0G2KUW7	A0A0G2KUW7	38	23.454	S	2	111	___1	1	0.00516908	84.479	48.938	50.194	-0.62678	11491000			SKGPPAKLARLEQNGSPPGRSRLGSTGAKLS	LEQNGS(1)PPGR	243	UID244	1
F1QW56;A0A0G2KV16	650;650	F1QW56	F1QW56	650	22.1097	S	3	112	___1	0.555824	4.32011e-05	60.941	50.675	60.941	0.087403	4525700		LOC572297	SMHLVLPDIFDGDSQSPSHILSKLDEKDFLF	NNSMHLVLPDIFDGDS(0.276)QS(0.556)PS(0.165)HILS(0.004)K	244	UID245	1
A0A0G2KV54;F1Q5P9;A0A0R4IPY5	101;351;204	A0A0G2KV54;F1Q5P9	F1Q5P9	351	22.2706	S	2	113;911	___1	0.572275	0.0127615	50.791	30.232	50.791	2.5473	5059600		si:ch211-214b16.4	IDLPPCKLISNRKRESSPLSSCVSMKSNHSM;LSDGAVNSVSKRKKESSPLSSCVSMKSDHSM	ES(0.572)S(0.422)PLS(0.004)S(0.002)CVSMK	245	UID246	1
A0A2R8QI08;A0A1L1QZP6;A0A0G2KVK9	697;749;761	A0A2R8QI08	A0A2R8QI08	697	21.4577	S	2	116	___1	0.666864	4.71299e-06	128.54	87.952	128.54	-0.28046	2880200			PSDESKITSNSQVIDSSKADDADSHHSWELL	ITSNSQVIDS(0.667)S(0.333)K	246	UID247	1
A0A2R8QI08;A0A1L1QZP6;A0A0G2KVK9	376;428;440	A0A2R8QI08	A0A2R8QI08	376	20.9602	S	2	116	___1	0.975231	0.000254767	100.54	81.148	100.54	-0.73492	2040100			HKLYSASSQGATEGDSRERAFPAFGDLPPTF	LYSASSQGAT(0.025)EGDS(0.975)R	247	UID248	1
A0A0G2KWF9	37	A0A0G2KWF9	A0A0G2KWF9	37	21.0666	S	2	117	___1	1	0.00632437	82.171	56.612	82.171	-0.45985	2196200			EDAEQQTDVLVVKVESDELNELKDDEDQYEQ	VES(1)DELNELK	248	UID249	1
A0A2R8RWX9;A0A0G2L163;A0A0G2KWG8	1220;1516;1524	A0A2R8RWX9	A0A2R8RWX9	1220	24.0403	S	3	118	___1	0.507938	5.03389e-07	82.586	63.008	56.156	0.13278	21440000			AKSMAPVVKQPVFLRSMSAPSDLEMIASSDV	S(0.508)MS(0.466)APS(0.025)DLEMIASSDVEFTHGAQR	250	UID251	1
A0A2R8RWX9;A0A0G2L163;A0A0G2KWG8	1222;1518;1526	A0A2R8RWX9	A0A2R8RWX9	1222	23.7812	S	3	118	___1	0.829087	1.23222e-11	97.839	90.173	97.839	-0.42507	14416000			SMAPVVKQPVFLRSMSAPSDLEMIASSDVEF	S(0.168)MS(0.829)APS(0.003)DLEMIASSDVEFTHGAQR	251	UID252	1
A0A0G2KWM4	1072	A0A0G2KWM4	A0A0G2KWM4	1072	21.9672	S	2	119	___1	0.970361	1.37582e-36	137.45	122.06	137.45	0.73375	4100100			ESETSTEEDQLSPRASLDLSGLVPETIPEQS	AS(0.97)LDLS(0.03)GLVPETIPEQSVPEPAENTSGR	253	UID254	1
A0A0G2KWM4	1076	A0A0G2KWM4	A0A0G2KWM4	1076	23.3048	S	3	119	___1	0.830111	0.000146139	44.021	32.236	44.021	0.73537	10362000			STEEDQLSPRASLDLSGLVPETIPEQSVPEP	AS(0.164)LDLS(0.83)GLVPET(0.005)IPEQSVPEPAENTSGR	254	UID255	1
A0A0G2KWM4	597	A0A0G2KWM4	A0A0G2KWM4	597	21.6299	S	2	119	___1	1	1.07869e-17	133.95	107.87	133.95	0.55407	3245300			LRTRNNSLSNDQRQNSCEAPTTPEEAGFGEG	QNS(1)CEAPTTPEEAGFGEGTVVK	255	UID256	1
A0A0G2KWM4	256	A0A0G2KWM4	A0A0G2KWM4	256	19.7779	S	2	119	___1	1	0.0050163	118.88	87.808	95.741	0.034593	46676000			DSTTLLSLPPTEKSRSMEDLYRLSSGQGPEG	S(1)MEDLYR	256	UID257	1
A0A0G2KWM4	254	A0A0G2KWM4	A0A0G2KWM4	254	22.1117	S	3	119	___1	0.627725	0.00917447	68.536	44.506	68.536	0.076691	4531800			EIDSTTLLSLPPTEKSRSMEDLYRLSSGQGP	S(0.628)RS(0.372)MEDLYR	257	UID258	1
A0A0G2KWQ2	730	A0A0G2KWQ2	A0A0G2KWQ2	730	21.5347	S	2	120	___1	0.997525	0.000136302	105.99	87.212	105.99	-2.1721	3038000			GQVSRCKEMLNGSSVSPPFIKTSNSNWITSD	EMLNGSS(0.002)VS(0.998)PPFIK	258	UID259	1
A0A0G2KWQ2	494	A0A0G2KWQ2	A0A0G2KWQ2	494	22.5595	S	2	120	___1	0.996553	0.00889402	109.11	80.856	109.11	0.23331	6181200			PPENGFRHMESRFYSSQGRGPTKTDRWPTTN	FYS(0.003)S(0.997)QGR	259	UID260	1
A0A0G2KWQ2	478	A0A0G2KWQ2	A0A0G2KWQ2	478	26.3875	S	2	120	___1	0.995511	0.0102807	74.301	56.915	73.499	-0.89398	87786000			NRDSSSSEKPHSRSLSPPENGFRHMESRFYS	S(0.004)LS(0.996)PPENGFR	261	UID262	1
A0A0G2KWQ2	626	A0A0G2KWQ2	A0A0G2KWQ2	626	21.2491	S	2	120	___1	0.5	0.00496637	96.113	67.157	96.113	0.57967	2492400			MTIYEDEQRQDMGSRSSLDSEQDRVKMNANS	S(0.5)S(0.5)LDSEQDRVK	262	UID263	1
A0A0G2KWQ2	627	A0A0G2KWQ2	A0A0G2KWQ2	627	21.2491	S	2	120	___1	0.5	0.00496637	96.113	67.157	96.113	0.57967	2492400			TIYEDEQRQDMGSRSSLDSEQDRVKMNANSL	S(0.5)S(0.5)LDSEQDRVK	263	UID264	1
A0A0G2KWQ2	22	A0A0G2KWQ2	A0A0G2KWQ2	22	22.0524	S	2	120	___1	0.837012	0.00285838	61.409	38.057	61.409	0.3639	4349400			FRRPGGNLGRSYQPGSMLSLAPTKGLLNEPG	S(0.023)Y(0.018)QPGS(0.837)MLS(0.121)LAPT(0.001)K	264	UID265	1
A0A2R8QSG6;A0A0G2KWR0	453;461	A0A2R8QSG6	A0A2R8QSG6	453	24.5056	S	2	121	___1	1	7.31021e-27	196.42	142.67	100.93	-0.62912	23819000			QQGAALTASSSERKNSDDLLLLNKHQSPAQE	KNS(1)DDLLLLNK	267	UID268	1
A0A2R8QSG6;A0A0G2KWR0	377;385	A0A2R8QSG6	A0A2R8QSG6	377	26.372	S	2	121	___1	1	3.05331e-13	176.86	113.13	176.86	0.74469	86846000			QQGAALMASLSERRNSDDLLLLNKHQSPAQV	RNS(1)DDLLLLNK	268	UID269	1
A0A0G2KXJ0	1753	A0A0G2KXJ0	A0A0G2KXJ0	1753	23.4454	S	3	123	___1	0.986986	2.37539e-07	84.948	62.538	84.948	0.25077	11423000			FRLPSSRSNSRETPDSPLSPRPSATEPETSV	ETPDS(0.987)PLS(0.012)PRPS(0.001)ATEPETSVIK	269	UID270	1
A0A0G2KXJ0	1756	A0A0G2KXJ0	A0A0G2KXJ0	1756	22.2105	S	3	123	___1	0.798722	0.0023763	45.941	32.486	45.941	-2.4582	4853100			PSSRSNSRETPDSPLSPRPSATEPETSVIKE	ET(0.001)PDS(0.073)PLS(0.799)PRPS(0.087)AT(0.031)EPET(0.005)S(0.005)VIK	270	UID271	1
A0A0G2KXJ0	662	A0A0G2KXJ0	A0A0G2KXJ0	662	23.2856	S	2	123	___1	0.981535	2.0544e-34	196.18	170.2	196.18	0.75841	10225000			YSQWQPASLHRHALSSSSGSAASLKQDGLSP	HALS(0.016)S(0.982)S(0.002)S(0.001)GSAASLK	271	UID272	1
A0A0G2KXJ0	666	A0A0G2KXJ0	A0A0G2KXJ0	666	25.3554	S	2	123	___1	0.998543	3.41588e-115	258.68	212.28	258.68	0.011663	42928000			QPASLHRHALSSSSGSAASLKQDGLSPNPSK	HALSSSS(0.001)GS(0.999)AASLK	272	UID273	1
A0A0G2KXJ0	537	A0A0G2KXJ0	A0A0G2KXJ0	537	20.36	S	2	123	___1	0.544361	0.0049309	53.3	34.888	53.3	-1.5395	1345800			ILEQKLTVSGDAEKLSESFINNNNNNITSKG	LS(0.544)ES(0.456)FINNNNNNITSK	273	UID274	1
A0A0G2KXJ0	1725	A0A0G2KXJ0	A0A0G2KXJ0	1725	23.7328	S	2	123	___1	0.999892	4.6503e-27	160.3	142.73	84.289	0.14428	42754000			VFGGGARNPAPQKPGSPSVEDAERRQRRFRL	PGS(1)PSVEDAER	274	UID275	1
A0A0G2KXJ0	775	A0A0G2KXJ0	A0A0G2KXJ0	775	24.1957	S	2	123	___1	0.907178	2.21162e-06	140.91	91.907	140.91	0.18247	19215000			VSLKGQERRVRSLTISTSGSTTRDPREMFSR	SLTIS(0.907)T(0.084)S(0.008)GSTTR	275	UID276	1
A0A0G2KXP0	195	A0A0G2KXP0	A0A0G2KXP0	195	23.2517	S	2	124	___1	0.978119	0.003103	82.171	67.504	82.171	-0.5838	9987600			KNGRYSEHAELQRQESADSHSFQQGDKVKCL	QES(0.978)ADS(0.021)HS(0.001)FQQGDK	277	UID278	1
A0A0G2KY41	582	A0A0G2KY41	A0A0G2KY41	582	22.0885	S	2	126	___1	1	0.0022222	109.42	81.214	49.189	-0.2935	4459500			RPSRPAAPSRRNEDLSLLGRLEEEAPPPALA	NEDLS(1)LLGR	278	UID279	1
A0A0G2KY41	459	A0A0G2KY41	A0A0G2KY41	459	20.2875	S	2	126	___1	0.999867	0.00120095	77.078	57.755	77.078	1.1763	1279800			GVDFASTVVPRSLLLSAPFSTEVQKQFSRYY	SLLLS(1)APFSTEVQK	279	UID280	1
A0A0G2KY48	261	A0A0G2KY48	A0A0G2KY48	261	19.8495	S	2	127	___1	0.873208	0.0172502	46.408	35.923	46.408	-2.3781	944710			RLKDRPLLPAFRRAASTVPVQCLDDVERVRD	AAS(0.873)T(0.127)VPVQCLDDVER	280	UID281	1
A0A0G2KY48	283	A0A0G2KY48	A0A0G2KY48	283	25.6523	S	3	127	___1	0.992333	1.5797e-50	177.14	163.95	177.14	0.6238	60517000			LDDVERVRDSTPRPPSAPPLASQDLIESTPL	DS(0.004)T(0.004)PRPPS(0.992)APPLASQDLIESTPLR	282	UID283	1;2
A0A0G2KY48	3	A0A0G2KY48	A0A0G2KY48	3	24.6544	S	2	127	___1	1	7.04531e-05	94.728	83.97	40.025	1.8307	26406000			_____________MESPAAVDDDICILKHES	MES(1)PAAVDDDICILK	283	UID284	1
A0A2R8PZI2;A0A0G2KYL2	38;87	A0A2R8PZI2	A0A2R8PZI2	38	22.5838	S	2	129	___1	1	0.000831855	113.38	97.998	113.38	0.29199	6286300			HAEATKTYRSNLRRKSQCLYEGTAKQGSPTL	S(1)QCLYEGTAK	285	UID286	1
A0A0G2KYP4	2638	A0A0G2KYP4	A0A0G2KYP4	2638	23.5345	S	2	131	___1	0.765302	1.37012e-21	152.32	128.13	152.32	1.7015	14211000			VQKAEPGEALTPTSTSDTETRDSSLIDPGTE	AEPGEALTPT(0.008)S(0.036)T(0.166)S(0.765)DT(0.02)ET(0.004)R	287	UID288	1;2
A0A0G2KYP4	2658	A0A0G2KYP4	A0A0G2KYP4	2658	24.0637	S	2	131	___1	0.957352	2.53143e-06	78.794	59.719	78.794	1.131	17534000			RDSSLIDPGTENDPPSPDSASLEEKKMEASS	DSSLIDPGT(0.002)ENDPPS(0.957)PDS(0.038)AS(0.002)LEEK	288	UID289	1
A0A0G2KYR2;A0A0G2KYQ8	59;59	A0A0G2KYR2	A0A0G2KYR2	59	22.0739	S	2	132	___1	0.987722	3.98902e-30	159.69	123.1	159.69	1.3049	5607400			SSSTEPFQPTVTPQDSPRTALPLDNQRPNGL	SSSSTEPFQPTVT(0.012)PQDS(0.988)PR	293	UID294	1;2
A0A0G2KYR2;A0A0G2KYQ8	124;124	A0A0G2KYR2	A0A0G2KYR2	124	21.0469	S	2	132	___1	0.653912	0.00122411	89.231	64.377	89.231	-0.33844	2166500			THLNGTRHSKLQLSCSSTQQSKLCDLNVNDN	LQLS(0.007)CS(0.654)S(0.126)T(0.213)QQSK	294	UID295	1
A0A0G2KYR2;A0A0G2KYQ8;A0A0G2L8Z4	308;308;15	A0A0G2KYR2	A0A0G2KYR2	308	21.0389	S	2	132	___1	0.87967	7.82676e-131	233.63	217.32	233.63	2.4397	2154400			SSGDPEEPFSPLSPRSPSYMAEGEEWQSEGS	S(0.88)PS(0.117)Y(0.003)MAEGEEWQSEGSSSISER	295	UID296	1
A0A0G2KYR2;A0A0G2KYQ8	172;172	A0A0G2KYR2	A0A0G2KYR2	172	23.9514	S	2	132	___1	0.986462	0.000274496	130.98	73.124	130.98	-0.059842	30307000			EDGVEEERERRVNITSVEREEGEPRRMKSHE	VNIT(0.014)S(0.986)VER	296	UID297	1
A0A0G2KZ18	416	A0A0G2KZ18	A0A0G2KZ18	416	23.6662	S	2	133	___1	0.999582	0.000298698	100.45	82.825	100.45	-0.31354	13312000			DSAFNLESKADSLAFSLNDTQPSPRGTFGEP	ADSLAFS(1)LNDTQPSPR	298	UID299	1
A0A0G2KZ18	423	A0A0G2KZ18	A0A0G2KZ18	423	29.4067	S	2	133	___1	0.999955	1.79471e-260	313.32	260.82	247.38	-0.98368	726880000			SKADSLAFSLNDTQPSPRGTFGEPMFGQDPS	ADSLAFSLNDTQPS(1)PR	299	UID300	1;2
A0A0G2KZ18	154	A0A0G2KZ18	A0A0G2KZ18	154	23.9987	S	3	133	___1	0.770914	3.75363e-18	89.17	80.257	89.17	-0.65834	16762000			APLQTERASGVAETQSPAAVQASEAPNNPAE	AS(0.028)GVAET(0.2)QS(0.771)PAAVQASEAPNNPAEPLPASTAK	300	UID301	1
A0A0G2KZ18	276	A0A0G2KZ18	A0A0G2KZ18	276	28.7226	S	3	133	___1	0.9992	2.09742e-75	181.02	170.01	181.02	1.1068	447030000			YDFNTEMQSESALSESPHQSSPLKEGWEDGG	DEVYDFNTEMQSESALSES(0.999)PHQSSPLK	302	UID303	1
A0A0G2KZ18	281	A0A0G2KZ18	A0A0G2KZ18	281	23.7941	S	3	133	___1	0.747973	1.41321e-17	99.907	93.877	45.527	0.94261	14546000			EMQSESALSESPHQSSPLKEGWEDGGRIGGR	DEVYDFNTEMQSESALS(0.015)ES(0.053)PHQS(0.182)S(0.748)PLK	303	UID304	1
A0A0G2KZ18	567	A0A0G2KZ18	A0A0G2KZ18	567	23.1886	S	2	133	___1	0.992864	2.43233e-19	156.57	137.83	156.57	0.46363	9560200			FFPSFAEPREQTAGLSFELEENSEKNKPEVN	EQT(0.007)AGLS(0.993)FELEENSEK	304	UID305	1
A0A0G2KZ18	216	A0A0G2KZ18	A0A0G2KZ18	216	21.2202	S	3	133	___1	0.999939	0.000259115	68.587	62.773	68.587	-0.067793	7024100			LPFTPSVSTIITRHASQLVESPHDTPDPQWS	HAS(1)QLVES(0.997)PHDT(0.003)PDPQWSPR	305	UID306	1;2
A0A0G2KZ18	221	A0A0G2KZ18	A0A0G2KZ18	221	24.1417	S	3	133	___1	0.999987	8.41286e-25	149.62	137.88	149.62	-0.080932	28549000			SVSTIITRHASQLVESPHDTPDPQWSPRDSE	HASQLVES(1)PHDTPDPQWSPR	306	UID307	1;2
A0A0G2KZ18	231	A0A0G2KZ18	A0A0G2KZ18	231	25.0195	S	4	133	___1	0.999994	5.67088e-18	136.71	128.32	88.329	-0.58559	42282000			SQLVESPHDTPDPQWSPRDSEDRESEGSDRK	HASQLVESPHDTPDPQWS(1)PR	307	UID308	1
A0A0G2KZ18	1038	A0A0G2KZ18	A0A0G2KZ18	1038	27.606	S	2	133	___1	0.984639	0.0001642	137.28	80.361	137.28	0.21961	211670000			STAAPDVKNIRSKIGSTDNIKHQPGGGKVSG	IGS(0.985)T(0.015)DNIK	308	UID309	1
A0A0G2KZ18	80	A0A0G2KZ18	A0A0G2KZ18	80	25.57	S	2	133	___1	0.999727	0.000234638	111.12	95.735	111.12	1.4722	53742000			KGQQEAQRVHKSGAASPLMSWKEKQEDVQTH	SGAAS(1)PLMSWK	310	UID311	1
A0A0G2KZ18	178	A0A0G2KZ18	A0A0G2KZ18	178	29.1542	S	2	133	___1	1	4.06695e-221	311.54	288.82	143.25	1.433	597440000			APNNPAEPLPASTAKSPLDTSAGVFADRWSD	S(1)PLDTSAGVFADR	311	UID312	1
A0A0G2KZ18	183	A0A0G2KZ18	A0A0G2KZ18	183	20.1041	S	2	133	___1	0.862447	0.00148601	80.469	55.616	80.469	4.4874	1127000			AEPLPASTAKSPLDTSAGVFADRWSDEAGIP	SPLDT(0.138)S(0.862)AGVFADR	312	UID313	1
A0A0G2KZ18	381	A0A0G2KZ18	A0A0G2KZ18	381	23.2303	S	3	133	___1	0.774843	1.18249e-07	63.848	55.084	63.848	0.27641	9840500			PPSTTTFEHAINSPKSPTLSPLAMSSGLHNI	S(0.775)PT(0.193)LS(0.018)PLAMS(0.007)S(0.007)GLHNIMMETDSAFNLESK	313	UID314	1
A0A0G2KZ18	1154	A0A0G2KZ18	A0A0G2KZ18	1154	34.1338	S	3	133	___1	1	4.16945e-182	285.98	252.6	147.92	-0.7651	36984000000			SHKVNYKDKAQSKVGSMDNVNHEPGGGKIKA	VGS(1)MDNVNHEPGGGK	314	UID315	1
A0A0G2KZA4	489	A0A0G2KZA4	A0A0G2KZA4	489	24.2828	S	2	134	___1	1	1.24462e-34	202.57	144.64	202.57	1.6451	23092000			EEIEAFMAEETSKPFSPISSQKL________	PFS(1)PISSQK	315	UID316	1
A0A0G2KZA4	492	A0A0G2KZA4	A0A0G2KZA4	492	20.8827	S	2	134	___1	0.499998	0.00445248	100.88	66.918	100.88	-0.63324	1933400			EAFMAEETSKPFSPISSQKL___________	PFSPIS(0.5)S(0.5)QKL	316	UID317	1
A0A0G2KZA4	493	A0A0G2KZA4	A0A0G2KZA4	493	20.8827	S	2	134	___1	0.499998	0.00445248	100.88	66.918	100.88	-0.63324	1933400			AFMAEETSKPFSPISSQKL____________	PFSPIS(0.5)S(0.5)QKL	317	UID318	1
A0A0G2KZI8	549	A0A0G2KZI8	A0A0G2KZI8	549	21.6216	S	2	135	___1	0.747675	7.46163e-09	122.63	103	122.63	0.52295	11232000			LVESGGGAKLPSALPSTVSMQNIQPKKPPAD	LPS(0.001)ALPS(0.748)T(0.282)VS(0.969)MQNIQPK	318	UID319	1
A0A0G2KZI8	552	A0A0G2KZI8	A0A0G2KZI8	552	25.1915	S	2	135	___1	0.969057	7.46163e-09	125.36	101.06	122.63	0.52295	54228000			SGGGAKLPSALPSTVSMQNIQPKKPPADRAL	LPS(0.001)ALPS(0.748)T(0.282)VS(0.969)MQNIQPK	319	UID320	1
A0A0G2L009	246	A0A0G2L009	A0A0G2L009	246	19.6068	S	2	136	___1	0.999997	0.000338761	82.908	69.002	82.908	2.2885	798430			FGDKVEDPTFLNQLQSGVNRWIREIQKVTKL	VEDPTFLNQLQS(1)GVNR	320	UID321	1
A0A0G2L033	363	A0A0G2L033	A0A0G2L033	363	21.0278	S	2	137	___1	0.776174	0.00079698	65.231	55.798	65.231	0.83085	2137900			ELAKIMGEFGETGEASPSSSSKGDDLLAMMD	IMGEFGET(0.003)GEAS(0.776)PS(0.132)S(0.033)S(0.045)S(0.011)K	321	UID322	1
A0A0G2L0F1	827	A0A0G2L0F1	A0A0G2L0F1	827	22.9551	S	3	138	___1	0.828979	2.97256e-06	88.168	78.905	88.168	0.31525	8131500			NSKKRAKLLPHEPELSDSDEYSDFTSKNTEF	LLPHEPELS(0.829)DS(0.171)DEYSDFTSK	322	UID323	1
A0A0G2L0F5;E7EYY2;A0A2R8RR41;A0A1D5NSN7	211;213;215;100	A0A0G2L0F5;E7EYY2	A0A0G2L0F5	211	23.7723	S	2	139;2525	___1	0.999996	1.90969e-11	136.83	121.56	130.2	0.57964	19530000		im:7136729	PRSNVPVIVMTPPAASE______________	SNVPVIVMTPPAAS(1)E	327	UID328	1
A0A0G2L0F5	22	A0A0G2L0F5	A0A0G2L0F5	22	21.0302	S	2	139	___1	0.842743	0.00145847	60.918	54.348	60.918	2.2578	2141500			EAEAAVSVEAAARSPSDSAEAGTLVEVSFQK	S(0.089)PS(0.843)DS(0.06)AEAGT(0.009)LVEVSFQK	328	UID329	1
A0A0G2L0S9	258	A0A0G2L0S9	A0A0G2L0S9	258	26.4632	S	2	141	___1	0.999295	0	429.13	359.77	429.13	-0.06758	97214000			TPALSKSPLGSSTNLSPSNSFNRSTPTPPQT	SPLGSSTNLS(0.999)PS(0.001)NSFNR	330	UID331	1;2
A0A0G2L0U1;E9QC62	346;346	A0A0G2L0U1	A0A0G2L0U1	346	25.2506	S	4	142	___1	0.812974	5.49475e-31	142.78	118.71	67.871	-0.8897	142890000		ints2	RQLLLELVAILPRSRSTHVPNDSDMDTESSS	S(0.813)T(0.182)HVPNDS(0.005)DMDTESSSGYSGLREEHVVK	331	UID332	1
A0A0G2L1F5;A0A140LG71	2247;177	A0A0G2L1F5	A0A0G2L1F5	2247	24.7166	S	2	143	___1	0.679683	1.69917e-30	158.02	147.74	84.035	0.28413	81720000			SRAHTLPATVSMTSESSPGKRDKDKEKDKEK	AHT(1)LPATVS(0.003)MT(0.007)S(0.027)ES(0.68)S(0.284)PGK	335	UID336	1;2
A0A0G2L1F5;A0A140LG71	2248;178	A0A0G2L1F5	A0A0G2L1F5	2248	28.657	S	2	143	___1	0.973783	9.90437e-79	212.61	196.73	212.61	-0.25728	923610000			RAHTLPATVSMTSESSPGKRDKDKEKDKEKR	AHTLPATVSMTS(0.004)ES(0.022)S(0.974)PGK	336	UID337	1;2
A0A0G2L1F5;A0A140LG71	2216;146	A0A0G2L1F5	A0A0G2L1F5	2216	21.4732	S	2	143	___1	0.705971	1.62789e-24	145.19	132.64	100.39	0.53297	2911200			TWIQAIQNAGSGSSSSEKSETAPSNQSTPAS	DDEEMNTWIQAIQNAGSGS(0.001)S(0.012)S(0.281)S(0.706)EK	337	UID338	1
A0A0G2L1F5	2068	A0A0G2L1F5	A0A0G2L1F5	2068	26.2395	S	2	143	___1	0.782499	8.80756e-141	265.64	231.67	265.64	-0.55676	236970000			PRDGVDGEMNGVAERSSKEPSPIPSPGADRR	DGVDGEMNGVAERS(0.782)S(0.218)K	338	UID339	1;3
A0A0G2L1F5	2069	A0A0G2L1F5	A0A0G2L1F5	2069	24.5898	S	3	143	___1	0.627692	1.34592e-09	138.98	114.13	109.28	-0.017789	340330000			RDGVDGEMNGVAERSSKEPSPIPSPGADRRG	DGVDGEMNGVAERS(0.372)S(0.628)K	339	UID340	1;2;3
A0A0G2L1F5	2048	A0A0G2L1F5	A0A0G2L1F5	2048	25.6497	S	2	143	___1	1	1.68016e-200	282.52	256.4	282.52	-1.0642	52641000			TQQREGEQIAQNGLPSDQDSPRDGVDGEMNG	EGEQIAQNGLPS(1)DQDSPR	340	UID341	1
A0A0G2L1F5	2052	A0A0G2L1F5	A0A0G2L1F5	2052	24.5489	S	2	143	___1	0.916829	1.15073e-29	158.86	131.37	158.86	1.5639	24544000			EGEQIAQNGLPSDQDSPRDGVDGEMNGVAER	EGEQIAQNGLPS(0.083)DQDS(0.917)PR	341	UID342	1
A0A0G2L1F5;A0A140LGS5	1968;1968	A0A0G2L1F5	A0A0G2L1F5	1968	24.7524	S	2	143	___1	1	0.000870493	99.539	65.308	48.602	1.0146	28262000			LLGQEPYLSSRELGQSVDEVEKLIKRHEAFE	ELGQS(1)VDEVEK	342	UID343	1
A0A0G2L1F5;A0A140LG71	2073;3	A0A0G2L1F5	A0A0G2L1F5	2073	28.9766	S	2	143	___1	1	1.18353e-21	186.51	166.3	92.151	-0.26457	1313800000			DGEMNGVAERSSKEPSPIPSPGADRRGKGSQ	EPS(1)PIPS(1)PGADRR	343	UID344	1;2;3
A0A0G2L1F5;A0A140LG71	2077;7	A0A0G2L1F5	A0A0G2L1F5	2077	30.0057	S	2	143	___1	1	1.52572e-50	213.73	188.84	92.151	-0.26457	1715100000			NGVAERSSKEPSPIPSPGADRRGKGSQSATL	EPS(1)PIPS(1)PGADRR	344	UID345	1;2;3
A0A0G2L1F5;A0A140LGS5	824;824	A0A0G2L1F5	A0A0G2L1F5	824	23.7982	S	2	143	___1	1	8.4467e-18	162.64	139.74	162.64	-1.613	17471000			QHRFESLEPEMNNQASRVAVVNQIARQLIHS	FESLEPEMNNQAS(1)R	345	UID346	1
A0A0G2L1F5;A0A140LG71	2087;17	A0A0G2L1F5	A0A0G2L1F5	2087	27.1823	S	2	143	___1	0.99999	2.7565e-92	246.84	199.28	246.84	-0.16939	241310000			PSPIPSPGADRRGKGSQSATLPTKGQETPSA	GKGS(1)QSATLPTK	346	UID347	1
A0A0G2L1F5;A0A140LG71	2101;31	A0A0G2L1F5	A0A0G2L1F5	2101	22.2514	S	3	143	___1	0.5	0.00244641	57.679	48.149	57.679	-1.2051	4992600			GSQSATLPTKGQETPSAQLEGFLHRKHEWEG	GQET(0.5)PS(0.5)AQLEGFLHR	347	UID348	1
A0A0G2L1F5;A0A140LGS5	2022;2022	A0A0G2L1F5	A0A0G2L1F5	2022	31.7918	S	3	143	___1	1	7.43773e-79	218.12	176.12	198.47	-2.3369	3929300000			VRRLQEEEERRRKPPSPDPVQAQDGETQQRE	KPPS(1)PDPVQAQDGETQQR	348	UID349	1
A0A0G2L1F5;A0A140LGS5	1158;1158	A0A0G2L1F5	A0A0G2L1F5	1158	24.0009	S	2	143	___1	1	8.66119e-13	171.26	141.09	171.26	-0.048459	16788000			EDKINGVVEAGRRLASDGNINADRIQERAAS	LAS(1)DGNINADR	349	UID350	1
A0A0G2L1F5;A0A140LGS5	178;178	A0A0G2L1F5	A0A0G2L1F5	178	24.3889	S	3	143	___1	1	9.67211e-05	108.49	94.862	108.49	0.29395	21968000			EQHLGLTKLLDPEDISVDHPDEKSVITYVVT	LLDPEDIS(1)VDHPDEK	350	UID351	1
A0A0G2L1F5;A0A140LG71	2265;195	A0A0G2L1F5	A0A0G2L1F5	2265	23.9317	S	2	143	___1	0.974152	0.00244258	130.56	43.729	87.639	-0.38849	16001000			GKRDKDKEKDKEKRFSLFSKKKQ________	RFS(0.974)LFS(0.026)K	351	UID352	1
A0A0G2L1F5;A0A140LG71	2219;149	A0A0G2L1F5	A0A0G2L1F5	2219	25.2825	S	2	143	___1	0.997567	2.09062e-49	199.38	165.7	199.38	-0.1548	40813000			QAIQNAGSGSSSSEKSETAPSNQSTPASSRA	S(0.998)ET(0.002)APSNQSTPASSR	352	UID353	1
A0A0G2L1F5;A0A140LG71	2224;154	A0A0G2L1F5	A0A0G2L1F5	2224	28.7087	S	2	143	___1	0.999999	1.27279e-104	248.68	201.48	248.68	1.4561	443610000			AGSGSSSSEKSETAPSNQSTPASSRAHTLPA	SETAPS(1)NQSTPASSR	353	UID354	1
A0A0G2L1F5;A0A140LG71	2227;157	A0A0G2L1F5	A0A0G2L1F5	2227	26.5624	S	2	143	___1	0.861423	2.57018e-16	147.35	124.71	147.35	-0.28072	99100000			GSSSSEKSETAPSNQSTPASSRAHTLPATVS	SETAPSNQS(0.861)T(0.119)PAS(0.017)S(0.002)R	354	UID355	1
A0A0G2L1R2	205	A0A0G2L1R2	A0A0G2L1R2	205	23.2794	S	2	146	___1	0.991914	2.46395e-16	147.75	82.286	147.75	-0.26343	10181000			SSERLSAESLLNSGQSPGRSANKIPIAASGL	LSAESLLNS(0.008)GQS(0.992)PGR	355	UID356	1
A0A0G2L2B8;A0A2R8QHE8	1056;1064	A0A0G2L2B8	A0A0G2L2B8	1056	25.7646	S	2	147	___1	0.900875	1.40912e-121	242.79	226.1	127.71	1.8045	57005000			STEPEREELLTEHSGSPEVEESFL_______	EELLT(0.05)EHS(0.05)GS(0.901)PEVEESFL	356	UID357	1
A0A0G2L2B8;A0A2R8QHE8	701;709	A0A0G2L2B8	A0A0G2L2B8	701	25.2926	S	2	147	___1	0.969325	2.80259e-241	311.43	267.06	157.91	0.2569	68070000			KNHIANGTQICNDSDSGKEYVSFGSECDGGY	NHIANGTQICNDS(0.031)DS(0.969)GK	357	UID358	1
A0A0G2L2B8;A0A2R8QHE8	981;989	A0A0G2L2B8	A0A0G2L2B8	981	20.7246	S	2	147	___1	0.627162	1.18656e-08	111.62	90.668	111.62	0.31128	1732700			KPRVPSPFPGAFSPQSPTPELTPRPQIDGEA	VPSPFPGAFS(0.003)PQS(0.627)PT(0.366)PELT(0.003)PR	358	UID359	1
A0A0G2L2I7	617	A0A0G2L2I7	A0A0G2L2I7	617	27.7035	S	4	148	___1	0.95781	1.39129e-18	112.86	94.241	64.152	-0.50351	249370000			KLFFRRRHQRKEPGMSQSHNDLQYLEHPEAA	KEPGMS(0.958)QS(0.04)HNDLQY(0.003)LEHPEAAVMGDR	362	UID363	1
A0A0G2L2I7	619	A0A0G2L2I7	A0A0G2L2I7	619	25.252	S	4	148	___1	0.787351	1.55114e-30	146.03	133.84	146.03	-0.59122	100950000			FFRRRHQRKEPGMSQSHNDLQYLEHPEAAVM	KEPGMS(0.213)QS(0.787)HNDLQYLEHPEAAVMGDR	363	UID364	1
A0A0G2L2I7	439	A0A0G2L2I7	A0A0G2L2I7	439	27.4488	S	2	148	___1	1	8.79584e-21	179.56	130.9	88.075	-0.35258	229110000			ESKSPSKNKLAERRVSEQPSILGAKVSKALS	RVS(1)EQPS(1)ILGAK	364	UID365	1;2
A0A0G2L2S4;A0A2R8QID4	485;485	A0A0G2L2S4	A0A0G2L2S4	485	22.4992	S	2	151	___1	0.638096	1.16462e-12	87.729	62.011	87.729	-0.07991	5928300			TRGLFPTAESSDGTSSPISSIPSPVADPRKE	GLFPT(0.002)AES(0.007)S(0.007)DGT(0.007)S(0.233)S(0.638)PIS(0.086)S(0.021)IPSPVADPR	369	UID370	1
A0A0G2L2S4;A0A2R8QID4	465;465	A0A0G2L2S4	A0A0G2L2S4	465	27.3229	S	1	151	___1	1	0.0156249	117.4	63.194	117.4	0.8437	190560000			TQTNGWCSPDGRGRRSPILLTRGLFPTAESS	S(1)PILLTR	370	UID371	1
A0A0G2L2S4	708	A0A0G2L2S4	A0A0G2L2S4	708	21.8953	S	2	151	___1	1	0.00319137	128.44	93.491	128.44	-0.20374	3900700			RNTAPRIKSSQTHLHSV______________	SSQTHLHS(1)V	371	UID372	1
A0A0G2L2U8	347	A0A0G2L2U8	A0A0G2L2U8	347	23.8815	S	2	152	___1	0.999977	0.00704191	80.737	44.18	80.737	-0.82461	15454000			DIQTDEIEWRFKSVESPIAEVKGGQIIPYNG	SVES(1)PIAEVK	372	UID373	1
A0A0G2L3G6	223	A0A0G2L3G6	A0A0G2L3G6	223	18.7015	S	2	154	___1	0.999908	0.0265615	43.991	31.431	43.991	-0.34566	426300			STDTSQKTSRLALNKSGAELFGLFNYPGRRS	S(1)GAELFGLFNYPGR	373	UID374	1
A0A0G2L3G6	441	A0A0G2L3G6	A0A0G2L3G6	441	21.3277	S	2	154	___1	0.849224	0.000296992	110.38	83.995	110.38	-0.58904	2631900			ISDQKAERSVEDTNTSVNERRPEKQNNEADA	SVEDTNT(0.151)S(0.849)VNER	374	UID375	1
A0A0G2L3K9	56	A0A0G2L3K9	A0A0G2L3K9	56	22.3993	S	2	155	___1	0.973506	0.000156063	101.39	85.846	101.39	-2.7787	5531900			LMEVKEEGQDQNPLDSPITEVKTEQKIHLEQ	EEGQDQNPLDS(0.974)PIT(0.026)EVK	375	UID376	1
A0A2R8QE81;A0A2R8QLI6;A0A0G2L3S1;A0A2R8Q6D3;A0A2R8QPM4;A5PF44	400;416;400;416;454;433	A0A2R8QE81	A0A2R8QE81	400	27.7142	S	2	156	___1	0.997022	0.000241044	138.63	116.3	138.63	-0.032505	220190000	GTPase-activating Rap/Ran-GAP domain-like protein 3	garnl3	QDLMPDMHKNMLNRRSFSDVLPESPKSARKK	S(0.997)FS(0.003)DVLPESPK	376	UID377	1
A0A2R8QE81;A0A2R8QLI6;A0A0G2L3S1;A0A2R8Q6D3;A0A2R8QPM4;A5PF44	402;418;402;418;456;435	A0A2R8QE81	A0A2R8QE81	402	25.2916	S	2	156	___1	0.997736	0.00356075	88.552	63.699	71.555	0.038035	55151000	GTPase-activating Rap/Ran-GAP domain-like protein 3	garnl3	LMPDMHKNMLNRRSFSDVLPESPKSARKKEE	S(0.002)FS(0.998)DVLPESPK	377	UID378	1;2
A0A2R8QE81;A0A2R8QLI6;A0A0G2L3S1;A0A2R8Q6D3;A0A2R8QPM4;A5PF44	408;424;408;424;462;441	A0A2R8QE81	A0A2R8QE81	408	23.8819	S	2	156	___1	1	0.000257946	120.84	101.18	120.84	0.55391	29538000	GTPase-activating Rap/Ran-GAP domain-like protein 3	garnl3	KNMLNRRSFSDVLPESPKSARKKEEARQAEF	SFSDVLPES(1)PK	378	UID379	1;2
A0A0G2L4B6	488	A0A0G2L4B6	A0A0G2L4B6	488	22.1065	S	2	157	___1	0.805788	8.82308e-05	119.96	72.762	119.96	0.61511	4515600			KVNLQMYYIPVARDSSASSPVRENLPSKSIN	DS(0.124)S(0.806)AS(0.036)S(0.035)PVRENLPSK	379	UID380	1
A0A0G2L4B6	491	A0A0G2L4B6	A0A0G2L4B6	491	22.1353	S	2	157	___1	0.744689	0.000448521	113.53	89.146	113.53	-0.099019	4606700			LQMYYIPVARDSSASSPVRENLPSKSINICA	DS(0.018)S(0.018)AS(0.22)S(0.745)PVRENLPSK	380	UID381	1
A0A0G2L4V3	410	A0A0G2L4V3	A0A0G2L4V3	410	20.183	S	2	159	___1	0.746365	2.12149e-05	99.569	79.463	99.569	1.2111	1190400			NNSSQKSSDLEKSLRSLSLQAPDDNHNENET	S(0.746)LS(0.254)LQAPDDNHNENETDAR	381	UID382	1
A0A0G2L4V3	412	A0A0G2L4V3	A0A0G2L4V3	412	24.2005	S	3	159	___1	0.993894	6.12084e-11	131.56	113.26	131.56	2.1672	19279000			SSQKSSDLEKSLRSLSLQAPDDNHNENETDA	S(0.006)LS(0.994)LQAPDDNHNENETDAR	382	UID383	1
A0A0G2L4V3	358	A0A0G2L4V3	A0A0G2L4V3	358	23.4665	S	2	159	___1	1	0.00665404	96.948	53.865	96.948	0.67756	11591000			LQMPGSGSLEGFERVSPVLGPRSECSGASSP	VS(1)PVLGPR	383	UID384	1
A0A2R8RL36;A0A0G2L4Y9;A0A2R8QU96;A0A0G2KDZ2;F1R8P7;Q6PFM9	67;153;153;332;334;335	A0A2R8RL36;Q6PFM9	A0A2R8RL36	67	20.6483	S	2	160;7015	___1	0.999989	1.25902e-09	90.765	77.933	90.765	0.14382	1643500	WD repeat-containing protein 48	zgc:153492;wdr48	FVNKWSLKAMHNFRASGDYDNDCSAPLTPLC;TVNKWSLKGIHNFRASGDYDNDCSAPLTPLC	AS(1)GDYDNDCSAPLTPLCTQPEQVIK	384	UID385	1
A0A2R8RL36;A0A0G2L4Y9;A0A2R8QU96	367;430;453	A0A2R8RL36	A0A2R8RL36	367	25.2951	S	2	160	___1	0.998222	8.20321e-148	261.17	126.15	261.17	0.96058	50060000			VMEHVYEKIINLDSESQTGGSAAEKPSSEQK	IINLDSES(0.998)QT(0.002)GGSAAEK	386	UID387	1
A0A0G2L4Z6	231	A0A0G2L4Z6	A0A0G2L4Z6	231	21.5942	S	2	161	___1	0.625493	0.00040438	85.845	65.068	85.845	-0.49631	3166000			TPAASELHKAASVDNSSPLLMRAAALRAHEE	AASVDNS(0.625)S(0.375)PLLMR	387	UID388	1
A0A0G2L574	327	A0A0G2L574	A0A0G2L574	327	24.5167	S	2	163	___1	0.985669	4.10405e-27	174.95	146.4	174.95	0.18714	24003000			VTNPFIVINRLKGSNSVDGASGHNEPFKDRL	GS(0.014)NS(0.986)VDGASGHNEPFK	388	UID389	1
A0A0G2L5P0;A0A0G2KXE4	307;303	A0A0G2L5P0	A0A0G2L5P0	307	25.5702	S	2	165	___1	0.561864	0.0065835	67.726	52.575	67.726	0.14875	49820000			SDSSNRTLRPPVTKASSFSGISILTRGDSLG	AS(0.562)S(0.433)FS(0.005)GISILTR	389	UID390	1
A0A0G2L5P0;A0A0G2KXE4	308;304	A0A0G2L5P0	A0A0G2L5P0	308	26.2761	S	2	165	___1	0.977812	0.00180508	84.365	61.247	84.365	0.15124	81266000			DSSNRTLRPPVTKASSFSGISILTRGDSLGS	AS(0.016)S(0.978)FS(0.006)GISILTR	390	UID391	1
A0A0G2L5P0	248	A0A0G2L5P0	A0A0G2L5P0	248	23.4568	S	2	165	___1	0.580501	0.000254102	111.65	83.91	82.749	-0.078474	11513000			EEEYQRVRDRIFARESSQNGYINDNRGNRES	ES(0.581)S(0.419)QNGYINDNR	391	UID392	1
A0A0G2L5P0	249	A0A0G2L5P0	A0A0G2L5P0	249	26.3656	S	2	165	___1	0.974867	3.84588e-06	135.63	107.89	135.63	1.4188	86462000			EEYQRVRDRIFARESSQNGYINDNRGNRESS	ES(0.025)S(0.975)QNGYINDNR	392	UID393	1
A0A0G2L5P0;A0A0G2KXE4	778;808	A0A0G2L5P0	A0A0G2L5P0	778	26.5206	S	2	165	___1	0.899795	1.48035e-49	202.13	159.74	147.56	-2.5264	110170000			MKHGARGKRQTLKSASTDLGTTDMVVSRVLE	SAS(0.9)T(0.1)DLGTTDMVVSR	393	UID394	1
A0A0G2L5P0;A0A0G2KXE4;I3IT34;A0A2R9YJI6	228;228;184;249	A0A0G2L5P0	A0A0G2L5P0	228	27.7227	S	2	165	___1	1	1.05201e-60	228.12	176.77	200.93	0.39391	224640000		arpp21	DNQIRVPLQDGRRSKSIEEREEEYQRVRDRI	S(1)IEEREEEYQR	394	UID395	1
A0A0G2L5P0;A0A0G2KXE4	226;226	A0A0G2L5P0	A0A0G2L5P0	226	21.5853	S	3	165	___1	0.499998	0.0237851	59.513	42.024	59.513	0.81173	3146400			KDDNQIRVPLQDGRRSKSIEEREEEYQRVRD	S(0.5)KS(0.5)IEEREEEYQR	395	UID396	1
A0A0G2L5W0	132	A0A0G2L5W0	A0A0G2L5W0	132	25.2994	S	2	166	___1	0.631118	0.00412023	81.548	34.35	48.794	-1.0635	41292000			MRRAMKGLGTKENVLSEILGTRTNKEITALK	ENVLS(0.631)EILGT(0.369)R	396	UID397	1
A0A0G2L5X9	341	A0A0G2L5X9	A0A0G2L5X9	341	20.4273	S	2	167	___1	1	0.0225763	91.636	20.186	91.636	0.047699	1410000			GVRPENIFKLVGKKISVNLEKDATITDAMIK	KIS(1)VNLEK	397	UID398	1
A0A2R8QD23;A0A0G2L648	79;113	A0A2R8QD23	A0A2R8QD23	79	21.5828	S	2	168	___1	1	0.0160714	69.721	33.037	69.721	0.26207	3141100			KRPTSEDSEPQKRPKSAGLLLEGRKKADKVK	S(1)AGLLLEGR	398	UID399	1
B6IDE1;A0A0G2L6C1;A0A0N4STT5;A0A2R8Q4J2;A0A2R8Q4Q8;A0A2R8Q9D2;A0A0N4SU68;A0A2R8QHZ3;A0A2R8QGS1;A0A2R8Q9I2;A0A2R8QK05;A0A2R8Q9M0;A0A0G2L365;A0A0R4INI3;A0A2R8Q7G9;A0A2R8Q8V2;F1QSE1;A0A2R8QM44;B8A568;A0A2R8Q2N5;B8A561;B8JLS3;E7FAD0;R4GDZ5;E7FD18;F1QVX3;F1QZW1;Q6IQX1	1918;1918;1919;228;1913;1915;1917;1920;1919;1920;1917;1918;1919;1917;1921;1916;1915;1942;1917;1915;1917;1915;1617;1916;1923;1917;1917;1917	B6IDE1;A0A2R8Q4Q8;A0A0R4INI3;F1QSE1;B8A568;B8JLS3;E7FAD0;R4GDZ5;F1QVX3;F1QZW1;Q6IQX1	E7FAD0	1617	22.5362	S	2	169;2288;250;3431;3521;4011;4110;5306;5434;6786;855	___1	1	0.00119043	109.16	78.587	53.569	2.5249	6082200		smyhc2;vmhcl;myhz1.1;myhz1.2;myh6;myh7ba;myhb;vmhc;myhz2	QHELDDAEERADIAESQVNKLRTRSRDSGSK;QHELDEAEERADIAESQVNKLRAKSRDSGSK;QHELDEAEERADIAESQVNKLRAKSRDTGSK;QHELDEAEERADIAESQVNKLRAKSRDVGPK;QHELDEAEERADIAESQVNKLRAKSRDVSSK;QHELDEAEERADIAESQVNKMRAKSRDSGPK;QHELEEAEERADIAESQVNKLRAKSRDAGKA;QHELEEAEERADIAESQVNKLRAKSRDSGKG;QHELEEAEERADIAESQVNKLRAKTRDGAPG;QHELEEAQERADIAESQVNKLRAKSREFGKG;QHEMEEAQERADIAESQVNKLRAKSRDAGK_	ADIAES(1)QVNK	399	UID400	1
B6IDE1;A0A0G2L6C1;A0A0N4STT5;A0A2R8Q4Q8;A0A2R8Q9D2;A0A0N4SU68;A0A2R8QHZ3;A0A2R8QGS1;A0A2R8Q9I2;A0A2R8QK05;A0A2R8Q9M0;A0A0G2L365;A0A0G2L354;A2BGX6;B8A568;A0A2R8Q2N5;B8A561;E7FAD0;F1QVX3;F1QZW1;Q6IQX1	1369;1369;1370;1364;1366;1368;1371;1370;1371;1368;1369;1370;1305;1368;1368;1366;1368;1068;1368;1368;1368	B6IDE1;A0A2R8Q4Q8;A2BGX6;B8A568;E7FAD0;F1QVX3;F1QZW1;Q6IQX1	E7FAD0	1068	20.7719	S	2	169;250;2750;3431;4011;5306;5434;6786	___1	1	0.00338644	101.38	47.63	101.38	-4.3173	1790500		smyhc2;myhc4;myhz1.1;myhz1.2;myhb;vmhc;myhz2	QEAKAELQRGMSKANSEVAQWRTKYETDAIQ;QEAKAELQRSLSKANSEVAQWRTKYETDAIQ;QEAKAELQRSMSKANSEVAQWRTKYETDAIQ	ANS(1)EVAQWR	400	UID401	1
B6IDE1;A0A0G2L6C1;A0A0N4STT5;A0A2R8Q4Q8;A0A2R8Q9D2;A0A0N4SU68;A0A2R8QHZ3;A0A2R8QGS1;A0A2R8Q9I2;A0A2R8QK05;A0A2R8Q9M0;A0A0G2L365;A0A0G2L354;A0A0R4INI3;A0A2R8Q7G9;A0A2R8Q8V2;F1QZW1	1302;1302;1303;1297;1299;1301;1304;1303;1304;1301;1302;1303;1238;1301;1305;1300;1301	B6IDE1;A0A2R8Q4Q8;A0A0R4INI3;F1QZW1	B6IDE1	1302	20.3898	S	2	169;250;5434;855	___1	0.996163	0.0201348	64.103	51.012	64.103	-0.5673	1373900		smyhc2;vmhc	NGELSRQLEEKDSLVSQLTRGKQSYTQQIED;NGELSRQLEEKDSLVSQLTRSKMSYTQQIED	DSLVS(0.996)QLT(0.004)R	401	UID402	1
B6IDE1;A0A0G2L6C1;A0A0N4STT5;A0A2R8Q4Q8;A0A2R8Q9D2;A0A0N4SU68;A0A2R8QHZ3;A0A2R8QGS1;A0A2R8Q9I2;A0A2R8QK05;A0A2R8Q9M0;A0A0G2L365;A0A0G2L354	1202;1202;1203;1197;1199;1201;1204;1203;1204;1201;1202;1203;1138	B6IDE1;A0A2R8Q4Q8	B6IDE1	1202	21.2412	S	2	169;250	___1	0.999662	1.08276e-57	204.82	184.24	204.82	-0.011197	2478700		smyhc2	QHEATASTLRKKHADSVSDLGEQIDNLQRVK	HADS(1)VSDLGEQIDNLQR	402	UID403	1
B6IDE1;A0A0G2L6C1;A0A0N4STT5;A0A2R8Q4Q8;A0A2R8Q9D2;A0A0N4SU68;A0A2R8QHZ3;A0A2R8QGS1;A0A2R8Q9I2;A0A2R8QK05;A0A2R8Q9M0;A0A0G2L365;A0A0G2L354;A0A0R4INI3;A0A2R8Q7G9;A0A2R8Q8V2;B8JLS3;E7FAD0;F1QZW1	882;882;883;877;879;881;884;883;884;881;882;883;818;881;879;880;879;581;881	B6IDE1;A0A2R8Q4Q8;A0A0R4INI3;B8JLS3;E7FAD0;F1QZW1	E7FAD0	581	21.6149	S	2	169;250;3521;4011;5434;855	___1	1	0.00558697	109.66	62.061	88.496	-0.91349	3211600		smyhc2;myh6;myhz1.1;vmhc	AKSEARKKELEEKMVSLLQEKNDLQLAVQSE;AKSEARRKELEEKMVSLLQEKNDLQLAVQAE;AKSEARRKELEEKMVSLLQEKNDLQLQVQAE;EKSDARRKELEEKMVSLLQEKNDLLLQVQSE;TKALAKKKELEEKMVSLLQEKNDLQLQVASE	MVS(1)LLQEK	403	UID404	1
A0A0G2L6L0	228	A0A0G2L6L0	A0A0G2L6L0	228	26.6583	S	2	172	___1	0.999958	1.00103e-06	133.15	109.79	124.12	-0.13669	105910000			APDFLSVPKDRPRKKSAPETLTLPDPARRDS	S(1)APETLTLPDPAR	404	UID405	1
A0A0G2L6L8	349	A0A0G2L6L8	A0A0G2L6L8	349	21.3565	S	2	173	___1	0.606074	6.49858e-05	97.417	81.28	97.417	2.5859	2685000			LSRFLEDDPTDPTYTSSLGGKIPIRWTAPEA	FLEDDPTDPTYT(0.011)S(0.606)S(0.383)LGGK	405	UID406	1
A0A0G2L6L8	485	A0A0G2L6L8	A0A0G2L6L8	485	19.7314	S	2	173	___1	1	0.00174505	101.38	55.379	73.885	-0.59266	31222000			RIGVTLAGHQKKILGSIQDMRLQMNQTLPVQ	ILGS(1)IQDMR	406	UID407	1
A0A0G2L6V9	315	A0A0G2L6V9	A0A0G2L6V9	315	31.9496	S	2	174	___1	1	1.71021e-16	173.06	154.28	173.06	-1.4313	4147500000			PSENGASSRSIFRAASLPDIGSGADRISSAA	AAS(1)LPDIGSGADR	407	UID408	1
A0A0G2L6V9	45	A0A0G2L6V9	A0A0G2L6V9	45	26.6514	S	2	174	___1	1	3.57881e-103	242.24	201.96	75.311	0.076275	1424000000			KVSLVKNELPEPSRASPELQRRFQALQDKTE	AS(1)PELQR	408	UID409	1
A0A0G2L6V9	349	A0A0G2L6V9	A0A0G2L6V9	349	24.2047	S	2	174	___1	0.719442	1.04341e-78	209.89	183.78	88.101	-0.13693	51352000			DSLVGSRFERFSYLTSPSNSLSGIAEASRIS	FS(0.014)Y(0.064)LT(0.693)S(0.719)PS(0.141)NS(0.36)LS(0.007)GIAEASR	409	UID410	1;2
A0A0G2L6V9	353	A0A0G2L6V9	A0A0G2L6V9	353	23.6306	S	2	174	___1	0.968352	3.02095e-07	117.26	104.78	117.26	0.9792	32582000			GSRFERFSYLTSPSNSLSGIAEASRISVAPF	FSYLTSPS(0.005)NS(0.968)LS(0.027)GIAEASR	410	UID411	1;2
A0A0G2L6V9	373	A0A0G2L6V9	A0A0G2L6V9	373	23.6736	S	3	174	___1	0.99589	3.35243e-25	154.13	134.41	154.13	1.2225	13380000			AEASRISVAPFAQSQSAESQSFSHKSTSELY	ISVAPFAQSQS(0.996)AES(0.004)QSFSHK	411	UID412	1
A0A0G2L6V9	378	A0A0G2L6V9	A0A0G2L6V9	378	21.4089	S	3	174	___1	0.578962	0.00381392	43.494	34.448	43.494	-0.014296	2784400			ISVAPFAQSQSAESQSFSHKSTSELYRSLPS	ISVAPFAQS(0.001)QS(0.003)AES(0.186)QS(0.579)FS(0.231)HK	412	UID413	1
A0A0G2L6V9	16	A0A0G2L6V9	A0A0G2L6V9	16	23.9879	S	2	174	___1	0.5	0.0190303	70.056	48.402	61.56	-0.17412	16637000			MNSGVSVLNTKLNPPSSPRDGRDDGVVFRKV	LNPPS(0.5)S(0.5)PR	413	UID414	1
A0A0G2L6V9	17	A0A0G2L6V9	A0A0G2L6V9	17	26.9083	S	2	174	___1	0.533057	0.0142442	81.263	53.157	81.263	-2.632	125950000			NSGVSVLNTKLNPPSSPRDGRDDGVVFRKVS	LNPPS(0.467)S(0.533)PR	414	UID415	1
A0A0G2L6V9	42	A0A0G2L6V9	A0A0G2L6V9	42	26.4811	S	3	174	___1	0.894728	2.61959e-05	114.96	84.891	70.942	0.13379	93668000			VFRKVSLVKNELPEPSRASPELQRRFQALQD	NELPEPS(0.895)RAS(0.105)PELQR	415	UID416	1
A0A0G2L6V9	267	A0A0G2L6V9	A0A0G2L6V9	267	22.0932	S	2	174	___1	0.612422	5.20585e-05	118.47	89.142	118.47	0.29023	15829000			LPLRASALSSIVMRRSSLNDLSPEDGSAKPL	RS(0.612)S(0.376)LNDLS(0.012)PEDGSAK	418	UID419	1
A0A0G2L6V9	268	A0A0G2L6V9	A0A0G2L6V9	268	29.2774	S	2	174	___1	0.980673	2.6499e-231	308.25	251.14	216.35	-0.31809	1088400000			PLRASALSSIVMRRSSLNDLSPEDGSAKPLI	RS(0.019)S(0.981)LNDLS(0.989)PEDGS(0.011)AK	419	UID420	1;2
A0A0G2L6V9	273	A0A0G2L6V9	A0A0G2L6V9	273	21.0424	S	2	174	___1	1	2.35249e-133	266.2	237.39	199.09	-0.17239	578780000			ALSSIVMRRSSLNDLSPEDGSAKPLINGASS	RS(0.021)S(0.979)LNDLS(1)PEDGSAK	420	UID421	1;2
A0A0G2L6V9	399	A0A0G2L6V9	A0A0G2L6V9	399	28.1061	S	2	174	___1	0.999976	0.00101585	127.76	94.407	94.692	-0.52978	288930000			TSELYRSLPSETLLKSPPSLSIQRSSSLDGG	S(1)PPSLSIQR	422	UID423	1
A0A0G2L6V9	139	A0A0G2L6V9	A0A0G2L6V9	139	26.4826	S	3	174	___1	0.915939	1.84691e-28	123.75	112.55	85.412	-0.637	168940000			DDSEVFQAMRVELHHSPTSTEPPLLNSEMDN	VELHHS(0.916)PT(0.028)S(0.028)T(0.028)EPPLLNSEMDNLVDTLK	424	UID425	1
A0A0G2L6X3;A0A2R8Q6E9;F1QAS7;F1Q579;A0A2R8QM07;F1QDR6	1388;1464;1488;1506;1512;1070	A0A0G2L6X3	A0A0G2L6X3	1388	24.0239	S	2	175	___1	1	9.20837e-05	117.95	100.58	64.65	-0.24715	17057000		adgrl3.1	HIQELESYYQMGRGGSDGFIAPPEKEDSSPE	GGS(1)DGFIAPPEK	426	UID427	1
A0A0G2L7B5;B0S6K0	564;575	A0A0G2L7B5	A0A0G2L7B5	564	22.6	S	2	176	___1	0.985689	1.90468e-38	198.87	141.66	198.87	-0.76	24529000		si:ch211-235e18.3	QGSMLAASFQEGRRASDTSLTQGLKAFRQQL	RAS(0.986)DT(0.011)S(0.003)LTQGLK	427	UID428	1
A0A0G2L7C5	554	A0A0G2L7C5	A0A0G2L7C5	554	20.5843	S	2	177	___1	1	0.0237192	61.958	37.803	61.958	-0.11579	3087400			AEREEVQYKGEDDRRSVMGELEERMAWLTED	S(1)VMGELEER	428	UID429	1
A0A0G2L7I0	354	A0A0G2L7I0	A0A0G2L7I0	354	20.0731	S	2	178	___1	0.964599	0.000933249	67.605	48.773	67.605	-0.33613	1103100			LKRLSSGTSNIPRKRSVGNTNAFINVNGSPV	S(0.965)VGNT(0.035)NAFINVNGSPVR	429	UID430	1
A0A0G2L7W9	549	A0A0G2L7W9	A0A0G2L7W9	549	20.6138	S	2	179	___1	0.821166	0.0187224	66.056	20.688	66.056	-0.91952	1604600			LSHDTGALAQARRGTSSGFISKLTSKFVRRS	GT(0.028)S(0.821)S(0.151)GFISK	430	UID431	1
A0A0G2L7W9;A0A1D5NT00;A0A0R4IJG1;E7F0G7;A0A286Y815;E9QHU0;E7FBX4;A2CEF7	660;772;751;764;740;720;743;738	A0A0G2L7W9;A0A1D5NT00;A0A286Y815;A2CEF7	A0A1D5NT00	772	21.2135	S	2	1356;1380;179;2783	___1	0.88281	0.006144	90.108	54.663	90.108	-0.13486	2431600		mark2b;mark2a;mark3b	RLSLNGVRFKRISGTSIAFKNIASKIANELK	ISGT(0.117)S(0.883)IAFK	431	UID432	1
A0A0G2L833	220	A0A0G2L833	A0A0G2L833	220	19.9169	S	2	180	___1	1	0.00493103	79.82	49.615	79.82	-0.30273	989910			SFSGDRNYRSEEELLSLFNRKINTNPKFKIL	SEEELLS(1)LFNR	432	UID433	1
A0A0G2L8G7;A0A0H2UKV7;Q6P0D5	229;157;285	A0A0G2L8G7	A0A0G2L8G7	229	27.715	S	2	183	___1	1	9.91157e-13	172.1	153.77	134.49	-0.1214	469340000	WW domain-binding protein 11	wbp11	ADKHTGRSVRFADMPSPNKKKRRVVKTKSIT	FADMPS(1)PNKK	434	UID435	1
A0A0G2L8K5;A0A1D5NSW7	17;17	A0A0G2L8K5	A0A0G2L8K5	17	24.1521	S	2	184	___1	0.752062	0.000280297	68.413	50	68.413	-0.3747	18643000			TAETLNFGPEWLRALSSGSSLSSPPASPAMP	ALS(0.752)S(0.176)GS(0.043)S(0.002)LS(0.013)S(0.014)PPASPAMPK	435	UID436	1
A0A0G2L8K5;A0A1D5NSW7	18;18	A0A0G2L8K5	A0A0G2L8K5	18	21.0974	S	2	184	___1	0.772521	0.00025215	69.431	56.598	69.431	0.085963	2243600			AETLNFGPEWLRALSSGSSLSSPPASPAMPK	ALS(0.143)S(0.773)GS(0.043)S(0.012)LS(0.018)S(0.012)PPASPAMPK	436	UID437	1
A0A0G2L8K5;A0A1D5NSW7	813;849	A0A0G2L8K5	A0A0G2L8K5	813	26.1874	S	2	184	___1	0.499976	1.27131e-10	158.06	133.05	158.06	-0.80065	76416000			NQSALRNNMGLKNSRSSPSLSEQYMMRGRKR	S(0.5)S(0.5)PSLSEQYMMR	439	UID440	1
A0A0G2L8K5;A0A1D5NSW7	814;850	A0A0G2L8K5	A0A0G2L8K5	814	26.1874	S	2	184	___1	0.499976	1.27131e-10	158.06	133.05	158.06	-0.80065	76416000			QSALRNNMGLKNSRSSPSLSEQYMMRGRKRT	S(0.5)S(0.5)PSLSEQYMMR	440	UID441	1
A0A0G2L933	1016	A0A0G2L933	A0A0G2L933	1016	27.7129	S	2	186	___1	1	1.11551e-88	231.26	204.72	222.29	0.24872	294700000			EPALSRSLTELKAAESDESLPTEESHRLTCS	AAES(1)DESLPTEESHR	441	UID442	1
A0A0G2L933	102	A0A0G2L933	A0A0G2L933	102	21.124	S	2	186	___1	1	0.00170828	84.718	60.563	84.718	-0.83675	2285400			MHFDRHPRFDVQPQGSILARNVSTRSCPPRT	FDVQPQGS(1)ILAR	442	UID443	1
A0A0G2L933	1031	A0A0G2L933	A0A0G2L933	1031	20.8451	S	2	186	___1	0.923634	0.0102499	44.543	29.863	44.543	1.6117	1883600			SDESLPTEESHRLTCSLPSAVLMDTLKRAKM	LT(0.029)CS(0.924)LPS(0.047)AVLMDTLK	443	UID444	1
A0A0G2L933	285	A0A0G2L933	A0A0G2L933	285	28.8416	S	2	186	___1	1	8.24932e-36	198.81	149.53	166.6	-0.85055	487650000			PATDKPEHSSLPRRDSVDILGQARRTKDMKQ	RDS(1)VDILGQAR	444	UID445	1
A0A0G2L933	970	A0A0G2L933	A0A0G2L933	970	25.1044	S	2	186	___1	1	8.43366e-104	240.41	212.33	240.41	-0.014618	912110000			QRRLPFLERLVGKSRSEDNLLSTVHQDIPKK	S(1)EDNLLSTVHQDIPK	445	UID446	1
A0A0G2L933	253	A0A0G2L933	A0A0G2L933	253	25.8007	S	2	186	___1	0.999954	4.25505e-05	137.69	89.84	113.66	0.12099	59831000			DELKVEQSVKDLRSLSLPNIKPSVGGSVYIL	SLS(1)LPNIK	446	UID447	1
A0A0G2L933	968	A0A0G2L933	A0A0G2L933	968	23.7881	S	3	186	___1	0.594044	0.000797174	61.985	51.739	56.365	-0.046271	14485000			PVQRRLPFLERLVGKSRSEDNLLSTVHQDIP	S(0.594)RS(0.404)EDNLLS(0.001)TVHQDIPK	447	UID448	1
A0A0G2L933	121	A0A0G2L933	A0A0G2L933	121	25.2934	S	2	186	___1	0.999214	8.48342e-27	160.47	141.65	113.69	-1.1008	41123000			RNVSTRSCPPRTSPPSDLEEDEEASTERGER	TSPPS(0.999)DLEEDEEASTER	449	UID450	1
A0A0G2L969	112	A0A0G2L969	A0A0G2L969	112	21.9849	S	2	187	___1	0.991467	0.00700616	54.598	43.434	54.598	-2.5529	4150600			IKDALQTCQRFRKRNSVVESISSLMSKQSAD	NS(0.991)VVES(0.008)ISSLMSK	450	UID451	1
A0A0G2L974	1977	A0A0G2L974	A0A0G2L974	1977	24.9111	S	2	188	___1	0.999868	4.59373e-33	178.67	152.04	178.67	-1.1726	33485000			EGRIRESISRRQKAASVSSVGSVCDLNLKIP	AAS(1)VSSVGSVCDLNLK	451	UID452	1;2
A0A0G2L974	1908	A0A0G2L974	A0A0G2L974	1908	20.7155	S	2	188	___1	0.991272	0.00101798	70.197	52.388	70.197	-3.0975	1721800			FTVDTREAGYGGLALSIEGPSKVDIQTEDME	EAGYGGLALS(0.991)IEGPS(0.009)K	453	UID454	1
A0A0G2L974	959	A0A0G2L974	A0A0G2L974	959	22.7214	S	2	188	___1	0.592543	0.000476973	83.729	67.475	83.729	0.36011	6915500			SKVKAFGPGLKGGLVSSPAEFTIDTKGAGTG	GGLVS(0.593)S(0.407)PAEFTIDTK	454	UID455	1
A0A0G2L974	1858	A0A0G2L974	A0A0G2L974	1858	21.5495	S	3	188	___1	0.724659	0.00185624	49.528	39.837	49.528	-0.55248	3069400			EHLVSIRKNGRHVPNSPISITVVQSEIGDAG	HVPNS(0.725)PIS(0.137)IT(0.137)VVQSEIGDAGR	456	UID457	1
A0A0G2L974	837	A0A0G2L974	A0A0G2L974	837	20.8852	S	2	188	___1	1	0.00211861	67.136	56.904	67.136	-0.019828	1936700			EMVITVSYGGDPIAKSPFAVGVAAPLDLSKI	S(1)PFAVGVAAPLDLSK	458	UID459	1
A0A0G2L974	448	A0A0G2L974	A0A0G2L974	448	21.2872	S	2	188	___1	1	1.83018e-20	163.99	138.27	163.99	0.10039	6472400			AGQHIPKSPFEVHVGSEAGPQKIRAWGPGLE	SPFEVHVGS(1)EAGPQK	460	UID461	1
A0A0G2L974	736	A0A0G2L974	A0A0G2L974	736	20.1619	S	2	188	___1	0.999975	0.000268089	103.85	87.221	103.85	-0.35165	1173100			RLVIKVLFTDQEIPVSPFRVKVDPSHDASKV	VLFTDQEIPVS(1)PFR	461	UID462	1
A0A0G2L974	1467	A0A0G2L974	A0A0G2L974	1467	23.3434	S	2	188	___1	0.96113	7.28139e-06	125.89	109.69	125.89	-0.11831	10643000			RYTIVIKYGGDEIPTSPYRVRATTSGDASKC	YGGDEIPT(0.039)S(0.961)PYR	462	UID463	1
A0A0G2L9F7	829	A0A0G2L9F7	A0A0G2L9F7	829	21.9107	S	2	191	___1	0.999999	2.2411e-103	223.06	193.12	223.06	0.41392	3942500			TAPIKPANPTLAVAKSDPEESSCVTSQDAVE	S(1)DPEESSCVTSQDAVEDAQR	463	UID464	1
A0A0G2L9F7	212	A0A0G2L9F7	A0A0G2L9F7	212	24.7278	S	2	191	___1	0.999987	0.0119911	102.95	29.739	80.684	-0.26606	27784000			VARIWINDDMKMRSFSPVNKLPGMKEEEEPE	SFS(1)PVNK	464	UID465	1
A0A0G2L9F7	791	A0A0G2L9F7	A0A0G2L9F7	791	19.8161	S	2	191	___1	0.499933	0.000127438	76.262	68.351	76.262	1.0155	923070			DSKKSKDKRNKKKKKSIDPDSIQSALLASGL	S(0.5)IDPDS(0.5)IQSALLASGLGTTR	465	UID466	1
A0A0G2L9F7	796	A0A0G2L9F7	A0A0G2L9F7	796	19.8161	S	2	191	___1	0.499933	0.000127438	76.262	68.351	76.262	1.0155	923070			KDKRNKKKKKSIDPDSIQSALLASGLGTTRP	S(0.5)IDPDS(0.5)IQSALLASGLGTTR	466	UID467	1
A0A0G2L9K3	260	A0A0G2L9K3	A0A0G2L9K3	260	20.6756	S	2	192	___1	0.983249	0.00239515	70.412	56.154	59.898	0.60817	1674800			DVLQFLESSELPRAVSTQALSGAGILRMVNK	AVS(0.983)T(0.017)QALSGAGILR	471	UID472	1
A0A0G2L9K3	265	A0A0G2L9K3	A0A0G2L9K3	265	20.7426	S	2	192	___1	0.999998	6.72835e-05	115.8	97.025	115.8	-0.55735	1754500			LESSELPRAVSTQALSGAGILRMVNKAADAV	AVSTQALS(1)GAGILR	472	UID473	1
A0A0G2L9K3	90	A0A0G2L9K3	A0A0G2L9K3	90	20.4332	S	2	192	___1	0.642759	2.06002e-17	127.17	112.14	127.17	0.48239	1415800			SLDSPERQPILSDGPSPAITPVTPVSIGSRV	QPILS(0.357)DGPS(0.643)PAITPVTPVSIGSR	473	UID474	1
A0A2R8QC63;A0A2R8Q3B1;E7FEJ6;A0A2R8RJE1;F1QEA4;A0A2R8RXF6;A0A2R8RNA9;A0A2R8RLF0;A0A0G2LA96	262;290;271;275;284;274;294;324;412	A0A2R8QC63	A0A2R8QC63	262	23.1717	S	2	193	___1	1	9.22722e-06	152.54	124.67	86.898	2.0762	15144000		gramd1ba	ANDNCNKTPDAKMDISPQLHRKVFPNSSLNS	MDIS(1)PQLHR	474	UID475	1
A0A2R8QC63;A0A2R8Q3B1;E7FEJ6;A0A2R8RJE1;F1QEA4;A0A2R8RXF6;A0A2R8RNA9;A0A2R8RLF0;A0A0G2LA96	532;533;542;546;555;557;564;594;683	A0A2R8QC63	A0A2R8QC63	532	19.6963	S	2	193	___1	0.5	0.00647874	76.522	31.445	76.522	-0.86141	849510		gramd1ba	FRYLELELNKVQLVLSEQSPKSKALRTATVR	VQLVLS(0.5)EQS(0.5)PK	475	UID476	1
A0A2R8QC63;A0A2R8Q3B1;E7FEJ6;A0A2R8RJE1;F1QEA4;A0A2R8RXF6;A0A2R8RNA9;A0A2R8RLF0;A0A0G2LA96	535;536;545;549;558;560;567;597;686	A0A2R8QC63	A0A2R8QC63	535	25.4243	S	2	193	___1	1	1.12498e-74	230.59	159.56	230.59	0.8812	45028000		gramd1ba	LELELNKVQLVLSEQSPKSKALRTATVRRRK	VQLVLSEQS(1)PK	476	UID477	1
A0A0G2LAI5	170	A0A0G2LAI5	A0A0G2LAI5	170	21.6859	S	2	195	___1	1	0.000599489	95.417	66.33	95.417	-0.20366	3373800			IQNYDHIEWRFNNNESPIAEIKTGKIPTTAG	FNNNES(1)PIAEIK	478	UID479	1
A0A0G2LAQ7	1700	A0A0G2LAQ7	A0A0G2LAQ7	1700	20.2498	S	2	196	___1	0.686036	0.0282139	57.267	34.176	57.267	1.5751	1246800			RLSSAQMKSQCYRKNSTIDQQITQLKQRVPG	KNS(0.686)T(0.314)IDQQITQLK	481	UID482	1
A0A0G2LAQ7	1662	A0A0G2LAQ7	A0A0G2LAQ7	1662	20.7504	S	2	196	___1	1	0.00133047	81.494	66.292	81.494	0.78127	1764000			LTEPQKKVKLVGAGLSPLAEERGDSQKKRKK	LVGAGLS(1)PLAEER	482	UID483	1
A0A0G2LAQ7	1638	A0A0G2LAQ7	A0A0G2LAQ7	1638	21.368	S	2	196	___1	0.998692	0.0216166	43.382	25.324	43.382	-3.4959	2706600			RSPARRGPGRPRKRKSVPGLGSGALTEPQKK	S(0.999)VPGLGS(0.001)GALTEPQK	483	UID484	1
A0A0G2LAX4;A0A0G2L8I2	602;1067	A0A0G2LAX4	A0A0G2LAX4	602	26.2415	S	2	197	___1	0.999999	6.01211e-68	189.39	161.05	96.64	0.65814	86019000			EVSITRLTEHTDAERSDEEYSDTDGLRTCRL	S(1)DEEYSDTDGLR	484	UID485	1
A0A0G2LAX4	421	A0A0G2LAX4	A0A0G2LAX4	421	28.8774	S	2	197	___1	0.974562	0.000283085	109.72	84.57	109.72	0.15418	493140000			NGQISHRARSRTRYSSGTAIIDQKVSIDCPW	YSS(0.975)GT(0.025)AIIDQK	485	UID486	1
A0A0G2LB43	713	A0A0G2LB43	A0A0G2LB43	713	22.5748	S	2	198	___1	1	0.000213992	95.428	74.651	49.482	1.1783	7622300			GRHIYTNSSGLKLQESAVNLADELDGRERAG	LQES(1)AVNLADELDGRER	491	UID492	1
E7FCN8;A0A0H2UJB2;A0A140LGT0	132;143;143	E7FCN8	E7FCN8	132	21.6462	S	2	200	___1	0.994824	0.0294263	78.324	41.342	78.324	0.17267	3282100	Protein inturned	intu	SQRKAEGKDSSQRPASILKNQAGQRPGVVVQ	DS(0.003)S(0.002)QRPAS(0.995)ILK	494	UID495	1
E7FCN8;A0A0H2UJB2	721;732	E7FCN8	E7FCN8	721	25.4809	S	3	200	___1	0.990773	6.99024e-19	145.19	125.89	145.19	0.47119	46830000	Protein inturned	intu	EGHADGTPASVARRDSLGSGGSDGSLGSAGF	RDS(0.991)LGS(0.009)GGSDGSLGSAGFLK	495	UID496	1
E7FCN8;A0A0H2UJB2	658;669	E7FCN8	E7FCN8	658	23.5072	S	2	200	___1	0.912357	6.54255e-115	257.04	205.31	257.04	1.6656	11923000	Protein inturned	intu	FLPAGGRSQQDTIGSSPILNRLTAAIKPPSP	SQQDTIGS(0.088)S(0.912)PILNR	496	UID497	1
E7FCN8;A0A0H2UJB2	701;712	E7FCN8	E7FCN8	701	22.2982	S	2	200	___1	0.943414	2.47706e-33	164.59	140.66	164.59	-0.33895	9633000	Protein inturned	intu	TVGIRGRRASPQRSQSDSGSEGHADGTPASV	S(0.054)QS(0.943)DS(0.002)GSEGHADGTPASVAR	497	UID498	1
E7FCN8;A0A0H2UJB2	268;279	E7FCN8	E7FCN8	268	24.4252	S	2	200	___1	0.999841	0.000282777	110.8	80.465	110.8	0.23958	22528000	Protein inturned	intu	TVCPAGVSPESKVSASPQVSQLVRLLWGEDT	VSAS(1)PQVSQLVR	498	UID499	1
Q803I4;A0A0H2UKC6	143;145	Q803I4	Q803I4	143	24.4097	S	3	202	___1	0.999417	1.49936e-33	181.26	161.96	181.26	-0.44057	23786000	E3 ubiquitin-protein ligase RING2	rnf2	LARISKHNNQQALSHSIEEGLKIQAMNRLQR	HNNQQALS(0.001)HS(0.999)IEEGLK	499	UID500	1
Q803I4;A0A0H2UKC6	279;281	Q803I4	Q803I4	279	28.6109	S	2	202	___1	1	3.08439e-121	257.16	229.83	257.16	0.1161	409970000	E3 ubiquitin-protein ligase RING2	rnf2	AVRLALEEMRKNGEASPINVEAASEKQYTIY	NGEAS(1)PINVEAASEK	500	UID501	1
A0A0H2UKC7;Q568B8	103;87	A0A0H2UKC7	A0A0H2UKC7	103	23.9745	S	3	203	___1	0.999425	1.19079e-07	118.35	104.09	118.35	-0.7967	16483000	Torsin-4A	tor4a	FTFDNLHEPVNSNPASPRKRKKKRKGRVLYP	VFTFDNLHEPVNS(0.001)NPAS(0.999)PR	502	UID503	1
A0A0H2UKD8;A5PF48	1025;1006	A0A0H2UKD8	A0A0H2UKD8	1025	21.1768	S	2	204	___1	0.817253	0.00440776	68.034	55.458	67.115	0.34902	2370500	Unconventional myosin-Ic	myo1c	AIARGKEGVIDFTSGSDLRVVKSKNGHLSVT	EGVIDFT(0.038)S(0.145)GS(0.817)DLR	504	UID505	1
A0A0H2UKD8;A5PF48	650;631	A0A0H2UKD8	A0A0H2UKD8	650	23.1062	S	2	204	___1	0.998125	0.00153339	117.01	74.823	117.01	-0.30129	9029600	Unconventional myosin-Ic	myo1c	MENLRVRRAGFAYRRSYEAFLERYKSLCPDT	S(0.998)Y(0.002)EAFLER	505	UID506	1
A0A0H2UKD8;A5PF48	899;880	A0A0H2UKD8	A0A0H2UKD8	899	20.5295	S	2	204	___1	0.993114	0.0300218	54.267	31.688	54.267	-0.21954	1513500	Unconventional myosin-Ic	myo1c	LEAEEINLKVLQTLGSDNKVKYGIAVTKYDR	VLQT(0.007)LGS(0.993)DNK	506	UID507	1
A0A0R4IGU9;A0A0H2UKF5;A1L243-2;A1L243	32;47;32;79	A0A0R4IGU9	A0A0R4IGU9	32	21.444	S	2	206	___1	1	0.0214797	81.565	31.212	81.565	-0.9171	2853000	LDLR chaperone MESD	mesdc2	HKRSPPPIDFSKIDASKPEELLKMSKKGKTL	IDAS(1)KPEELLK	507	UID508	1
A0A0H2UKF7;Q6DHL7	193;192	A0A0H2UKF7	A0A0H2UKF7	193	25.7412	S	4	207	___1	0.951783	4.00895e-06	67.69	59.698	67.69	-0.44115	56087000	Coiled-coil domain-containing protein 85C-B	ccdc85cb	DVGDGSSTSSGGSAGSPDHHHNHIHKTVEAK	DVGDGSS(0.001)T(0.001)S(0.003)S(0.003)GGS(0.04)AGS(0.952)PDHHHNHIHK	508	UID509	1
A0A0H2UKF7;Q6DHL7	291;290	A0A0H2UKF7	A0A0H2UKF7	291	21.2262	S	2	207	___1	0.995685	1.54615e-06	122.34	106.45	122.34	-3.7261	2453200	Coiled-coil domain-containing protein 85C-B	ccdc85cb	PGDLRALRKGMTLYHSESQLSSLPQRQEALL	GMTLY(0.003)HS(0.996)ES(0.001)QLSSLPQR	509	UID510	1
A0A0H2UKF7;Q6DHL7	227;226	A0A0H2UKF7	A0A0H2UKF7	227	22.6313	S	2	207	___1	1	0.000180601	109.84	75.972	109.84	-1.8385	6496800	Coiled-coil domain-containing protein 85C-B	ccdc85cb	VRRSMDDLSAPHHHRSIPAGLNDASSNYIRQ	S(1)IPAGLNDASSNYIR	511	UID512	1
A0A0H2UKF7;Q6DHL7	215;214	A0A0H2UKF7	A0A0H2UKF7	215	26.4469	S	3	207	___1	1	4.0928e-08	150.94	112.92	150.94	0.19192	91475000	Coiled-coil domain-containing protein 85C-B	ccdc85cb	HIHKTVEAKIGTVRRSMDDLSAPHHHRSIPA	S(1)MDDLSAPHHHR	512	UID513	1
A0A0H2UKF7;Q6DHL7	158;157	A0A0H2UKF7	A0A0H2UKF7	158	21.636	S	2	207	___1	0.499999	1.42192e-77	199.49	175.24	199.49	-1.9725	3259000	Coiled-coil domain-containing protein 85C-B	ccdc85cb	IILMLDEDRNGAGSRSSIDSQSSLSNLNGGS	S(0.5)S(0.5)IDSQSSLSNLNGGSGTVR	513	UID514	1
A0A0H2UKF7;Q6DHL7	159;158	A0A0H2UKF7	A0A0H2UKF7	159	21.636	S	2	207	___1	0.499999	1.42192e-77	199.49	175.24	199.49	-1.9725	3259000	Coiled-coil domain-containing protein 85C-B	ccdc85cb	ILMLDEDRNGAGSRSSIDSQSSLSNLNGGSG	S(0.5)S(0.5)IDSQSSLSNLNGGSGTVR	514	UID515	1
A0A0H2UKG1;F1RBN2	29;70	A0A0H2UKG1	A0A0H2UKG1	29	29.3704	S	2	208	___1	1	1.67171e-89	240.18	188.9	210.73	2.2661	694030000	Sperm-associated antigen 1A	spag1a	GGGPNSQPGTPGRRRSHGLNNAANSKEVPGS	S(1)HGLNNAANSK	516	UID517	1
A0A0H2UKI6;Q7SY52	271;391	A0A0H2UKI6	A0A0H2UKI6	271	25.3759	S	4	209	___1	1	7.82944e-10	89.634	78.379	89.634	0.17817	60118000	Serine/threonine-protein kinase 10	stk10	LESTKTPLKEQEDNLSDKFQVEDHDKPESEA	EQEDNLS(1)DKFQVEDHDKPESEASGK	517	UID518	1
A0A0H2UKI6;Q7SY52	491;611	A0A0H2UKI6	A0A0H2UKI6	491	25.3783	S	2	209	___1	0.858596	0.000147379	134.66	60.486	134.66	0.68832	48719000	Serine/threonine-protein kinase 10	stk10	QELRDLRLLQKEQHRSLTVLNMKLKEQREQM	S(0.859)LT(0.141)VLNMK	518	UID519	1
A0A0H2UKI6;Q7SY52	381;501	A0A0H2UKI6	A0A0H2UKI6	381	26.9961	S	2	209	___1	0.5	2.7275e-79	218.21	193.49	218.21	0.78403	177020000	Serine/threonine-protein kinase 10	stk10	QLKDPNGRMSVVSNRSSFAGDDAESLVSHTN	S(0.5)S(0.5)FAGDDAESLVSHTNGR	519	UID520	1
A0A0H2UKI6;Q7SY52	382;502	A0A0H2UKI6	A0A0H2UKI6	382	26.9961	S	2	209	___1	0.5	2.7275e-79	218.21	193.49	218.21	0.78403	177020000	Serine/threonine-protein kinase 10	stk10	LKDPNGRMSVVSNRSSFAGDDAESLVSHTNG	S(0.5)S(0.5)FAGDDAESLVSHTNGR	520	UID521	1
A0A0H2UKI6;Q7SY52	316;436	A0A0H2UKI6	A0A0H2UKI6	316	20.2028	S	2	209	___1	0.999989	0.000451387	93.011	71.252	93.011	0.71421	1206800	Serine/threonine-protein kinase 10	stk10	KSTPTSEEDTKTVEASEPELPVQRTPTPAEE	TVEAS(1)EPELPVQR	521	UID522	1
A0A0H2UKK7;E7F5M0	971;1010	A0A0H2UKK7	A0A0H2UKK7	971	25.1451	S	2	211	___1	0.998238	0.00162932	130.79	83.227	130.79	-0.83249	37106000		nup214	LESLKDALLKASLETSPKAPAKSPAKMTPVK	ASLET(0.002)S(0.998)PK	523	UID524	1
A0A0H2UKK7;E7F5M0	1074;1113	A0A0H2UKK7	A0A0H2UKK7	1074	22.263	S	2	211	___1	0.832818	0.00011946	107.5	98.307	103.39	-0.13612	5033200		nup214	LAPAIPRHPAVVRTPSIQPGFNVQSSPFSRV	T(0.167)PS(0.833)IQPGFNVQSSPFSR	524	UID525	1
A0A0H2UKK7;E7F5M0	945;984	A0A0H2UKK7	A0A0H2UKK7	945	22.1506	S	2	211	___1	0.681094	0.000255409	77.191	66.092	77.191	1.4057	4655700		nup214	LYRGSALWSLSSRTPSTPTEQSLDSELESLK	T(0.027)PS(0.681)T(0.291)PT(0.001)EQSLDSELESLK	525	UID526	1
A0A0H2UKK7;E7F5M0	958;997	A0A0H2UKK7	A0A0H2UKK7	958	19.7038	S	2	211	___1	0.756238	0.0110243	43.791	19.94	43.791	0.046045	853930		nup214	TPSTPTEQSLDSELESLKDALLKASLETSPK	TPS(0.007)T(0.039)PT(0.006)EQS(0.03)LDS(0.162)ELES(0.756)LK	526	UID527	1
A0A0H2UKK7;E7F5M0	1091;1130	A0A0H2UKK7	A0A0H2UKK7	1091	20.8331	S	2	211	___1	0.992512	0.00855162	56.359	38.55	56.359	-1.2673	1868000		nup214	QPGFNVQSSPFSRVQSGPINTISTVPKINMD	VQS(0.993)GPINT(0.007)ISTVPK	527	UID528	1
A0A0H2UKL4	4493	A0A0H2UKL4	A0A0H2UKL4	4493	24.5452	S	2	212	___1	1	2.17466e-32	179.56	152.59	120.14	0.58414	24481000			SRNSLASTDEKKELLSRGDEEPLVDPLA___	ELLS(1)RGDEEPLVDPLA	528	UID529	1
A0A0H2UKN4;F1R868	2527;80	A0A0H2UKN4	A0A0H2UKN4	2527	22.0769	S	2	214	___1	0.90328	0.00200217	72.006	56.434	72.006	-0.18407	4424000		utrn	RSVEGNKLKMVKALGSSEEAVFLQQRLDDMN	ALGS(0.903)S(0.097)EEAVFLQQR	529	UID530	1
A0A0H2UKN4;F1R868	2528;81	A0A0H2UKN4	A0A0H2UKN4	2528	21.3174	S	2	214	___1	0.832361	0.00234343	70.622	50.881	70.622	-1.1725	3208500		utrn	SVEGNKLKMVKALGSSEEAVFLQQRLDDMNQ	ALGS(0.168)S(0.832)EEAVFLQQR	530	UID531	1
A0A0H2UKN4;F1R868;A0A2R8QB39	2571;124;51	A0A0H2UKN4;A0A2R8QB39	A0A0H2UKN4	2571	20.7229	S	2	1974;214	___1	0.999822	0.0205502	61.353	27.487	61.353	0.73604	1730700		utrn	RAHLEASAERWNRLLSVLEDLSRWIGLKDEE	LLS(1)VLEDLSR	531	UID532	1
A0A0H2UKN4;A0A0H2UKT2	783;330	A0A0H2UKN4	A0A0H2UKN4	783	24.3641	S	2	214	___1	0.996822	0.00373807	89.403	65.249	89.403	-0.56518	21594000			QMEDLRTQSERLNPESADSLRSSVTELATNY	LNPES(0.997)ADS(0.003)LR	532	UID533	1
A0A0H2UKN4;A0A0H2UKT2	2303;1603	A0A0H2UKN4	A0A0H2UKN4	2303	28.6351	S	2	214	___1	0.999319	5.15103e-12	174.87	133.64	125.23	0.1576	427430000			LEDIITLAQNIKNKTSNLDVRTSISEKLEKV	NKT(0.001)S(0.999)NLDVR	533	UID534	1
A0A0H2UKN4	1759	A0A0H2UKN4	A0A0H2UKN4	1759	21.9807	S	2	214	___1	0.999998	0.01957	67.456	54.403	67.456	-0.62067	6095700			PLQRSESSVSPQDQRSVCVSPSEHRSVCASP	S(1)VCVS(0.902)PS(0.098)EHR	536	UID537	1;2
A0A0H2UKN4	1763	A0A0H2UKN4	A0A0H2UKN4	1763	23.3761	S	2	214	___1	0.994905	6.76783e-08	161.67	127.8	161.67	0.51202	12844000			SESSVSPQDQRSVCVSPSEHRSVCASPSDYL	SVCVS(0.995)PS(0.005)EHR	537	UID538	1;2
A0A0H2UKN4	2102	A0A0H2UKN4	A0A0H2UKN4	2102	20.0032	S	2	214	___1	0.829337	0.0242232	62.88	44.098	62.88	0.58682	1050900			AGLPTHTPPLQDESRSYGQFQERINTLGDWV	S(0.829)Y(0.171)GQFQER	538	UID539	1
A0A0H2UKN4	2075	A0A0H2UKN4	A0A0H2UKN4	2075	21.563	S	2	214	___1	1	0.0293019	60.064	38.293	60.064	-0.23513	3098100			HVSKIRQINMRWSKVSVELLDKVREVEAGLP	VS(1)VELLDK	539	UID540	1
A0A0H2UKN7	191	A0A0H2UKN7	A0A0H2UKN7	191	19.516	S	2	215	___1	0.499921	0.0205897	47.532	30.958	47.532	1.7981	749710			EEALRASAAEYLAIASESKDNCAGVQVAE__	ASAAEYLAIAS(0.5)ES(0.5)K	540	UID541	1
A0A0H2UKN7	193	A0A0H2UKN7	A0A0H2UKN7	193	22.1881	S	2	215	___1	0.91766	3.76731e-15	164.41	145.68	164.41	-0.22902	4778400			ALRASAAEYLAIASESKDNCAGVQVAE____	ASAAEYLAIAS(0.082)ES(0.918)K	541	UID542	1
A0A0H2UKQ5	206	A0A0H2UKQ5	A0A0H2UKQ5	206	21.47	S	3	216	___1	0.53174	0.00138617	55.588	39.082	48.053	-2.271	7960800			TPSPPVSTSPTLRDHSESPALASVVHMVTKK	DHS(0.532)ES(0.468)PALASVVHMVTK	542	UID543	1
A0A0H2UKQ5	208	A0A0H2UKQ5	A0A0H2UKQ5	208	25.4084	S	3	216	___1	0.961959	1.17643e-05	113.93	93.679	98.188	0.18074	54766000			SPPVSTSPTLRDHSESPALASVVHMVTKKAG	DHS(0.038)ES(0.962)PALASVVHMVTK	543	UID544	1
A0A0H2UKQ5	944	A0A0H2UKQ5	A0A0H2UKQ5	944	26.9267	S	2	216	___1	0.999999	1.38472e-05	114.96	98.084	114.96	1.0189	132710000			DPVLYPNPIYDNPPRSPRLPVPKPTETPGAH	DPVLYPNPIYDNPPRS(1)PR	544	UID545	1
A0A0H2UKQ5	326	A0A0H2UKQ5	A0A0H2UKQ5	326	20.0571	S	2	216	___1	0.999268	0.0194304	51.092	36.834	51.092	2.1661	1090900			GRQEEFLPRELKGEVSGPLVSEDGREQLMFE	GEVS(0.999)GPLVS(0.001)EDGR	545	UID546	1
A0A0H2UKQ5	455	A0A0H2UKQ5	A0A0H2UKQ5	455	28.3481	S	1	216	___1	1	1.90074e-18	161.44	74.701	161.44	0.54215	375000000			AQENYEASQSANRNDSPVLRRHHHHPNSNTT	NDS(1)PVLR	549	UID550	1
A0A0H2UKQ5	872	A0A0H2UKQ5	A0A0H2UKQ5	872	22.8709	S	3	216	___1	0.998801	1.84258e-05	103.27	82.902	103.27	0.14451	7670300			LQQIRNQLQQIRPAPSYEDLTARRRPEYDPS	NQLQQIRPAPS(0.999)YEDLT(0.001)AR	550	UID551	1
A0A0H2UKQ5	749	A0A0H2UKQ5	A0A0H2UKQ5	749	25.4061	S	2	216	___1	1	0.000184037	108.59	92.457	88.552	-0.41717	58606000			KEDKTKSKAKQMVAVSEEEVDKSEPELFLSK	QMVAVS(1)EEEVDK	551	UID552	1;2
A0A0H2UKQ5	756	A0A0H2UKQ5	A0A0H2UKQ5	756	24.341	S	2	216	___1	1	0.00267743	74.944	57.559	74.944	0.80759	51077000			KAKQMVAVSEEEVDKSEPELFLSKSERNSPA	S(1)EPELFLSK	552	UID553	1;2
A0A0H2UKQ5	438	A0A0H2UKQ5	A0A0H2UKQ5	438	21.4592	S	2	216	___1	1	2.99959e-17	155.98	137.52	155.98	0.76808	2883200			LRGTIQLVVLRSLERSPAQENYEASQSANRN	S(1)PAQENYEASQSANR	553	UID554	1
A0A0H2UKQ5	601	A0A0H2UKQ5	A0A0H2UKQ5	601	25.5111	S	2	216	___1	0.997191	1.69617e-22	165.34	133.95	165.34	-1.2427	132410000			NGTALGPRLGLRKSSSLESLQTAMEEVSKDE	S(0.001)S(0.001)S(0.997)LESLQTAMEEVSK	558	UID559	1
A0A0H2UKQ5	999	A0A0H2UKQ5	A0A0H2UKQ5	999	26.6118	S	3	216	___1	0.989246	1.91646e-49	186.96	171.37	141.36	0.28815	102550000			PPRYEALNQGNYRTASPDRYSPYTDEQYQDP	T(0.006)AS(0.989)PDRYS(0.005)PYTDEQYQDPR	560	UID561	1
A0A0H2UKQ5	1004	A0A0H2UKQ5	A0A0H2UKQ5	1004	24.0153	S	3	216	___1	0.540658	0.000253367	69.72	53.955	63.165	0.63034	16956000			ALNQGNYRTASPDRYSPYTDEQYQDPRRKNP	T(0.149)AS(0.29)PDRY(0.009)S(0.541)PY(0.009)T(0.001)DEQYQDPR	561	UID562	1
A0A2R8QQI9;A0A286YA23;A0A2R8RIR6;A0A0H2UKQ6	1205;1206;1226;1241	A0A2R8QQI9	A0A2R8QQI9	1205	22.5474	S	2	217	___1	0.995118	0.000738043	105.19	62.215	105.19	-0.77639	6129700			EYSDNDEKPLKSSQHSLNGDLKGGDSGDSMV	S(0.002)S(0.002)QHS(0.995)LNGDLK	562	UID563	1
A0A0H2UKT7;F1QTS3	160;159	A0A0H2UKT7	A0A0H2UKT7	160	28.1997	S	2	218	___1	0.722472	9.99599e-104	222.7	200.51	181.41	1.1611	345250000	Coronin	coro7	DLSRGKSKEEASSSSSPLSSPSSSAVPSRSP	EEAS(0.002)S(0.138)S(0.113)S(0.011)S(0.722)PLS(0.012)S(0.001)PSSSAVPSR	567	UID568	1
A0A0H2UKT7;F1QTS3	164;163	A0A0H2UKT7	A0A0H2UKT7	164	23.9487	S	2	218	___1	0.980686	3.57133e-118	235.24	213.98	174.78	-0.88502	27712000	Coronin	coro7	GKSKEEASSSSSPLSSPSSSAVPSRSPSSTS	EEASSSSSPLS(0.017)S(0.981)PS(0.002)SSAVPSR	568	UID569	1;2
A0A0H2UKT7;F1QTS3	151;150	A0A0H2UKT7	A0A0H2UKT7	151	21.7242	S	3	218	___1	0.770269	0.000444237	57.845	48.475	57.845	0.85572	3464500	Coronin	coro7	PSAQEKAQKDLSRGKSKEEASSSSSPLSSPS	S(0.77)KEEAS(0.092)S(0.034)S(0.034)S(0.034)S(0.034)PLS(0.002)S(0.001)PSSSAVPSR	569	UID570	1
A0A0H2UKT7;F1QTS3	176;175	A0A0H2UKT7	A0A0H2UKT7	176	24.7433	S	2	218	___1	0.794588	3.43082e-184	270.55	241.24	203.71	-0.44602	33734000	Coronin	coro7	PLSSPSSSAVPSRSPSSTSGLSSGFVPSPSP	S(0.004)PS(0.795)S(0.198)T(0.004)SGLSSGFVPS(0.378)PS(0.615)PS(0.007)QSSR	571	UID572	1;2
A0A0H2UKT7;F1QTS3	190;189	A0A0H2UKT7	A0A0H2UKT7	190	24.1063	S	2	218	___1	0.926985	9.77542e-251	299	270.97	299	0.78611	24327000	Coronin	coro7	PSSTSGLSSGFVPSPSPSQSSRAIHNMLGPS	SPS(0.003)S(0.003)T(0.001)SGLSSGFVPS(0.034)PS(0.927)PS(0.03)QS(0.001)SR	575	UID576	1;2
X1WEN8;B0UX50;A0A0H2UKU4	982;982;982	X1WEN8	X1WEN8	982	26.0022	S	2	220	___1	0.915595	5.22894e-07	115.56	92.426	115.56	-0.33089	80231000		pcdh7b	YKSSSPLPTVQLHPQSPTAGKKHQAVQDLPP	SSSPLPTVQLHPQS(0.916)PT(0.084)AGK	581	UID582	1;2
X1WEN8;B0UX50;A0A0H2UKU4	953;953;953	X1WEN8	X1WEN8	953	21.6835	S	2	220	___1	1	0.000247991	107.37	89.104	107.37	0.33238	3368200		pcdh7b	VNEKLSDSPGMGRYRSVNGGPGSPDLARHYK	S(1)VNGGPGSPDLAR	582	UID583	1
X1WEN8;B0UX50;A0A0H2UKU4	960;960;960	X1WEN8	X1WEN8	960	25.7653	S	2	220	___1	1	4.36009e-08	144.8	123.96	94.551	-0.26195	57032000		pcdh7b	SPGMGRYRSVNGGPGSPDLARHYKSSSPLPT	SVNGGPGS(1)PDLAR	583	UID584	1
A0A0H2UKW6;F1QML8;A0A0H2UKS3	166;166;8	A0A0H2UKW6	A0A0H2UKW6	166	20.0599	S	2	221	___1	0.982251	0.00727624	62.14	45.6	62.14	-2.2448	1093000		akap8l	AFDGFGSGKMRPTRDSFSGSGWGAGQRSPRR	DS(0.982)FS(0.017)GSGWGAGQR	584	UID585	1
A0A0H2UKW6;F1QML8;R4GEN9	36;36;36	A0A0H2UKW6	A0A0H2UKW6	36	20.2079	S	2	221	___1	0.499992	2.53066e-05	87.18	75.014	87.18	1.0106	1211100		akap8l	SSRGSGGYDMYGYKDSMSGGGGYGGGGGYGS	DS(0.5)MS(0.5)GGGGYGGGGGYGSER	585	UID586	1
A0A0H2UKW6;F1QML8;R4GEN9	38;38;38	A0A0H2UKW6	A0A0H2UKW6	38	20.2079	S	2	221	___1	0.499992	2.53066e-05	87.18	75.014	87.18	1.0106	1211100		akap8l	RGSGGYDMYGYKDSMSGGGGYGGGGGYGSER	DS(0.5)MS(0.5)GGGGYGGGGGYGSER	586	UID587	1
A0A0H2UKW6;F1QML8;R4GEN9	51;51;51	A0A0H2UKW6	A0A0H2UKW6	51	19.9654	S	2	221	___1	0.99952	0.0035624	47.754	31.864	47.754	-0.59001	1023700		akap8l	SMSGGGGYGGGGGYGSERMKRGMSGGSLLSS	DSMSGGGGYGGGGGYGS(1)ER	587	UID588	1
A0A0H2UKW6;F1QML8	105;105	A0A0H2UKW6	A0A0H2UKW6	105	22.6032	S	2	221	___1	0.999905	1.52629e-148	274.45	230.69	230.26	0.89457	75377000		akap8l	GMKSGSRGDRFDQYESFDSRSASMGPRDLYR	GDRFDQYES(1)FDSR	588	UID589	1
A0A0H2UKW6	548	A0A0H2UKW6	A0A0H2UKW6	548	22.7469	S	3	221	___1	0.819997	1.57619e-08	60.065	55.952	60.065	0.25484	7039000			NQDEHDPEDSMVMDVSEADLTAESLGEAKQD	GDNPFS(0.042)GNQDEHDPEDS(0.133)MVMDVS(0.82)EADLT(0.005)AESLGEAK	590	UID591	1
A0A0H2UKW6;F1QML8;R4GEN9	59;59;59	A0A0H2UKW6	A0A0H2UKW6	59	24.8772	S	2	221	___1	0.992971	2.36483e-10	123.4	99.015	123.4	-0.64108	31477000		akap8l	GGGGGYGSERMKRGMSGGSLLSSGANADAVI	GMS(0.993)GGS(0.007)LLSSGANADAVIAK	591	UID592	1
A0A0H2UKW6;F1QML8;R4GEN9	62;62;62	A0A0H2UKW6	A0A0H2UKW6	62	22.4996	S	2	221	___1	0.539323	6.64682e-05	76.151	56.41	76.151	-0.16379	5929800		akap8l	GGYGSERMKRGMSGGSLLSSGANADAVIAKI	GMS(0.46)GGS(0.539)LLSSGANADAVIAK	592	UID593	1
A0A0H2UKW6;F1QML8;A0A0H2UKS3;R4GEY4	283;283;125;93	A0A0H2UKW6	A0A0H2UKW6	283	25.7951	S	2	221	___1	1	1.5779e-64	228.7	174.5	201.38	0.16204	270450000		akap8l	VKSQREGQKKRKQTLSAGDEPESKMGKTEAA	QTLS(1)AGDEPESK	593	UID594	1
A0A0H2UKW6;F1QML8;A0A0H2UKS3;R4GEY4	219;219;61;29	A0A0H2UKW6	A0A0H2UKW6	219	21.9886	S	2	221	___1	1	0.0164616	75.378	37.292	75.378	-0.28715	4161200		akap8l	GGGHGHSPGGRGKLPSLLGQRMYPDSGAFQP	LPS(1)LLGQR	594	UID595	1
A0A0H2UKX0	145	A0A0H2UKX0	A0A0H2UKX0	145	23.7848	S	2	222	___1	0.999939	3.02714e-103	243.46	208.93	243.46	-0.46989	14452000			IVPSYRSQSLSCDKESPDLSRQSPANGHSSV	SQSLSCDKES(1)PDLSR	599	UID600	1
E7EYK1;A0A0J9YIW5	637;636	E7EYK1	E7EYK1	637	24.2246	S	2	223	___1	0.999989	6.5905e-31	153.32	122.21	117.37	0.1062	167000000		rabl6b	VSQESFPVRDDLPDLSDDDLTAAKIPEPMKP	DDLPDLS(1)DDDLTAAK	600	UID601	1
E7EYK1;A0A0J9YIW5;A0A2R8Q879;A0A2R8QQH8	32;32;32;31	E7EYK1	E7EYK1	32	20.2839	S	2	223	___1	0.999908	0.000238	98.439	84.533	98.439	0.31687	7796700		rabl6b	IKDKNIPAGLQSMNQSLQRRFAKGVQYNMKI	NIPAGLQSMNQS(1)LQR	601	UID602	1
E7EYK1;A0A0J9YIW5	425;424	E7EYK1	E7EYK1	425	21.0261	S	2	223	___1	0.999984	0.000550786	99.011	68.121	71.085	0.20144	2135500		rabl6b	VQSVDDFVPDEGIDKSFLEDSLPSNTRAAMN	S(1)FLEDSLPSNTR	602	UID603	1
E7EYK1;A0A0J9YIW5	430;429	E7EYK1	E7EYK1	430	26.2436	S	2	223	___1	0.997643	4.39289e-05	122.46	98.168	121.76	-0.46026	79455000		rabl6b	DFVPDEGIDKSFLEDSLPSNTRAAMNTQPSA	SFLEDS(0.998)LPS(0.001)NT(0.002)R	603	UID604	1
A0A0J9YIW7;F1QLP5	104;117	A0A0J9YIW7	A0A0J9YIW7	104	23.1012	S	2	224	___1	0.5	0.00415103	75.819	70.038	46.158	0.32594	10451000		zgc:112994	TVTTEPEPPKKASPKSSGDEAPNFFGKMFKK	S(0.5)S(0.5)GDEAPNFFGK	604	UID605	1
A0A0J9YIW7;F1QLP5	105;118	A0A0J9YIW7	A0A0J9YIW7	105	23.1012	S	2	224	___1	0.5	0.00415103	75.819	70.038	46.158	0.32594	10451000		zgc:112994	VTTEPEPPKKASPKSSGDEAPNFFGKMFKKK	S(0.5)S(0.5)GDEAPNFFGK	605	UID606	1
A0A0J9YIY4;E7F3C8;F2Z4W5	193;184;193	A0A0J9YIY4	A0A0J9YIY4	193	21.8827	S	2	225	___1	0.947296	6.53719e-14	157.35	137.74	157.35	0.74259	3866800		zgc:162608	DFKTKAFEAVEEERDSSGKELWEE_______	AFEAVEEERDS(0.947)S(0.053)GK	606	UID607	1
A0A0J9YIY4;E7F3C8;F2Z4W5	194;185;194	A0A0J9YIY4	A0A0J9YIY4	194	21.4581	S	3	225	___1	0.574687	0.00400045	58.159	41.76	58.159	-0.78463	2881000		zgc:162608	FKTKAFEAVEEERDSSGKELWEE________	AFEAVEEERDS(0.425)S(0.575)GK	607	UID608	1
A0A0J9YJ24;A0A0R4IDS3;A0A0R4ILC0	414;402;443	A0A0J9YJ24	A0A0J9YJ24	414	27.3165	S	2	226	___1	0.999988	3.40346e-94	245.85	137.28	245.85	1.0654	167140000			TSDQPILLRLSDTPGSPLSAQKASSSSSSRS	LSDTPGS(1)PLSAQK	608	UID609	1
A0A0J9YJ27;A0A0R4IJA5;A0A0R4IMS5;F1QZE4;Q6PH58	41;9;41;41;41	A0A0J9YJ27	A0A0J9YJ27	41	22.5472	S	2	227	___1	0.775096	5.69732e-11	104.89	90.208	104.89	0.81166	6128800	Transmembrane protein 39A	tmem39a	GGGLSNGAGLRCRSSSAVGLSAPPLTALITP	S(0.112)S(0.112)S(0.775)AVGLS(0.001)APPLTALITPEPVR	611	UID612	1
A0A0J9YJ42;A0A0R4IRZ2;A0A2R8PYB1	251;231;231	A0A0J9YJ42	A0A0J9YJ42	251	23.8425	S	2	228	___1	0.999999	2.02139e-23	144.92	133.12	144.92	0.76597	15042000			EAPMATETGSINPPASPERASSPPEEPQAAG	ADCPEAPMATETGSINPPAS(1)PER	612	UID613	1
A0A0J9YJ42;A0A0R4IRZ2;A0A2R8PYB1;Q6NYJ3-2;Q6NYJ3	346;326;326;326;326	A0A0J9YJ42	A0A0J9YJ42	346	22.5457	S	2	228	___1	0.732282	6.77529e-25	150.7	118	150.7	0.9084	6122400	Telomeric repeat-binding factor 2-interacting protein 1	terf2ip	EDPVGQDIPDESNAQSSPKKKRQKACKTSTT	LEEDPVGQDIPDES(0.026)NAQS(0.732)S(0.241)PK	614	UID615	1
A0A0J9YJ42;A0A0R4IRZ2;A0A2R8PYB1;Q6NYJ3-2;Q6NYJ3	347;327;327;327;327	A0A0J9YJ42	A0A0J9YJ42	347	24.2761	S	3	228	___1	0.651876	1.1935e-10	101.71	84.185	101.71	-0.046649	20316000	Telomeric repeat-binding factor 2-interacting protein 1	terf2ip	DPVGQDIPDESNAQSSPKKKRQKACKTSTTD	LEEDPVGQDIPDES(0.005)NAQS(0.343)S(0.652)PKK	615	UID616	1
A0A0J9YJ42;A0A0R4IRZ2;A0A2R8PYB1;Q6NYJ3-2;Q6NYJ3	141;121;121;121;121	A0A0J9YJ42	A0A0J9YJ42	141	23.5272	S	2	228	___1	0.729761	0.000277639	104.87	85.595	104.87	-0.55834	12089000	Telomeric repeat-binding factor 2-interacting protein 1	terf2ip	TRMALRNQGSGRLGYSSEEDAAILKFIEKRQ	LGYS(0.73)S(0.27)EEDAAILK	616	UID617	1
A0A0J9YJ42;A0A0R4IRZ2;A0A2R8PYB1;Q6NYJ3-2;Q6NYJ3	142;122;122;122;122	A0A0J9YJ42	A0A0J9YJ42	142	21.0656	S	2	228	___1	0.835005	0.00518333	65.563	46.783	65.563	0.8757	2194700	Telomeric repeat-binding factor 2-interacting protein 1	terf2ip	RMALRNQGSGRLGYSSEEDAAILKFIEKRQQ	LGY(0.025)S(0.14)S(0.835)EEDAAILK	617	UID618	1
A0A0J9YJ42;A0A0R4IRZ2;A0A2R8PYB1;Q6NYJ3-2;Q6NYJ3	224;204;204;204;204	A0A0J9YJ42	A0A0J9YJ42	224	25.5902	S	2	228	___1	0.999961	1.66488e-10	160.86	131.05	160.86	0.52571	50513000	Telomeric repeat-binding factor 2-interacting protein 1	terf2ip	SFTQSPLRKKKVVEISEDESVQKADCPEAPM	VVEIS(1)EDESVQK	618	UID619	1
A0A0J9YJ57	392	A0A0J9YJ57	A0A0J9YJ57	392	22.5233	S	2	229	___1	0.952959	0.000242367	98.582	82.691	98.582	0.40468	6028300			SNEDEASKNRGFPSISPTQPSSGRNESFGSK	GFPS(0.012)IS(0.953)PT(0.035)QPSSGR	619	UID620	1
A0A0J9YJ57;A0A2R8Q2V5;H0WFE9;A0A2R8PYM0	827;827;792;792	A0A0J9YJ57	A0A0J9YJ57	827	25.1484	S	2	229	___1	1	0.00315534	103.31	72.008	103.31	0.030761	37189000		si:dkey-207j16.2	QMPQSSSFHKGIYEDSLDKLEQMEDSEGTVR	GIYEDS(1)LDK	620	UID621	1
A0A0J9YJ57;A0A2R8Q2V5;H0WFE9;A0A2R8PYM0;Q5RG05	178;178;178;178;178	A0A0J9YJ57	A0A0J9YJ57	178	22.5256	S	2	229	___1	0.811311	4.42929e-06	155.02	96.646	155.02	-0.65199	6037700		si:dkey-207j16.2	RSTLEAEKLELLTEISSLKLKLAAAEGDCRE	LELLTEIS(0.811)S(0.189)LK	621	UID622	1
A0A0J9YJ57;A0A2R8Q2V5;H0WFE9;A0A2R8PYM0;Q5RG05	428;428;393;393;393	A0A0J9YJ57	A0A0J9YJ57	428	26.4161	S	2	229	___1	0.999999	1.1583e-19	169.46	154.6	166.48	0.39351	97565000		si:dkey-207j16.2	FGRGFFKIRGNKMTGSAPSLAEGEQKGTEHL	MTGS(1)APSLAEGEQK	622	UID623	1;2
A0A0J9YJ57;A0A2R8Q2V5;H0WFE9;A0A2R8PYM0;Q5RG05	431;431;396;396;396	A0A0J9YJ57	A0A0J9YJ57	431	22.0581	S	2	229	___1	0.999628	5.56739e-05	113.76	96.661	113.76	0.32514	6352100		si:dkey-207j16.2	GFFKIRGNKMTGSAPSLAEGEQKGTEHLDLA	MTGSAPS(1)LAEGEQK	623	UID624	1;2
A0A0J9YJ57;A0A2R8Q2V5;H0WFE9;A0A2R8PYM0;Q5RG05	517;517;482;482;482	A0A0J9YJ57	A0A0J9YJ57	517	25.6863	S	2	229	___1	1	1.26255e-15	176.05	147.65	176.05	-1.8416	53996000		si:dkey-207j16.2	ATAGPRLGWSRDLQRSNNNELNSAFSRWSKE	S(1)NNNELNSAFSR	624	UID625	1
A0A0J9YJ57;A0A2R8Q2V5	376;376	A0A0J9YJ57	A0A0J9YJ57	376	21.1504	S	2	229	___1	0.743007	0.00591888	63.76	43.333	63.76	-0.63168	2327600			DSVSEVQQSERSPLTSSNEDEASKNRGFPSI	SPLT(0.128)S(0.743)S(0.128)NEDEAS(0.001)K	625	UID626	1
A0A0J9YJ57;A0A2R8Q2V5	377;377	A0A0J9YJ57	A0A0J9YJ57	377	25.6837	S	2	229	___1	0.928593	4.01744e-51	207.52	134.09	207.52	1.501	53898000			SVSEVQQSERSPLTSSNEDEASKNRGFPSIS	SPLT(0.001)S(0.071)S(0.929)NEDEASK	626	UID627
A0A0J9YJ57;A0A2R8Q2V5;H0WFE9;A0A2R8PYM0;Q5RG05	482;482;447;447;447	A0A0J9YJ57	A0A0J9YJ57	482	28.274	S	2	229	___1	0.992798	0	334.04	284.58	298.1	1.7585	326050000		si:dkey-207j16.2	SKGIMKLFGRMKRSQSTSSDLDDSPDSEFQR	SQS(0.993)T(0.007)SSDLDDSPDSEFQR	627	UID628	1;2
A0A0J9YJ57;A0A2R8Q2V5;H0WFE9;A0A2R8PYM0;Q5RG05	490;490;455;455;455	A0A0J9YJ57	A0A0J9YJ57	490	20.1209	S	2	229	___1	0.6684	9.40347e-05	91.457	68.539	91.457	0.23386	1140200		si:dkey-207j16.2	GRMKRSQSTSSDLDDSPDSEFQRGGVRATAG	SQS(0.012)T(0.103)S(0.103)S(0.103)DLDDS(0.668)PDS(0.012)EFQR	630	UID631	1
A0A0R4ITL0;A0A0R4IXD4;A0A0J9YJB3;A0A0R4IKB5	56;56;56;81	A0A0R4ITL0	A0A0R4ITL0	56	19.9812	S	3	231	___1	0.807838	0.000488644	77.754	61.501	56.882	0.81468	3749300			EAEEKHHVKREEETQSETEDSFVIERTVSGF	REEET(0.04)QS(0.808)ET(0.149)EDS(0.003)FVIER	632	UID633	1
A0A0N4SUF6;A0A0J9YJC0;A0A0J9YJB5;A0A0N4SU77;A0A0R4IKC7;A0A0N4SU27;A0A0R4IZN1;A9JSZ8	125;183;183;312;337;336;337;336	A0A0N4SUF6	A0A0N4SUF6	125	22.7739	S	3	232	___1	0.977672	0.0166588	45.014	11.066	45.014	-2.2273	7172000		btr25	SSLHRPTDTRNWPEISLKTQENLETLRRAFS	PT(0.011)DT(0.011)RNWPEIS(0.978)LK	633	UID634	1
A0A0J9YJC7;E7F4B2	303;324	A0A0J9YJC7	A0A0J9YJC7	303	25.2241	S	2	233	___1	1	1.60896e-181	282.93	245.14	282.93	-1.0098	54281000		rapgef1b	RQQQDFDVDLLQRRFSGGSQSYDGESPRLSP	RFS(1)GGSQSYDGESPR	634	UID635	1
A0A0J9YJC7;E7F4B2	306;327	A0A0J9YJC7	A0A0J9YJC7	306	21.4759	S	3	233	___1	0.569777	0.00216209	55.437	42.588	55.437	0.35408	2916700		rapgef1b	QDFDVDLLQRRFSGGSQSYDGESPRLSPCNS	RFS(0.419)GGS(0.57)QS(0.011)YDGESPR	635	UID636	1
A0A0J9YJC7;E7F4B2	308;329	A0A0J9YJC7	A0A0J9YJC7	308	22.881	S	2	233	___1	0.999913	5.69231e-12	151.99	119.06	151.99	-0.83742	7724700		rapgef1b	FDVDLLQRRFSGGSQSYDGESPRLSPCNSMG	FSGGSQS(1)YDGESPR	636	UID637	1
A0A0J9YJC7	249	A0A0J9YJC7	A0A0J9YJC7	249	21.3745	S	2	233	___1	1	0.0159525	55.452	35.462	53.569	-0.46024	2718800			APPKPPLPGPKLAEHSPPALPPKKRQSAPSP	LAEHS(1)PPALPPK	637	UID638	1
A0A0J9YJC7;E7F4B2	328;349	A0A0J9YJC7	A0A0J9YJC7	328	25.6243	S	2	233	___1	1	5.9519e-194	292.26	243.69	184.24	0.86791	720480000		rapgef1b	SPRLSPCNSMGKLSKSDEQLSSLERDSGQCS	S(1)DEQLSSLER	638	UID639	1
A0A0J9YJC7;E7F4B2	442;463	A0A0J9YJC7	A0A0J9YJC7	442	27.6115	S	2	233	___1	1	9.52971e-41	206.32	178.35	206.32	-0.29191	205060000		rapgef1b	GNSVLPPALPQKKRRSAPIISAYPLYERLPS	S(1)APIISAYPLYER	639	UID640	1
A0A0J9YJJ8;A0A2R8QTG3	45;368	A0A0J9YJJ8	A0A0J9YJJ8	45	24.1638	S	2	234	___1	1	1.66426e-290	319.45	288.59	319.45	1.3006	22574000			QSTENRISVLKPGYQSPGILGGTPAFLPNPR	PGYQS(1)PGILGGTPAFLPNPR	640	UID641	1
A0A0J9YJJ8;A0A2R8QTG3;A0A2R8RV27;A0A2R8QU90;A0A0R4IKI3	109;432;440;440;441	A0A0J9YJJ8;A0A2R8RV27	A0A0J9YJJ8	109	28.7589	S	3	234;741	___1	1	2.82333e-12	173.04	161.33	49.333	1.0765	498020000			CFRNPTQGINPVFSKSMDNLNELRPKTVDII;RSKNPTQGINPVFSKSMDNLNELRPKTVDII	S(1)MDNLNELRPK	641	UID642	1
A0A0J9YJK2;Q01704	77;62	A0A0J9YJK2	A0A0J9YJK2	77	21.0941	S	2	235	___1	0.565797	0.0195036	51.276	38.317	51.276	-0.84464	2238500	Homeobox protein MSH-D	msxd	SCGSAGIPKHFMLQTSPVKSESPEPDDCTSW	HFMLQT(0.434)S(0.566)PVK	642	UID643	1
A0A0J9YJL3	332	A0A0J9YJL3	A0A0J9YJL3	332	20.6378	S	2	236	___1	0.96933	0.0218816	64.42	26.862	64.42	0.51881	1631500			FRTSFRKGSVRGIASSFARSSFNPSFRRRSQ	GIAS(0.031)S(0.969)FAR	643	UID644	1
A0A0J9YJL9;E9QHT2	71;92	A0A0J9YJL9	A0A0J9YJL9	71	21.4378	S	3	237	___1	1	0.0013235	65.092	54.276	65.092	-1.5829	2840700		si:ch211-103a14.2	IEQLEEKRHRLERQISQDVKLEPEILVRAKQ	QIS(1)QDVKLEPEILVR	644	UID645	1
A0A0J9YJL9;E9QHT2	37;58	A0A0J9YJL9	A0A0J9YJL9	37	20.6428	S	2	237	___1	0.884128	0.0159159	76.827	35.881	76.827	0.43699	1637200		si:ch211-103a14.2	MDGKYKEIAEELLARSLTDSDMRCAPYEFPE	S(0.884)LT(0.116)DSDMR	645	UID646	1
A0A0J9YJL9;E9QHT2	93;114	A0A0J9YJL9	A0A0J9YJL9	93	27.2742	S	2	237	___1	0.998465	5.37851e-20	187.58	137.86	187.58	0.23343	162310000		si:ch211-103a14.2	PEILVRAKQDFMKVDSTADLEYLKDSQEDTV	VDS(0.998)T(0.002)ADLEYLK	646	UID647	1
A0A0J9YJM5;A0A0R4I9T5;A0A2R8Q6F1;A0A0R4IG89	47;44;59;104	A0A0J9YJM5	A0A0J9YJM5	47	24.9513	S	2	238	___1	1	1.20141e-204	283.82	253.8	283.82	1.6665	32440000			KKSRSKSKLSSRKAFSLEENQLEQSKSLCRQ	AFS(1)LEENQLEQSK	647	UID648	1
A0A0J9YJN1;A5PN48	407;407	A0A0J9YJN1	A0A0J9YJN1	407	27.0099	S	2	239	___1	0.997134	9.61475e-74	189.34	168.38	189.34	-0.20198	153900000		brd3b	EMKFAKMPDEPAEPSSPNAVSATAVVSKSTG	MPDEPAEPS(0.003)S(0.997)PNAVSATAVVSK	649	UID650	1
A0A0J9YJN1;A5PN48;A0A0R4IRB1	567;544;142	A0A0J9YJN1;A0A0R4IRB1	A0A0J9YJN1	567	22.4584	S	2	239;952	___1	0.999983	2.18587e-18	138.77	126.9	138.77	0.6227	7816500		brd3b	RQAKKGGKPGAANYESDEEESLPMSYDEKRQ	PGAANYES(1)DEEESLPMSYDEK	650	UID651	1
A0A0J9YJN1;A5PN48	246;246	A0A0J9YJN1	A0A0J9YJN1	246	29.4608	S	2	239	___1	0.999987	3.3275e-27	196.16	143.68	153.34	-0.03817	1085900000		brd3b	TTTPTTCAITASRSESPTAMLESKHSKVISR	SES(1)PTAMLESK	653	UID654	1
A0A0M3HEL3	618	A0A0M3HEL3	A0A0M3HEL3	618	21.5503	S	2	240	___1	0.99999	2.44831e-15	141	129.72	141	0.70193	3071100			SSSERKLSFTHRTSKSVDACNPSPSSDQSDP	S(1)VDACNPSPSSDQSDPETR	655	UID656	1
A0A0M3HEN7;A0A286YBM7	934;934	A0A0M3HEN7	A0A0M3HEN7	934	22.5558	S	2	241	___1	1	2.04491e-16	149.35	122.88	149.35	0.88892	6165400			NILSGKEFGVQKSVRSVGNATTSEVNIQDKS	S(1)VGNATTSEVNIQDK	656	UID657	1
A0A0N4STN4	369	A0A0N4STN4	A0A0N4STN4	369	24.9446	S	3	243	___1	0.859146	4.54153e-22	147.9	127.16	147.9	0.31477	32291000			PAVKAVVPSKDITLTSDEEAEDSPVHQQKAI	DIT(0.002)LT(0.139)S(0.859)DEEAEDSPVHQQK	657	UID658	1
A0A0N4STN4	258	A0A0N4STN4	A0A0N4STN4	258	23.74	S	3	243	___1	0.921106	4.11998e-11	103.85	89.239	103.85	-1.0022	14010000			APAAQKRGFISRLFGSSAAETSPDKPESTGS	LFGS(0.921)S(0.079)AAETSPDKPESTGSESVK	658	UID659	1
A0A0N4STN4	485	A0A0N4STN4	A0A0N4STN4	485	20.3333	S	2	243	___1	1	0.00676106	53.995	42.831	53.995	0.18217	1321100			VKKGAFSARDDFSDRSDDGFVLAGLPELPKP	S(1)DDGFVLAGLPELPK	661	UID662	1
A0A0N4STN4	284	A0A0N4STN4	A0A0N4STN4	284	25.9726	S	2	243	___1	1	8.32423e-17	153.95	126.98	85.493	-1.3928	65848000			ESTGSESVKASGKVQSVDEFVPEVGLDRTFL	VQS(1)VDEFVPEVGLDR	662	UID663	1
A0A0N4STP5	300	A0A0N4STP5	A0A0N4STP5	300	22.0791	S	2	244	___1	0.966849	2.57661e-39	184	156.03	123.08	-0.43123	15552000			RFSLFRRGSKKQSEQSMTVSAPASPVHRKQR	QS(0.019)EQS(0.967)MT(0.011)VS(0.107)APAS(0.896)PVHR	664	UID665	1;2
A0A0N4STP5	304	A0A0N4STP5	A0A0N4STP5	304	26.5314	S	3	244	___1	0.868576	2.24122e-08	126.04	114.25	126.04	0.23781	115010000			FRRGSKKQSEQSMTVSAPASPVHRKQRPVSM	QSEQS(0.001)MT(0.055)VS(0.869)APAS(0.075)PVHR	665	UID666	1;2
A0A0N4STP5	308	A0A0N4STP5	A0A0N4STP5	308	25.6745	S	2	244	___1	0.999632	1.75746e-58	207.55	184.86	207.55	-1.4582	124500000			SKKQSEQSMTVSAPASPVHRKQRPVSMSSFS	QSEQSMTVSAPAS(1)PVHR	666	UID667	1;2
A0A0N4STP5	266	A0A0N4STP5	A0A0N4STP5	266	21.3771	S	2	244	___1	0.999985	0.0249754	62.463	21.967	62.463	0.32695	2723600			VSPISPVSLPPSPTRSEIFYHGKEKSLREKD	S(1)EIFYHGK	667	UID668	1
A0A0N4STP5	262	A0A0N4STP5	A0A0N4STP5	262	26.0135	S	2	244	___1	0.890756	1.52529e-278	315.93	286.64	235.21	-0.20045	178060000			VISPVSPISPVSLPPSPTRSEIFYHGKEKSL	VIS(0.989)PVS(0.011)PISPVS(0.006)LPPS(0.891)PT(0.103)R	670	UID671	1;2
B0R193;Q3B7P7;Q7SXA3;A0A0N4STS4;A0A2R8RR55;B0R189;F1QHN6;A0A0N4SUD2	20;20;20;20;20;20;20;20	B0R193	B0R193	20	22.5708	S	2	245	___1	0.980932	4.36023e-18	147.35	119.87	147.35	-0.1874	6230000		ubb;uba52;rps27a;si:ch211-202a12.4	VKTLTGKTITLEVEPSDTIENVKAKIQDKEG	TITLEVEPS(0.981)DT(0.019)IENVK	671	UID672	1
B0R193;Q3B7P7;Q7SXA3;A0A0N4STS4;A0A2R8RR55;B0R189;F1QHN6;A0A0N4SUD2	57;57;57;57;57;57;57;57	B0R193	B0R193	57	24.7074	S	2	245	___1	0.999726	0.00120105	115.41	84.799	115.41	-2.1133	27395000		ubb;uba52;rps27a;si:ch211-202a12.4	RLIFAGKQLEDGRTLSDYNIQKESTLHLVLR	TLS(1)DYNIQK	672	UID673	1
A0A0N4SU43;A0A0N4STP0	837;152	A0A0N4SU43	A0A0N4SU43	837	25.3023	S	3	248	___1	1	2.60263e-29	137.42	126.42	137.42	1.6708	49647000			PECEGVGGDPDSEIISEEDGHEEKNPLEPYQ	PAPECEGVGGDPDSEIIS(1)EEDGHEEK	673	UID674	1
A0A0N4SU43	100	A0A0N4SU43	A0A0N4SU43	100	22.4371	S	2	248	___1	1	0.0183663	108.57	66.283	108.57	-0.38926	5678600			ETPESCTDAAKPKSKSPPKVPQKRSGSHEQK	S(1)PPKVPQK	674	UID675	1
A0A0N4SU43	459	A0A0N4SU43	A0A0N4SU43	459	20.7688	S	3	248	___1	0.511872	9.1525e-05	72.898	65.306	58.974	-0.33963	3243300			ESSEKETKTIKTPEQSQEEGIQLEEGTDGSV	T(0.051)IKT(0.437)PEQS(0.512)QEEGIQLEEGTDGSVVK	675	UID676	1
A0A0N4SU43	313	A0A0N4SU43	A0A0N4SU43	313	24.9584	S	2	248	___1	1	0.000151151	121.29	65.738	59.426	0.73403	265960000			TRVGLYLSPRVEGIHSPPKYDEPVPKRLKRT	VEGIHS(1)PPK	676	UID677	1
A0A0N4SUC0	285	A0A0N4SUC0	A0A0N4SUC0	285	21.94	S	3	251	___1	0.78232	9.42889e-05	67.951	53.936	67.951	0.90887	4023500			VKEQVTFTKPGSGAESNHVNESPEEAEVLLS	PGS(0.217)GAES(0.782)NHVNES(0.001)PEEAEVLLSK	677	UID678	1
A0A0N4SUG1	83	A0A0N4SUG1	A0A0N4SUG1	83	22.3925	S	2	253	___1	0.540694	2.09706e-57	196.71	167.07	196.71	0.25344	10255000			RAGTATPSQDSVTLESGTPRDDPVCDLSTDA	AGTATPSQDSVT(0.004)LES(0.541)GT(0.455)PR	680	UID681	1;2
A0A0N4SUG1	483	A0A0N4SUG1	A0A0N4SUG1	483	21.249	S	2	253	___1	0.969307	1.2241e-05	103.85	86.572	103.85	1.0884	2492200			RMSGDYVSSAAVRRASIGSSSSSSSCCSSPA	AS(0.969)IGS(0.022)S(0.007)S(0.001)SSSSCCSSPAAR	681	UID682	1
A0A0N4SUG1	239	A0A0N4SUG1	A0A0N4SUG1	239	26.0823	S	2	253	___1	0.843884	3.4302e-28	166.9	136.97	166.9	-0.52415	71049000			EFSTSTIGLKKDMATSTDELQPSIQQSKDLT	DMAT(0.012)S(0.844)T(0.144)DELQPSIQQSK	682	UID683	1
A0A0N4SUG1	444	A0A0N4SUG1	A0A0N4SUG1	444	21.4656	S	2	253	___1	0.964897	0.0165778	87.639	20.47	87.639	-0.025777	2896000			NPTNSSSVDERIDSVSLKDKKVPPATRPKPA	IDS(0.035)VS(0.965)LK	683	UID684	1
A0A0N4SUG1	674	A0A0N4SUG1	A0A0N4SUG1	674	21.2499	S	3	253	___1	0.7253	1.75915e-20	119.32	106.48	42.536	0.67561	2493800			TDPVMGTCKIGNTQASPGSEASSQEVSDVFH	IGNT(0.22)QAS(0.725)PGS(0.023)EAS(0.013)S(0.013)QEVS(0.005)DVFHSAEE	684	UID685	1
A0A0N4SUG1	690	A0A0N4SUG1	A0A0N4SUG1	690	26.2118	S	3	253	___1	0.999964	1.607e-44	158.5	140.36	97.506	-2.2245	112940000			PGSEASSQEVSDVFHSAEE____________	IGNTQASPGSEASSQEVSDVFHS(1)AEE	688	UID689	1
A0A0N4SUG1	304	A0A0N4SUG1	A0A0N4SUG1	304	26.8236	S	2	253	___1	1	9.45612e-111	250.52	218.89	250.52	0.36462	132560000			TTYTIVPQKSLEKLHSLEIEMTLEPKVDCKP	LHS(1)LEIEMTLEPK	689	UID690	1
A0A0N4SUG1	470	A0A0N4SUG1	A0A0N4SUG1	470	26.9977	S	2	253	___1	1	2.62034e-07	141.06	114.62	128.68	-0.87715	175380000			RPKPASFRVPQHKRMSGDYVSSAAVRRASIG	MS(1)GDYVSSAAVR	690	UID691	1
A0A0N4SUG1	595	A0A0N4SUG1	A0A0N4SUG1	595	23.5556	S	2	253	___1	0.642987	0.000494434	139.86	91.964	139.86	0.71778	12329000			EKLRSFAAPKPYSPSSPSRFAQAVSSAVKRS	PYSPS(0.256)S(0.643)PS(0.101)R	691	UID692	1
A0A0N4SUG1	540	A0A0N4SUG1	A0A0N4SUG1	540	23.0588	S	2	253	___1	1	0.000235366	83.253	58.961	73.848	-1.3439	8737400			PVQWEEEQSQSTSAKSLPQNEEIDAALPEAP	S(1)LPQNEEIDAALPEAPK	692	UID693	1
A0A0N4SUG1	568	A0A0N4SUG1	A0A0N4SUG1	568	29.2697	S	2	253	___1	0.998575	1.24672e-52	201.65	169.39	113.33	0.46896	669660000			EAPKIPPSSFLSRQKSLPTNPAPSLSLEKLR	S(0.999)LPT(0.001)NPAPS(0.032)LS(0.968)LEK	693	UID694	1;2
A0A0N4SUG1	612	A0A0N4SUG1	A0A0N4SUG1	612	28.3181	S	2	253	___1	0.999844	1.15784e-153	276.36	245.88	242.19	0.0042826	468590000			SRFAQAVSSAVKRSQSLSHHAPVQETRTHTL	SQS(1)LSHHAPVQETR	695	UID696	1
A0A0N4SUG9	336	A0A0N4SUG9	A0A0N4SUG9	336	22.835	S	2	254	___1	0.999942	4.94917e-225	295.22	253.87	295.22	0.19517	9175400			TKKSSRKGDHPLQSKSEETALNSLPESVQNG	S(1)EETALNSLPESVQNGENR	696	UID697	1
A0A0N4SUG9	343	A0A0N4SUG9	A0A0N4SUG9	343	21.2214	S	2	254	___1	0.998858	4.1619e-10	126.1	95.77	126.1	1.2563	2445000			GDHPLQSKSEETALNSLPESVQNGENRM___	SEET(0.001)ALNS(0.999)LPESVQNGENR	697	UID698	1
A0A2R8RJG6;F1Q4W5;A0A0N5E8A0;A0A2R8QKK4;A0A2R8Q663	617;626;642;626;642	A0A2R8RJG6	A0A2R8RJG6	617	23.0627	S	3	255	___1	0.990895	0.000207291	66.075	57.426	66.075	-0.96828	8761100		si:ch1073-280h16.1	DAPQKLLPIPDSLPISPDDGEHADIYKLRIR	LLPIPDS(0.009)LPIS(0.991)PDDGEHADIYK	698	UID699	1
A0A2R8RJG6;F1Q4W5;A0A0N5E8A0;A0A2R8QKK4;A0A2R8Q663	343;343;343;343;343	A0A2R8RJG6	A0A2R8RJG6	343	25.5036	S	2	255	___1	0.999702	0.0263878	131.42	83.327	131.42	-0.11843	47572000		si:ch1073-280h16.1	QKATGRSSRGHIRSLSDTGVTQKQKNGGGHR	SLS(1)DTGVTQK	699	UID700
A0A2R8RQD2;A0A0P0CP42	943;943	A0A2R8RQD2	A0A2R8RQD2	943	20.4414	S	2	256	___1	0.550085	2.15543e-05	106.19	89.521	106.19	-0.60363	1423900			SPLVSTPQSSAPLSRSASWEGLATLPTQGSP	S(0.55)AS(0.45)WEGLATLPTQGSPLR	700	UID701	1
E9QCF6;A0A0R3P9B9	688;719	E9QCF6	E9QCF6	688	20.5393	S	2	257	___1	0.533795	0.0117604	49.333	22.196	49.333	3.0903	1523900		rxfp2b	LCRWQRRSATKKDRKSVTSSTIYMETSRNPE	S(0.534)VT(0.437)S(0.028)S(0.001)TIYMETSR	701	UID702	1
A0A0R3P9C0	13	A0A0R3P9C0	A0A0R3P9C0	13	18.8086	S	2	258	___1	0.834357	0.00127389	74.12	61.559	74.12	1.9207	459140			___MSSEFDEETAVISGQEEESRGEEEEEEE	SSEFDEET(0.005)AVIS(0.834)GQEEES(0.161)R	702	UID703
A0A0R4I9A2;A2BE76	203;203	A0A0R4I9A2	A0A0R4I9A2	203	21.9776	S	2	259	___1	0.996946	3.52547e-07	122.14	105.11	122.14	0.6389	8159700	UPF0472 protein C16orf72 homolog		SGAMASISMRSGAPGSPTHLSASSAPSRRRN	S(0.001)GAPGS(0.997)PT(0.002)HLSASSAPSR	703	UID704	1
A0A0R4I9A5;A0A0R4I9G0;Q9DFG8	356;364;364	A0A0R4I9A5	A0A0R4I9A5	356	21.4862	S	2	260	___1	1	3.41204e-12	167.69	65.147	68.214	-3.4899	69959000	Probable E3 ubiquitin-protein ligase makorin-2	mkrn2	ADGRRAEPDKPRKQLSAEGNVRFQNSVRLWD	QLS(1)AEGNVR	704	UID705	1
A0A2R8QE43;A0A0R4I9B0;Q7SXC6	203;204;204	A0A2R8QE43	A0A2R8QE43	203	20.3059	S	2	263	___1	1	0.00163417	79.492	42.645	79.492	2.4902	1296200	SLAIN motif-containing protein-like	zgc:66447	YVSPKKEVVIEHGPESPLKWCRKVLDHPSPA	EVVIEHGPES(1)PLK	706	UID707	1
A0A2R8QE43;A0A0R4I9B0;Q7SXC6	443;444;444	A0A2R8QE43	A0A2R8QE43	443	22.7701	S	2	263	___1	1	3.77307e-15	167.71	139.54	167.71	0.90062	8750800	SLAIN motif-containing protein-like	zgc:66447	PRTSLRSLEAVRNSRSMEANLQSSGNRTSCL	S(1)MEANLQSSGNR	707	UID708	1
A0A0R4I9B8;A0A286Y9X1	234;357	A0A0R4I9B8	A0A0R4I9B8	234	23.6356	S	2	265	___1	0.999997	2.35528e-76	221.85	173.15	221.85	-1.4564	13762000			RLESQSEGRGVERAQSASVESIPEVLEDRDL	AQS(1)ASVESIPEVLEDR	710	UID711	1;2
A0A0R4I9B8;A0A286Y9X1	236;359	A0A0R4I9B8	A0A0R4I9B8	236	22.3924	S	2	265	___1	0.99008	1.10772e-12	136.48	118.02	117	-0.15192	6235200			ESQSEGRGVERAQSASVESIPEVLEDRDLLA	AQS(0.01)AS(0.99)VESIPEVLEDR	711	UID712	1;2
A0A0R4I9B8;A0A286Y9X1	239;362	A0A0R4I9B8	A0A0R4I9B8	239	23.2641	S	2	265	___1	0.999771	2.60509e-05	115.5	100.53	115.5	-0.2605	10804000			SEGRGVERAQSASVESIPEVLEDRDLLADQS	AQSASVES(1)IPEVLEDR	712	UID713	1;2
A0A0R4I9B8;A0A286Y9X1	258;381	A0A0R4I9B8	A0A0R4I9B8	258	23.4904	S	3	265	___1	0.939711	1.0622e-06	88.239	72.647	88.239	-0.50733	11785000			VLEDRDLLADQSDSASVHDMDYVNPRGVRFT	DLLADQS(0.001)DS(0.059)AS(0.94)VHDMDYVNPR	715	UID716	1
A0A0R4I9B8;A0A286Y9X1	1203;1326	A0A0R4I9B8	A0A0R4I9B8	1203	28.8287	S	2	265	___1	0.980518	1.40864e-12	155.86	133.66	147.73	1.2861	508350000			SSYHQSEVSLDRGYTSDSEIYNEHGKSRIPR	GYT(0.018)S(0.981)DS(0.001)EIYNEHGK	718	UID719	1
A0A0R4I9B8;A0A286Y9X1	1663;1790	A0A0R4I9B8	A0A0R4I9B8	1663	24.1257	S	2	265	___1	0.499997	0.000404949	80.632	66.548	80.632	0.032152	18304000			QDMPTPSANGDRTDRSSPVPPSTPPLPTPAK	S(0.5)S(0.5)PVPPSTPPLPTPAK	719	UID720	1
A0A0R4I9B8;A0A286Y9X1	1664;1791	A0A0R4I9B8	A0A0R4I9B8	1664	24.1257	S	2	265	___1	0.561567	0.000404949	80.632	66.548	73.252	-0.94781	29744000			DMPTPSANGDRTDRSSPVPPSTPPLPTPAKK	S(0.44)S(0.562)PVPPS(0.29)T(0.706)PPLPT(0.003)PAK	720	UID721	1;2
A0A2R8PYM4;A0A0R4I9B9;A2BID5-2;A2BID5	425;425;425;425	A0A2R8PYM4	A0A2R8PYM4	425	20.3948	S	2	266	___1	0.996754	3.26732e-05	94.203	57.112	94.203	1.0468	1378600	Ventricular zone-expressed PH domain-containing protein	veph	EKIGDEEVESEVDGASPGPQRRHSLGQAARD	IGDEEVES(0.003)EVDGAS(0.997)PGPQR	721	UID722	1
A2CET0;A0A0R4I9D6	508;508	A2CET0	A2CET0	508	25.7132	S	2	269	___1	1	0.00188448	89.356	56.724	70.488	0.47006	55011000		sympk	LGQAISVVGASAAYKSPIIEEAPQIKKLPEP	S(1)PIIEEAPQIK	722	UID723	1
F1QVM8;A0A0R4I9E0	1511;1511	F1QVM8	F1QVM8	1511	19.4157	S	2	270	___1	0.979754	0.000722654	87.18	69.315	87.18	1.3233	699390		cep350	DCASIATEYSVKFDDSMTEDDIEERSFRSLL	FDDS(0.98)MT(0.02)EDDIEER	723	UID724	1
F1QVM8;A0A0R4I9E0	967;967	F1QVM8	F1QVM8	967	21.8297	S	2	270	___1	0.998712	0.000438726	106.17	82.706	106.17	-2.708	3727400		cep350	VQGGSNGPWEELAKGSPHSVINIFTKNMGYG	GS(0.999)PHS(0.001)VINIFTK	724	UID725	1
F1QVM8;A0A0R4I9E0	1416;1416	F1QVM8	F1QVM8	1416	23.186	S	2	270	___1	0.965371	8.2185e-09	109.23	94.613	99.021	-1.0624	12391000		cep350	HTDSWKSEMSPERHQSPSEVETPPDSLSESI	HQS(0.965)PS(0.035)EVETPPDSLSESIPSR	725	UID726	1;2
F1QVM8;A0A0R4I9E0	2237;2278	F1QVM8	F1QVM8	2237	23.4914	S	2	270	___1	0.999869	2.83186e-90	231.58	176.88	231.58	-1.4109	11793000		cep350	SADVGESMRLTESNLSPVEVSKHIDYPSARK	LTESNLS(1)PVEVSK	726	UID727	1
F1QVM8;A0A0R4I9E0	654;654	F1QVM8	F1QVM8	654	25.0843	S	2	270	___1	0.998434	9.76403e-06	152.47	111.97	152.47	-0.31568	35574000		cep350	NGSQQPRPVYQPSGESDKENKRHDRPQSATS	PVYQPS(0.002)GES(0.998)DK	727	UID728	1
F1QVM8;A0A0R4I9E0	1206;1206	F1QVM8	F1QVM8	1206	23.7981	S	3	270	___1	0.825443	0.0041278	62.528	56.686	56.205	1.776	14586000		cep350	SSSSSSSAVRAKSNPSPHTQSPGRTEHRTTA	S(0.174)NPS(0.825)PHTQSPGR	728	UID729	1
F1QVM8;A0A0R4I9E0	1029;1029	F1QVM8	F1QVM8	1029	23.3667	S	3	270	___1	1	5.93134e-14	119.8	107.61	119.8	0.56897	21555000		cep350	DFISSRASSQSASKRSPNGLSNGLGHFSPPD	S(1)PNGLSNGLGHFS(1)PPDDVLSGR	729	UID730	1;2
F1QVM8;A0A0R4I9E0	1041;1041	F1QVM8	F1QVM8	1041	21.5656	S	3	270	___1	0.99963	5.93134e-14	119.8	107.61	119.8	0.56897	13842000		cep350	SKRSPNGLSNGLGHFSPPDDVLSGRSAYSNR	S(1)PNGLSNGLGHFS(1)PPDDVLSGR	730	UID731	1;2
F1QVM8;A0A0R4I9E0	484;484	F1QVM8	F1QVM8	484	26.0329	S	2	270	___1	0.999998	1.15604e-218	303.31	271.83	303.31	0.77112	68656000		cep350	ETAGPSMSAGSDRRKSPVTDLLSADIRGILD	S(1)PVTDLLSADIR	731	UID732	1
A0A0R4I9F0;A0A2R8Q655;E9QFG1	348;348;348	A0A0R4I9F0	A0A0R4I9F0	348	22.3263	S	2	271	___1	0.96018	3.48022e-33	180.85	153.44	180.85	0.084616	5258700		lrch1	PMTNITEEEGLSKDDSSEHISGLTGDRSSSE	DDS(0.96)S(0.04)EHISGLTGDR	732	UID733	1
A0A0R4I9F0;A0A2R8Q655;E9QFG1	378;378;378	A0A0R4I9F0	A0A0R4I9F0	378	24.619	S	2	271	___1	0.861152	2.62322e-09	154.28	116.94	154.28	0.55276	25766000		lrch1	ESLKDHLSYRDSALSSPFVNYIKGRGADFDE	DSALS(0.139)S(0.861)PFVNYIK	735	UID736	1
A0A0R4I9F0;A0A2R8Q655	575;538	A0A0R4I9F0	A0A0R4I9F0	575	21.7417	S	2	271	___1	0.989835	4.96718e-05	100.35	85.477	100.35	0.63788	8424400			LPLTQAPPTDRDTPPSPAEGDMPSSVFFRTH	DT(0.01)PPS(0.99)PAEGDMPSSVFFR	736	UID737	1
A0A0R4I9F0;A0A2R8Q655;E9QFG1	292;292;292	A0A0R4I9F0	A0A0R4I9F0	292	26.3075	S	3	271	___1	0.859213	2.49561e-10	130.01	114.62	130.01	-0.46793	83054000		lrch1	LPVTDRLSLTRPSNGSTEDIDQHKKLDSDSG	LSLT(0.037)RPS(0.024)NGS(0.859)T(0.079)EDIDQHK	738	UID739	1
A0A0R4I9F0;A0A2R8Q655;E9QFG1	532;495;495	A0A0R4I9F0	A0A0R4I9F0	532	21.9687	S	2	271	___1	0.867358	0.000375873	92.593	76.709	92.593	0.041701	14875000		lrch1	CENQITMNEEKTPVSSPTLNSPPFGLKPRSA	T(0.981)PVS(0.144)S(0.867)PT(0.008)LNSPPFGLK	740	UID741	1;2
A0A0R4I9F1;A0A2R8QIK6;B0UYT1	77;77;77	A0A0R4I9F1	A0A0R4I9F1	77	21.7463	S	2	272	___1	1	7.80681e-94	246.18	210.22	109.83	-1.3894	67325000		ccser1	SLFRTPSLSFHSKRNSDPIQLNLDNRTQGTD	RNS(1)DPIQLNLDNR	743	UID744	1
A0A0R4I9F1;A0A2R8QIK6;B0UYT1	68;68;68	A0A0R4I9F1	A0A0R4I9F1	68	23.6228	S	2	272	___1	0.999859	0.000453431	140.48	97.175	140.48	1.1034	12917000		ccser1	SSSSTSKRRSLFRTPSLSFHSKRNSDPIQLN	TPS(1)LSFHSK	744	UID745	1
A0A0R4I9G1	388	A0A0R4I9G1	A0A0R4I9G1	388	25.6477	S	2	275	___1	0.851744	1.29604e-12	168.02	95.137	113.77	0.48996	58881000			DDCSPWQRRTNITPPSNSPKDKDLHTTEV__	TNIT(1)PPS(0.852)NS(0.148)PK	745	UID746	1;2
A0A0R4I9H3;F1QCS8;Q6TEN6	241;241;238	A0A0R4I9H3	A0A0R4I9H3	241	22.4739	S	2	276	___1	0.647569	0.000680195	88.092	45.304	88.092	-1.4232	5825200	WD repeat-containing protein 91	wdr91	VQHMDRLGDTELDLVSSQRNVNMATPSRNFF	LGDTELDLVS(0.648)S(0.352)QR	748	UID749	1
A0A0R4I9H3;F1QCS8;Q6TEN6	277;277;274	A0A0R4I9H3	A0A0R4I9H3	277	27.8221	S	2	276	___1	0.819898	1.72834e-41	192.65	166.71	164.15	-0.18744	237290000	WD repeat-containing protein 91	wdr91	QGRRAPGRTAPGPQSSPTQSALGRKDAAASM	TAPGPQS(0.171)S(0.82)PT(0.008)QSALGR	749	UID750	1
A0A0R4IN30;A0A0R4I9H8;Q32LV0;A0A0R4IB91;A0A0R4IKK9	71;245;283;286;283	A0A0R4IN30	A0A0R4IN30	71	22.8012	S	2	277	___1	0.999008	2.50125e-07	131.35	93.175	131.35	-0.60013	7308600	Mitogen-activated protein kinase	mapk10	YIDQWNKVIEQLGTPSPEFMKKLQPTVRNYV	VIEQLGT(0.001)PS(0.999)PEFMK	750	UID751	1
A0A0R4IKY8;A0A0R4IE97;A0A0R4I9I7;A0A286Y8W3;Q1LWL6	162;163;928;929;149	A0A0R4IKY8	A0A0R4IKY8	162	21.713	S	2	278	___1	0.959068	9.30275e-12	166.04	136.56	166.04	-0.27913	3437600	Genetic suppressor element 1	gse1	REVESVPHGVSRDRLSSEAASAQEKGGPTVP	DRLS(0.959)S(0.041)EAASAQEK	751	UID752	1
A0A0R4IKY8;A0A0R4IE97;A0A0R4I9I7;A0A286Y8W3;Q1LWL6	578;579;1344;1345;565	A0A0R4IKY8	A0A0R4IKY8	578	20.2721	S	2	278	___1	1	0.0010659	69.729	52.293	69.729	-1.8146	1266200	Genetic suppressor element 1	gse1	DRDSHPLLGAPPPLISPKHQHKDHAPPPPTT	DSHPLLGAPPPLIS(1)PK	752	UID753	1
A0A0R4IKY8;A0A0R4IE97;A0A0R4I9I7;A0A286Y8W3;Q1LWL6	851;852;1617;1618;838	A0A0R4IKY8	A0A0R4IKY8	851	20.0371	S	2	278	___1	0.873661	0.0170825	40.727	27.136	40.727	0.77664	1075900	Genetic suppressor element 1	gse1	PTPLLTRFTPEDMNNSPELEDKKRFLTIFSL	FT(0.126)PEDMNNS(0.874)PELEDK	753	UID754	1
A0A0R4IKY8;A0A0R4IE97;A0A0R4I9I7;A0A286Y8W3;Q1LWL6	20;20;786;786;7	A0A0R4IKY8	A0A0R4IKY8	20	20.9911	S	2	278	___1	0.957634	0.000832191	85.536	63.061	84.718	4.3137	10912000	Genetic suppressor element 1	gse1	KAPLYYLPGMSHEPKSPSLGMISTATRTTAT	S(0.958)PS(0.042)LGMISTATR	754	UID755	1
A0A0R4I9N0	6	A0A0R4I9N0	A0A0R4I9N0	6	22.7094	S	3	281	___1	0.695715	3.27542e-07	77.065	61.643	45.803	0.40103	6858400			__________MADRDSGSEHGGFATGPGAGP	ADRDS(0.696)GS(0.303)EHGGFAT(0.001)GPGAGPMHPGAASR	757	UID758	1
A0A0R4I9N8;E7F7T1	5;5	A0A0R4I9N8	A0A0R4I9N8	5	22.6532	S	2	283	___1	0.786878	0.000186593	85.457	70.485	85.457	0.69327	6596100		ppp1r1b	___________MDPSSPSEGPVEPKERRKIQ	MDPS(0.198)S(0.787)PS(0.015)EGPVEPK	759	UID760	1
A0A0R4I9P1;A0A0R4IGK1;A0A0R4IQQ6;A2BIL7	1348;1348;1348;1348	A0A0R4I9P1	A0A0R4I9P1	1348	22.464	S	2	284	___1	0.5	0.00391202	69.01	52.437	49.5	-0.51017	5785300	Tyrosine-protein kinase BAZ1B	baz1b	TSPKSSAKPKSRAAPSSPVDIDELVRQSSKP	AAPS(0.5)S(0.5)PVDIDELVR	760	UID761	1
A0A0R4I9P1;A0A0R4IGK1;A0A0R4IQQ6;A2BIL7	1349;1349;1349;1349	A0A0R4I9P1	A0A0R4I9P1	1349	27.2114	S	2	284	___1	0.884696	0.00298146	69.01	52.437	68.034	0.85684	155400000	Tyrosine-protein kinase BAZ1B	baz1b	SPKSSAKPKSRAAPSSPVDIDELVRQSSKPP	AAPS(0.115)S(0.885)PVDIDELVR	761	UID762	1
A0A0R4I9P1;A0A0R4IGK1;A0A0R4IQQ6;A2BIL7	350;350;350;350	A0A0R4I9P1	A0A0R4I9P1	350	22.4524	S	3	284	___1	0.984296	9.68146e-05	79.514	60.795	79.514	0.92151	5739000	Tyrosine-protein kinase BAZ1B	baz1b	KGDKKKNKDSQNIPLSPTIWSHMQVKKVNGS	DSQNIPLS(0.984)PT(0.015)IWS(0.001)HMQVK	762	UID763	1
A0A0R4I9P1;A0A0R4IGK1;A0A0R4IQQ6;A2BIL7	973;973;973;973	A0A0R4I9P1	A0A0R4I9P1	973	23.3031	S	3	284	___1	0.995661	3.82055e-05	49.073	32.135	49.073	0.10429	10350000	Tyrosine-protein kinase BAZ1B	baz1b	KKEEETEDGEKEDEGSIISASNDISQQGAPS	EDEGS(0.996)IIS(0.002)AS(0.002)NDIS(0.001)QQGAPSHESSIETTVPK	763	UID764	1
A0A0R4I9P1;A0A0R4IGK1;A0A0R4IQQ6;A2BIL7	976;976;976;976	A0A0R4I9P1	A0A0R4I9P1	976	24.1485	S	3	284	___1	0.656802	8.96213e-07	56.729	45.474	56.729	0.94551	18596000	Tyrosine-protein kinase BAZ1B	baz1b	EETEDGEKEDEGSIISASNDISQQGAPSHES	EDEGS(0.116)IIS(0.657)AS(0.093)NDIS(0.113)QQGAPS(0.006)HES(0.003)S(0.003)IET(0.005)T(0.005)VPK	764	UID765	1
A0A0R4I9P1;A0A0R4IGK1;A0A0R4IQQ6;A2BIL7	378;378;378;378	A0A0R4I9P1	A0A0R4I9P1	378	24.485	S	2	284	___1	1	6.75908e-39	205.27	173.84	205.27	-0.83607	34165000	Tyrosine-protein kinase BAZ1B	baz1b	NGSPLKMKNSGTSKKSDEENVLGTPKSSKKQ	KS(1)DEENVLGTPK	766	UID767	1
A0A0R4I9P1;A0A0R4IGK1;A0A0R4IQQ6;A2BIL7	310;310;310;310	A0A0R4I9P1	A0A0R4I9P1	310	21.957	S	2	284	___1	0.984869	0.02453	85.958	28.61	85.958	0.82272	4071100	Tyrosine-protein kinase BAZ1B	baz1b	DPHKFLAENPSTKRKSLSSPEGKPRKRLKNV	S(0.985)LS(0.015)SPEGKPR	767	UID768	1
A0A0R4I9P1;A0A0R4IGK1;A0A0R4IQQ6;A2BIL7	312;312;312;312	A0A0R4I9P1	A0A0R4I9P1	312	24.9788	S	2	284	___1	0.823598	1.705e-07	164.66	63.203	164.66	0.4592	33065000	Tyrosine-protein kinase BAZ1B	baz1b	HKFLAENPSTKRKSLSSPEGKPRKRLKNVET	S(0.176)LS(0.824)SPEGKPR	768	UID769	1
Q1LWS2;A0A0R4I9Q9	53;53	Q1LWS2	Q1LWS2	53	22.914	S	2	285	___1	1	0.000600147	138.25	88.139	138.25	0.39264	7903000		hcls1	WGAKTIEGSGRKEHISIADLRQNVSREHEVV	EHIS(1)IADLR	769	UID770	1
Q1LWS2;A0A0R4I9Q9	102;102	Q1LWS2	Q1LWS2	102	25.4286	S	3	285	___1	1	4.41936e-103	215.34	197.4	215.34	-1.2038	59317000		hcls1	FGVEKDRMDKGALGHSYVAEVEQHSSQTDAA	GALGHS(1)YVAEVEQHSSQTDAAK	770	UID771	1
Q1LWS2;A0A0R4I9Q9	112;112	Q1LWS2	Q1LWS2	112	23.2922	S	3	285	___1	0.578739	3.38064e-12	107.17	89.348	107.17	-0.31126	10272000		hcls1	GALGHSYVAEVEQHSSQTDAAKGFGGKFGVQ	GALGHSYVAEVEQHS(0.237)S(0.579)QT(0.185)DAAK	771	UID772	1
Q1LWS2;A0A0R4I9Q9	342;342	Q1LWS2	Q1LWS2	342	25.5008	S	2	285	___1	0.634778	5.45927e-32	186.42	151.41	186.42	-0.012714	47481000		hcls1	ESPSSSYEKPQAFEGSSVGAGNLKACFENMA	PQAFEGS(0.635)S(0.365)VGAGNLK	772	UID773	1
Q1LWS2;A0A0R4I9Q9	343;343	Q1LWS2	Q1LWS2	343	23.3757	S	2	285	___1	0.854232	1.49924e-06	125.61	97.285	125.61	0.16202	10884000		hcls1	SPSSSYEKPQAFEGSSVGAGNLKACFENMAK	PQAFEGS(0.146)S(0.854)VGAGNLK	773	UID774	1
Q1LWS2;A0A0R4I9Q9	403;403	Q1LWS2	Q1LWS2	403	22.1273	S	2	285	___1	1	1.96921e-05	147.72	114.75	147.72	-0.76193	491600000		hcls1	RKQEEQSQHVEEEKQSPPPVPVSQKPQQEFR	QS(1)PPPVPVSQK	774	UID775	1
A0A0R4I9R5	237	A0A0R4I9R5	A0A0R4I9R5	237	20.2977	S	2	286	___1	0.96017	0.000113443	87.287	70.888	87.287	0.35807	1288900			HTPEVSPQTRRRARASLSDLSSLDDVEQLTV	AS(0.96)LS(0.04)DLSSLDDVEQLTVR	776	UID777	1
A0A0R4I9S3	327	A0A0R4I9S3	A0A0R4I9S3	327	23.8474	S	3	287	___1	0.933535	0.000111545	108.77	86.553	108.77	-1.8345	15093000			TQAKALKPSADEHSLSDKENEELPKHIWKTE	ALKPSADEHS(0.066)LS(0.934)DK	777	UID778	1
A0A0R4I9U3;B5MF71;B5MF72	102;328;328	A0A0R4I9U3	A0A0R4I9U3	102	23.7004	S	2	289	___1	0.504837	4.7023e-05	119.39	87.056	119.39	0.56374	23295000		camk1db	NATAVIRHMRRLQLGSSMDSSQHRKQNPTSM	LQLGS(0.505)S(0.49)MDS(0.005)S(0.001)QHR	779	UID780	1
A0A0R4I9U3;B5MF71;B5MF72	103;329;329	A0A0R4I9U3	A0A0R4I9U3	103	23.7004	S	2	289	___1	0.805062	0.000687713	77.597	57.938	77.185	-0.90249	16325000		camk1db	ATAVIRHMRRLQLGSSMDSSQHRKQNPTSMP	LQLGS(0.157)S(0.805)MDS(0.031)S(0.006)QHR	780	UID781	1
A0A0R4I9U3;B5MF71;B5MF72	121;347;347	A0A0R4I9U3	A0A0R4I9U3	121	23.6583	S	3	289	___1	0.499998	0.00286792	76.728	55.097	76.728	-1.3111	13239000		camk1db	SSQHRKQNPTSMPGKSQSVDVSSVHRND___	S(0.5)QS(0.5)VDVSSVHR	781	UID782	1
A0A0R4I9U3;B5MF71;B5MF72	123;349;349	A0A0R4I9U3	A0A0R4I9U3	123	25.641	S	2	289	___1	0.999893	2.95247e-61	227.48	188.68	227.48	-1.0506	65565000		camk1db	QHRKQNPTSMPGKSQSVDVSSVHRND_____	SQS(1)VDVSSVHR	782	UID783	1
A0A0R4I9X4;A0A0R4IPK2;Q9YHZ8;A0A0R4IXU2;A0A0R4IQL7;P26630;P26630-2	44;54;54;44;54;54;54	A0A0R4I9X4	A0A0R4I9X4	44	22.1708	S	2	291	___1	1	0.01499	67.032	17.674	67.032	-0.88238	4721600	Paired box protein Pax-6	pax6b;pax6a	PLPDSTRQKIVELAHSGARPCDISRILQTHA	IVELAHS(1)GAR	783	UID784	1
A0A0R4I9X7	204	A0A0R4I9X7	A0A0R4I9X7	204	21.5717	S	2	292	___1	0.998395	0.0035549	99.973	70.206	94.616	0.42431	3117000			LHQCMSRKSESARSASFSQASRSSLLVGSDS	SAS(0.998)FS(0.002)QASR	784	UID785	1
A0A0R4I9X7	135	A0A0R4I9X7	A0A0R4I9X7	135	19.7381	S	2	292	___1	0.5	0.000125133	107.07	89.672	107.07	0.80672	874520			SEENHHDERSSSISRSLTNELSSSLAPLIGE	S(0.5)LT(0.5)NELSSSLAPLIGER	786	UID787	1
A0A0R4I9X7	217	A0A0R4I9X7	A0A0R4I9X7	217	21.3204	S	2	292	___1	0.983579	0.00212417	76.262	55.422	76.262	0.030066	2618700			SASFSQASRSSLLVGSDSAVQRLTHGFSHCL	SSLLVGS(0.984)DS(0.016)AVQR	787	UID788	1
A0A0R4I9Y1;A0A2U3TW14	237;237	A0A0R4I9Y1	A0A0R4I9Y1	237	21.4898	S	2	293	___1	1	0.000907885	142.97	83.061	142.97	1.9309	2945000			DGEKEESVKRKKRKLSEIGEPAKETEDSTKL	KLS(1)EIGEPAK	788	UID789	1
A0A0R4I9Y1;A0A2U3TW14	138;138	A0A0R4I9Y1	A0A0R4I9Y1	138	25.7495	S	2	293	___1	1	9.43712e-191	285.5	253.43	285.5	0.49347	71168000			SKSKQTSYPSQARSRSHGQHNISTTESGPLS	S(1)HGQHNISTTESGPLSK	789	UID790	1
A0A0R4I9Z5	85	A0A0R4I9Z5	A0A0R4I9Z5	85	21.9706	S	2	294	___1	0.998662	5.40346e-06	113.69	82.813	113.69	-0.28311	4109700			EDEKKHHVKSEKEAQSENEDSLSVEETAAKC	EAQS(0.999)ENEDS(0.001)LSVEETAAK	790	UID791	1
A0A0R4IPU2;A0A0R4IA19	195;224	A0A0R4IPU2	A0A0R4IPU2	195	18.475	S	2	296	___1	0.999939	0.0140007	48.704	34.987	48.704	1.6187	364370			AVSAAPQKSRHWSRASLEAPGPADVSSWRDL	AS(1)LEAPGPADVSSWR	795	UID796	1
A0A0R4IA24	93	A0A0R4IA24	A0A0R4IA24	93	21.2829	S	4	297	___1	0.927722	6.99024e-11	67.809	61.31	67.809	0.37871	2551500			NPPMTFKSENTQPAVSVDGDDQTGHLQQDSL	S(0.002)ENT(0.015)QPAVS(0.928)VDGDDQT(0.054)GHLQQDS(0.002)LQPEHDELQR	796	UID797	1
A0A0R4IA27;F1RB08	177;172	A0A0R4IA27	A0A0R4IA27	177	20.3652	S	3	298	___1	0.999992	5.92218e-10	65.758	54.016	65.758	0.21534	1350600		crtc1a	QSTLNPNPQDAFAGGSQDLQPKQVLLLTMPG	TNSDSALHQSTLNPNPQDAFAGGS(1)QDLQPK	799	UID800	1
A0A0R4IA30;A0A0R4IGB6;A0A0R4IK64;A0A0R4IS28;A0A2R8PVC9;A0A0R4IW62	45;74;67;69;91;91	A0A0R4IA30	A0A0R4IA30	45	21.9026	S	2	299	___1	1	0.000826708	124.1	73.811	124.1	0.083785	3920500			ANGIPQTSQSQNASKSEDQSELVSRLKSLEL	S(1)EDQSELVSR	800	UID801	1
A0A0R4IA30;A0A0R4IGB6;A0A0R4IK64;A0A0R4IS28;A0A2R8PVC9;A0A0R4IA64	128;157;150;152;174;46	A0A0R4IA30	A0A0R4IA30	128	23.1889	S	3	299	___1	1	6.17411e-37	137.46	130.96	63.008	0.60859	9562100			HNGADDEDDDIDLFGSDEEDEEAERIKAERV	VEEHNGADDEDDDIDLFGS(1)DEEDEEAER	801	UID802	1
F1Q5R9;E9QGF5;A0A0R4IA41;E9QIR1;E9QGZ3	335;358;360;335;358	F1Q5R9	F1Q5R9	335	25.2409	S	2	300	___1	0.999994	0.000627238	89.231	70.791	89.231	1.3149	39651000	Eyes absent homolog	eya4	GGGAKARGRGRKNNPSPPPDSDLERVFVWDL	NNPS(1)PPPDSDLER	802	UID803	1
E7F243;A0A0R4IA44;E9QF83	989;1047;1047	E7F243	E7F243	989	20.3636	S	2	301	___1	0.536284	2.79671e-07	117.92	95.718	117.92	0.78409	1349100		phldb2b	GDEHRTRLSDLSGRASSQTNVYLDSIGYQDN	AS(0.536)S(0.418)QT(0.045)NVYLDSIGYQDNGR	803	UID804	1
E7F243;A0A0R4IA44;E9QF83	990;1048;1048	E7F243	E7F243	990	22.9334	S	2	301	___1	0.853538	7.40109e-67	200.21	156.66	142.57	0.34747	8010400		phldb2b	DEHRTRLSDLSGRASSQTNVYLDSIGYQDNG	AS(0.063)S(0.854)QT(0.083)NVYLDSIGYQDNGR	804	UID805	1
E7F243;A0A0R4IA44;E9QF83	528;528;528	E7F243	E7F243	528	22.6418	S	2	301	___1	0.999437	4.3581e-05	154.23	120.31	154.23	0.29287	44577000		phldb2b	KAGLGPPTGFRERKGSISSLSGKEELQDYHQ	KGS(0.999)ISSLSGK	805	UID806	1
E7F243;A0A0R4IA44;E9QF83;K7DYN2	306;306;306;151	E7F243	E7F243	306	23.7819	S	2	301	___1	1	4.71809e-61	209.3	181.66	209.3	1.4746	23096000		phldb2b	RDTSLPYSRPMTRNQSQDSLLLNSSDSRRTA	NQS(1)QDSLLLNSSDSR	806	UID807	1
E7F243;A0A0R4IA44;E9QF83	470;470;470	E7F243	E7F243	470	25.8576	S	2	301	___1	0.883753	1.35521e-22	154.72	138.35	146.19	-1.7285	60802000		phldb2b	PVAPPDVTMTSGEATSPRQAKKVSLTSTSSY	QPVAPPDVTMTS(0.012)GEAT(0.104)S(0.884)PR	808	UID809	1
E7F243;A0A0R4IA44;E9QF83	941;999;999	E7F243	E7F243	941	20.9746	S	2	301	___1	0.680874	0.000331528	78.932	48.951	78.932	-0.34427	2060600		phldb2b	RNISPKSHPPLAQSSSCGSVLNRALAISPKE	SHPPLAQS(0.119)S(0.119)S(0.681)CGS(0.082)VLNR	809	UID810	1
E7F243;A0A0R4IA44;E9QF83;K7DYN2	164;164;164;9	E7F243	E7F243	164	20.9564	S	2	301	___1	0.970429	0.00137969	74.769	60.35	74.769	-0.39354	2034700		phldb2b	HPEEANRMKSMLPQKSPVSPLVYSTDYLKFS	S(0.97)PVS(0.03)PLVYSTDYLK	810	UID811	1
E7F243;A0A0R4IA44;E9QF83;K7DYN2	282;282;282;127	E7F243	E7F243	282	23.9193	S	2	301	___1	0.998604	0.000171545	97.836	72.277	86.539	-1.674	15865000		phldb2b	PLSTKVLPSTTSMPPSPRRSDPRERDTSLPY	VLPSTTS(0.001)MPPS(0.999)PR	811	UID812	1
E7F243;A0A0R4IA44;E9QF83	481;481;481	E7F243	E7F243	481	19.9293	S	2	301	___1	0.509572	0.0113647	53.001	30.803	53.001	3.5502	998400		phldb2b	GEATSPRQAKKVSLTSTSSYSEVDRQAMCGP	VS(0.016)LT(0.166)S(0.51)T(0.251)S(0.037)S(0.019)YSEVDR	812	UID813	1
E7F243;A0A0R4IA44;E9QF83	484;484;484	E7F243	E7F243	484	23.2238	S	2	301	___1	0.810714	5.22691e-15	163.23	141.93	163.23	0.065178	9796400		phldb2b	TSPRQAKKVSLTSTSSYSEVDRQAMCGPSPA	VSLTST(0.002)S(0.172)S(0.811)YS(0.015)EVDR	813	UID814	1
E7F243;A0A0R4IA44;E9QF83	385;385;385	E7F243	E7F243	385	21.4774	S	2	301	___1	0.909246	0.000792727	73.887	61.31	73.887	-0.83842	2919800		phldb2b	GRNGGLEPVPRQRKYSAGSLTGMSSHSRSLP	Y(0.042)S(0.909)AGS(0.049)LTGMSSHSR	814	UID815	1
A0A0R4IKW7;A0A0R4IA51	1212;1242	A0A0R4IKW7	A0A0R4IKW7	1212	21.4054	S	3	302	___1	0.888886	0.00264132	41.734	33.025	41.734	1.4549	2777600			ASCSEIEASEEHGGQSEEDEVSRDKSLPNPT	AS(0.02)CS(0.022)EIEAS(0.048)EEHGGQS(0.889)EEDEVS(0.022)R	815	UID816	1
A0A0R4IKW7;A0A0R4IA51	1288;1318	A0A0R4IKW7	A0A0R4IKW7	1288	23.1648	S	2	302	___1	0.749595	5.14288e-05	81.723	63.098	68.82	0.9389	9403400			IQRCKLTVGPQSSGLSPPQAPTPEKQWQQQA	LT(0.013)VGPQS(0.13)S(0.106)GLS(0.75)PPQAPT(0.001)PEK	816	UID817	1
A0A0R4IA89;A0A0R4IG69;A0A2R8QBR3;A0A2R8RJ85;A0A0R4IP08;A0A0R4IDR2;A8E7T3;A0A0R4ISD6;A0A0R4IN42;A0A0R4IU77;A0A0R4IWL7;A0A2R8QNF1;A0A0R4IXT2;A0A2R8QDQ0;F6PA60;A0A0R4ITY7;A0A0R4IMX1;E7F7P5;H0WE40;A0A2R8Q3L4;A0A0R4IR68;A0A0R4IZ34;H0WEE9;H0WF42;I3IRV5	658;687;378;516;686;687;675;676;674;678;652;685;673;721;651;648;637;143;161;516;516;634;648;673;648	A0A0R4IA89;A0A0R4IG69;A0A0R4IP08;A0A0R4IXT2;A0A2R8QDQ0;F6PA60;H0WEE9;H0WF42;I3IRV5	H0WF42	673	20.0329	S	2	1184;2045;304;552;5920;6009;6013;6025;872	___1	1	0.0124499	74.944	27.746	74.944	0.089536	1072800		si:dkey-51d8.2;si:dkey-254e13.6;si:dkey-84h14.1;si:ch211-64i20.3;si:ch211-208f21.3;si:dkey-29j8.1;si:ch211-42i6.2	EAIIAYIKQKLEGNLSPERSINLFYCLNELN;EEIIAYIKQKLEGNLSPERSINLFYCLNELN;KEIIAYIKQKLEGNLSPERSINLFYCLNELN;KKIIAYIKQKLEGNLSPERSINLFYCLNELN;KKIVAYIKQKLEGNLSPERSINLFYCLNELN;VEIIAYIKQKLEGNLSPERSINLFYCLNELN	LEGNLS(1)PER	817	UID818	1
A0A0R4IA89	46	A0A0R4IA89	A0A0R4IA89	46	23.9188	S	2	304	___1	0.982642	8.80246e-07	116.19	97.92	116.19	0.037977	15859000			DWSKDHPPYLTEKTPSPAQSVEYELPDAGDK	T(0.017)PS(0.983)PAQSVEYELPDAGDK	818	UID819	1
A0A0R4IA93;A0A0R4IQI9	519;519	A0A0R4IA93	A0A0R4IA93	519	22.1717	S	2	305	___1	1	0.0234307	59.198	39.883	59.198	-0.50225	4724400			GGGGGEKKERPAAKASPPVEAPAKTSGPPKK	AS(1)PPVEAPAK	819	UID820	1
A0A0R4IA93;A0A0R4IQI9;A0A0R4IU27	2003;1974;960	A0A0R4IA93	A0A0R4IA93	2003	28.5509	S	4	305	___1	0.640814	0.00361344	51.546	43.955	51.546	-1.2798	393270000			LSQLKESREHFQQEQSHSHSPTRSSSPASNL	EHFQQEQS(0.641)HS(0.069)HS(0.236)PT(0.055)R	820	UID821	1
A0A0R4IA93;A0A0R4IQI9;A0A0R4IU27	2005;1976;962	A0A0R4IA93	A0A0R4IA93	2005	28.7894	S	3	305	___1	0.823956	4.38969e-206	292.6	255.44	292.6	-1.2593	545620000			QLKESREHFQQEQSHSHSPTRSSSPASNLDD	EHFQQEQS(0.161)HS(0.824)HS(0.015)PTR	821	UID822	1
A0A0R4IA93;A0A0R4IQI9;A0A0R4IU27	2007;1978;964	A0A0R4IA93	A0A0R4IA93	2007	26.4729	S	4	305	___1	0.812193	4.21496e-25	167.92	142.72	112.82	-0.79521	215700000			KESREHFQQEQSHSHSPTRSSSPASNLDDLK	EHFQQEQS(0.001)HS(0.165)HS(0.812)PT(0.022)R	822	UID823	1
A0A0R4IA93;A0A0R4IQI9	1097;1097	A0A0R4IA93	A0A0R4IA93	1097	22.3124	S	2	305	___1	1	6.25764e-157	263.47	250.91	263.47	0.27003	683580000			SAPAAKTASAPARNHSPVDDYSEPEPKPDTK	NHS(1)PVDDYSEPEPKPDTK	823	UID824	1
A0A0R4IA93;A0A0R4IQI9;A0A0R4IU27	2013;1984;970	A0A0R4IA93	A0A0R4IA93	2013	27.4285	S	2	305	___1	0.993636	6.67493e-06	126.32	87.646	105.65	-0.15465	210600000			FQQEQSHSHSPTRSSSPASNLDDLKKRLERI	S(0.003)S(0.003)S(0.994)PASNLDDLKK	826	UID827	1
A0A0R4IA99	526	A0A0R4IA99	A0A0R4IA99	526	23.553	S	2	306	___1	0.5	0.000283887	87.519	65.433	87.519	0.12693	12307000			PSSQSQSKDSINLSRSSDPFLAAFQDPSPGR	S(0.5)S(0.5)DPFLAAFQDPSPGR	831	UID832	1
A0A0R4IA99	527	A0A0R4IA99	A0A0R4IA99	527	23.553	S	2	306	___1	0.5	0.000283887	87.519	65.433	87.519	0.12693	12307000			SSQSQSKDSINLSRSSDPFLAAFQDPSPGRS	S(0.5)S(0.5)DPFLAAFQDPSPGR	832	UID833	1
A0A0R4IA99	538	A0A0R4IA99	A0A0R4IA99	538	21.9838	S	2	306	___1	1	6.51371e-22	159.34	129.61	159.34	1.1344	4147500			LSRSSDPFLAAFQDPSPGRSPLPQDDTTNVW	SSDPFLAAFQDPS(1)PGR	833	UID834	1
A0A0R4IAC0;A0A2R8RXU6	240;254	A0A0R4IAC0;A0A2R8RXU6	A0A2R8RXU6	254	27.4782	S	2	2596;307	___1	0.999995	0.00107911	78.653	60.341	78.653	-0.58858	186960000			NEWNAMQDVQSHRADSPVLFSDVPTERERTE	ADS(1)PVLFSDVPTER	834	UID835	1
A0A0R4IAC0;A0A2R8RXU6	484;498	A0A0R4IAC0;A0A2R8RXU6	A0A2R8RXU6	498	24.9365	S	2	2596;307	___1	1	8.31567e-35	204.64	142.08	204.64	-0.46279	32110000			LSERLEPLCKATAAQSLGRSSSRNQTFGQTS	ATAAQS(1)LGR	835	UID836	1
A0A0R4IAC0;A0A2R8RXU6	883;897	A0A0R4IAC0;A0A2R8RXU6	A0A2R8RXU6	897	22.7565	S	3	2596;307	___1	0.987951	4.64883e-07	127.32	108.54	127.32	1.071	7085600			TRHHQPQYHKVEKDRSFSFEEGSESERRLRE	DRS(0.988)FS(0.012)FEEGSESER	836	UID837	1
A0A0R4IAC0;A0A2R8RXU6	885;899	A0A0R4IAC0;A0A2R8RXU6	A0A2R8RXU6	899	21.9537	S	3	2596;307	___1	0.997053	0.000458804	98.167	68.241	59.57	0.017308	19085000			HHQPQYHKVEKDRSFSFEEGSESERRLREGE	S(0.003)FS(0.997)FEEGSESERR	837	UID838	1
A0A0R4IAC0	36	A0A0R4IAC0	A0A0R4IAC0	36	20.2104	S	2	307	___1	0.819278	0.0124572	70.942	37.145	70.942	-0.45615	1213200			SESGSGEDDRRSQPRSISESFLTVKGAALFL	S(0.819)IS(0.181)ESFLTVK	838	UID839	1
A0A0R4IAC2	828	A0A0R4IAC2	A0A0R4IAC2	828	19.0717	S	2	308	___1	0.981227	0.0242371	61.65	35.048	61.65	-0.23126	551020			SPLRVKRKSLRASPRSLSSFGSFRTWLIYTP	S(0.981)LS(0.018)S(0.001)FGSFR	840	UID841	1
E7EYC8;A0A0R4IAE2	786;810	E7EYC8	E7EYC8	786	22.1667	S	2	310	___1	0.994231	0.000294185	93.228	68.011	93.228	0.016314	4708000		srgap3	DLDDAFSDSLSQKADSEASSGPLLDDKASSK	ADS(0.994)EAS(0.002)S(0.003)GPLLDDK	841	UID842	1
E7EYC8;A0A0R4IAE2	882;906	E7EYC8	E7EYC8	882	23.1032	S	2	310	___1	0.995169	0.000509733	82.908	59.99	82.908	3.4677	9010800		srgap3	SHIESPEKRRLGTFGSAGSINYPERKIYPEG	LGT(0.003)FGS(0.995)AGS(0.002)INYPER	842	UID843	1
E7EYC8;A0A0R4IAE2	827;851	E7EYC8	E7EYC8	827	27.3771	S	2	310	___1	1	1.29495e-34	200.79	109.74	141.48	-0.9052	199460000		srgap3	ADYNFSGVMGRVRLRSDGSAIPRRRSGTDSH	S(1)DGSAIPR	843	UID844	1
E7EYC8;A0A0R4IAE2	806;830	E7EYC8	E7EYC8	806	25.3951	S	3	310	___1	0.999987	1.15808e-10	122.51	110.86	122.51	0.36541	51634000		srgap3	GPLLDDKASSKNDLHSPCEPSADYNFSGVMG	NDLHS(1)PCEPSADYNFSGVMGR	844	UID845	1
E7EYC8;A0A0R4IAE2	971;995	E7EYC8	E7EYC8	971	22.7276	S	3	310	___1	0.982465	0.0001207	81.311	63.805	78.674	-0.53413	8220300		srgap3	DTLEPLKNPVSSEPASPLHTIMIRDPDAALR	NPVS(0.009)S(0.009)EPAS(0.982)PLHTIMIR	845	UID846	1
E7EYC8;A0A0R4IAE2	917;941	E7EYC8	E7EYC8	917	25.8959	S	2	310	___1	1	0.000616569	89.46	71.948	89.46	0.68225	65539000		srgap3	PVPGATRHSSLGDHKSLEAEALAEDIEKTMN	S(1)LEAEALAEDIEK	846	UID847	1
A0A0R4IAE4	1447	A0A0R4IAE4	A0A0R4IAE4	1447	26.6486	S	3	312	___1	1	0.000518538	101.39	77.961	54.259	0.85559	128010000			KEKEIKPEPLQREDDSPAEAVDIKAEKADTP	EIKPEPLQREDDS(1)PAEAVDIK	851	UID852	1
A0A0R4IAE4;A0A0R4IC05	1756;1672	A0A0R4IAE4	A0A0R4IAE4	1756	25.3541	S	2	312	___1	1	0.000875581	131.42	100.13	127.51	0.4127	42888000			EHRSPRDQRSPIGHRSPFEYSSDHKSTPEQV	S(1)PFEYSSDHK	852	UID853	1
A0A0R4IAE4	1391	A0A0R4IAE4	A0A0R4IAE4	1391	20.6742	S	2	312	___1	0.524602	6.88019e-06	82.529	58.016	82.529	2.0508	1673200			RARVPERTVMEEEDDSDEDELEDAAPVEKDT	T(0.475)VMEEEDDS(0.525)DEDELEDAAPVEK	853	UID854	1
A0A0R4IAE5	552	A0A0R4IAE5	A0A0R4IAE5	552	26.0024	S	2	313	___1	1	0.000572088	97.439	88.907	87.639	-0.053501	67220000			AVGVERGGGGSDRAPSPVVFPGLPRRIAAGG	APS(1)PVVFPGLPR	854	UID855	1
F1QHB8;A0A0R4IRP0;A0A0R4IAF0	84;86;89	F1QHB8	F1QHB8	84	20.4395	S	2	314	___1	0.715451	0.021168	47.189	34.558	47.189	-0.25043	1422000		wbp4	QKAYEEDLKRLAGHTSGESVCSAKAPAEAPV	LAGHT(0.139)S(0.715)GES(0.139)VCS(0.007)AK	855	UID856	1
A0A0R4IAG2	541	A0A0R4IAG2	A0A0R4IAG2	541	22.808	S	2	315	___1	0.990422	3.22987e-37	179.27	156.36	179.27	0.40608	7343400			NEKLEWAIEEEELRKSLSELVEEQCEAGGKR	S(0.99)LS(0.01)ELVEEQCEAGGK	856	UID857
F1QRR4;A0A0R4IAH0	577;606	F1QRR4	F1QRR4	577	28.6204	S	2	316	___1	0.955319	1.66629e-24	150.45	129.92	139.74	-0.23764	412660000	Histone deacetylase	hdac4	LSVSFPVHRPLSRAQSSPASATFPIVVQEPP	AQS(0.955)S(0.045)PASATFPIVVQEPPAK	857	UID858	1
F1QRR4;A0A0R4IAH0	160;189	F1QRR4	F1QRR4	160	23.7685	S	2	316	___1	0.999999	0.00082716	101.39	50.112	101.39	0.2441	14290000	Histone deacetylase	hdac4	LQEFVLNKKKALAQRSLNHCLPSDPRYWYGK	S(1)LNHCLPSDPR	860	UID861	1
F1QRR4;A0A0R4IAH0;E7FH14;X1WED5;A0A2R8QAI5	215;244;274;222;234	F1QRR4;E7FH14	F1QRR4	215	23.3286	S	1	316;4244	___1	0.999477	0.0114506	112.04	60.092	107.08	0.10093	108630000	Histone deacetylase	hdac4;hdac5	GMYDPKDDFPLRKTASEPNLKLRSRLKQKVS;GSYEGKDDFPLRKTASEPNLKVRSRLKQKVA	T(0.001)AS(0.999)EPNLK	861	UID862	1
F1QRR4;A0A0R4IAH0	180;209	F1QRR4	F1QRR4	180	26.7111	S	4	316	___1	0.755552	1.12131e-07	63.295	55.92	59.401	-0.32026	120980000	Histone deacetylase	hdac4	LPSDPRYWYGKTQHSSLDQSSPPQTGISTYN	T(0.048)QHS(0.185)S(0.756)LDQS(0.005)S(0.005)PPQTGISTYNHPVLGMYDPK	863	UID864	1
F1QRR4;A0A0R4IAH0	429;458	F1QRR4	F1QRR4	429	21.3591	S	3	316	___1	0.816689	3.56636e-38	146.26	133.91	48.085	1.5053	2689800	Histone deacetylase	hdac4	SIHKLRQHRPLGRTQSAPLPQNSQALQQLVV	T(0.178)QS(0.817)APLPQNS(0.005)QALQQLVVQQQHQQFLEK	865	UID866	1
Q803B5;F1QRP8;A0A2R8RZN3;A0A0R4IAH2;E9QIJ1;E9QEG2	170;175;170;170;170;175	Q803B5	Q803B5	170	21.7241	S	2	317	___1	1	0.00507948	84.658	31.331	58.37	2.2419	3464200		dnpep	RIPHLAIHLQRDINDSFGPNKENHLAPLLAT	DINDS(1)FGPNK	866	UID867	1
A0A0R4IAI1;F1QA29	137;138	A0A0R4IAI1	A0A0R4IAI1	137	21.69	S	2	318	___1	1	3.54366e-06	111.92	95.431	111.92	0.088052	3383400		si:ch211-79l20.4	AVYGTAERPHSHERDSPPPPPPPPPQQQQIG	DS(1)PPPPPPPPPQQQQIGSK	867	UID868	1
A0A0R4IAI1;F1QA29	581;582	A0A0R4IAI1	A0A0R4IAI1	581	22.0019	S	3	318	___1	0.801274	0.00262203	49.638	24.439	49.638	-0.17619	4199900		si:ch211-79l20.4	AERHPTVGEVAEREGSESEAGERDRESTERE	HPT(0.003)VGEVAEREGS(0.801)ES(0.196)EAGER	868	UID869	1
A0A0R4IAI1;F1QA29	170;171	A0A0R4IAI1	A0A0R4IAI1	170	23.0996	S	3	318	___1	1	6.84295e-05	80.224	67.547	80.224	-0.34923	8988000		si:ch211-79l20.4	RLIKLEWENEDQFNGSPPRPQPRGPRTPPGP	LEWENEDQFNGS(1)PPRPQPR	869	UID870	1
A0A0R4IAI1;F1QA29;F1R6U3	1598;1587;155	A0A0R4IAI1	A0A0R4IAI1	1598	28.1822	S	2	318	___1	0.998825	1.15505e-51	210.91	177.82	210.91	1.2013	470630000		si:ch211-79l20.4	DLKAELERSFLSEPSSPGHSKPSKGFRLGKH	SFLSEPSS(0.999)PGHS(0.001)K	870	UID871	1
A0A0R4IAI1;F1QA29	221;222	A0A0R4IAI1	A0A0R4IAI1	221	28.039	S	2	318	___1	1	8.05597e-140	258.89	233.44	258.89	0.61929	301870000		si:ch211-79l20.4	VENTEHPGDDYLEPVSPERGSLPADETYSDA	VENTEHPGDDYLEPVS(1)PER	871	UID872	1
A0A0R4IKJ6;A0A0R4IAL7	8;8	A0A0R4IKJ6	A0A0R4IKJ6	8	23.421	S	2	319	___1	1	0.0171872	52.255	9.9191	52.255	-0.10897	11231000			________MMVIVMLSVMIAKLLILTLFATK	MMVIVMLS(1)VMIAK	872	UID873	1
A0A0R4IAP2;Q7ZVK5	183;183	A0A0R4IAP2	A0A0R4IAP2	183	21.7197	S	3	321	___1	0.754936	3.36844e-07	63.328	54.037	63.328	0.48353	3453700		pcbp2	ESPPKGVTIPYRPKPSGSPVIFAGGQAYAVQ	PS(0.755)GS(0.245)PVIFAGGQAYAVQGQHAIPQPDLTK	875	UID876	1
A0A0R4IAQ1;Q6DRI1	387;400	A0A0R4IAQ1	A0A0R4IAQ1	387	23.3431	S	3	322	___1	0.967598	1.83142e-08	107.98	93.403	107.98	0.96537	10641000	Eukaryotic translation initiation factor 3 subunit E-A	eif3ea	IDSKLGHVVMGNNAISPYQQVIEKTKSLSFR	LGHVVMGNNAIS(0.968)PY(0.032)QQVIEK	876	UID877	1
E9QGM4;A0A0R4IAQ8;E7F981	618;622;629	E9QGM4	E9QGM4	618	24.1793	S	2	323	___1	0.999958	1.22628e-264	291.62	264.89	291.62	1.0929	33285000		nup98	SLYNNSLNREADDLASPSEYPQNGLSLSLDE	EADDLAS(1)PSEYPQNGLSLSLDEGEPR	877	UID878	1
E9QGM4;A0A0R4IAQ8;E7F981	630;634;641	E9QGM4	E9QGM4	630	22.0336	S	3	323	___1	0.949224	2.4204e-10	90.518	78.211	90.518	-1.7092	4293200		nup98	DLASPSEYPQNGLSLSLDEGEPREANMERRG	EADDLASPSEYPQNGLS(0.051)LS(0.949)LDEGEPR	878	UID879	1
E9QGM4;A0A0R4IAQ8;E7F981	694;698;705	E9QGM4	E9QGM4	694	23.8692	S	2	323	___1	0.657447	6.84908e-237	293.83	266.13	293.83	1.4532	15323000		nup98	FNMRGSGSHRNGLEASSEDLSLAEDSIQEER	NGLEAS(0.657)S(0.343)EDLSLAEDSIQEER	879	UID880	1
E9QGM4;A0A0R4IAQ8;E7F981	695;699;706	E9QGM4	E9QGM4	695	21.2114	S	2	323	___1	0.5	4.90594e-119	239.18	206.91	239.18	0.79183	2428100		nup98	NMRGSGSHRNGLEASSEDLSLAEDSIQEERD	NGLEAS(0.5)S(0.5)EDLSLAEDSIQEER	880	UID881	1
E9QGM4;A0A0R4IAQ8;E7F981	608;612;619	E9QGM4	E9QGM4	608	23.9016	S	2	323	___1	1	1.29027e-175	285.99	245.92	285.99	0.40233	15671000		nup98	KLVLKNLNNSSLYNNSLNREADDLASPSEYP	NLNNSSLYNNS(1)LNR	883	UID884	1
E9QGM4;A0A0R4IAQ8;E7F981	946;950;957	E9QGM4	E9QGM4	946	21.4997	S	3	323	___1	0.884569	1.9598e-08	73.317	60.53	73.317	1.2875	2965200		nup98	LDSDMADITQEHPVESILDDEDGERTSFEEN	VS(0.002)ELDS(0.056)DMADIT(0.056)QEHPVES(0.885)ILDDEDGER	885	UID886	1
E9QGM4;A0A0R4IAQ8;E7F981	878;882;889	E9QGM4	E9QGM4	878	27.8867	S	2	323	___1	1	5.58033e-123	256.53	224.24	256.53	-0.35604	248160000		nup98	WVFEVAHFSKYGLQESDEEEEISPAKLDLKK	YGLQES(1)DEEEEISPAK	886	UID887	1
A0A286YAI4;A0A0R4IAS2	654;656	A0A286YAI4	A0A286YAI4	654	23.1765	S	2	325	___1	1	0.0166702	64.439	31.21	64.439	1.1956	9480100			PASIEKTQRELADIASELRSKRSIITQTEQN	ELADIAS(1)ELR	887	UID888	1
A0A286YAI4;A0A0R4IAS2	1699;1701	A0A286YAI4	A0A286YAI4	1699	24.0174	S	2	325	___1	1	8.64652e-93	244.73	224.34	244.73	-0.38106	16981000			QSQECDWEEITVKGPSGESSVLHDRKSGKKF	GPS(1)GESSVLHDR	888	UID889	1
A0A286YAI4;A0A0R4IAS2	1594;1596	A0A286YAI4	A0A286YAI4	1594	24.3874	S	2	325	___1	0.838044	1.66541e-21	184.1	136.81	162.22	-2.8578	21945000			SEIEITTTETRHITESSPVESSRNLEIRMES	HITES(0.838)S(0.162)PVESSR	889	UID890	1
A0A286YAI4;A0A0R4IAS2	1595;1597	A0A286YAI4	A0A286YAI4	1595	29.4843	S	2	325	___1	0.999875	1.12857e-169	283.95	238.07	277.11	0.25589	751010000			EIEITTTETRHITESSPVESSRNLEIRMESL	HITESS(1)PVESSR	890	UID891	1
A0A286YAI4;A0A0R4IAS2	1599;1601	A0A286YAI4	A0A286YAI4	1599	21.1369	S	2	325	___1	0.814678	0.00452418	74.46	44.525	74.46	0.057456	2305900			TTTETRHITESSPVESSRNLEIRMESLQREL	HIT(0.001)ES(0.033)S(0.021)PVES(0.815)S(0.13)R	891	UID892	1
A0A286YAI4;A0A0R4IAS2	1154;1156	A0A286YAI4	A0A286YAI4	1154	23.4493	S	2	325	___1	0.999928	2.93632e-12	174.29	127.34	174.29	1.084	79761000			SAALRERTDLQRKITSLEEEKSKVIIQEKVR	KITS(1)LEEEK	893	UID894	1
A0A286YAI4;A0A0R4IAS2	776;778	A0A286YAI4	A0A286YAI4	776	21.9146	S	2	325	___1	0.99963	0.0220583	77.062	31.926	77.062	-0.44926	3953200			LKNQRNLLSDIARKESDLNNVSRNAQLYQQA	KES(1)DLNNVSR	894	UID895	1
A0A286YAI4;A0A0R4IAS2	1715;1717	A0A286YAI4	A0A286YAI4	1715	21.2037	S	2	325	___1	1	0.00831282	101.71	50.266	101.71	0.92725	2415100			GESSVLHDRKSGKKFSIEDALKAGNITNRQL	KFS(1)IEDALK	895	UID896	1
A0A286YAI4;A0A0R4IAS2	1652;1654	A0A286YAI4	A0A286YAI4	1652	21.9343	S	2	325	___1	1	2.07888e-06	156.14	101.67	156.14	-0.81276	2087200000			AMRVKREQRESHLRRSIVVIDPDTGKEMKPE	S(1)IVVIDPDTGK	897	UID898	1
A0A286YAI4;A0A0R4IAS2	661;663	A0A286YAI4	A0A286YAI4	661	25.2313	S	2	325	___1	1	3.04855e-13	175.49	118.94	137.89	0.80201	39388000			QRELADIASELRSKRSIITQTEQNLRDAKTS	S(1)IITQTEQNLR	898	UID899	1
A0A286YAI4;A0A0R4IAS2	80;80	A0A286YAI4	A0A286YAI4	80	20.6057	S	2	325	___1	1	0.000147116	115.14	100.45	115.14	-0.57805	1595600			EDTSKRIANSLDLLKSLDDDAALAVQLKHPQ	S(1)LDDDAALAVQLK	899	UID900	1
A0A286YAI4;A0A0R4IAS2	1040;1042	A0A286YAI4	A0A286YAI4	1040	20.6428	S	3	325	___1	1	0.0235443	54.964	34.314	54.964	-0.8374	1637200			IIQIRKQVTILAEEKSREQEIIKEEEVIKVQ	S(1)REQEIIKEEEVIK	900	UID901	1
A0A286YAI4;A0A0R4IAS2	879;881	A0A286YAI4	A0A286YAI4	879	20.3482	S	2	325	___1	0.5	0.00872253	77.379	49.174	77.379	0.082304	1334800			QPEVTIVRQDVQTVRSSAPGEEPWRIKNQLQ	S(0.5)S(0.5)APGEEPWR	901	UID902	1
A0A286YAI4;A0A0R4IAS2	880;882	A0A286YAI4	A0A286YAI4	880	20.3482	S	2	325	___1	0.5	0.00872253	77.379	49.174	77.379	0.082304	1334800			PEVTIVRQDVQTVRSSAPGEEPWRIKNQLQE	S(0.5)S(0.5)APGEEPWR	902	UID903	1
A0A286YAI4;A0A0R4IAS2	1304;1306	A0A286YAI4	A0A286YAI4	1304	23.2661	S	2	325	___1	1	6.31879e-18	185.25	101.04	185.25	0.80026	10088000			ILQYREDPKTKEEIESLKRKLAEEQRKRLEL	TKEEIES(1)LK	903	UID904	1
A0A0R4IAT5	514	A0A0R4IAT5	A0A0R4IAT5	514	26.8295	S	3	326	___1	1	1.31293e-05	119.04	107.07	67.449	-1.1485	1022100000			PGEIVYHHEKSMPIKSHEMVMPVSHELMKAP	S(1)HEMVMPVS(1)HELMK	904	UID905	1;2
A0A0R4IAT5	522	A0A0R4IAT5	A0A0R4IAT5	522	29.382	S	3	326	___1	1	1.31293e-05	119.04	107.07	67.449	-1.1485	2091300000			EKSMPIKSHEMVMPVSHELMKAPMSAFTALL	S(1)HEMVMPVS(1)HELMK	905	UID906	1;2
B3DG55;A0A0R4IAT8	390;390	B3DG55	B3DG55	390	27.2814	S	2	327	___1	0.999999	0.0164147	88.37	18.465	88.37	0.38539	163130000	P2X purinoceptor	p2rx3a	VPESGSNILYKGSQVSIKALEKNSNDSGTFS	GSQVS(1)IK	906	UID907	1
B3DG55;A0A0R4IAT8	401;401	B3DG55	B3DG55	401	22.8087	S	2	327	___1	0.979458	0.000484784	103.88	77.497	103.88	0.053316	7346900	P2X purinoceptor	p2rx3a	GSQVSIKALEKNSNDSGTFSIGRQE______	NSNDS(0.979)GT(0.02)FSIGR	907	UID908	1
B3DG55;A0A0R4IAT8	405;405	B3DG55	B3DG55	405	21.9628	S	2	327	___1	0.955579	0.00719871	74.789	62.626	74.789	3.5714	4087400	P2X purinoceptor	p2rx3a	SIKALEKNSNDSGTFSIGRQE__________	NSNDS(0.001)GT(0.044)FS(0.956)IGRQE	908	UID909	1
F1R6G6;A0A0R4IAT9	250;250	F1R6G6	F1R6G6	250	22.5836	S	2	328	___1	1	0.000431757	100.93	75.372	91.313	1.5371	8683800		stim1b	GKMIKDLDGLQRAEQSLLDMQQKLQIAQEEH	AEQS(1)LLDMQQK	909	UID910	1
F1R6G6;A0A0R4IAT9	513;540	F1R6G6	F1R6G6	513	26.2573	S	2	328	___1	0.999935	1.61638e-112	244.17	217.03	244.17	-0.25964	118710000		stim1b	ALLNLSSQRDLNRSESDSSLSMSQYGDGHRC	SES(1)DSSLSMSQYGDGHR	911	UID912	1;2
F1R6G6;A0A0R4IAT9	503;530	F1R6G6	F1R6G6	503	20.9933	S	2	328	___1	0.5	0.0129978	59.975	48.811	59.975	0.41574	2087500		stim1b	LMSLRPRHGEALLNLSSQRDLNRSESDSSLS	HGEALLNLS(0.5)S(0.5)QR	914	UID915	1
F1R6G6;A0A0R4IAT9	504;531	F1R6G6	F1R6G6	504	24.2674	S	2	328	___1	0.838425	5.18111e-15	170.66	147.94	170.66	0.24396	20194000		stim1b	MSLRPRHGEALLNLSSQRDLNRSESDSSLSM	HGEALLNLS(0.162)S(0.838)QR	915	UID916	1
F1R6G6;A0A0R4IAT9	607;634	F1R6G6	F1R6G6	607	22.3641	S	2	328	___1	1	6.40835e-134	247.4	221.45	247.4	-0.35252	19153000		stim1b	LSRAGIRVSHIASRRSLVDEDNGSTGEDTEG	S(1)LVDEDNGSTGEDTEGSGSGR	916	UID917	1
F1R6G6;A0A0R4IAT9	545;572	F1R6G6	F1R6G6	545	23.228	S	2	328	___1	0.825625	0.000155773	111.39	82.989	111.39	-0.21978	9825000		stim1b	STPLYNKPSRSNGGSSTDSPLLQKKSFGMEK	SNGGS(0.087)S(0.826)T(0.087)DS(0.001)PLLQK	918	UID919	1
F1R6G6;A0A0R4IAT9	548;575	F1R6G6	F1R6G6	548	24.728	S	2	328	___1	0.999961	2.28752e-12	155.06	130.81	155.06	-0.45151	27789000		stim1b	LYNKPSRSNGGSSTDSPLLQKKSFGMEKCAS	SNGGSSTDS(1)PLLQK	919	UID920	1
A0A0R4IAU0;F1R3J4;K7DYE6;F1REG1	1807;1807;9;183	A0A0R4IAU0	A0A0R4IAU0	1807	22.6674	S	2	329	___1	0.999928	0.00329124	83.314	51.883	83.314	-0.7794	6661200		si:ch211-220f16.2	TEQRVVSMEANQSRRSQPDFSIQLEKDEEQF	S(1)QPDFSIQLEK	920	UID921	1
A0A0R4IAU8;Q7SY48	18;18	A0A0R4IAU8	A0A0R4IAU8	18	21.3763	S	2	330	___1	0.5	0.000342297	96.64	72.349	96.64	0.35352	2722200	HEAT repeat-containing protein 1	heatr1	SLAHQLKRLALPQNDSSLLGRKEVVSVLFDP	LALPQNDS(0.5)S(0.5)LLGR	921	UID922	1
A0A0R4IAU8;Q7SY48	19;19	A0A0R4IAU8	A0A0R4IAU8	19	21.3763	S	2	330	___1	0.5	0.000342297	96.64	72.349	96.64	0.35352	2722200	HEAT repeat-containing protein 1	heatr1	LAHQLKRLALPQNDSSLLGRKEVVSVLFDPK	LALPQNDS(0.5)S(0.5)LLGR	922	UID923	1
F1RBV6;A0A0R4IAV8;A0A0R4IMY9	363;366;390	F1RBV6	F1RBV6	363	22.0925	S	3	331	___1	0.826568	0.0119345	49.595	27.44	49.595	-0.078013	4472100		dtng	AAYVNKLQSSPRALDSPVRSDEEHKLIARYA	ALDS(0.827)PVRS(0.173)DEEHK	926	UID927	1
A0A2R8QU64;F1Q595;A0A2R8QLX4;A0A0R4IAV9	1130;1137;1167;1174	A0A2R8QU64	A0A2R8QU64	1130	20.8044	S	2	332	___1	0.998428	2.69666e-10	122.34	106.22	122.34	0.36965	1831200		suco	MSLKRRVSCPLVRSKSFQLPTSEVGPDDLYI	S(0.998)FQLPT(0.001)SEVGPDDLYIVEPLR	927	UID928	1
X1WDM1;A0A0R4IAW3	792;802	X1WDM1	X1WDM1	792	23.6949	S	2	333	___1	0.984112	8.73871e-11	163.99	126.65	163.99	1.1507	13579000		ncam1a	SETPSKQTSKSLDDSSPAEVARADGQSPAEP	SLDDS(0.016)S(0.984)PAEVAR	928	UID929	1
A0A2R8RHI1;B0UXN4;A0A0R4IAX0	442;442;493	A0A2R8RHI1	A0A2R8RHI1	442	27.843	S	3	334	___1	0.977716	0.000127923	85.469	67.645	41.422	0.62529	240750000		fnbp1l	RSSADVNHHAPHGRESPEGSYTDDHSQEHRS	ES(0.978)PEGS(0.014)Y(0.001)T(0.006)DDHSQEHR	929	UID930	1
A0A2R8RHI1;B0UXN4;A0A0R4IAX0	522;522;573	A0A2R8RHI1	A0A2R8RHI1	522	23.8236	S	2	334	___1	0.999687	0.000258982	63.998	49.957	56.121	-1.259	17569000		fnbp1l	IEEDKGDGWTRVRKNSGEEGYVPTSYVEITM	NS(1)GEEGYVPTSYVEITMEK	930	UID931	1
A0A2R8RHI1;B0UXN4;A0A0R4IAX0	294;294;294	A0A2R8RHI1	A0A2R8RHI1	294	28.1928	S	2	334	___1	0.999974	1.20386e-89	242.97	215.49	242.97	0.44081	306810000		fnbp1l	DFPFEDFSQNIQRTGSDSTIGTPKTEGGKPD	TGS(1)DSTIGTPK	932	UID933	1
A0A0R4IAY8;A0A2R8QAV7;A0A0R4ILL4	448;503;568	A0A0R4IAY8	A0A0R4IAY8	448	22.4586	S	3	337	___1	0.927819	1.98635e-15	117.51	104.32	117.51	-0.072143	18874000			SSKPVPHKISKNHRLSSEEPFLMENGVGSSD	NHRLS(0.928)S(0.072)EEPFLMENGVGSSDVLEK	934	UID935	1
A0A0R4IAY8;A0A2R8QAV7;A0A0R4ILL4	449;504;569	A0A0R4IAY8	A0A0R4IAY8	449	22.4586	S	3	337	___1	0.5	7.79175e-09	89.396	69.353	89.396	-0.7246	7992700			SKPVPHKISKNHRLSSEEPFLMENGVGSSDV	NHRLS(0.5)S(0.5)EEPFLMENGVGSSDVLEK	935	UID936	1
A0A0R4IB13	554	A0A0R4IB13	A0A0R4IB13	554	21.7869	S	2	338	___1	0.825267	2.25137e-08	126.71	109.68	126.71	2.4151	3618300			VKKKEQKTSADVFGSSADEPDAKKVKVNEET	TSADVFGS(0.175)S(0.825)ADEPDAK	936	UID937	1
A0A0R4IB26;F1R4F6;A0A2R8Q7R6;Q1LUT1;A5PN03;A0A2R8RN13	699;710;710;699;684;699	A0A0R4IB26	A0A0R4IB26	699	27.0397	S	2	339	___1	1	1.39816e-179	260.08	243.34	245.82	-0.23531	278510000	Enhancer of mRNA-decapping protein 4	edc4	IDPMVVPQASPTRARSPDVISSASTAMSQDI	S(1)PDVISSASTAMSQDIPEIASETLQR	937	UID938	1
A0A0R4IB26;F1R4F6;A0A2R8Q7R6;Q1LUT1;A5PN03;A0A2R8RN13	773;784;784;773;758;773	A0A0R4IB26	A0A0R4IB26	773	26.4869	S	2	339	___1	1	3.84028e-14	121.74	108.11	121.74	0.49624	100510000	Enhancer of mRNA-decapping protein 4	edc4	SSAEHSLLPLELGAASVDGEQRLSNTPSLLE	SSAEHSLLPLELGAAS(1)VDGEQR	941	UID942	1
A0A0R4IB26;F1R4F6;A0A2R8Q7R6;Q1LUT1;A5PN03;A0A2R8RN13	753;764;764;753;738;753	A0A0R4IB26	A0A0R4IB26	753	22.2306	S	4	339	___1	0.999844	8.20783e-07	54.994	48.833	54.994	0.53046	6040100	Enhancer of mRNA-decapping protein 4	edc4	HSDSMASAASILHLLSPRARSSAEHSLLPLE	GLSGANADSGPILHSDSMASAASILHLLS(1)PR	946	UID947	1
A0A0R4IB26;F1R4F6;A0A2R8Q7R6;Q1LUT1;A5PN03	845;856;856;845;822	A0A0R4IB26	A0A0R4IB26	845	27.1996	S	3	339	___1	0.499901	0.00882671	68.846	52.07	68.846	-1.8253	154130000	Enhancer of mRNA-decapping protein 4	edc4	GLGDCSREEIKDRHISSPYHRRTYHLTQNDS	HIS(0.5)S(0.5)PYHR	947	UID948	1
A0A0R4IB26;F1R4F6;A0A2R8Q7R6;Q1LUT1;A5PN03	846;857;857;846;823	A0A0R4IB26	A0A0R4IB26	846	27.1996	S	3	339	___1	0.499901	0.00882671	68.846	52.07	68.846	-1.8253	154130000	Enhancer of mRNA-decapping protein 4	edc4	LGDCSREEIKDRHISSPYHRRTYHLTQNDSQ	HIS(0.5)S(0.5)PYHR	948	UID949	1
A0A0R4IB26;F1R4F6;A0A2R8Q7R6;Q1LUT1;A5PN03;A0A2R8RN13	575;586;586;575;560;575	A0A0R4IB26	A0A0R4IB26	575	24.6249	S	2	339	___1	0.999957	2.52054e-05	81.904	66.389	81.904	-0.37412	25873000	Enhancer of mRNA-decapping protein 4	edc4	DSGSQNDLSKILPLPSPADFMSPAPSALPKL	ILPLPS(1)PADFMSPAPSALPK	951	UID952	1
A0A0R4IB26;F1R4F6;A0A2R8Q7R6;Q1LUT1;A5PN03;A0A2R8RN13	581;592;592;581;566;581	A0A0R4IB26	A0A0R4IB26	581	22.0052	S	2	339	___1	0.79355	0.00791032	40.844	25.32	40.844	-0.23992	4209500	Enhancer of mRNA-decapping protein 4	edc4	DLSKILPLPSPADFMSPAPSALPKLMTPDAF	ILPLPS(0.156)PADFMS(0.794)PAPS(0.05)ALPK	952	UID953	1
A0A0R4IB26;F1R4F6;A0A2R8Q7R6;Q1LUT1;A5PN03;A0A2R8RN13	28;28;28;28;28;28	A0A0R4IB26	A0A0R4IB26	28	21.6187	S	3	339	___1	0.997877	0.000766792	62.999	46.334	62.999	0.76254	3220200	Enhancer of mRNA-decapping protein 4	edc4	TQHLRDILKLDRPGNSAEASLVESQRKPSFN	LDRPGNS(0.998)AEAS(0.002)LVESQR	953	UID954	1
A0A0R4IB26;F1R4F6;A0A2R8Q7R6;Q1LUT1;A5PN03;A0A2R8RN13	653;664;664;653;638;653	A0A0R4IB26	A0A0R4IB26	653	26.1676	S	2	339	___1	1	1.44299e-242	312.09	274.06	257.15	1.05	85866000	Enhancer of mRNA-decapping protein 4	edc4	KMSVECVNSSFANAGSPRSNSILISGLGENI	MSVECVNSSFANAGS(1)PR	954	UID955	1
A0A0R4IB67	12	A0A0R4IB67	A0A0R4IB67	12	24.8483	S	2	344	___1	0.999922	5.55153e-40	168.32	133.94	168.32	-2.2507	30206000			____MEFRELGADEGSEGDTEDLDSVKALTE	ELGADEGS(1)EGDTEDLDSVK	959	UID960	1
A0A0R4IB87	29	A0A0R4IB87	A0A0R4IB87	29	21.2858	S	2	347	___1	0.54776	2.51767e-05	87.287	68.71	87.287	2.1772	2556600			ITAAPVDQHHEIEARSASEEDGQGALQALLT	S(0.548)AS(0.452)EEDGQGALQALLTEMR	960	UID961	1
A0A0R4IB87	31	A0A0R4IB87	A0A0R4IB87	31	23.1393	S	2	347	___1	0.975412	2.54764e-30	157.84	128.2	157.84	0.31633	9239200			AAPVDQHHEIEARSASEEDGQGALQALLTEM	S(0.025)AS(0.975)EEDGQGALQALLTEMR	961	UID962	1
E7EY58;A0A0R4IB93	939;894	E7EY58	E7EY58	939	24.874	S	2	348	___1	0.994461	2.42913e-27	165.45	127.08	165.45	-1.4983	30748000		usp48	KRMIKESAPEFSVSGSDVEDEKEEPKLDGEK	ESAPEFSVS(0.006)GS(0.994)DVEDEK	962	UID963	1
A0A0R4IBA9;A0A0R4IFW9;A3KQB2	359;379;389	A0A0R4IBA9	A0A0R4IBA9	359	24.6729	S	2	351	___1	0.999816	0.0181142	83.313	51.734	83.313	-0.2331	26748000		eif4g2b	GSGIGTGPGVIQDRFSPTLGRHRTNPLFNGH	FS(1)PTLGR	963	UID964	1
A0A0R4IBB9	153	A0A0R4IBB9	A0A0R4IBB9	153	19.7893	S	2	352	___1	0.87925	0.00222384	66.533	46.792	66.533	3.8458	906080			DPSADHIDKDELDTPSLHQSELSRSEESQGP	DELDT(0.118)PS(0.879)LHQS(0.003)ELSR	964	UID965	1
A0A0R4IBB9	165	A0A0R4IBB9	A0A0R4IBB9	165	20.2091	S	2	352	___1	0.990894	0.0216593	55.401	22.312	55.401	0.98033	1212100			DTPSLHQSELSRSEESQGPLSQKQAEYFLAR	S(0.002)EES(0.991)QGPLS(0.007)QK	965	UID966	1
A0A0R4IBD6	250	A0A0R4IBD6	A0A0R4IBD6	250	22.3556	S	2	353	___1	0.499996	0.00344589	53.967	44.279	53.967	-0.22987	5366800			GLRGIPFNPALAPRLSSDPGGPPLLSLLQPR	LS(0.5)S(0.5)DPGGPPLLSLLQPR	966	UID967	1
A0A0R4IBD6	251	A0A0R4IBD6	A0A0R4IBD6	251	22.3556	S	2	353	___1	0.499996	0.00344589	53.967	44.279	53.967	-0.22987	5366800			LRGIPFNPALAPRLSSDPGGPPLLSLLQPRD	LS(0.5)S(0.5)DPGGPPLLSLLQPR	967	UID968	1
A0A0R4IBD6	387	A0A0R4IBD6	A0A0R4IBD6	387	21.7207	S	2	353	___1	0.825632	1.01173e-14	137.61	109.07	137.61	-1.0904	8784100			QHSVNKATEAGKSSASPTSPTDPPTALYSRT	S(0.087)S(0.087)AS(0.826)PT(0.001)SPTDPPTALYSR	970	UID971	1;2
A0A0R4IBD6	390	A0A0R4IBD6	A0A0R4IBD6	390	22.6133	S	2	353	___1	0.819576	0.000149626	93.495	76.83	93.495	-0.18204	11744000			VNKATEAGKSSASPTSPTDPPTALYSRTQLQ	S(0.201)S(0.228)AS(0.588)PT(0.138)S(0.82)PT(0.026)DPPTALYSR	971	UID972	1;2
A0A0R4IBD8	180	A0A0R4IBD8	A0A0R4IBD8	180	22.8983	S	3	354	___1	0.995232	2.69557e-05	86.625	70.396	52.03	1.7457	8764300			GESELNEDSGRSRDPSPSVSEGQDRPAAPNG	DPS(0.995)PS(0.004)VSEGQDRPAAPNGR	972	UID973	1
A0A0R4IBD8	265	A0A0R4IBD8	A0A0R4IBD8	265	21.4948	S	2	354	___1	0.833657	9.16268e-25	148.44	131.37	148.44	1.4388	2955100			DTPVRNPTGGGASDSSPAPTVEQPGRTALSV	NPT(0.001)GGGAS(0.009)DS(0.155)S(0.834)PAPT(0.002)VEQPGR	973	UID974	1
A0A0R4IBD8	202	A0A0R4IBD8	A0A0R4IBD8	202	27.1062	S	2	354	___1	0.99898	1.79756e-29	194.06	135.46	175.88	-0.13864	151790000			QDRPAAPNGRVNGLDSPSVSARSSRAQRPPR	VNGLDS(0.999)PS(0.001)VSAR	974	UID975	1
A0A0R4IBE2	768	A0A0R4IBE2	A0A0R4IBE2	768	20.4724	S	3	355	___1	0.999591	0.00837119	45.434	38.853	45.434	-1.325	1454800			TECLPLYTLVDDRLGSLNGLDLLYHSNRALA	LGS(1)LNGLDLLYHSNR	975	UID976	1
A0A0R4IBF6;E7FEG0	662;785	A0A0R4IBF6;E7FEG0	E7FEG0	785	21.4685	S	2	356;4159	___1	0.940866	1.92609e-06	94.387	74.183	94.387	0.39979	2901700		gmip	TAPLPETPPRATCPVSPSSSSSQDPTATSRE	AT(0.006)CPVS(0.941)PS(0.039)S(0.01)S(0.003)S(0.001)SQDPTATSR	976	UID977	1
A0A0R4IBF6;E7FEG0	313;436	A0A0R4IBF6;E7FEG0	E7FEG0	436	22.9891	S	2	356;4159	___1	0.803768	1.55745e-32	171.08	151.76	171.08	3.3076	8325200		gmip	VDGRRPGQSDRDSTGSLESLSSPAHGTRKLP	DS(0.013)T(0.183)GS(0.804)LESLSSPAHGTR	977	UID978	1
A0A0R4IBF6;E7FEG0	278;401	A0A0R4IBF6;E7FEG0	E7FEG0	401	25.0036	S	2	356;4159	___1	1	9.47696e-69	211.16	180.96	211.16	-0.25806	57735000		gmip	IPQNRRSPPTGRRKQSNIQQDLYALPDDLKH	KQS(1)NIQQDLYALPDDLK	978	UID979	1
A0A0R4IBF6;E7FEG0	638;761	A0A0R4IBF6;E7FEG0	E7FEG0	761	24.8588	S	2	356;4159	___1	0.5	1.57868e-06	114.29	106.19	114.29	-0.21349	30425000		gmip	FMISNYDQVFGSATRSGTPPPPPPTAPLPET	S(0.5)GT(0.5)PPPPPPTAPLPETPPR	979	UID980	1
A0A0R4IBF6	830	A0A0R4IBF6	A0A0R4IBF6	830	22.1592	S	2	356	___1	0.99777	6.51371e-22	159.34	103.5	159.34	-0.54815	4683600			TESQTGAHAGVQRTVSQESVQAGASSFVREG	T(0.002)VS(0.998)QESVQAGASSFVR	980	UID981	1
F1QH99;A0A0R4IBG2	135;135	F1QH99	F1QH99	135	21.392	S	2	357	___1	0.999999	0.000332711	97.86	47.185	97.86	2.3012	2751900		acp1	YDPEKQLIIQDPYYGSDKDFETVYEQCARCC	QLIIQDPYYGS(1)DK	981	UID982	1
A0A0R4IBG8;F1QD27;Q9DDT5;A0A2R8QEY3;Q9DDT5-2;A0A2R8QQL6	131;131;131;127;131;127	A0A0R4IBG8	A0A0R4IBG8	131	20.6817	S	3	358	___1	0.998044	0.0253748	40.962	26.704	40.962	-0.085288	1682000	Transcription elongation factor SPT5	supt5h	EDHSGSRRLQNLWRDSREEALGEYYMRKYAK	DS(0.998)REEALGEY(0.002)YMR	982	UID983	1
A0A0R4IBG8;F1QD27;Q9DDT5;A0A2R8QEY3	665;665;665;661	A0A0R4IBG8	A0A0R4IBG8	665	29.594	S	2	358	___1	1	9.79489e-64	216.53	182.1	170.09	-0.29657	851100000	Transcription elongation factor SPT5	supt5h	PRDVTNFTVGGFAPMSPRISSPMHPGGGGQP	DVTNFTVGGFAPMS(1)PR	983	UID984	1
A0A0R4IBG8;F1QD27;Q9DDT5;Q9DDT5-2	107;107;107;107	A0A0R4IBG8	A0A0R4IBG8	107	24.0824	S	3	358	___1	1	1.24793e-19	146.25	133.94	146.25	0.1285	17763000	Transcription elongation factor SPT5	supt5h	EDGAEDILEKEEAEVSNLDHVVLDEDHSGSR	EEAEVS(1)NLDHVVLDEDHSGSR	984	UID985	1
A0A0R4IBG8;F1QD27;Q9DDT5;A0A2R8QEY3	669;669;669;665	A0A0R4IBG8	A0A0R4IBG8	669	24.0443	S	2	358	___1	0.5	0.00134681	64.297	44.536	42.743	0.1993	18545000	Transcription elongation factor SPT5	supt5h	TNFTVGGFAPMSPRISSPMHPGGGGQPQRGG	IS(0.5)S(0.5)PMHPGGGGQPQR	985	UID986	1
A0A0R4IBG8;F1QD27;Q9DDT5;A0A2R8QEY3	670;670;670;666	A0A0R4IBG8	A0A0R4IBG8	670	25.7931	S	3	358	___1	0.679942	0.00134681	64.297	44.536	54.768	1.0941	76686000	Transcription elongation factor SPT5	supt5h	NFTVGGFAPMSPRISSPMHPGGGGQPQRGGG	IS(0.32)S(0.68)PMHPGGGGQPQR	986	UID987	1
A0A0R4IBG8;F1QD27;Q9DDT5;A0A2R8QEY3;Q9DDT5-2;A0A2R8QQL6	157;157;157;153;157;153	A0A0R4IBG8	A0A0R4IBG8	157	21.7457	S	3	358	___1	0.961904	8.54938e-11	83.557	76.605	83.557	1.4085	3516400	Transcription elongation factor SPT5	supt5h	RKYAKSSGGEHFYGGSEDLSDDITQQQLLPG	S(0.017)S(0.017)GGEHFYGGS(0.962)EDLS(0.003)DDITQQQLLPGVK	987	UID988	1
A0A0R4IBI0;A0A0R4ITV8	883;883	A0A0R4IBI0	A0A0R4IBI0	883	20.9543	S	2	359	___1	0.56627	0.0034584	79.089	61.502	79.089	-1.979	2031700			LAVAQFRQPIKQQQRSASFSIPSDVLNKPRP	S(0.566)AS(0.43)FS(0.004)IPSDVLNKPR	988	UID989	1
A0A0R4IBI0;A0A0R4ITV8	885;885	A0A0R4IBI0	A0A0R4IBI0	885	26.8266	S	3	359	___1	0.938553	6.99647e-05	111.78	100.5	111.78	-1.2945	127330000			VAQFRQPIKQQQRSASFSIPSDVLNKPRPHS	S(0.023)AS(0.939)FS(0.038)IPSDVLNKPR	989	UID990	1
A0A0R4IBI0	928	A0A0R4IBI0	A0A0R4IBI0	928	26.5212	S	2	359	___1	0.999883	5.7573e-23	185.32	153.93	185.32	-0.067542	96308000			ESSSHESLTSLAKSNSLSSVQPTGSKLTLKK	SNS(1)LSSVQPTGSK	990	UID991	1
A0A0R4IBI0;A0A0J9YJ66	1075;26	A0A0R4IBI0	A0A0R4IBI0	1075	21.9368	S	2	359	___1	0.999991	0.00359122	88.056	60.044	88.056	0.097518	4014400			NGNARRAHEQKPSRKSQMAESLLKAKERLYN	S(1)QMAESLLK	991	UID992	1
A0A0R4IBI0	1016	A0A0R4IBI0	A0A0R4IBI0	1016	25.6501	S	2	359	___1	1	5.52528e-225	308.84	280.07	308.84	0.1498	52656000			RDSRSVEVKETLNRKSVDENYNTVSSPSRGL	S(1)VDENYNTVSSPSR	992	UID993	1
A0A0R4IBI0	1026	A0A0R4IBI0	A0A0R4IBI0	1026	22.301	S	2	359	___1	0.56961	3.0332e-44	206.63	185.33	206.63	0.29329	5167400			TLNRKSVDENYNTVSSPSRGLAGKLQQLLTP	SVDENYNTVS(0.215)S(0.57)PS(0.215)R	993	UID994	1
A0A0R4IBK5	109	A0A0R4IBK5	A0A0R4IBK5	109	21.6197	S	2	361	___1	0.686311	4.55995e-14	120.92	99.289	120.92	-0.67283	3222300			KKEKKKKSGVSEGPSSLTSDLSDISLTDKEK	S(0.131)GVS(0.083)EGPS(0.087)S(0.686)LT(0.011)S(0.002)DLSDISLTDK	995	UID996	1
A0A0R4IBK5	64	A0A0R4IBK5	A0A0R4IBK5	64	24.2101	S	2	361	___1	1	3.2675e-06	137.84	92.579	133.32	0.53526	19407000			QITNAEMDETGSESKSLEIQNANVSPKRPNE	S(1)LEIQNANVSPK	996	UID997	1
A0A0R4IBK5	73	A0A0R4IBK5	A0A0R4IBK5	73	28.418	S	2	361	___1	1	1.37744e-92	241.51	124.97	241.51	0.53759	358660000			TGSESKSLEIQNANVSPKRPNENTSPNPKKK	SLEIQNANVS(1)PK	997	UID998	1
A0A0R4IBL2;F1QSV8	329;350	A0A0R4IBL2	A0A0R4IBL2	329	21.4309	S	2	362	___1	0.986669	0.00054188	82.102	57.72	82.102	-1.1415	2827100		elmo3	SLCAKEFKKLGFSNNSNPGQDLSRCPPGLLA	LGFS(0.013)NNS(0.987)NPGQDLSR	998	UID999	1
A0A2R8QEP6;A0A0R4IBL3;Q2QCI8	217;217;216	A0A2R8QEP6	A0A2R8QEP6	217	22.1698	S	2	363	___1	0.889362	0.000555074	54.857	34.489	54.857	1.0717	4718100	Mediator of RNA polymerase II transcription subunit 12	med12	KVAEFYRQSPSQGCGSPLPAPPAEVETAMKQ	QS(0.03)PS(0.081)QGCGS(0.889)PLPAPPAEVETAMK	999	UID1000	1
A0A1L1QZH9;A0A0R4IBL7;A0A1L1QZA0;E9QDA6;A0A1L1QZ94;Q6NSM7;A0A1L1QZS2	539;552;515;528;110;359;346	A0A1L1QZH9;A0A1L1QZA0;Q6NSM7	A0A1L1QZA0	515	27.1562	S	2	1360;1370;364	___1	1	8.57529e-97	230.45	212.04	216.05	-0.9698	152430000		tcf12	DAFRAIAGVLASQVASPLGLKVENQDKDDMH	AIAGVLASQVAS(1)PLGLK	1000	UID1001	1
A0A1L1QZH9;A0A0R4IBL7	390;403	A0A1L1QZH9	A0A1L1QZH9	390	23.8991	S	3	364	___1	0.902937	1.23175e-07	118.08	107.44	118.08	-0.775	17327000			AGTTQWTRATGQAPSSPSYENSLHSLKNRVH	ATGQAPS(0.096)S(0.903)PS(0.001)YENSLHSLK	1002	UID1003	1
A0A1L1QZH9;A0A0R4IBL7;A0A1L1QZA0;E9QDA6;Q6NSM7;A0A1L1QZS2;E9QBM6	329;329;329;329;160;160;160	A0A1L1QZH9;A0A1L1QZA0;Q6NSM7	A0A1L1QZA0	329	23.4391	S	2	1360;1370;364	___1	0.937787	1.95723e-08	135.14	112	135.14	-0.68139	11373000		tcf12	EGVMAAANRGNATGSSQTGDALGKALASIYS	GNAT(0.004)GS(0.055)S(0.938)QT(0.003)GDALGK	1003	UID1004	1
A0A1L1QZH9;A0A0R4IBL7;A0A1L1QZA0;E9QDA6;F1QNA6	96;96;96;96;96	A0A1L1QZH9;A0A1L1QZA0	A0A1L1QZA0	96	21.8733	S	3	1360;364	___1	0.747846	0.00193551	48.984	41.451	48.984	1.5633	3841600		tcf12	ADHLSDSRLVSHEGLSPTPFMSSSIMGKSER	LVS(0.11)HEGLS(0.748)PT(0.139)PFMS(0.002)S(0.001)SIMGK	1004	UID1005	1
A0A1L1QZH9;A0A0R4IBL7;A0A1L1QZA0;E9QDA6;F1QNA6	138;138;138;138;138	A0A1L1QZH9;A0A1L1QZA0	A0A1L1QZA0	138	22.8213	S	2	1360;364	___1	0.99948	1.48603e-08	130.02	103.97	130.02	0.40382	7411100		tcf12	VSGCQSNLRSDIQLASPGPVTTPGKSPTPFY	SDIQLAS(0.999)PGPVTTPGK	1005	UID1006	1
A0A1L1QZH9;A0A0R4IBL7;A0A1L1QZA0;E9QDA6;F1QNA6	148;148;148;148;148	A0A1L1QZH9;A0A1L1QZA0	A0A1L1QZA0	148	22.1944	S	2	1360;364	___1	0.885137	0.000580813	85.457	62.982	85.457	-0.875	4799400		tcf12	DIQLASPGPVTTPGKSPTPFYSYTGPNPRRR	S(0.885)PT(0.115)PFYSYTGPNPR	1006	UID1007	1
A0A1L1QZH9;A0A0R4IBL7;A0A1L1QZA0;E9QDA6;F1QNA6	65;65;65;65;65	A0A1L1QZH9;A0A1L1QZA0	A0A1L1QZA0	65	20.5182	S	2	1360;364	___1	0.566262	5.70753e-05	81.317	59.119	81.317	1.3493	1501700		tcf12	MDERTSQASWASGGQSSPSFESSRGFADSHY	TSQASWAS(0.002)GGQS(0.566)S(0.415)PS(0.016)FESSR	1007	UID1008	1
B3DK99;A0A0R4IFE6;A0A0R4IPH3;A0A0R4IDP7;A0A0R4IBM0	578;666;701;704;709	B3DK99	B3DK99	578	21.8003	S	3	365	___1	0.999426	0.000127865	85.808	76.712	85.808	-0.94288	3652200		nrg1	LDGLEGSRTNPALHLSPQHELQNRLTAVMAN	T(0.001)NPALHLS(0.999)PQHELQNR	1011	UID1012	1
E9QI72;F1QDY2;A0A0R4IBN4	14;10;14	E9QI72	E9QI72	14	19.4571	S	2	367	___1	0.5	0.00114119	67.385	45.187	46.592	-1.0977	1410400		ugp2b	__MSLYVEGLSKELLSNSNGMAQFQEVMRQQ	ELLS(0.5)NS(0.5)NGMAQFQEVMR	1012	UID1013	1
E9QI72;F1QDY2;A0A0R4IBN4	16;12;16	E9QI72	E9QI72	16	19.4571	S	2	367	___1	0.5	0.00114119	67.385	45.187	46.592	-1.0977	1410400		ugp2b	MSLYVEGLSKELLSNSNGMAQFQEVMRQQLE	ELLS(0.5)NS(0.5)NGMAQFQEVMR	1013	UID1014	1
A0A0R4IBQ8;Q6DBR6	12;12	A0A0R4IBQ8	A0A0R4IBQ8	12	22.904	S	3	370	___1	0.87165	3.8002e-05	56.709	40.043	56.709	0.53442	7848400	SH3 and cysteine-rich domain-containing protein 3	stac3	____MAQYDQLEDKDSLDIHDNPPAPENVVK	AQY(0.128)DQLEDKDS(0.872)LDIHDNPPAPENVVK	1014	UID1015	1
A0A0R4IBS3;A0A0R4IY33;A0A0R4IPW0;A0A2R8QER9	132;199;128;199	A0A0R4IBS3	A0A0R4IBS3	132	25.7369	S	3	371	___1	0.995055	2.69549e-36	154.1	139.58	101.34	0.41167	80793000			VTSSQPQNTETPVTLSPKQMKTIKAELEVVR	AHTESHPVTSSQPQNTETPVT(0.005)LS(0.995)PK	1015	UID1016	1
A0A0R4IBS3;A0A0R4IY33;A0A0R4IPW0;A0A2R8QER9	93;160;89;160	A0A0R4IBS3	A0A0R4IBS3	93	23.1132	S	3	371	___1	0.996592	1.86094e-05	85.945	79.281	85.945	0.31269	9073200			RRRGVEFPMTELNGYSPIHTPKRSVENVSPV	GVEFPMTELNGYS(0.997)PIHT(0.003)PK	1016	UID1017	1
A0A0R4IBS3;A0A0R4IY33;A0A0R4IPW0;A0A2R8QER9	228;295;224;295	A0A0R4IBS3	A0A0R4IBS3	228	23.4895	S	2	371	___1	0.5	2.5916e-13	133.95	118.56	133.95	-2.5243	11777000			TFTQYHRFEKHLSRQSSAQPNAPSTNLTDLD	QS(0.5)S(0.5)AQPNAPSTNLTDLDSPK	1017	UID1018	1
A0A0R4IBS3;A0A0R4IY33;A0A0R4IPW0;A0A2R8QER9	229;296;225;296	A0A0R4IBS3	A0A0R4IBS3	229	23.4895	S	2	371	___1	0.5	2.5916e-13	133.95	118.56	133.95	-2.5243	11777000			FTQYHRFEKHLSRQSSAQPNAPSTNLTDLDS	QS(0.5)S(0.5)AQPNAPSTNLTDLDSPK	1018	UID1019	1
A0A0R4IBS3;A0A0R4IY33;A0A0R4IPW0;A0A2R8QER9	244;311;240;311	A0A0R4IBS3	A0A0R4IBS3	244	24.2796	S	2	371	___1	0.912683	1.77508e-33	165.4	147.7	84.035	0.077744	20365000			SAQPNAPSTNLTDLDSPKQLKAANGAHQSAV	QSSAQPNAPS(0.012)T(0.012)NLT(0.063)DLDS(0.913)PK	1019	UID1020	1
A0A0R4IBS3;A0A0R4IY33;A0A0R4IPW0;A0A2R8QER9	101;168;97;168	A0A0R4IBS3	A0A0R4IBS3	101	20.5745	S	2	371	___1	1	0.00108211	124.67	83.551	124.67	0.53385	79989000			MTELNGYSPIHTPKRSVENVSPVKAHTESHP	S(1)VENVSPVK	1020	UID1021	1
A0A0R4IBS3;A0A0R4IY33;A0A0R4IPW0;A0A2R8QER9	106;173;102;173	A0A0R4IBS3	A0A0R4IBS3	106	24.4674	S	2	371	___1	1	0.000862207	132.25	86.091	132.25	0.081735	23197000			GYSPIHTPKRSVENVSPVKAHTESHPVTSSQ	SVENVS(1)PVK	1021	UID1022	1
F1QP64;A0A0R4IBT0	82;154	F1QP64	F1QP64	82	21.1343	S	2	373	___1	1	1.91658e-12	135.58	122.6	135.58	0.47905	271380000		sf1	TGDLGIPVNPEDRSPSPEPIYNSEGKRLNTR	S(1)PS(1)PEPIYNSEGK	1023	UID1024	1;2
F1QP64;A0A0R4IBT0;E9QF75;E9QHL8	24;96;24;96	F1QP64	F1QP64	24	23.5923	S	2	373	___1	0.986011	0.00230571	108.93	84.808	108.93	-0.098922	12647000		sf1	PLDFGQKKRKRSRWSSETPDQKTVIPGMPTV	WS(0.001)S(0.986)ET(0.013)PDQK	1024	UID1025	1
A0A0R4IBT4	638	A0A0R4IBT4	A0A0R4IBT4	638	22.9929	S	2	374	___1	0.5	0.00927157	76.282	48.077	53.327	-1.1393	8347400			PQSGPSNPSTKRRRRSSPGPVIVIKDEPEDD	S(0.5)S(0.5)PGPVIVIK	1025	UID1026	1
A0A0R4IBT4	639	A0A0R4IBT4	A0A0R4IBT4	639	22.9929	S	2	374	___1	0.5	0.00927157	76.282	48.077	53.327	-1.1393	8347400			QSGPSNPSTKRRRRSSPGPVIVIKDEPEDDD	S(0.5)S(0.5)PGPVIVIK	1026	UID1027	1
A0A0R4IBU7;F1R4P2	490;526	A0A0R4IBU7	A0A0R4IBU7	490	20.4778	S	2	375	___1	0.932748	0.00276627	57.414	41.16	57.414	0.066742	1460300		rnf6	IRTYVSTIRIPLRRISETGLGEPSSMALRSI	IS(0.933)ET(0.067)GLGEPSSMALR	1027	UID1028	1
A0A0R4IBW1	198	A0A0R4IBW1	A0A0R4IBW1	198	20.8715	S	2	376	___1	0.973973	6.04522e-10	117.65	100.03	117.65	0.18255	7224700			PSSYESLSFTRAPSVSPPPEEILSPVFSDSS	APS(0.026)VS(0.974)PPPEEILSPVFSDSSR	1029	UID1030	1;2
A0A0R4IBW1	293	A0A0R4IBW1	A0A0R4IBW1	293	21.9011	S	2	376	___1	0.990014	5.51277e-74	193.22	183.6	193.22	2.0417	3916500			DRESYSSTGSSSGSESPTFDGSTGKRLSVFA	ESYSSTGSSSGS(0.003)ES(0.99)PT(0.007)FDGSTGK	1031	UID1032	1
A0A0R4IBW1	272	A0A0R4IBW1	A0A0R4IBW1	272	24.1887	S	2	376	___1	0.994376	0.00191695	98.898	58.183	78.342	-0.28506	19121000			YIKEELKKAPLQRFSSEDSLSDRESYSSTGS	FS(0.003)S(0.994)EDS(0.002)LSDR	1032	UID1033	1
A0A0R4IBW1	223	A0A0R4IBW1	A0A0R4IBW1	223	26.4124	S	3	376	___1	0.959752	8.70578e-14	138.09	122.5	40.085	-0.30317	90350000			VFSDSSRDMFSFSRHSSGDIHNSALFAPETR	HS(0.96)S(0.96)GDIHNS(0.08)ALFAPETR	1033	UID1034	1;2
A0A0R4IBW1	224	A0A0R4IBW1	A0A0R4IBW1	224	23.2518	S	3	376	___1	0.959752	5.7291e-05	100.41	88.125	40.085	-0.30317	19224000			FSDSSRDMFSFSRHSSGDIHNSALFAPETRS	HS(0.96)S(0.96)GDIHNS(0.08)ALFAPETR	1034	UID1035	1;2
A0A0R4IBW1	21	A0A0R4IBW1	A0A0R4IBW1	21	21.7906	S	3	376	___1	0.999952	5.42448e-07	96.54	84.798	96.54	-1.5331	3627700			GESLMRNFYNLGLDDSFPHLSSSSDRLIDDC	NFYNLGLDDS(1)FPHLSSSSDR	1035	UID1036	1
A0A0R4IBW1	172	A0A0R4IBW1	A0A0R4IBW1	172	25.3077	S	2	376	___1	0.999866	0.000989312	111.52	54.177	109.24	-0.072917	41532000			SSLSEQNPRQLRQSVSFAGFTRSSSPPSSYE	QSVS(1)FAGFTR	1036	UID1037	1
A0A0R4IBW1	61	A0A0R4IBW1	A0A0R4IBW1	61	26.6024	S	2	376	___1	0.999786	0.000375051	135.99	104.56	135.99	-0.294	120130000			APSKPQFPIKADRSMSLNDSFSRMKPHDVPP	SMS(1)LNDSFSR	1037	UID1038	1
A0A0R4IBW1	65	A0A0R4IBW1	A0A0R4IBW1	65	21.5413	S	2	376	___1	0.501329	0.0015598	91.961	65.447	91.961	0.99282	3051900			PQFPIKADRSMSLNDSFSRMKPHDVPPPPGF	SMSLNDS(0.501)FS(0.499)R	1038	UID1039	1
A0A0R4IBW1	181	A0A0R4IBW1	A0A0R4IBW1	181	24.557	S	2	376	___1	0.696041	3.05412e-05	115.68	96.55	115.68	0.5775	24683000			QLRQSVSFAGFTRSSSPPSSYESLSFTRAPS	S(0.152)S(0.152)S(0.696)PPSSYESLSFTR	1041	UID1042	1
A0A0R4IZD5;A0A0R4IBW5;Q6DBY0	224;224;224	A0A0R4IZD5	A0A0R4IZD5	224	23.5918	S	2	377	___1	0.975602	0.00140185	111.61	91.087	111.61	0.1742	12643000	Nuclear pore complex protein Nup85	nup85	EARQILSKQASLRMESSSVFKRMDTLLQTMP	MES(0.976)S(0.024)SVFK	1043	UID1044	1
A0A2R8QF00;A0A0R4IBX0;E7FCT7	469;469;500	A0A2R8QF00	A0A2R8QF00	469	21.355	S	2	378	___1	0.915373	0.000284948	101.01	75.687	101.01	-0.52528	6056700		LOC556416	FNEQHTSSMARHGGGSGSNSPVPSAFKGPSR	HGGGS(0.915)GS(0.097)NS(0.981)PVPS(0.007)AFK	1044	UID1045	1;2
A0A2R8QF00;A0A0R4IBX0;E7FCT7	473;473;504	A0A2R8QF00	A0A2R8QF00	473	22.9914	S	2	378	___1	0.980577	2.82516e-13	144.15	125.74	101.01	-0.52528	11713000		LOC556416	HTSSMARHGGGSGSNSPVPSAFKGPSRSGTP	HGGGS(0.915)GS(0.097)NS(0.981)PVPS(0.007)AFK	1045	UID1046	1;2
A0A2R8QF00;A0A0R4IBX0;E7FCT7	236;236;267	A0A2R8QF00	A0A2R8QF00	236	20.1032	S	2	378	___1	0.963829	3.31251e-05	94.01	58.661	94.01	-0.032999	1126300		LOC556416	ASQNPTANISGTPAISPRGSTPSTPVTSQPQ	PASQNPTANIS(0.006)GT(0.03)PAIS(0.964)PR	1046	UID1047	1
A0A0R4IWT6;A0A0R4IP97;A0A0R4IBY0	287;287;302	A0A0R4IWT6	A0A0R4IWT6	287	26.0122	S	2	381	___1	0.957874	1.33509e-116	226.71	201.39	226.71	-1.0643	69536000			AGLLDSISNMFGRRRSVNSFSSSPENAEVPS	S(0.958)VNS(0.042)FSSSPENAEVPSACADVR	1050	UID1051	1;2
A0A0R4IBY2;Q7T2A0	271;271	A0A0R4IBY2	A0A0R4IBY2	271	21.9077	S	2	382	___1	0.999928	0.0175157	83.182	55.773	83.182	-1.7241	6390400		tra2a	DRGYDRGYDEYDYRYSRRRSPSPYYSRYRSR	GYDEYDYRYS(1)R	1053	UID1054	1
A0A0R4IBY2;Q7T2A0	249;249	A0A0R4IBY2	A0A0R4IBY2	249	24.0838	S	2	382	___1	1	0.00250119	133.23	61.726	133.23	-0.10157	17781000		tra2a	GGGGGGSSSGGRRRDSYYDRGYDRGYDRGYD	RDS(1)YYDR	1054	UID1055	1
A0A0R4IBY2;Q7T2A0;I3IT57	2;2;2	A0A0R4IBY2	A0A0R4IBY2	2	29.3767	S	2	382	___1	0.999734	3.87463e-37	208.63	178.08	208.63	1.1862	700960000		tra2a	______________MSDTEEQQFQRRESRSA	S(1)DTEEQQFQR	1055	UID1056	1
A0A0R4IBY2;Q7T2A0;B0V332	275;275;254	A0A0R4IBY2;B0V332	A0A0R4IBY2	275	22.1982	S	2	3288;382	___1	0.999991	0.0217343	71.03	40.418	71.03	0.032424	12028000		tra2a;tra2b	DRGYDEYDYRYSRRRSPSPYYSRYRSRSRSR;YDRYEDRDYYNNRRRSPSPYYSRGPYRSRSR	S(1)PS(1)PYYSR	1056	UID1057	1;2
A0A0R4IBY2;Q7T2A0;B0V332	277;277;256	A0A0R4IBY2;B0V332	A0A0R4IBY2	277	26.71	S	2	3288;382	___1	0.999943	0.00956922	90.777	53.683	71.03	0.032424	121500000		tra2a;tra2b	GYDEYDYRYSRRRSPSPYYSRYRSRSRSRSY;RYEDRDYYNNRRRSPSPYYSRGPYRSRSRSR	S(1)PS(1)PYYSR	1057	UID1058	1;2
A0A0R4IH73;A0A0R4IC19	2;2	A0A0R4IH73	A0A0R4IH73	2	22.132	S	2	385	___1	1	0.000844022	62.287	49.711	51.546	2.1569	4596100			______________MSDNGEVEDKPPAPPMR	S(1)DNGEVEDKPPAPPMR	1058	UID1059	1
A0A0R4IH73;A0A0R4IC19	203;203	A0A0R4IH73	A0A0R4IH73	203	24.3135	S	2	385	___1	1	0.00033583	97.463	74.989	97.463	0.18289	20850000			VIAPRPEHTKSIYTRSVIEPLPPPLSTKDAA	S(1)VIEPLPPPLSTK	1060	UID1061	1
A0A0R4IH73;A0A0R4IC19	143;143	A0A0R4IH73	A0A0R4IH73	143	22.9104	S	1	385	___1	0.999801	0.0175129	95.502	61.249	95.502	-1.0665	8862100			KFYDSKETSNNQKYMSFTDKGVENFNSSSAV	YMS(1)FTDK	1061	UID1062	1
A0A0R4IC22	260	A0A0R4IC22	A0A0R4IC22	260	20.9398	S	2	386	___1	0.844767	0.0015017	65.472	45.09	65.472	0.60632	2011400			SLTSRRMRESLTRIPSSPYPPSGAALTQRLR	IPS(0.845)S(0.154)PY(0.002)PPSGAALTQR	1062	UID1063	1
A0A0R4IC22;F1QAD4;A0A0R4IN14;F1QRN2;Q5M7Y2;Q5FBD1	628;101;617;604;580;584	A0A0R4IC22;F1QRN2;Q5M7Y2	F1QRN2	604	31.1936	S	2	386;5185;6442	___1	0.999999	4.53856e-08	160.97	124.3	136.96	0.86863	2478000000		raf1a;raf1b;araf	IELLQHSLPKINRSASEPSLHRASQSEDISS;IELLQHSLPKINRSASEPSLHRATHTEDMNV;IEQVQELLPKIERSASEPSLHRAVHAEDLNP	SAS(1)EPSLHR	1063	UID1064	1
A0A0R4IC23;A0A0R4IJ31	46;46	A0A0R4IC23	A0A0R4IC23	46	26.2541	S	3	387	___1	0.94488	1.82505e-39	171.83	89.123	80.786	-0.34018	118360000			PFPRSPKLIKRTGAVSPKPFELPVLLEDLKK	T(0.055)GAVS(0.945)PKPFELPVLLEDLK	1067	UID1068	1
A0A0R4IC31;A0A2R8QBS2;F2Z4T4;A0A2R8Q9F2	222;159;159;222	A0A0R4IC31;A0A2R8Q9F2	A0A0R4IC31	222	24.4697	S	2	1919;388	___1	0.981329	2.01018e-158	269.59	251.42	269.59	2.1757	23234000		akap12b	EKAEEPAEQTVVDAPSETEKVSDIETEKPAE	AEEPAEQTVVDAPS(0.981)ET(0.019)EK	1068	UID1069	1
A0A0R4IC31;A0A0A0MPJ0;A0A2R8Q9F2	13;55;13	A0A0R4IC31;A0A2R8Q9F2	A0A0R4IC31	13	21.6083	S	2	1919;388	___1	1	7.96341e-67	182	163.58	182	0.26946	57867000		akap12b	___MGATPSVQRDAKSPEDAPEDVSAPLSDA	S(1)PEDAPEDVSAPLSDAHDGETADGK	1069	UID1070	1
A0A0R4IC31;A0A2R8QBS2;F2Z4T4;A0A2R8Q9F2	534;471;471;534	A0A0R4IC31;A0A2R8Q9F2	A0A0R4IC31	534	19.9205	S	2	1919;388	___1	0.5	0.0231265	59.426	33.383	59.426	-0.16329	992390		akap12b	VTSDGEKKKEGILPWSSFKKLVTPKKRVKRP	EGILPWS(0.5)S(0.5)FK	1070	UID1071	1
A0A0R4IC31;A0A2R8QBS2;F2Z4T4;A0A2R8Q9F2	535;472;472;535	A0A0R4IC31;A0A2R8Q9F2	A0A0R4IC31	535	23.1307	S	2	1919;388	___1	0.813749	0.00104763	110.84	95.457	110.84	-0.20544	9183900		akap12b	TSDGEKKKEGILPWSSFKKLVTPKKRVKRPS	EGILPWS(0.186)S(0.814)FK	1071	UID1072	1
A0A0R4IC31;A0A2R8QBS2;F2Z4T4;A0A2R8Q9F2	255;192;192;255	A0A0R4IC31;A0A2R8Q9F2	A0A0R4IC31	255	21.6293	S	2	1919;388	___1	0.981469	3.49836e-61	180.05	153.51	180.05	-0.74896	3243800		akap12b	GTISEKEPEPEVPAESPTSPPSQETQSPFKR	EPEPEVPAES(0.981)PT(0.018)SPPSQETQSPFK	1072	UID1073	1
A0A0R4IC31;A0A2R8QBS2;F2Z4T4;A0A2R8Q9F2	258;195;195;258	A0A0R4IC31;A0A2R8Q9F2	A0A0R4IC31	258	19.3728	S	2	1919;388	___1	0.606779	1.94287e-08	87.49	74.657	87.49	0.81815	678860		akap12b	SEKEPEPEVPAESPTSPPSQETQSPFKRFFT	EPEPEVPAES(0.195)PT(0.195)S(0.607)PPS(0.003)QET(0.001)QSPFK	1073	UID1074	1
A0A0R4IC31;A0A2R8QBS2;F2Z4T4;A0A0A0MPJ0;A0A2R8Q9F2	107;44;44;149;107	A0A0R4IC31;A0A2R8Q9F2	A0A0R4IC31	107	22.171	S	2	1919;388	___1	1	7.33813e-06	121.99	96.6	121.99	1.8221	4722100		akap12b	QEEVAPQMNGEKGDDSANADEITTAEEKVVE	GDDS(1)ANADEITTAEEK	1074	UID1075	1
A0A0R4IC31;A0A2R8QBS2;F2Z4T4;A0A2R8Q9F2	664;601;601;664	A0A0R4IC31;A0A2R8Q9F2	A0A0R4IC31	664	27.0831	S	2	1919;388	___1	1	4.68393e-115	258.02	226.31	78.191	-1.045	142180000		akap12b	DSDDEEAKIEEEVQPSEEEPIKTAESPLVSS	IEEEVQPS(1)EEEPIK	1075	UID1076	1
A0A0R4IC31;A0A2R8QBS2;F2Z4T4	1439;1349;1376	A0A0R4IC31	A0A0R4IC31	1439	20.3148	S	2	388	___1	0.872516	0.0204513	50.563	34.365	50.563	3.3703	1304300		akap12b	QAEEKSQSTKNEEGISEVESDLKEVQAEIQQ	NEEGIS(0.873)EVES(0.127)DLK	1076	UID1077	1
A0A0R4IC31;A0A0A0MPJ0;A0A2R8Q9F2	49;91;49	A0A0R4IC31;A0A2R8Q9F2	A0A0R4IC31	49	24.0128	S	2	1919;388	___1	0.946691	0.00012189	115.57	90.437	101.72	-0.8573	16927000		akap12b	ADGKPLQKNGQISISSLNGKTDDQTEYNGHT	NGQISIS(0.053)S(0.947)LNGK	1077	UID1078	1
A0A0R4IC31;A0A2R8QBS2;F2Z4T4;A0A2R8Q9F2	568;505;505;568	A0A0R4IC31;A0A2R8Q9F2	A0A0R4IC31	568	23.092	S	2	1919;388	___1	0.519301	0.0128998	49.482	33.228	49.482	-2.7401	8940900		akap12b	EDEAPGDKPKSSTLSSTESAISDEKADEPKP	S(0.02)S(0.02)T(0.02)LS(0.291)S(0.519)T(0.106)ES(0.023)AIS(0.001)DEK	1078	UID1079	1
A0A0R4IC31;A0A2R8QBS2;F2Z4T4;A0A2R8Q9F2	571;508;508;571	A0A0R4IC31;A0A2R8Q9F2	A0A0R4IC31	571	22.9242	S	2	1919;388	___1	0.999952	4.83494e-104	244.57	217.26	244.57	0.80875	7959500		akap12b	APGDKPKSSTLSSTESAISDEKADEPKPSEE	SSTLSSTES(1)AISDEK	1079	UID1080	1
A0A0R4IC31;A0A2R8QBS2;F2Z4T4;A0A2R8Q9F2	574;511;511;574	A0A0R4IC31;A0A2R8Q9F2	A0A0R4IC31	574	26.6557	S	2	1919;388	___1	0.999946	5.63647e-75	226.7	206.69	226.7	0.40317	105720000		akap12b	DKPKSSTLSSTESAISDEKADEPKPSEEVPS	SSTLSSTESAIS(1)DEK	1080	UID1081	1
A0A0R4IC31;A0A0A0MPJ0;A0A2R8Q9F2	79;121;79	A0A0R4IC31;A0A2R8Q9F2	A0A0R4IC31	79	23.3975	S	3	1919;388	___1	0.940096	2.03612e-23	108.3	98.5	108.3	0.32576	11050000		akap12b	TEENPPAEVGQTDTISPKEDSPETIEVHQEE	TDDQTEYNGHTEENPPAEVGQT(0.002)DT(0.058)IS(0.94)PK	1081	UID1082	1
A0A0R4IC31;A0A2R8QBS2;F2Z4T4;A0A2R8Q9F2	413;350;350;413	A0A0R4IC31;A0A2R8Q9F2	A0A0R4IC31	413	19.8961	S	2	1919;388	___1	0.997411	2.3133e-11	105.91	75.14	105.91	0.12216	4289900		akap12b	TQPTDDAKTSDKPDISEEAPTEPEILSSQEK	T(0.001)S(0.001)DKPDIS(0.997)EEAPTEPEILSSQEK	1082	UID1083	1
A0A0R4IC31;A0A2R8QBS2;F2Z4T4;A0A2R8Q9F2	425;362;362;425	A0A0R4IC31;A0A2R8Q9F2	A0A0R4IC31	425	23.1173	S	3	1919;388	___1	0.9706	1.44672e-47	172.02	147.42	145.77	-0.59385	223300000		akap12b	PDISEEAPTEPEILSSQEKSKAHGSPLKKLF	TSDKPDISEEAPTEPEILS(0.029)S(0.971)QEK	1084	UID1085	1
A0A0R4IC31;A0A2R8QBS2;F2Z4T4;A0A2R8Q9F2	243;180;180;243	A0A0R4IC31;A0A2R8Q9F2	A0A0R4IC31	243	24.6021	S	3	1919;388	___1	0.934311	3.54959e-22	151.06	116.05	151.06	0.17773	25466000		akap12b	SDIETEKPAEETGTISEKEPEPEVPAESPTS	VSDIETEKPAEET(0.001)GT(0.065)IS(0.934)EK	1086	UID1087	1
A0A0R4IC31;A0A2R8QBS2;F2Z4T4;A0A2R8Q9F2	890;827;827;890	A0A0R4IC31;A0A2R8Q9F2	A0A0R4IC31	890	25.3821	S	2	1919;388	___1	0.985525	9.26224e-104	223.2	206.12	151.31	0.053775	46356000		akap12b	VEETEMVSAVSRVTASPDTSGETTPVPGDGV	VT(0.014)AS(0.986)PDTSGETTPVPGDGVER	1087	UID1088	1;2
A0A0R4IC35	334	A0A0R4IC35	A0A0R4IC35	334	21.8246	S	2	389	___1	0.999433	0.000555756	62.924	52.314	62.924	0.94225	5190500			RAEQPDGSGRCRREVSEEEPMQTEGHTPGPR	EVS(0.999)EEEPMQT(0.001)EGHTPGPR	1089	UID1090	1
Q6GMG3;A0A2R8PZ94;A0A0R4IC41	226;226;257	Q6GMG3	Q6GMG3	226	22.2239	S	2	391	___1	1	8.2024e-05	114.21	99.542	114.21	1.2786	4898500		nr4a1	EQGSRDGSGLMDGHLSPKVRSPTGNEGRCAV	DGSGLMDGHLS(1)PK	1090	UID1091	1
F1QWD8;A0A0R4IC42	252;383	F1QWD8	F1QWD8	252	22.6615	S	2	392	___1	0.997264	7.16782e-19	145.43	124.78	145.43	-0.49079	6634200		sphk2	YKGRLSYLPPAVVNPSPDATPQPPRRPLSRS	LSYLPPAVVNPS(0.997)PDAT(0.003)PQPPR	1093	UID1094	1
F1QWD8;A0A0R4IC42	267;398	F1QWD8	F1QWD8	267	21.2327	S	2	392	___1	0.875787	0.00167887	90.653	65.216	90.653	-0.13308	2464300		sphk2	SPDATPQPPRRPLSRSITEGLEGFCRTPIHR	S(0.876)IT(0.124)EGLEGFCR	1095	UID1096	1
A0A2R8RY78;A0A0R4IC81;A0A2R8QUE8	332;296;304	A0A2R8RY78	A0A2R8RY78	332	23.6224	S	2	394	___1	1	0.00278514	68.83	56.47	52.265	-0.31244	12914000			RSTRGEKKDGQPVEESEILLAKALQKTGEPS	DGQPVEES(1)EILLAK	1096	UID1097	1
A0A2R8RY78;A0A0R4IC81	935;899	A0A2R8RY78	A0A2R8RY78	935	19.4125	S	2	394	___1	1	0.00142379	85.42	68.749	85.42	0.77741	20632000			RKGLENGGPAALLRQSQISLNATGAGKTTQK	QS(1)QIS(1)LNATGAGK	1097	UID1098	1;2
A0A2R8RY78;A0A0R4IC81	938;902	A0A2R8RY78	A0A2R8RY78	938	26.6009	S	2	394	___1	0.999953	6.21612e-07	134.68	102.36	129.54	-0.26423	123730000			LENGGPAALLRQSQISLNATGAGKTTQKTEA	QSQIS(1)LNATGAGK	1098	UID1099	1;2
A0A0R4IC92;A0A0R4IZC4;Q6PHF0	37;101;101	A0A0R4IC92	A0A0R4IC92	37	22.312	S	2	395	___1	0.958603	0.00111257	109.79	71.222	109.79	-0.34612	5822200	Charged multivesicular body protein 1a	chmp1a	AKNMTQVTKALDKALSSMDLQKVSAVMDKFE	ALS(0.959)S(0.041)MDLQK	1099	UID1100	1
A0A0R4ICA2	758	A0A0R4ICA2	A0A0R4ICA2	758	18.9576	S	2	396	___1	0.829539	0.000283422	88.73	72.476	88.73	-1.0953	509110			KRRKDLDSPTVITIDSDSDRTIDCLDRVMDV	DLDSPT(0.001)VIT(0.019)IDS(0.83)DS(0.15)DR	1100	UID1101	1
A0A0R4ICA2	716	A0A0R4ICA2	A0A0R4ICA2	716	22.1745	S	2	396	___1	0.999994	1.01444e-06	146.77	122.07	146.77	0.0049116	5690300			NPSKEKRSKLRSRDRSPSVEIIYERRAPDPH	DRS(1)PSVEIIYER	1101	UID1102	1
A0A0R4ICA2	718	A0A0R4ICA2	A0A0R4ICA2	718	21.1224	S	3	396	___1	0.562408	0.027584	41.644	27.291	41.644	-0.16079	2282900			SKEKRSKLRSRDRSPSVEIIYERRAPDPHWV	DRS(0.437)PS(0.562)VEIIYER	1102	UID1103	1
A0A0R4ICA2	28	A0A0R4ICA2	A0A0R4ICA2	28	25.3598	S	2	396	___1	0.998793	3.01817e-12	172.17	148.08	172.17	0.6808	43059000			KDSASKTSQRLLANASPDSKCPICLDGFNNV	LLANAS(0.999)PDS(0.001)K	1103	UID1104	1
A0A0R4ICA2	635	A0A0R4ICA2	A0A0R4ICA2	635	24.4839	S	3	396	___1	1	0.000247182	86.291	77.241	86.291	-0.5328	23463000			PSYSGRKSTKERMSRSPDLDLFIGSHHPRES	S(1)PDLDLFIGSHHPR	1104	UID1105	1
A0A0R4ICA5	16	A0A0R4ICA5	A0A0R4ICA5	16	21.7048	S	2	397	___1	0.983146	7.66559e-33	174.49	127.52	174.49	0.58562	3418200			MAGRDINESSPLLENSVTSTRSESVFNGRRL	DINESSPLLENS(0.983)VT(0.011)S(0.002)T(0.004)R	1105	UID1106	1
A0A0R4ICC5;Q6PBU5	29;29	A0A0R4ICC5	A0A0R4ICC5	29	26.9005	S	2	398	___1	1	3.6232e-48	216.84	176.55	216.84	-0.6149	133200000	Growth hormone-regulated TBC protein 1-A	grtp1a	QHRINQPSTARERANSVDAYGFQRSDDFDYE	ANS(1)VDAYGFQR	1106	UID1107	1
A0A2R8QCT2;A0A0R4ICD0;F1QE75	737;772;756	A0A2R8QCT2	A0A2R8QCT2	737	24.3529	S	2	399	___1	0.998893	1.01091e-73	188.84	157.38	188.84	1.031	25735000		tbc1d4	PRALTQDQGDQTGPQSPEQSSAGQKRSPADY	ALTQDQGDQT(0.001)GPQS(0.999)PEQSSAGQK	1107	UID1108	1
A0A2R8QCT2;A0A0R4ICD0;F1QE75	721;756;740	A0A2R8QCT2	A0A2R8QCT2	721	26.6874	S	2	399	___1	1	0.0243266	62.823	28.015	62.823	-0.1764	108070000		tbc1d4	MQNVDHMDGRELLPLSPRALTQDQGDQTGPQ	ELLPLS(1)PR	1108	UID1109	1
A0A2R8QCT2;A0A0R4ICD0;F1QE75	319;319;303	A0A2R8QCT2	A0A2R8QCT2	319	29.8458	S	2	399	___1	1	7.94367e-259	316.33	231.44	290.77	-0.23575	1070800000		tbc1d4	RPREAGKGTTRRRHASAPNNVQPSDADKNRT	HAS(1)APNNVQPSDADK	1109	UID1110	1
A0A2R8QCT2;A0A0R4ICD0;F1QE75	580;615;599	A0A2R8QCT2	A0A2R8QCT2	580	23.1613	S	2	399	___1	0.998697	4.36759e-65	227.73	175.04	162.32	-2.1127	1186300000		tbc1d4	RRAHTFSHPPIKKKISFTDVSSQANKAPLRR	KIS(0.999)FT(0.001)DVSSQANK	1110	UID1111	1
A0A2R8QCT2;A0A0R4ICD0;F1QE75	264;264;248	A0A2R8QCT2	A0A2R8QCT2	264	20.6203	S	2	399	___1	0.785839	3.17998e-129	265.89	198.67	79.089	0.92197	1611900		tbc1d4	EELSEVGNGKLDLANSSSTGSLRGAFPECIL	LDLANS(0.786)S(0.181)S(0.026)T(0.006)GS(0.002)LR	1111	UID1112	1;2
A0A2R8QCT2;A0A0R4ICD0;F1QE75	265;265;249	A0A2R8QCT2	A0A2R8QCT2	265	23.1577	S	2	399	___1	0.891856	3.17998e-129	265.89	198.67	159.52	0.71991	9357300		tbc1d4	ELSEVGNGKLDLANSSSTGSLRGAFPECILE	LDLANS(0.025)S(0.892)S(0.071)T(0.012)GSLR	1112	UID1113	1;2
A0A2R8QCT2;A0A0R4ICD0;F1QE75	266;266;250	A0A2R8QCT2	A0A2R8QCT2	266	23.0195	S	2	399	___1	0.857397	1.04688e-11	159.12	113.25	139.3	0.48913	30624000		tbc1d4	LSEVGNGKLDLANSSSTGSLRGAFPECILED	LDLANS(0.001)S(0.106)S(0.857)T(0.045)GS(0.99)LR	1113	UID1114	1;2
A0A2R8QCT2;A0A0R4ICD0;F1QE75	269;269;253	A0A2R8QCT2	A0A2R8QCT2	269	26.2623	S	2	399	___1	0.999635	4.1954e-129	264.31	198.81	264.31	0.98944	102610000		tbc1d4	VGNGKLDLANSSSTGSLRGAFPECILEDSGF	LDLANSSSTGS(1)LR	1114	UID1115	1;2
A0A2R8QCT2;A0A0R4ICD0;F1QE75	531;566;550	A0A2R8QCT2	A0A2R8QCT2	531	26.6931	S	2	399	___1	1	0.00288403	91.469	64.867	56.087	-0.98203	147880000		tbc1d4	NIFSRGASRMRMRLGSMGSFDRQGDSPGDSP	LGS(1)MGS(1)FDR	1115	UID1116	1;2
A0A2R8QCT2;A0A0R4ICD0;F1QE75	534;569;553	A0A2R8QCT2	A0A2R8QCT2	534	26.6827	S	2	399	___1	1	0.0006299	125.72	100.47	56.087	-0.98203	152850000		tbc1d4	SRGASRMRMRLGSMGSFDRQGDSPGDSPPGT	LGS(1)MGS(1)FDR	1116	UID1117	1;2
A0A2R8QCT2;A0A0R4ICD0;F1QE75	598;633;617	A0A2R8QCT2	A0A2R8QCT2	598	25.7601	S	2	399	___1	1	0	334.43	298.62	334.43	-0.99326	59047000		tbc1d4	DVSSQANKAPLRRQQSLAPELLQSSTVGFSR	QQS(1)LAPELLQSSTVGFSR	1119	UID1120	1;2
A0A2R8QCT2;A0A0R4ICD0;F1QE75	607;642;626	A0A2R8QCT2	A0A2R8QCT2	607	20.4659	S	2	399	___1	0.773734	8.33393e-05	93.754	70.837	93.754	0.79809	1448300		tbc1d4	PLRRQQSLAPELLQSSTVGFSRVRSVSESES	QQSLAPELLQS(0.1)S(0.774)T(0.1)VGFS(0.026)R	1121	UID1122	1
A0A2R8QCT2;A0A0R4ICD0;F1QE75	643;678;662	A0A2R8QCT2	A0A2R8QCT2	643	21.3836	S	2	399	___1	0.97971	6.07544e-33	160.43	138.39	160.43	3.7244	2735900		tbc1d4	SSFHTPTFLKSFYQGSLGSLASLSDSGSLKS	SFY(0.019)QGS(0.98)LGS(0.001)LASLSDSGSLK	1122	UID1123	1
A0A2R8QCT2;A0A0R4ICD0;F1QE75	646;681;665	A0A2R8QCT2	A0A2R8QCT2	646	21.9402	S	2	399	___1	0.997774	9.58588e-13	127.22	115.24	118.53	3.2864	4023900		tbc1d4	HTPTFLKSFYQGSLGSLASLSDSGSLKSGNG	SFYQGSLGS(0.998)LAS(0.002)LSDSGSLK	1123	UID1124	1
A0A2R8QCT2;A0A0R4ICD0;F1QE75	486;521;505	A0A2R8QCT2	A0A2R8QCT2	486	21.3453	S	3	399	___1	0.710419	1.202e-10	92.822	85.2	92.822	0.25872	2664300		tbc1d4	SHVHIGEVTQNVSGSSVTSDNSSAGRNKLDV	SHVHIGEVTQNVS(0.084)GS(0.158)S(0.71)VT(0.036)S(0.009)DNS(0.001)S(0.001)AGR	1124	UID1125	1
A0A2R8QCT2;A0A0R4ICD0;F1QE75	512;547;531	A0A2R8QCT2	A0A2R8QCT2	512	26.9351	S	2	399	___1	0.613125	9.67829e-65	219.89	161.93	190.1	-0.92206	128310000		tbc1d4	NKLDVFKNKARSSLTSSLENIFSRGASRMRM	SSLTS(0.613)S(0.386)LENIFSR	1129	UID1130	1
A0A2R8QCT2;A0A0R4ICD0;F1QE75	513;548;532	A0A2R8QCT2	A0A2R8QCT2	513	28.8261	S	2	399	___1	0.981045	3.71649e-65	225.79	167.83	148.72	-0.55733	504070000		tbc1d4	KLDVFKNKARSSLTSSLENIFSRGASRMRMR	S(0.422)S(0.578)LTS(0.019)S(0.981)LENIFSR	1130	UID1131	1;2
A0A2R8QJH2;A0A0R4ICF4;Q6PFQ0;B0R0M9;A0A0R4ID09;A0A2R8Q8Y4;A0A2R8QG28;A0A2R8QC98;E9QIU5;F1R2A7;E7F469;F1RAV5;A0A286YAW9;F1QYQ1;A0A2R8QDF2	226;226;226;218;218;200;191;209;209;226;209;241;222;244;250	A0A2R8QJH2;B0R0M9;A0A2R8QG28;F1RAV5	F1RAV5	241	22.7225	S	2	2009;403;429;5730	___1	0.999994	1.47092e-21	147.12	134.11	147.12	0.27639	6920800	Ribosomal protein S6 kinase alpha-6;Ribosomal protein S6 kinase	rps6ka6;rps6ka3a;rps6ka3b;rps6ka1	FGLCKEAIDHEKKAYSFCGTVEYMAPEVVNR;FGLSKESIDHENKAYSFCGTVEYMAPEVVNR;FGLSKESVDQDKKAYSFCGTVEYMAPEVVNR	AYS(1)FCGTVEYMAPEVVNR	1132	UID1133	1
A0A2R8QJH2;A0A0R4ICF4;Q6PFQ0	368;368;368	A0A2R8QJH2	A0A2R8QJH2	368	23.0292	S	3	403	___1	0.999973	0.000622625	66.606	40.888	66.606	-0.61151	8560200	Ribosomal protein S6 kinase alpha-6	rps6ka6	TFCFDPEFTAKTPKDSPGIPPSANAHQLFKG	DS(1)PGIPPSANAHQLFK	1133	UID1134	1
A0A2R8QJH2;A0A0R4ICF4;Q6PFQ0	385;385;385	A0A2R8QJH2	A0A2R8QJH2	385	26.9632	S	2	403	___1	1	7.32011e-07	128.76	112.55	128.76	-0.64444	145740000	Ribosomal protein S6 kinase alpha-6	rps6ka6	GIPPSANAHQLFKGFSFVAPVSLEESKSAPL	GFS(1)FVAPVSLEESK	1134	UID1135	1;2
A0A2R8QJH2;A0A0R4ICF4;Q6PFQ0;B0R0M9;A0A0R4ID09;A0A2R8Q8Y4;A0A0R4IZP9;A0A2R8QG28;A0A2R8QC98;E9QIU5;F1R2A7;E7F469;F1RAV5;A0A286YAW9;F1QYQ1;A0A2R8QDF2;K7DY81	77;77;77;69;69;51;49;59;77;77;77;77;92;73;95;73;78	A0A2R8QJH2;B0R0M9;A0A2R8QG28;F1RAV5	F1RAV5	92	21.8432	S	2	2009;403;429;5730	___1	1	0.0122623	75.387	46.226	75.387	0.21551	3762300	Ribosomal protein S6 kinase alpha-6;Ribosomal protein S6 kinase	rps6ka6;rps6ka3a;rps6ka3b;rps6ka1	ADASQFELLKVLGQGSFGKVFLVRKVTPPDN;ADPQQFELRKVLGQGSFGKVFLVKKTTGPDA;ADPRQFELRKVLGQGSFGKVFLVKKISGPDA;ADPSQFELLKVLGQGSFGKVFLVRKLMGPDA	VLGQGS(1)FGK	1137	UID1138	1
Q7SZZ4;B3DJN2;A0A0R4ICG0	1018;1057;1092	Q7SZZ4	Q7SZZ4	1018	25.5472	S	2	405	___1	1	7.93446e-06	153.34	135.07	153.34	-0.40906	49704000		per1a	PQSTGPQAGERDGAGSPLFQSRCSSPLNLLQ	DGAGS(1)PLFQSR	1139	UID1140	1
Q7SZZ4;B3DJN2;A0A0R4ICG0	1212;1335;1370	Q7SZZ4	Q7SZZ4	1212	22.3851	S	2	405	___1	0.983138	0.000261802	76.82	59.94	76.82	-0.67598	5477600		per1a	EAKQEDKLAETAFPLSPPSSDNEQRDNQANL	LAETAFPLS(0.983)PPS(0.008)S(0.009)DNEQR	1142	UID1143	1
A0A0R4ICG6;A0A0R4ID96;A0A2R8QGM9	55;56;55	A0A0R4ICG6	A0A0R4ICG6	55	21.8361	S	2	406	___1	0.905912	0.000458124	92.866	65.751	92.866	0.60558	3744000			RFGFAQTDRSLHRSTSDTDLLTLQSRSTLTV	S(0.044)T(0.044)S(0.906)DT(0.006)DLLTLQSR	1143	UID1144	1
A0A0R4ICI1	698	A0A0R4ICI1	A0A0R4ICI1	698	23.2787	S	2	408	___1	0.999994	1.30629e-130	234.49	213.25	234.49	-0.20298	10176000			SSSFTPFIDPRLLQISPSTGSALNNAGYSND	LLQIS(1)PSTGSALNNAGYSNDAR	1144	UID1145	1
A0A0R4ICI1	670	A0A0R4ICI1	A0A0R4ICI1	670	26.7086	S	2	408	___1	0.998652	2.21411e-07	157.03	123.8	157.03	0.15153	110980000			PARSPLGPPEPGPRLSLSETPTVPKHKSSSS	LS(0.999)LS(0.001)ETPTVPK	1145	UID1146	1
A0A0R4ICI1;A0A0R4ITK2	642;813	A0A0R4ICI1	A0A0R4ICI1	642	21.5457	S	2	408	___1	1	5.78589e-08	143.98	111.91	143.98	-0.59953	3061200			CVRGRNPLLPDLLQQSPRAPPPLPSPCSPAR	NPLLPDLLQQS(1)PR	1146	UID1147	1
A0A0R4ICI1;A0A0R4ITK2	464;639	A0A0R4ICI1	A0A0R4ICI1	464	27.6128	S	2	408	___1	1	9.16465e-09	147.18	121.07	135.94	-2.0038	205250000			AMLLVDERHRRNVQGSPQAAVLQKQPPAVPP	NVQGS(1)PQAAVLQK	1147	UID1148	1
A0A0R4ICI1;A0A0R4ITK2	658;829	A0A0R4ICI1	A0A0R4ICI1	658	24.5917	S	2	408	___1	1	3.2621e-08	158.06	99.361	58.172	3.4128	25283000			PRAPPPLPSPCSPARSPLGPPEPGPRLSLSE	S(1)PLGPPEPGPR	1148	UID1149	1
A0A0R4ICI1	618	A0A0R4ICI1	A0A0R4ICI1	618	25.4035	S	2	408	___1	1	0.000926965	124.81	81.534	124.81	0.19664	44384000			PVTLLGSGWTDASSRSPVEIVQRSCVRGRNP	S(1)PVEIVQR	1149	UID1150	1
A0A0R4ICI1;A0A0R4ITK2	685;861	A0A0R4ICI1	A0A0R4ICI1	685	23.911	S	2	408	___1	0.832513	0.000587063	96.334	70.992	96.334	0.89374	15774000			SLSETPTVPKHKSSSSFTPFIDPRLLQISPS	SSS(0.167)S(0.833)FTPFIDPR	1152	UID1153	1
A0A0R4ICI5	602	A0A0R4ICI5	A0A0R4ICI5	602	27.093	S	2	409	___1	0.999956	2.92827e-14	162.93	144.1	162.93	-0.53476	143150000			PGSYESHLQSPRSVGSPPISFLQRPF_____	SVGS(1)PPISFLQRPF	1153	UID1154	1
A0A0R4ICJ7	64	A0A0R4ICJ7	A0A0R4ICJ7	64	19.5412	S	2	412	___1	1	0.000210851	68.689	56.026	55.66	0.31887	7684400			LDGQHAEGFHRLELESEMVQSIEERVEEPPT	LELES(1)EMVQS(1)IEER	1155	UID1156	1;2
A0A0R4ICJ7	69	A0A0R4ICJ7	A0A0R4ICJ7	69	22.833	S	2	412	___1	1	0.000131737	101.3	74.631	55.66	0.31887	14393000			AEGFHRLELESEMVQSIEERVEEPPTKESCP	LELES(1)EMVQS(1)IEER	1156	UID1157	1;2
A0A0R4IEQ4;A0A0R4ICL0	316;1374	A0A0R4IEQ4	A0A0R4IEQ4	316	22.7607	S	2	413	___1	0.999888	0.00177605	51.31	34.289	50.787	-0.22579	10051000			TSGKKPQNGGKDERNSPVIEPPASDSSQQNG	NS(1)PVIEPPASDSSQQNGK	1157	UID1158	1
A0A0R4ICM6;A0A2R8Q982;A0A2R8Q7W9	1169;1199;1205	A0A0R4ICM6	A0A0R4ICM6	1169	21.1165	S	3	414	___1	0.858078	0.00130174	51.963	38.091	51.963	0.38399	2273500			AAANHNSSAGMRKAQSIHNISSEVDLVQTST	AQS(0.858)IHNIS(0.071)S(0.071)EVDLVQTSTRPSK	1158	UID1159	1
A0A0R4ICM6;A0A2R8Q982;A0A2R8Q7W9	784;814;820	A0A0R4ICM6	A0A0R4ICM6	784	20.9476	S	3	414	___1	0.519227	0.000339484	67.396	56.291	67.396	-0.043806	2022400			KEIHSAPVIGTMSSDSDKDVEEEEGIEEEDE	EIHSAPVIGT(0.021)MS(0.249)S(0.211)DS(0.519)DK	1159	UID1160	1
A0A0R4ICM6;A0A2R8Q982;A0A2R8Q7W9	1056;1086;1092	A0A0R4ICM6	A0A0R4ICM6	1056	24.1128	S	2	414	___1	0.998493	0	341.97	302.55	341.97	-1.5592	32638000			LKRHFANLSDLNNPASPTRVTPNISDSKSSK	HFANLSDLNNPAS(0.998)PT(0.002)R	1160	UID1161	1
A0A0R4ICM6;A0A2R8Q982;A0A2R8Q7W9	854;884;890	A0A0R4ICM6	A0A0R4ICM6	854	23.7562	S	2	414	___1	1	0.0261226	52.482	24.308	52.482	-1.2529	14169000			SSGSRPRRRWSRRMGSIDLKVKSMLDLRQLE	MGS(1)IDLK	1161	UID1162	1
A0A0R4ICM6;A0A2R8Q982;A0A2R8Q7W9	1358;1388;1394	A0A0R4ICM6	A0A0R4ICM6	1358	22.7735	S	2	414	___1	0.569844	0.00502828	79.613	56.09	79.613	-1.4806	7169600			DIPNPLPDKPFLSSLSPSSKSPKVAQKEPLS	PFLS(0.137)S(0.082)LS(0.57)PS(0.106)S(0.106)K	1162	UID1163	1
A0A0R4ICM6;A0A2R8Q982;A0A2R8Q7W9	1246;1276;1282	A0A0R4ICM6	A0A0R4ICM6	1246	23.261	S	2	414	___1	0.5	3.86414e-276	303.86	280.38	303.86	0.5578	10052000			SYMSPTTSSMAKISRSASMGDNLNVVEIGED	S(0.5)AS(0.5)MGDNLNVVEIGEDTGSSDR	1163	UID1164	1
A0A0R4ICM6;A0A2R8Q982;A0A2R8Q7W9	1248;1278;1284	A0A0R4ICM6	A0A0R4ICM6	1248	23.261	S	2	414	___1	0.839327	3.86414e-276	303.86	280.38	208.4	-0.42787	13613000			MSPTTSSMAKISRSASMGDNLNVVEIGEDTG	S(0.161)AS(0.839)MGDNLNVVEIGEDTGSSDR	1164	UID1165	1
A0A0R4ICM6;A0A2R8Q982;A0A2R8Q7W9	1203;1233;1239	A0A0R4ICM6	A0A0R4ICM6	1203	20.1298	S	2	414	___1	0.980291	0.00369495	56.482	46.826	56.482	-2.6159	1147300			KEVHPQPQASERPRRSLPTVPLISPTSALPK	S(0.98)LPT(0.02)VPLISPTSALPK	1165	UID1166	1
A0A0R4ICM6;A0A2R8Q982;A0A2R8Q7W9	1211;1241;1247	A0A0R4ICM6	A0A0R4ICM6	1211	21.5685	S	2	414	___1	0.611561	0.00991669	48.823	30.077	48.823	-0.16705	3110000			ASERPRRSLPTVPLISPTSALPKDITTTPTK	S(0.011)LPT(0.224)VPLIS(0.612)PT(0.126)S(0.027)ALPK	1166	UID1167	1
A0A0R4ICM6;A0A2R8Q982;A0A2R8Q7W9	1536;1566;1572	A0A0R4ICM6	A0A0R4ICM6	1536	25.4554	S	2	414	___1	0.580313	1.58695e-78	203.33	182.44	191.64	0.13718	55592000			LNCLPPYTPPPPKSPSANAVHTLANSDPTLG	S(0.42)PS(0.58)ANAVHTLANSDPTLGDDR	1167	UID1168	1
A0A0R4ICN6	354	A0A0R4ICN6	A0A0R4ICN6	354	21.1348	S	2	415	___1	0.931822	0.00330207	71.558	56.658	71.558	-0.95281	2302500			PNIHAPTAKHSSGPDSPVALHKPSACKNAHI	HS(0.001)S(0.068)GPDS(0.932)PVALHK	1168	UID1169	1
A0A0R4ICN6	572	A0A0R4ICN6	A0A0R4ICN6	572	25.5982	S	2	415	___1	0.571932	1.05581e-07	123.02	98.727	123.02	-2.9	60033000			RALQCSMDAVGSDPRSASPPDPMEDSAPDAD	S(0.572)AS(0.428)PPDPMEDSAPDADANR	1169	UID1170	1
A0A0R4ICN6	574	A0A0R4ICN6	A0A0R4ICN6	574	25.5982	S	2	415	___1	0.5	6.97417e-07	114.56	103.97	114.56	-0.575	53291000			LQCSMDAVGSDPRSASPPDPMEDSAPDADAN	S(0.5)AS(0.5)PPDPMEDSAPDADANR	1170	UID1171	1
A6XCT1;A0A0R4ICQ1	304;317	A6XCT1	A6XCT1	304	29.5083	S	2	418	___1	0.999928	8.56118e-134	269.14	244.12	174.39	0.59461	1149800000		ndrg4	MPSASMTRLARSRTASLTSAGSVDGSRNRAC	TAS(1)LTSAGSVDGSR	1172	UID1173	1;2
A6XCT1;A0A0R4ICQ1	310;323	A6XCT1	A6XCT1	310	27.1652	S	2	418	___1	0.991773	7.74746e-44	205.66	185.66	142.45	-0.50745	286940000		ndrg4	TRLARSRTASLTSAGSVDGSRNRACTHSDSS	TASLT(0.003)SAGS(0.992)VDGS(0.005)R	1174	UID1175	1;2
Q6DBU2;A0A0R4ICQ3	21;21	Q6DBU2	Q6DBU2	21	23.7091	S	2	419	___1	1	1.32734e-67	194.15	168.56	194.15	-0.085094	183420000		gpalpp1	VIGPALPPTLKKDENSDDDGAIIGPALPPLY	KDENS(1)DDDGAIIGPALPPLYK	1175	UID1176	1
Q6DBU2;A0A0R4ICQ3	108;107	Q6DBU2	Q6DBU2	108	27.1699	S	2	419	___1	1	5.39296e-241	310.74	272.18	310.74	-0.36571	409720000		gpalpp1	FFGPALPPGFQKRDKSPDGQSLQGPALPPGF	S(1)PDGQSLQGPALPPGFK	1176	UID1177	1
Q6DBU2;A0A0R4ICQ3	155;154	Q6DBU2	Q6DBU2	155	23.483	S	2	419	___1	1	0.0023638	74.141	53.934	74.141	0.67549	33987000		gpalpp1	FSGPALPPGYRKRDKSPERPPAIGPALPPGF	S(1)PERPPAIGPALPPGFK	1177	UID1178	1
Q6DBU2;A0A0R4ICQ3;F8W5U0	2;2;2	Q6DBU2	Q6DBU2	2	22.6051	S	2	419	___1	1	0.00281276	72.315	63.615	72.315	0.45784	6380000		gpalpp1	______________MSDENVIGPALPPTLKK	S(1)DENVIGPALPPTLK	1178	UID1179	1
A0A0R4ICR1	413	A0A0R4ICR1	A0A0R4ICR1	413	21.8135	S	2	420	___1	0.999868	0.0185698	66.267	32.376	66.267	3.2511	3685800			AEDSSLSRMDSGMKNSVLSVEDRSLLSDVRC	NS(1)VLSVEDR	1179	UID1180	1
A0A0R4ICR1	416	A0A0R4ICR1	A0A0R4ICR1	416	24.8897	S	2	420	___1	1	0.000862207	132.25	58.077	132.25	-1.1774	31085000			SSLSRMDSGMKNSVLSVEDRSLLSDVRCRQG	NSVLS(1)VEDR	1180	UID1181	1
A0A0R4ICR1	377	A0A0R4ICR1	A0A0R4ICR1	377	20.579	S	2	420	___1	0.841184	0.00719238	72.643	30.478	57.348	-0.92321	2756800			RKLKRALSARTEEMISLSRQVSMRRLDSINC	TEEMIS(0.841)LS(0.159)R	1181	UID1182	1
A0A0R4ICR1	379	A0A0R4ICR1	A0A0R4ICR1	379	24.0043	S	2	420	___1	0.652837	0.0138978	121.02	52.364	121.02	-1.2395	18018000			LKRALSARTEEMISLSRQVSMRRLDSINCDP	TEEMIS(0.347)LS(0.653)R	1182	UID1183	1
A0A0R4ICR1	557	A0A0R4ICR1	A0A0R4ICR1	557	22.9259	S	2	420	___1	0.58228	0.0121351	64.266	41.774	64.266	0.31757	7968500			SNYFQCSNSGLVPKTSINGGGTHLRGQVI__	T(0.418)S(0.582)INGGGTHLR	1183	UID1184	1
A0A0R4ICR8;Q1LVH3;F1R8Z4;Q6PH44;Q1LVH2	368;380;238;251;263	A0A0R4ICR8	A0A0R4ICR8	368	27.4611	S	2	421	___1	0.999897	3.80575e-240	308.12	281.42	308.12	0.7157	235550000		bsg	YEKRRKPDEINDDDDSGSAPLKSNSATNHKD	KPDEINDDDDS(1)GSAPLK	1184	UID1185	1
A0A0R4ICR8;Q1LVH3;F1R8Z4;Q6PH44;Q1LVH2	370;382;240;253;265	A0A0R4ICR8	A0A0R4ICR8	370	24.7174	S	3	421	___1	0.925018	4.69955e-27	165.9	150.97	112.53	1.3564	39668000		bsg	KRRKPDEINDDDDSGSAPLKSNSATNHKDKN	RKPDEINDDDDS(0.075)GS(0.925)APLK	1185	UID1186	1
A0A0R4ICR8;Q1LVH3	29;29	A0A0R4ICR8	A0A0R4ICR8	29	24.7831	S	2	421	___1	0.999279	0.0278063	51.572	13.202	46.663	-2.68	28870000		bsg	IGWFQAEAMTAGFIKSPLSQMKLIEDNAELD	S(0.999)PLS(0.001)QMK	1186	UID1187	1
A0A0R4IUQ3;A0A0R4ICS4	30;32	A0A0R4IUQ3	A0A0R4IUQ3	30	21.0686	S	2	422	___1	0.999991	0.027361	56.258	17.482	56.258	-0.016993	2199300			RMTSGYSQQFVSSKASDIQELASKRVDIQKK	AS(1)DIQELASK	1187	UID1188	1
A0A0R4ICU5;F1Q6A2	507;507	A0A0R4ICU5	A0A0R4ICU5	507	26.4615	S	2	424	___1	0.911123	1.60927e-15	175.57	138.88	175.57	-0.41401	92408000	Tyrosine-protein kinase	jak2b	SLLVCRSHRGLEVPLSSSLQRHNISQMVFHK	GLEVPLS(0.911)S(0.081)S(0.008)LQR	1189	UID1190	1
A0A0R4IV87;A0A0R4ICU6;A0A0R4IPT5	377;382;401	A0A0R4IV87	A0A0R4IV87	377	22.7445	S	4	425	___1	0.910163	2.96433e-10	78.909	72.943	78.909	0.59515	7027000			VYDDVDENMSTISSVSQHMRRDEPRRGADSR	ARPPQLTTVYDDVDENMSTIS(0.018)S(0.071)VS(0.91)QHMR	1195	UID1196	1
A0A0R4IV87;A0A0R4ICU6;A0A0R4IPT5	397;402;421	A0A0R4IV87	A0A0R4IV87	397	29.1065	S	2	425	___1	1	3.32785e-193	299.17	246.92	208.33	-0.51102	5058700000			RDEPRRGADSRGRARSMENLDDISRGYRDRD	S(1)MENLDDISR	1196	UID1197	1
A0A0R4IV87;A0A0R4ICU6;A0A0R4IPT5	405;410;429	A0A0R4IV87	A0A0R4IV87	405	21.6082	S	2	425	___1	1	0.00332377	81.92	64.552	81.92	0.18751	3196800			DSRGRARSMENLDDISRGYRDRDDYPPARRD	SMENLDDIS(1)R	1197	UID1198	1
A0A0R4IV87;A0A0R4ICU6;A0A0R4IPT5	276;276;295	A0A0R4IV87	A0A0R4IV87	276	26.6968	S	3	425	___1	0.627872	4.57583e-30	145.13	133.9	40.404	1.6698	110040000			GGPPSNGYGRDYDGASSIGQGSQVPLLQEHD	DY(0.116)DGAS(0.628)S(0.628)IGQGS(0.628)QVPLLQEHDAGGNR	1198	UID1199	1;2
A0A0R4IV87;A0A0R4ICU6;A0A0R4IPT5	277;277;296	A0A0R4IV87	A0A0R4IV87	277	20.8008	S	3	425	___1	0.627872	4.18037e-95	199.61	179.23	40.404	1.6698	73156000			GPPSNGYGRDYDGASSIGQGSQVPLLQEHDA	DY(0.116)DGAS(0.628)S(0.628)IGQGS(0.628)QVPLLQEHDAGGNR	1199	UID1200	1;2
A0A0R4IV87;A0A0R4ICU6;A0A0R4IPT5	453;458;477	A0A0R4IV87	A0A0R4IV87	453	31.9838	S	2	425	___1	1	6.99104e-05	153.7	128.4	147.78	0.23417	4558300000			GRGYDPVDDRRRRDYSPDNRPRHGDSFRGAG	DYS(1)PDNRPR	1201	UID1202	1
A0A0R4IV87;A0A0R4ICU6;A0A0R4IPT5	536;541;560	A0A0R4IV87	A0A0R4IV87	536	21.8445	S	4	425	___1	1	5.38652e-05	74.732	51.403	74.732	-0.11733	3765800			LDSESDRSDRYRGHHSGPPPLPLVPASGNPD	GHHS(1)GPPPLPLVPASGNPDR	1202	UID1203	1
A0A0R4IV87;A0A0R4ICU6;A0A0R4IPT5	588;593;612	A0A0R4IV87	A0A0R4IV87	588	23.7165	S	2	425	___1	0.805975	0.00406969	103.44	84.169	89.266	-1.7772	13784000			LPSSKKSNLKKNGAVSRESLVV_________	NGAVS(0.806)RES(0.194)LVV	1203	UID1204	1
A0A0R4IV87;A0A0R4ICU6;A0A0R4IPT5	591;596;615	A0A0R4IV87	A0A0R4IV87	591	26.3498	S	2	425	___1	0.957175	0.00120511	139.7	124.17	139.7	0.57052	85524000			SKKSNLKKNGAVSRESLVV____________	NGAVS(0.043)RES(0.957)LVV	1204	UID1205	1
A0A0R4IV87;A0A0R4ICU6;A0A0R4IPT5	430;435;454	A0A0R4IV87	A0A0R4IV87	430	25.6377	S	2	425	___1	0.999971	1.76517e-169	286.74	233.66	78.615	0.13902	52206000			PPARRDGGPRGGRRGSDDEWSSSGRGYDPVD	RGS(1)DDEWSSSGR	1205	UID1206	1
A0A0R4IV87;A0A0R4ICU6;A0A0R4IPT5	476;481;500	A0A0R4IV87	A0A0R4IV87	476	30.8007	S	3	425	___1	1	3.74986e-38	203.61	155.61	40.52	-0.50736	2374000000			GDSFRGAGFQGRRTRSRDDLMDLVRDPGRGG	S(1)RDDLMDLVRDPGR	1206	UID1207	1
A0A0R4ICW1;A0A2R8QHX5;A0A0R4IFU3	53;53;53	A0A0R4ICW1	A0A0R4ICW1	53	24.9969	S	2	426	___1	0.934893	3.75047e-97	235.72	203.42	235.72	-0.3276	33483000			EENTSIYTQRERHQESTDTSNVAPSLETKML	HQES(0.935)T(0.065)DTSNVAPSLETK	1209	UID1210	1
A0A0R4ICW1;A0A2R8QHX5;A0A0R4IFU3	452;452;452	A0A0R4ICW1	A0A0R4ICW1	452	21.3385	S	2	426	___1	0.998702	0.000387986	90.685	60.431	90.685	1.0106	2651800			LQEKEEQWKVKGKGASNDSTQFSVAGRMAKR	GAS(0.999)NDS(0.001)TQFSVAGR	1210	UID1211	1
A0A0R4ICW1;A0A2R8QHX5;A0A0R4IFU3	471;471;471	A0A0R4ICW1	A0A0R4ICW1	471	22.4773	S	2	426	___1	0.998651	0.00161293	92.653	46.263	92.653	0.32063	66622000			TQFSVAGRMAKRGLVSPSREDVPIILSKKAC	GLVS(0.999)PS(0.001)R	1211	UID1212	1
A0A0R4ICW1;A0A2R8QHX5;A0A0R4IFU3	473;473;473	A0A0R4ICW1	A0A0R4ICW1	473	22.0327	S	2	426	___1	0.584361	0.00148674	85.619	40.606	85.619	1.2134	4290600			FSVAGRMAKRGLVSPSREDVPIILSKKACSS	GLVS(0.416)PS(0.584)REDVPIILSK	1212	UID1213	1
A0A0R4ICW1;A0A2R8QHX5;A0A0R4IFU3;A0A0R4IE35	180;180;180;36	A0A0R4ICW1	A0A0R4ICW1	180	22.9277	S	2	426	___1	0.749753	8.89289e-05	133.32	119.06	133.32	-1.0882	7978300			AEEISEKGTDFTSYSSSDKSEENAKERKNFK	GTDFTSYS(0.125)S(0.75)S(0.125)DK	1213	UID1214
A0A0R4ICW1;A0A2R8QHX5;A0A0R4IFU3;A0A0R4IE35	205;205;205;61	A0A0R4ICW1	A0A0R4ICW1	205	27.1001	S	2	426	___1	0.999992	4.63231e-148	265.37	234.98	265.37	1.1038	182070000			ERKNFKQDEKISHFQSFTAGQEDASNKDVGN	ISHFQS(1)FTAGQEDASNK	1214	UID1215	1
A0A0R4ICW1;A0A2R8QHX5;A0A0R4IFU3	400;400;400	A0A0R4ICW1	A0A0R4ICW1	400	22.4655	S	2	426	___1	0.705295	0.000328582	109.44	87.205	109.44	-0.79196	5791400			RGKLKTNKLTNVVQTSLANRYSQLQESENAW	LTNVVQT(0.295)S(0.705)LANR	1215	UID1216	1
A0A0R4ICW1;A0A2R8QHX5;A0A0R4IFU3	121;121;121	A0A0R4ICW1	A0A0R4ICW1	121	25.4995	S	3	426	___1	1	9.07756e-08	121.14	112.27	120.33	0.30188	50281000			LITHEDQPARSRQQHSPLEAEETQKPQDDGK	QQHS(1)PLEAEETQKPQDDGK	1216	UID1217	1
A0A0R4ICW1;A0A2R8QHX5;A0A0R4IFU3	346;346;346	A0A0R4ICW1	A0A0R4ICW1	346	23.1116	S	2	426	___1	0.981947	2.09438e-81	196.4	177.56	172.24	1.2162	9063200			SSETPRSPSPDTVDKSPSLSQSEDGEELDSS	S(0.982)PS(0.018)LSQSEDGEELDSSLDGSTSSSLK	1217	UID1218	1
A0A0R4ICW1;A0A2R8QHX5;A0A0R4IFU3	361;361;361	A0A0R4ICW1	A0A0R4ICW1	361	22.6308	S	2	426	___1	0.983955	1.71493e-145	237.15	217.47	237.15	-0.34792	6494600			SPSLSQSEDGEELDSSLDGSTSSSLKERLAE	SPSLSQSEDGEELDS(0.016)S(0.984)LDGSTSSSLK	1220	UID1221	1
A0A0R4ICW1;A0A2R8QHX5;A0A0R4IFU3;A0A0R4IE35	283;283;283;139	A0A0R4ICW1	A0A0R4ICW1	283	23.9118	S	2	426	___1	0.961206	1.40043e-30	185.59	167.14	130.06	1.6682	69666000			DSGQRSIKGILKKSRSTSLDLEPGEQERTTI	S(0.002)RS(0.961)T(0.036)S(0.001)LDLEPGEQER	1222	UID1223	1;2
A0A0R4ICW1;A0A2R8QHX5;A0A0R4IFU3;A0A0R4IE35	285;285;285;141	A0A0R4ICW1	A0A0R4ICW1	285	25.4287	S	2	426	___1	0.980014	6.84023e-12	136.99	121.1	136.99	-0.55256	92072000			GQRSIKGILKKSRSTSLDLEPGEQERTTICK	S(0.01)T(0.01)S(0.98)LDLEPGEQER	1223	UID1224	1;2
A0A0R4ICW1;A0A2R8QHX5;A0A0R4IFU3	672;672;672	A0A0R4ICW1	A0A0R4ICW1	672	26.2103	S	2	426	___1	0.5	2.59224e-61	213.73	155.06	213.73	-0.093345	77642000			ASKENFKKVNLRSVKSTEVVTNNGAVPFHKL	S(0.5)T(0.5)EVVTNNGAVPFHK	1224	UID1225	1
A0A0R4ICZ3;A3KNA6	60;60	A0A0R4ICZ3	A0A0R4ICZ3	60	20.9383	S	2	427	___1	1	0.000823777	101.53	85.592	101.53	0.083555	2009300	Enhancer of polycomb homolog	epc1b	MEKDEELEHHLQRAISAQQVYGEKRDNMVIP	AIS(1)AQQVYGEK	1225	UID1226	1
Q19VG7;A0A2R8QHK0;A0A0R4ICZ6	413;403;413	Q19VG7	Q19VG7	413	20.1972	S	2	428	___1	0.827181	0.00798497	43.813	23.606	43.813	0.14784	1202200		antxr2a	RLEMAKNAVVSIQEESEEPMVKKPRAPAQTC	NAVVS(0.173)IQEES(0.827)EEPMVK	1226	UID1227	1
B0R0M9;A0A0R4ID09;A0A2R8Q8Y4	360;360;342	B0R0M9	B0R0M9	360	29.332	S	3	429	___1	1	2.06351e-22	164.88	141.43	47.814	-0.63882	1309500000	Ribosomal protein S6 kinase	rps6ka3a	TFYFDSEFTAKTPRDSPGVPPSANAHQLFRG	DS(1)PGVPPS(1)ANAHQLFR	1227	UID1228	1;2
B0R0M9;A0A0R4ID09;A0A2R8Q8Y4	366;366;348	B0R0M9	B0R0M9	366	23.2262	S	3	429	___1	1	1.41155e-21	157.52	137.14	47.814	-0.63882	1197000000	Ribosomal protein S6 kinase	rps6ka3a	EFTAKTPRDSPGVPPSANAHQLFRGFSFVAT	DS(1)PGVPPS(1)ANAHQLFR	1228	UID1229	1;2
B0R0M9;A0A0R4ID09;A0A2R8Q8Y4	42;42;24	B0R0M9	B0R0M9	42	22.9692	S	2	429	___1	0.999726	0.000753296	135.43	82.939	135.43	0.35855	8211600	Ribosomal protein S6 kinase	rps6ka3a	EDDSLVHDEGSVKEISITHHVKEGSEKADPR	EIS(1)ITHHVK	1229	UID1230	1
B0R0M9;A0A0R4ID09;A0A2R8Q8Y4	700;701;653	B0R0M9	B0R0M9	700	22.4663	S	2	429	___1	0.991169	0.000154318	110.31	82.129	110.31	-0.55432	5794500	Ribosomal protein S6 kinase	rps6ka3a	QDAPHLVKGAMAATYSALNRNVSPVLDPVGC	GAMAAT(0.009)YS(0.991)ALNR	1230	UID1231	1
B0R0M9;A0A0R4ID09	24;24	B0R0M9	B0R0M9	24	22.8287	S	3	429	___1	0.999928	4.96661e-18	103.53	91.338	103.53	-0.12895	11026000	Ribosomal protein S6 kinase	rps6ka3a	PWQKLPMGHLENEDDSMIEDDSLVHDEGSVK	LPMGHLENEDDS(1)MIEDDSLVHDEGSVK	1231	UID1232	1
B0R0M9;A0A0R4ID09	30;30	B0R0M9	B0R0M9	30	23.8976	S	3	429	___1	0.895735	0.000306688	41.139	29.059	40.545	-0.84353	21789000	Ribosomal protein S6 kinase	rps6ka3a	MGHLENEDDSMIEDDSLVHDEGSVKEISITH	LPMGHLENEDDS(0.103)MIEDDS(0.896)LVHDEGS(0.001)VK	1232	UID1233	1
B0R0M9;A0A0R4ID09	37;37	B0R0M9	B0R0M9	37	24.4383	S	3	429	___1	0.999966	3.96123e-10	79.911	69.3	66.378	-0.10676	39536000	Ribosomal protein S6 kinase	rps6ka3a	DDSMIEDDSLVHDEGSVKEISITHHVKEGSE	LPMGHLENEDDSMIEDDSLVHDEGS(1)VK	1233	UID1234	1
B0R0M9;A0A0R4ID09;A0A2R8Q8Y4	707;708;660	B0R0M9	B0R0M9	707	25.1469	S	2	429	___1	1	4.78009e-83	226.74	204.96	226.74	-0.067261	37150000	Ribosomal protein S6 kinase	rps6ka3a	KGAMAATYSALNRNVSPVLDPVGCSTLAQRR	NVS(1)PVLDPVGCSTLAQR	1234	UID1235	1
F1RDW8;A0A0R4ID11	6;6	F1RDW8	F1RDW8	6	25.6567	S	2	430	___1	0.9991	9.85454e-05	143.21	60.787	133.13	0.31907	52896000		si:dkey-147f3.4	__________MKRSFSGSPLKARTGGSSESN	SFS(0.999)GS(0.001)PLK	1235	UID1236	1
F1RDW8;A0A0R4ID11	8;8	F1RDW8	F1RDW8	8	26.0174	S	2	430	___1	0.999343	0.00198845	114.4	30.403	95.642	-0.43769	67921000		si:dkey-147f3.4	________MKRSFSGSPLKARTGGSSESNEC	SFS(0.001)GS(0.999)PLK	1236	UID1237	1
F1QKP9;F1Q5Z1;A0A0R4ID17;Q5XIY8	2;2;2;2	F1QKP9	F1QKP9	2	21.3641	S	2	431	___1	1	0.000871816	90.412	65.574	50.088	-1.3377	2699200	PAX-interacting protein 1	paxip1	______________MSEDDLKVPEELFKDVK	S(1)EDDLKVPEELFK	1238	UID1239	1
Q58EK9;A0A0R4ID18	96;101	Q58EK9	Q58EK9	96	23.2852	S	2	432	___1	0.995313	4.46858e-05	119.32	97.557	82.102	1.0071	10222000		trmt13	PKPIYYVKDINAGCASEDETVKEISIADRTK	DINAGCAS(0.995)EDET(0.005)VK	1240	UID1241	1
F1QMP3;A0A0R4ID58;F1QXU6	15;15;21	F1QMP3	F1QMP3	15	24.3521	S	2	434	___1	0.99845	2.17884e-11	149.22	114.01	149.22	0.26362	21414000		rnf40	_MSGAGGGKRPSGGDSPPGPPEKKLKKEEKT	RPS(0.002)GGDS(0.998)PPGPPEK	1241	UID1242	1
F1QMP3;A0A0R4ID58;F1QXU6;E7F3E1	211;211;217;132	F1QMP3	F1QMP3	211	25.2094	S	2	434	___1	0.998656	1.41033e-23	139.69	126.81	139.69	0.2591	45095000		rnf40	EKSAEAPVADEIPAPSPLPPLSESAKAFLAI	SAEAPVADEIPAPS(0.999)PLPPLS(0.001)ESAK	1242	UID1243	1
A0A0R4ID68	774	A0A0R4ID68	A0A0R4ID68	774	26.4918	S	1	436	___1	0.999997	6.70125e-08	146.58	133.76	146.58	0.28513	133980000			EYVTGEIEHVTRRTLSIETGF__________	TLS(1)IETGF	1243	UID1244	1
A0A0R4ID71	1641	A0A0R4ID71	A0A0R4ID71	1641	22.0482	S	3	437	___1	0.835704	4.95234e-14	96.46	89.245	96.46	0.91545	4336900			KITYKEAMARCKRDHSTGLLLFPAASTDTVD	DHS(0.836)T(0.164)GLLLFPAASTDTVDAPSYSSYK	1244	UID1245	1
A0A0R4ID71	1659	A0A0R4ID71	A0A0R4ID71	1659	20.1042	S	2	437	___1	0.937084	5.16678e-36	150.69	134.16	150.69	-0.071755	1127100			LLLFPAASTDTVDAPSYSSYKFTKK______	DHSTGLLLFPAAS(0.001)T(0.001)DT(0.001)VDAPS(0.937)YS(0.049)S(0.011)YK	1245	UID1246	1
A0A0R4ID71	1662	A0A0R4ID71	A0A0R4ID71	1662	24.3933	S	3	437	___1	0.699178	1.53089e-14	102.66	90.105	102.66	0.2403	22035000			FPAASTDTVDAPSYSSYKFTKK_________	DHSTGLLLFPAASTDTVDAPS(0.057)YS(0.243)S(0.699)YK	1246	UID1247	1
A0A0R4ID71	1526	A0A0R4ID71	A0A0R4ID71	1526	21.2379	S	2	437	___1	0.743667	0.0122759	71.221	46.532	71.221	-1.1033	2473200			DKLSVHKAAERGLIDSSQLHKLLSAQKAFTG	GLIDS(0.744)S(0.256)QLHK	1247	UID1248	1
A0A0R4ID71	1119	A0A0R4ID71	A0A0R4ID71	1119	19.2796	S	2	437	___1	0.894807	0.00471032	73.848	51.762	73.848	1.2304	636420			KLITGLRTEIDNEGASISRLEREIRNLRIRI	TEIDNEGAS(0.895)IS(0.105)R	1248	UID1249	1
A0A0R4ID81;A0A0R4IK26	185;185	A0A0R4ID81	A0A0R4ID81	185	23.3799	S	3	438	___1	0.865297	9.41846e-06	118.47	103.78	118.47	-0.36455	30108000			KMKGRKHDGAFSDTSSAILPRSGQSETDSLA	HDGAFSDTS(0.134)S(0.865)AILPR	1251	UID1252	1
A0A0R4ID81;A0A0R4IK26	341;341	A0A0R4ID81	A0A0R4ID81	341	27.2624	S	2	438	___1	0.989258	2.36561e-06	148.5	57.791	148.5	0.53195	186180000			VTGKKDGKKTGARIGSSGDLRSPNPFTSEST	IGS(0.989)S(0.011)GDLR	1252	UID1253	1;2
A0A0R4ID81	347	A0A0R4ID81	A0A0R4ID81	347	24.5374	S	3	438	___1	0.999992	2.05802e-68	196.33	183.22	194.77	0.13281	45354000			GKKTGARIGSSGDLRSPNPFTSESTSETNPF	S(1)PNPFTSESTSETNPFLSHYR	1254	UID1255	1;2
A0A0R4ID81;A0A0R4IK26	247;247	A0A0R4ID81	A0A0R4ID81	247	20.2566	S	2	438	___1	0.999911	1.05661e-28	192.68	155.18	192.68	0.48118	94417000			SMSDLIGTHFRNKLDSMNSIEEKGGASSHRH	NKLDS(1)MNSIEEK	1255	UID1256	1
A0A0R4ID81;A0A0R4IK26	250;250	A0A0R4ID81	A0A0R4ID81	250	23.0549	S	2	438	___1	0.999999	1.99587e-28	189.1	138.31	169.89	0.74568	60321000			DLIGTHFRNKLDSMNSIEEKGGASSHRHSQS	LDSMNS(1)IEEK	1256	UID1257	1
A0A0R4ID81;A0A0R4IK26	232;232	A0A0R4ID81	A0A0R4ID81	232	23.2444	S	3	438	___1	0.918383	0.000676334	88.264	64.222	88.264	-0.3847	9937000			KRSLLTGTQKLSAAHSMSDLIGTHFRNKLDS	LS(0.007)AAHS(0.918)MS(0.075)DLIGTHFR	1258	UID1259
A0A0R4ID81;A0A0R4IK26	234;234	A0A0R4ID81	A0A0R4ID81	234	24.2894	S	3	438	___1	0.520756	0.000174446	77.795	67.724	77.795	1.0205	20504000			SLLTGTQKLSAAHSMSDLIGTHFRNKLDSMN	LS(0.007)AAHS(0.472)MS(0.521)DLIGTHFR	1259	UID1260	1
A0A0R4ID81;A0A0R4IK26	150;150	A0A0R4ID81	A0A0R4ID81	150	27.3334	S	2	438	___1	0.994306	1.42043e-05	124.3	108.08	89.46	-0.59943	296810000			KIQVSIQFMRNNMTASMFDLSMRDKPRSPFS	NNMT(0.004)AS(0.994)MFDLS(0.001)MR	1260	UID1261	1
A0A0R4ID81	378	A0A0R4ID81	A0A0R4ID81	378	26.525	S	2	438	___1	0.999944	7.66859e-27	193.15	142.67	193.15	0.33842	96564000			LSHYRSSSDNMKNPTSNEDLTQRFKASPEKK	NPTS(1)NEDLTQR	1261	UID1262	1
A3KNM2;A0A2R8QKN3;I3ITC0;A0A2R8QRL2;A0A0R4IDA7;A0A2R8QJH5;I3IT45;A0A2R8QAQ7	155;156;169;170;178;202;164;165	A3KNM2;I3IT45	I3IT45	164	23.2079	S	2	1961;439	___1	0.628093	9.21284e-44	162.82	147.09	162.82	-0.84547	9689100		tpd52	EEKVETLKTKMSPKPSTSDIEEVSDSTPDGE	MSPKPS(0.628)T(0.186)S(0.186)DIEEVSDSTPDGEPMIK	1263	UID1264	1
A3KNM2;A0A2R8QKN3;I3ITC0;A0A2R8QRL2;A0A0R4IDA7;A0A2R8QJH5;I3IT45;A0A2R8QAQ7	157;158;171;172;180;204;166;167	A3KNM2;I3IT45	I3IT45	166	24.0708	S	2	1961;439	___1	0.840533	1.13906e-23	127.14	113.45	105.02	0.49101	17621000		tpd52	KVETLKTKMSPKPSTSDIEEVSDSTPDGEPM	PS(0.015)T(0.144)S(0.841)DIEEVSDSTPDGEPMIK	1264	UID1265	1
A3KNM2;A0A2R8QKN3;I3ITC0;A0A2R8QRL2;A0A0R4IDA7;A0A2R8QJH5;I3IT45;A0A2R8QAQ7	163;164;177;178;186;210;172;173	A3KNM2;I3IT45	I3IT45	172	24.2075	S	2	1961;439	___1	0.997249	3.47007e-56	185.71	164.46	185.71	0.062388	50728000		tpd52	TKMSPKPSTSDIEEVSDSTPDGEPMIKQPDD	PSTSDIEEVS(0.997)DS(0.002)T(0.001)PDGEPMIK	1265	UID1266	1
A3KNM2;A0A2R8QKN3;I3ITC0;A0A2R8QRL2;A0A0R4IDA7;A0A2R8QJH5;I3IT45;A0A2R8QAQ7	181;182;195;196;204;228;190;191	A3KNM2;I3IT45	I3IT45	190	21.7949	S	2	1961;439	___1	0.957862	0.00854324	60.628	48.86	60.628	-0.11739	3638500		tpd52	TPDGEPMIKQPDDTFSPDQQPH_________	QPDDT(0.042)FS(0.958)PDQQPH	1267	UID1268	1
A0A0R4IDB5;Q7SY06	118;112	A0A0R4IDB5	A0A0R4IDB5	118	25.082	S	2	441	___1	1	7.84752e-08	148.89	108.12	42.809	-1.7274	68339000	Very-long-chain (3R)-3-hydroxyacyl-CoA dehydratase	hacd3	KPLFLAPDFDRWLDESDAEMELREKEEKINK	WLDES(1)DAEMELR	1268	UID1269	1
A0A0R4IDB7	748	A0A0R4IDB7	A0A0R4IDB7	748	23.5026	S	3	442	___1	0.999077	0.000340834	89.013	55.706	89.013	0.71572	11885000			EIMMLKDKLDKSRRESHSERDELEFERVLLS	ES(0.999)HS(0.001)ERDELEFER	1269	UID1270	1
A0A0R4IDB7;Q5TZ37	1569;1529	A0A0R4IDB7;Q5TZ37	A0A0R4IDB7	1569	23.1767	S	3	442;6558	___1	1	0.00645134	71.548	54.606	43.991	0.0028958	9481900	Non-specific serine/threonine protein kinase	si:ch211-89p3.3	SRKQMVRSMSNKRRFSFRIPEEERLQQRREM;SRKQMVRSTASKRRFSFRIPEEERVLQRREM	FS(1)FRIPEEER	1270	UID1271	1
A0A0R4IDB7	967	A0A0R4IDB7	A0A0R4IDB7	967	24.4782	S	2	442	___1	1	1.0749e-31	184.76	156.14	184.76	0.49135	38300000			RSTASGPAGKGRRIDSIDNFSLSNTPSREED	IDS(1)IDNFSLSNTPSR	1271	UID1272	1
A0A0R4IDB7	674	A0A0R4IDB7	A0A0R4IDB7	674	24.544	S	2	442	___1	0.997437	1.35822e-20	164.88	146.62	138.77	0.3054	24461000			EELDSIKQKHVGRSPSTGSSEQNQELSKLRA	S(0.001)PS(0.997)T(0.001)GSSEQNQELSK	1272	UID1273	1
A0A0R4IDB7	993	A0A0R4IDB7	A0A0R4IDB7	993	24.866	S	2	442	___1	0.951637	1.6304e-158	268.21	240.36	268.21	-0.022681	30578000			SREEDGRSQATSHSRSPSTTSDVESHEQVDQ	S(0.952)PS(0.048)T(0.001)TSDVESHEQVDQPQR	1273	UID1274	1
A0A0R4IDB7	995	A0A0R4IDB7	A0A0R4IDB7	995	27.8984	S	3	442	___1	0.773993	3.36742e-67	200.1	179.44	73.546	-0.50553	274540000			EEDGRSQATSHSRSPSTTSDVESHEQVDQPQ	S(0.09)PS(0.774)T(0.139)T(0.165)S(0.831)DVES(0.001)HEQVDQPQR	1274	UID1275	1;2
A0A0R4IDD4;E7FH04	282;327	A0A0R4IDD4	A0A0R4IDD4	282	22.7827	S	2	445	___1	1	0.00213187	106.2	59.809	106.2	0.65172	7215800	Microtubule-associated protein	mapta	IRSEKLDFKAQSKIGSMDNIKHTPGGGNRRR	IGS(1)MDNIK	1278	UID1279	1
A0A0R4IDD4;E7FH04;R4GEZ1	136;151;89	A0A0R4IDD4	A0A0R4IDD4	136	27.7358	S	2	445	___1	0.999714	2.12406e-96	235.37	186.67	235.37	0.5409	299410000	Microtubule-associated protein	mapta	KVAVIRSTPKSPKNRSPTSLSAAAPLPDLKN	NRS(1)PTSLSAAAPLPDLK	1283	UID1284	1
A0A0R4IDE0	781	A0A0R4IDE0	A0A0R4IDE0	781	22.2144	S	3	446	___1	0.983339	1.08261e-06	55.059	48.695	55.059	-1.2578	4866200			ILGERDRVKNEEKEESEGERGDESTAEESFD	EES(0.983)EGERGDES(0.008)T(0.009)AEESFDMSLTQGEGEQMK	1286	UID1287	1
A0A0R4IDE0	765	A0A0R4IDE0	A0A0R4IDE0	765	20.8659	S	2	446	___1	1	0.00172668	101.93	39.106	101.93	-1.0371	1911000			TLNTEYDQHEKLEGDSILGERDRVKNEEKEE	LEGDS(1)ILGER	1287	UID1288	1
E7FH53;A0A0R4IDE1	170;481	E7FH53	E7FH53	170	24.4354	S	2	447	___1	0.842083	0.00107111	83.204	53.268	51.726	-1.3152	22688000		myot	SRSPSPTQKVQEPPLSPSNQLRNLPARIPPD	VQEPPLS(0.842)PS(0.158)NQLR	1288	UID1289	1
A0A0R4IDE6	476	A0A0R4IDE6	A0A0R4IDE6	476	26.4425	S	2	449	___1	1	5.74537e-122	247	211.26	247	-2.0202	122000000			DDPRLKVPVQMRRRVSLDPTDLGPLPPGWEE	RVS(1)LDPTDLGPLPPGWEER	1289	UID1290	1
A0A0R4IDE6;A0A2R8RJ10	292;292	A0A0R4IDE6	A0A0R4IDE6	292	24.2792	S	3	449	___1	0.981108	0.000155705	74.062	63.059	74.062	0.38251	20359000			TLYSSLSERSPPPPHSPMEISTFCEEFNRLQ	S(0.017)PPPPHS(0.981)PMEIS(0.001)TFCEEFNR	1290	UID1291	1
A0A0R4IDE6;A0A2R8RJ10	315;315	A0A0R4IDE6	A0A0R4IDE6	315	27.5399	S	2	449	___1	0.815066	1.616e-05	149.41	122.26	149.41	0.17235	227150000			CEEFNRLQATNDRRTSLTPQGHGSRRGSGQT	T(0.185)S(0.815)LTPQGHGSR	1291	UID1292	1;2
A0A0R4IDE6;A0A2R8RJ10	323;323	A0A0R4IDE6	A0A0R4IDE6	323	22.0803	S	2	449	___1	0.999813	0.00730595	74.76	58.506	65.805	0.80978	36450000			ATNDRRTSLTPQGHGSRRGSGQTLTMEEHPV	T(0.457)S(0.538)LT(0.005)PQGHGS(1)R	1292	UID1293	1;2
A0A0R4IYV1;A0A0R4IDF6	969;1403	A0A0R4IYV1	A0A0R4IYV1	969	24.1693	S	2	450	___1	0.998247	0.0136577	54.524	39.323	54.524	0.028487	18866000			EAHTPKTWPGKAGVLSLDLSQLDRGDSGSQT	AGVLS(0.998)LDLS(0.002)QLDR	1293	UID1294	1
A0A0R4IYV1;A0A0R4IDF6	896;1330	A0A0R4IYV1	A0A0R4IYV1	896	20.4814	S	2	450	___1	0.998345	0.000680459	88.087	73.211	81.578	-0.012745	9091600			GSDGGSGRGDAASLGSLELSRSSGGNRLEPP	GDAAS(1)LGS(0.998)LELS(0.002)R	1295	UID1296	1;2
A0A0R4IYV1;A0A0R4IDF6	993;1427	A0A0R4IYV1	A0A0R4IYV1	993	20.7747	S	2	450	___1	0.974888	9.73949e-05	71.742	58.762	71.742	-0.93721	1793900			GDSGSQTPGSMQSTPSPLENAKPFPGASSLN	GDSGSQT(0.002)PGS(0.008)MQS(0.008)T(0.008)PS(0.975)PLENAK	1296	UID1297	1
A0A0R4IYV1;A0A0R4IDF6	939;1373	A0A0R4IYV1	A0A0R4IYV1	939	22.3961	S	3	450	___1	0.754629	0.000745523	44.848	36.951	43.162	-0.80983	5519500			LNEERDSVSDSRSIDSLDNGELMSLSDTPVE	S(0.033)IDS(0.755)LDNGELMS(0.166)LS(0.042)DT(0.004)PVEAHTPK	1297	UID1298	1
A0A2R8RYY2;A0A2R8Q3P3;A0A0R4IDG7	881;915;934	A0A2R8RYY2	A0A2R8RYY2	881	21.193	S	2	451	___1	1	0.00870226	64.103	54.099	64.103	-0.17843	2397400			ATGGGSLLDGLRRNQSLPVMVGRRSASASSP	NQS(1)LPVMVGR	1298	UID1299	1
A0A2R8RYY2;A0A2R8Q3P3;A0A0R4IDG7	592;626;645	A0A2R8RYY2	A0A2R8RYY2	592	20.1427	S	2	451	___1	0.999987	0.0240355	48.704	44.253	48.704	0.25651	1157600			NVRSSSTPEEKRPVRSPANVLPLPASLRNSP	S(1)PANVLPLPASLR	1299	UID1300	1
A0A2R8RRX6;A0A0R4IDG8;E9QI21	414;424;452	A0A2R8RRX6	A0A2R8RRX6	414	25.4956	S	2	452	___1	0.724566	7.76829e-25	182.23	158.86	92.295	0.69789	49157000		sh3tc2	RKRTVSEKSDATPYHSSPRQSFSASRNHLDR	S(0.998)DAT(0.002)PYHS(0.725)S(0.275)PR	1304	UID1305	1;2
A0A2R8RRX6;A0A0R4IDG8;E9QI21	415;425;453	A0A2R8RRX6	A0A2R8RRX6	415	22.6531	S	2	452	___1	0.55299	0.000249071	138.55	111.12	138.55	-1.136	14686000		sh3tc2	KRTVSEKSDATPYHSSPRQSFSASRNHLDRD	S(1)DATPYHS(0.447)S(0.553)PR	1305	UID1306	1;2
A0A0R4IDJ7	41	A0A0R4IDJ7	A0A0R4IDJ7	41	25.6236	S	2	453	___1	0.983181	1.10901e-224	305.48	274.34	305.48	-0.56315	51698000			HAGKDKDSEGTEEVLSPTTKDSKLKKVKSKR	DSEGTEEVLS(0.983)PT(0.016)T(0.001)K	1306	UID1307	1
A0A0R4IDJ7	215	A0A0R4IDJ7	A0A0R4IDJ7	215	22.6017	S	2	453	___1	1	7.77193e-12	150.12	134.29	150.12	1.3385	6364700			WAARARDKFAAVRRRSPANLSESTWEGLK__	S(1)PANLSESTWEGLK	1307	UID1308	1
A0A0R4IDJ7	15	A0A0R4IDJ7	A0A0R4IDJ7	15	23.2562	S	3	453	___1	0.999887	2.24296e-07	96.757	78.662	96.757	0.11367	18815000			_MFKKSKSKVLVDEASEEDEVSWHNEHAGKD	VLVDEAS(1)EEDEVSWHNEHAGK	1308	UID1309	1
A0A0R4IDM2;A0A2R8QIC1;F1QE63;A0A2R8RPZ5	452;453;454;464	A0A0R4IDM2	A0A0R4IDM2	452	23.34	S	2	454	___1	0.997761	0.0161211	76.282	33.683	62.823	-0.47872	10618000		kdm2ba	ARARRHRRKPPNRQLSAELSKQLNMEIRRTE	QLS(0.998)AELS(0.002)K	1309	UID1310	1
A0A2R8QIN0;A0A0R4IDN8;A0A2R8QIN1;A0A2R8RRV3;A0A2R8QQ11;A7MD70	467;467;502;508;509;467	A0A2R8QIN0	A0A2R8QIN0	467	25.9474	S	2	455	___1	0.998355	0.0255382	50.473	12.171	50.473	-1.8183	64705000	Protein Spindly	spdl1	KRRREKFPVPEENSASVKDETTTQDTEPSKN	FPVPEENS(0.002)AS(0.998)VK	1310	UID1311	1
A0A2R8RX31;A0A2R8Q3N2;A0A2R8RWN2;A0A2R8Q459;A0A0R4IDQ3;E7EXR8	167;171;173;229;320;392	A0A2R8RX31	A0A2R8RX31	167	23.8982	S	2	456	___1	1	0.00110253	140.63	86.877	101.71	-0.86891	15634000		LOC100150414	DNPRKFALCRLTRRDSQDLFQKLPLSDCPLY	RDS(1)QDLFQK	1311	UID1312	1
A3KNA4;A0A0R4IDQ8	196;409	A3KNA4	A3KNA4	196	20.5067	S	2	457	___1	0.552295	9.9748e-11	104.41	77.874	104.41	1.5905	1489800		plekhm1	VSETAEKEKKRESRDSSVDPPSVSALTETEE	DS(0.552)S(0.436)VDPPS(0.011)VSALTETEETPDPK	1312	UID1313	1
A3KNA4;A0A0R4IDQ8;A0A0R4IL32;A0A286YAN1	528;741;523;736	A3KNA4	A3KNA4	528	19.9163	S	2	457	___1	0.917773	0.0128998	49.482	38.377	49.482	-1.8373	989470		plekhm1	PIGSIRDVVPDVSLGSPAFFKVLTVRDTLTL	DVVPDVS(0.082)LGS(0.918)PAFFK	1313	UID1314	1
A0A0R4IDR7;E9QGL9	549;569	A0A0R4IDR7	A0A0R4IDR7	549	20.7854	S	2	458	___1	0.712961	0.0153457	56.087	31.743	56.087	-2.6551	1807300		mapk8ip3	SIIWQFFARLFSSSASPPPVKRPYTSVNIHY	LFS(0.111)S(0.106)S(0.07)AS(0.713)PPPVK	1314	UID1315	1
A0A0R4IDR7;E9QGL9	1160;1174	A0A0R4IDR7	A0A0R4IDR7	1160	21.5559	S	3	458	___1	0.788914	0.00184307	49.592	40.409	49.592	-0.39237	3083000		mapk8ip3	VLHRGQLLGLRANKVSPTSSGGVIHVYADDS	VS(0.789)PT(0.141)S(0.034)S(0.034)GGVIHVY(0.001)ADDSTSEK	1315	UID1316	1
A0A0R4IDU6;E7F520	644;666	A0A0R4IDU6	A0A0R4IDU6	644	21.3502	S	3	461	___1	1	0.00859129	41.798	33.006	41.798	0.51677	2673300		LOC100330358	WGLDTHSKRKSKGHPSIDQVFAEGDDPVKSP	GHPS(1)IDQVFAEGDDPVK	1317	UID1318	1
A0A0R4IDU6;E7F520;A0A2R8QKV7	1342;1364;1339	A0A0R4IDU6	A0A0R4IDU6	1342	25.2965	S	2	461	___1	0.991313	1.66907e-51	203.85	184.88	203.85	0.089797	41210000		LOC100330358	SILRDKQRRQLLKTESLPLSQQYVPFGGKRL	T(0.009)ES(0.991)LPLSQQYVPFGGK	1318	UID1319	1
F2Z4W7;A0A0R4IDV3	488;495	F2Z4W7	F2Z4W7	488	24.2701	S	4	462	___1	0.976846	1.12355e-13	81.91	69.987	71.506	0.17706	20232000		vsig10	TNGHATTLVEIHRIPSCDHEDIADSTEQSDQ	IPS(0.977)CDHEDIADS(0.011)T(0.011)EQS(0.002)DQTHANLTEAGPQR	1319	UID1320	1
A0A0R4IDW9;A8E7C9	551;581	A0A0R4IDW9	A0A0R4IDW9	551	21.2694	S	2	464	___1	0.994808	0.000806992	63.918	50.717	63.918	0.41037	2527700		sec23ip	GSLILFDLLSNQKIGSPISAPIFNGNSAPNV	IGS(0.995)PIS(0.005)APIFNGNSAPNVK	1321	UID1322	1
A0A2R8QQI8;A0A0R4IDX7;A0A2R8Q941;A0A2R8QPZ9	360;362;371;374	A0A2R8QQI8	A0A2R8QQI8	360	22.7173	S	2	465	___1	0.981674	1.74967e-17	125.5	108.56	125.5	-1.4601	22997000			SSARKRAPIELELPSSPDSNGGTPKPSLSDP	APIELELPS(0.002)S(0.982)PDS(0.012)NGGT(0.004)PK	1322	UID1323	1
A0A2R8QQI8;A0A0R4IDX7;A0A2R8Q941;A0A2R8QPZ9	33;35;44;47	A0A2R8QQI8	A0A2R8QQI8	33	22.0373	S	2	465	___1	1	4.77161e-05	72.21	60.233	72.21	-0.69265	4304300			LKEAALLDEDVEGEDSALEEEPAMKYVCQDK	EAALLDEDVEGEDS(1)ALEEEPAMK	1323	UID1324	1
A0A2R8QQI8;A0A0R4IDX7;A0A2R8Q941;A0A2R8QPZ9;A5WWF5;F1QL82	288;290;299;302;205;262	A0A2R8QQI8	A0A2R8QQI8	288	20.9235	S	2	465	___1	1	0.0147152	60.478	20.831	60.478	-0.37543	1988900		tshz3a	TDSEGTKRWSKPRKRSLLEMEGKEDAQKVLK	S(1)LLEMEGK	1324	UID1325	1
A0A2R8QQI8;A0A0R4IDX7;A0A2R8Q941;A0A2R8QPZ9	549;551;560;563	A0A2R8QQI8	A0A2R8QQI8	549	21.1487	S	2	465	___1	0.999996	0.000187004	109.84	87.752	109.84	0.65559	2324800			VSSKYPYLTEEDLEESPKGGFDILKSLENTV	YPYLTEEDLEES(1)PK	1325	UID1326	1
A0A2R8RNK5;A0A2R8QM00;A0A0R4IDY0;H6D7E6;X1WGS8	1443;1449;1486;1490;69	A0A2R8RNK5	A0A2R8RNK5	1443	24.366	S	2	466	___1	1	5.09902e-22	178.14	109.86	118.21	-1.7018	21622000	Protein TALPID3	talpid3	RQYEEEPDFPQLRRLSDDAFFGADEKGEDTF	RLS(1)DDAFFGADEK	1326	UID1327	1
A0A0R4IDY9;F1R653;A0A2R8QIW0	421;421;421	A0A0R4IDY9	A0A0R4IDY9	421	20.9997	S	3	467	___1	0.841201	0.000911241	54.223	42.481	54.223	0.53495	2096700	Histone deacetylase	hdac1	SIRAHDKRIACDEEFSDSEDEGQGGRRNAAN	IACDEEFS(0.841)DS(0.159)EDEGQGGRR	1327	UID1328	1
A0A0R4IDY9;F1R653;A0A2R8QIW0	347;347;347	A0A0R4IDY9	A0A0R4IDY9	347	21.1606	S	3	467	___1	0.806417	6.53464e-05	79.143	63.2	79.143	-0.63903	2344100	Histone deacetylase	hdac1	NDYFEYFGPDFKLHISPSNMTNQNTNDYLEK	LHIS(0.806)PS(0.192)NMT(0.001)NQNTNDYLEK	1328	UID1329	1
A0A0R4IDY9;F1R653;A0A2R8QIW0	394;394;394	A0A0R4IDY9	A0A0R4IDY9	394	27.8086	S	3	467	___1	1	3.52927e-42	133.66	121.43	55.158	0.08202	526600000	Histone deacetylase	hdac1	GVQMQAIPEDAVQEDSGDEEDDPDKRISIRA	MLPHAPGVQMQAIPEDAVQEDS(1)GDEEDDPDKR	1329	UID1330	1
A0A0R4IDZ5;A0A2R8PVG8;A0A2R8Q2M3;E7F3X7;A0A0R4ISI0	1407;1338;1361;1360;1361	A0A0R4IDZ5	A0A0R4IDZ5	1407	21.9323	S	2	468	___1	0.955144	2.94754e-105	241.13	207.86	112.34	-1.2287	59506000		wu:fe01c10	IASVVETKKSEVRRASGSAEVIESATAPRRE	RAS(0.955)GS(0.045)AEVIESATAPR	1330	UID1331	1
A0A0R4IDZ5;A0A2R8PVG8;A0A2R8Q2M3;E7F3X7;A0A0R4ISI0	1409;1340;1363;1362;1363	A0A0R4IDZ5	A0A0R4IDZ5	1409	19.767	S	3	468	___1	0.5	4.91814e-06	118.21	97.829	118.21	-0.51144	13986000		wu:fe01c10	SVVETKKSEVRRASGSAEVIESATAPRREGV	RAS(0.5)GS(0.5)AEVIESATAPR	1331	UID1332	1
A0A0R4IDZ5;A0A2R8PVG8;A0A2R8Q2M3;E7F3X7;A0A0R4ISI0	276;253;276;276;276	A0A0R4IDZ5	A0A0R4IDZ5	276	25.9123	S	2	468	___1	1	4.28676e-52	217.91	196.95	217.91	-0.17582	1288500000		wu:fe01c10	GDGGKGEGSRRRRTASEGDEDITLKRFKGAG	TAS(1)EGDEDITLKR	1333	UID1334	1
A0A0R4IDZ5;A0A2R8PVG8;A0A2R8Q2M3;E7F3X7;A0A0R4ISI0	1306;1236;1259;1259;1259	A0A0R4IDZ5	A0A0R4IDZ5	1306	24.7258	S	2	468	___1	1	1.02294e-64	219.35	179.77	219.35	0.31785	27746000		wu:fe01c10	EPKESLRSMMGRDSRSPFGLDSFSTLSKPSG	S(1)PFGLDSFSTLSK	1334	UID1335	1
A0A0R4IDZ8;Q5U7N6	1322;1319	A0A0R4IDZ8;Q5U7N6	Q5U7N6	1319	22.4608	S	2	469;6588	___1	0.938072	1.1095e-07	151.13	110.51	151.13	-0.63538	5772800		tln1	ISMSSSKLLLAAKALSTDPNSPNLKNQLAAA	ALS(0.938)T(0.062)DPNSPNLK	1340	UID1341	1
A0A0R4IDZ8;Q5U7N6	1327;1324	A0A0R4IDZ8;Q5U7N6	Q5U7N6	1324	21.6698	S	2	469;6588	___1	0.999327	0.000661838	94.547	66.163	94.547	1.3916	3336200		tln1	SKLLLAAKALSTDPNSPNLKNQLAAAARAVT	ALST(0.001)DPNS(0.999)PNLK	1341	UID1342	1
A0A0R4IDZ8;Q5U7N6	1683;1680	A0A0R4IDZ8;Q5U7N6	Q5U7N6	1680	21.1236	S	2	469;6588	___1	0.600245	0.00387995	69.716	47.957	41.092	-1.2442	2284700		tln1	SNCIREVDKASLAAISQQLTPRDDISHEALH	AS(0.029)LAAIS(0.6)QQLT(0.371)PR	1342	UID1343	1
A0A0R4IDZ8;Q5U7N6	423;419	A0A0R4IDZ8;Q5U7N6	Q5U7N6	419	20.6564	S	3	469;6588	___1	0.847276	3.39081e-06	83.09	67.836	81.922	0.88322	4807500		tln1	HFGLEGDEESTMLEDSVSPKKSTVLQQQFNK	DHFGLEGDEES(0.007)T(0.007)MLEDS(0.847)VS(0.139)PK	1343	UID1344	1
A0A0R4IDZ8;Q5U7N6	425;421	A0A0R4IDZ8;Q5U7N6	Q5U7N6	421	25.1284	S	3	469;6588	___1	0.99738	3.9755e-39	166.79	157.97	158.65	-0.2923	150140000		tln1	GLEGDEESTMLEDSVSPKKSTVLQQQFNKMG	DHFGLEGDEESTMLEDS(0.003)VS(0.997)PKK	1344	UID1345	1
A0A0R4IDZ8;Q5U7N6	2535;2529	A0A0R4IDZ8;Q5U7N6	Q5U7N6	2529	23.4293	S	2	469;6588	___1	1	0.0134467	73.877	57.258	73.877	0.84855	11296000		tln1	KKLAMIRQQQYKFLPSELREDGQEQ______	FLPS(1)ELREDGQEQ	1345	UID1346	1
A0A0R4IDZ8;Q5U7N6	1754;1751	A0A0R4IDZ8;Q5U7N6	Q5U7N6	1751	20.3436	S	2	469;6588	___1	0.999998	0.000519921	73.499	46.018	73.499	-4.2061	1330600		tln1	PLIMAAIGTASKILNSQQQMNVLDQTKTLAE	ILNS(1)QQQMNVLDQTK	1346	UID1347	1
A0A0R4IDZ8;Q5U7N6	2041;2035	A0A0R4IDZ8;Q5U7N6	Q5U7N6	2035	26.5983	S	2	469;6588	___1	0.99997	2.41716e-06	140.31	107.08	109.84	0.37711	101600000		tln1	VLVEDTKLLVSGAGASQEKLAQAAQSSVNTI	LLVSGAGAS(1)QEK	1347	UID1348	1
A0A0R4IDZ8;Q5U7N6	1163;1160	A0A0R4IDZ8;Q5U7N6	Q5U7N6	1160	24.8362	S	2	469;6588	___1	0.999976	6.75361e-05	152.64	113.85	152.64	0.23592	43060000		tln1	NAMLDCTGDVMDKSASLIEETKRAIAKPGDP	SAS(1)LIEETKR	1349	UID1350	1
A0A0R4IDZ8;Q5U7N6	2279;2273	A0A0R4IDZ8;Q5U7N6	Q5U7N6	2273	22.3337	S	2	469;6588	___1	0.873752	0.000134053	107.35	86.685	107.35	0.33018	5286000		tln1	HDLKQQLANYSKRVASSVTELIQAAEAMKGT	VAS(0.874)S(0.126)VTELIQAAEAMK	1354	UID1355	1
A0A0R4IDZ8;Q5U7N6	446;442	A0A0R4IDZ8;Q5U7N6	Q5U7N6	442	22.2195	S	2	469;6588	___1	0.989938	0.00224302	75.479	61.272	75.479	-0.58123	4883400		tln1	VLQQQFNKMGKVETGSVALPAIIRSGAGGPE	VET(0.01)GS(0.99)VALPAIIR	1356	UID1357	1
A0A0R4IWL6;A0A0R4IE22	672;672	A0A0R4IWL6	A0A0R4IWL6	672	24.9287	S	2	472	___1	0.999559	1.90128e-127	264.92	199.08	194	3.7088	610060000			GTAVANSSSSGSRRDSLTGSSDLYKRTASSL	RDS(1)LTGSSDLYK	1359	UID1360	1
A0A0R4IWL6;A0A0R4IE22	770;770	A0A0R4IWL6	A0A0R4IWL6	770	23.0186	S	2	472	___1	0.926245	1.03436e-77	202.03	179.71	202.03	0.14574	8497200			AEAKYRSATTGSSLFSPSSQLFPSSRLRYGM	SAT(0.004)T(0.032)GS(0.001)S(0.037)LFS(0.926)PSSQLFPSSR	1360	UID1361	1
A0A0R4IWL6;A0A0R4IE22;A0A2R8Q5R2	191;191;191	A0A0R4IWL6	A0A0R4IWL6	191	21.5012	S	2	472	___1	0.53079	2.19391e-14	121.26	93.059	45.737	-0.38931	9221500			GFHGVGEAGSVLSPRSESGGLGVSMVEYVLS	S(0.531)ES(0.426)GGLGVS(0.018)MVEY(0.03)VLS(0.12)S(0.464)S(0.412)PAEK	1361	UID1362	1;2
A0A0R4IWL6;A0A0R4IE22;A0A2R8Q5R2	193;193;193	A0A0R4IWL6	A0A0R4IWL6	193	21.5012	S	2	472	___1	0.499985	2.19391e-14	121.26	93.059	121.26	0.012532	2968300			HGVGEAGSVLSPRSESGGLGVSMVEYVLSSS	S(0.5)ES(0.5)GGLGVSMVEYVLSSSPAEK	1362	UID1363	1
A0A0R4IWL6;A0A0R4IE22;A0A2R8Q5R2	208;208;208	A0A0R4IWL6	A0A0R4IWL6	208	25.561	S	2	472	___1	0.956831	4.6008e-38	162.44	143.66	120.4	0.059034	51081000			SGGLGVSMVEYVLSSSPAEKMDSCLRKGAYG	SESGGLGVSMVEYVLS(0.002)S(0.041)S(0.957)PAEK	1365	UID1366	1
A0A0R4IWL6;A0A0R4IE22;A0A2R8Q5R2	104;104;104	A0A0R4IWL6	A0A0R4IWL6	104	26.4118	S	2	472	___1	1	1.12854e-32	172.93	153.8	172.93	0.89838	120960000			RWPTGDNIHADNQVRSMDELNHDFQALALEG	S(1)MDELNHDFQALALEGR	1366	UID1367	1
A0A0R4IWL6;A0A0R4IE22;A0A2R8Q5R2	63;63;63	A0A0R4IWL6	A0A0R4IWL6	63	21.941	S	2	472	___1	1	1.76158e-06	130.07	108.31	130.07	0.25374	7066900			GPSPQAPAPTQGAGRSQDDAMVDYFFQRQHG	S(1)QDDAMVDYFFQR	1367	UID1368	1
A0A0R4IE40;A0A0R4IXQ8	746;322	A0A0R4IE40	A0A0R4IE40	746	22.7598	S	2	473	___1	0.998059	0.00168515	90.614	52.645	90.614	-0.7526	7102100			KMAVEREQQTRAGYISPATCERGFAAMEESH	AGYIS(0.998)PAT(0.002)CER	1368	UID1369	1
A0A0R4IE40;A0A0R4ILV7	347;341	A0A0R4IE40	A0A0R4IE40	347	25.9441	S	3	473	___1	1	0.00140127	129.76	104.06	73.881	-0.14565	107520000			SRLRSPQTRERELVLSPERSGRSNVIEKLEA	ERELVLS(1)PER	1370	UID1371	1
A0A0R4IE40;A0A0R4ILV7	167;161	A0A0R4IE40	A0A0R4IE40	167	22.8531	S	2	473	___1	0.851948	1.94892e-11	150.05	74.356	150.05	-2.1349	7576300			NKQNQKKKRKVEPATSQEPGPAKVAVTGAGI	KVEPAT(0.148)S(0.852)QEPGPAK	1371	UID1372	1
A0A0R4IE40;A0A0R4IXQ8	1016;592	A0A0R4IE40	A0A0R4IE40	1016	25.2761	S	2	473	___1	0.999305	0.000165564	149	83.499	149	1.1164	40633000			LEDMERGGYDIMKSKSNPDILKMAAAAAKRS	S(0.001)KS(0.999)NPDILK	1372	UID1373	1
A0A0R4IE55;A5PMU4	650;650	A0A0R4IE55	A0A0R4IE55	650	22.398	S	2	474	___1	0.998011	0.00171922	102.05	76.002	102.05	0.91306	5526900	Ankyrin repeat and sterile alpha motif domain-containing protein 1B	anks1b	EPPLRHGNFLRAPEYSPPFPRTGSEASALKT	APEY(0.002)S(0.998)PPFPR	1373	UID1374	1
A0A0R4IE55;A5PMU4	503;503	A0A0R4IE55	A0A0R4IE55	503	24.9005	S	2	474	___1	0.9672	1.65971e-30	152	131.57	152	0.35553	33076000	Ankyrin repeat and sterile alpha motif domain-containing protein 1B	anks1b	HGDDSTGLTPDCSPPSPDTALRNIERVIRPQ	GNHGDDSTGLTPDCS(0.012)PPS(0.967)PDT(0.02)ALR	1374	UID1375	1
A0A0R4IE55;A5PMU4	747;747	A0A0R4IE55	A0A0R4IE55	747	21.4797	S	2	474	___1	1	0.00385612	97.456	47.164	97.456	-0.7465	2924400	Ankyrin repeat and sterile alpha motif domain-containing protein 1B	anks1b	GRMRSMPKNVLDLQLSRNFSKSDSNLVAVSP	NVLDLQLS(1)R	1375	UID1376	1
A0A0R4IE55;A5PMU4	1216;1215	A0A0R4IE55	A0A0R4IE55	1216	23.454	S	2	474	___1	0.91074	4.09054e-62	218.28	197.5	218.28	-1.1349	11491000	Ankyrin repeat and sterile alpha motif domain-containing protein 1B	anks1b	LQARKSGHGSSTLPESFDSKPSKPVPKPRGN	SGHGSS(0.001)T(0.088)LPES(0.911)FDSK	1376	UID1377	1
A0A0R4IE55;A5PMU4	789;789	A0A0R4IE55	A0A0R4IE55	789	23.5315	S	2	474	___1	0.999496	1.88582e-16	172.57	143.03	172.57	-0.505	12125000	Ankyrin repeat and sterile alpha motif domain-containing protein 1B	anks1b	SSPGKSSPSRLERTPSFTAEWEEIDKIMSSI	TPS(0.999)FTAEWEEIDK	1377	UID1378	1
Q6NYH0;A0A0R4IE73	334;344	Q6NYH0	Q6NYH0	334	23.515	S	2	475	___1	1	3.17883e-08	158.3	117.57	158.3	0.34497	11987000	Dual specificity protein phosphatase	dusp7	FMGQLLDFERTLGLNSPCDNRSPSDQLFFTT	TLGLNS(1)PCDNR	1379	UID1380	1
A0A0R4IE83	26	A0A0R4IE83	A0A0R4IE83	26	24.9982	S	2	476	___1	1	1.64633e-22	183.6	160.13	183.6	0.51241	96283000			KVPRGWISGRDRGARSPPTLSSSPIHGKGAG	S(1)PPTLS(0.009)S(0.272)S(0.718)PIHGK	1381	UID1382	1;2
A0A0R4IE91;A0A2R8Q376	175;313	A0A0R4IE91	A0A0R4IE91	175	19.8957	S	2	477	___1	0.999999	0.000193719	76.151	53.272	76.151	-2.515	975440			VLNGGFQPVSIKQARSADLLAATPDLSSAAA	S(1)ADLLAATPDLSSAAALYR	1385	UID1386	1
A0A0R4ILM6;A0A0R4IEA2;A0A2R8QKU6;A0A0R4IU84	3;3;3;3	A0A0R4ILM6	A0A0R4ILM6	3	21.414	S	2	478	___1	1	0.000667051	97.911	77.705	97.911	1.5182	2794100			_____________MASAEIAAEHERILREIE	AS(1)AEIAAEHER	1386	UID1387	1
A0A0R4ILM6;A0A0R4IEA2;A0A2R8QKU6	245;245;245	A0A0R4ILM6	A0A0R4ILM6	245	23.5287	S	2	478	___1	0.913064	0.00165418	103.08	91.314	103.08	0.17603	12102000			QRSASGRRIRKEGYGSTEVDRTGNNPFSEQD	EGYGS(0.913)T(0.087)EVDR	1387	UID1388	1
A0A2R8RYJ1;E7F1A8;A0A2R8RN18;A0A0R4IEB5	60;68;70;69	A0A2R8RYJ1	A0A2R8RYJ1	60	21.0186	S	2	479	___1	1	0.00141043	80.967	34.087	80.967	-0.73942	2124300		atcayb	PSSKRRTLIAPDINLSLDKSEGSVLSDDFLE	TLIAPDINLS(1)LDK	1388	UID1389	1
A0A0R4IEE5	871	A0A0R4IEE5	A0A0R4IEE5	871	20.5355	S	2	482	___1	0.999996	0.000764995	121.5	96.608	121.5	-0.11899	1519900			HKLVHDAQGLRPAVKSFDYQVQQLKKNSYQC	S(1)FDYQVQQLK	1390	UID1391	1
A0A0R4IEE5	1243	A0A0R4IEE5	A0A0R4IEE5	1243	20.5013	S	2	482	___1	0.98035	0.000345908	78.285	55.05	78.285	-1.0481	1484200			HKWQKHDKVSEQATVSQEEPLAYAKPIASCE	VS(0.001)EQAT(0.019)VS(0.98)QEEPLAYAK	1391	UID1392	1
A0A2R8QPT6;A0A0R4IEF8;Q1LUE5	79;79;79	A0A2R8QPT6	A0A2R8QPT6	79	26.5672	S	2	483	___1	1	3.95813e-79	234.47	189.96	234.47	0.19762	113970000	Zinc finger CCCH domain-containing protein 18	zc3h18	DRDRQPAGREDPEELSDVEDYKLDREEREDI	EDPEELS(1)DVEDYK	1392	UID1393	1
A0A2R8QPT6;A0A0R4IEF8;Q1LUE5;Q1LUF0	980;1017;1031;101	A0A2R8QPT6	A0A2R8QPT6	980	23.6777	S	2	483	___1	1	0.00465645	122.57	69.887	94.801	-0.66062	13418000	Zinc finger CCCH domain-containing protein 18	zc3h18	SNRKRYFPSDKERPPSPLRKRMAMSPDGGRD	ERPPS(1)PLR	1393	UID1394	1
A0A2R8QPT6;A0A0R4IEF8;Q1LUE5	22;22;22	A0A2R8QPT6	A0A2R8QPT6	22	23.2883	S	2	483	___1	1	1.07762e-56	189.45	167.77	189.45	0.62836	10244000	Zinc finger CCCH domain-containing protein 18	zc3h18	PTQSPQSPEEEEKGLSDNELLESPESPAEAD	GLS(1)DNELLESPESPAEADK	1394	UID1395	1
A0A2R8QPT6;A0A0R4IEF8;Q1LUE5	32;32;32	A0A2R8QPT6	A0A2R8QPT6	32	21.4942	S	2	483	___1	0.99945	0.00119621	61.815	45.283	61.815	0.476	2953900	Zinc finger CCCH domain-containing protein 18	zc3h18	EEKGLSDNELLESPESPAEADKGVSDSELLN	GLSDNELLES(0.001)PES(0.999)PAEADK	1395	UID1396	1
A0A2R8QPT6;A0A0R4IEF8;Q1LUE5;Q1LUF0	989;1026;1040;110	A0A2R8QPT6	A0A2R8QPT6	989	22.0033	S	2	483	___1	1	0.00174109	113.63	89.953	113.63	0.50215	20565000	Zinc finger CCCH domain-containing protein 18	zc3h18	DKERPPSPLRKRMAMSPDGGRDRRMPGRPPM	MAMS(1)PDGGRDR	1396	UID1397	1
A0A2R8QPT6;A0A0R4IEF8;Q1LUE5	606;606;619	A0A2R8QPT6	A0A2R8QPT6	606	21.0385	S	2	483	___1	0.984611	0.031052	57.559	26.841	53.554	-0.29953	2153800	Zinc finger CCCH domain-containing protein 18	zc3h18	PREKKDEKEKTLKPRSPTNMPPRGPMEPPTK	S(0.985)PT(0.015)NMPPR	1398	UID1399	1
A0A2R8Q962;A0A286Y8M9;A0A0R4IT43;E9QJL8;A0A0R4IEH3;F6PC67	1600;1600;1609;1624;1640;1606	A0A2R8Q962	A0A2R8Q962	1600	22.2801	S	2	485	___1	0.999998	0.00249658	77.597	57.607	77.597	-1.0186	7530000		dock4b	KSSLGIQEFPAYVRASPIHFTNGSPRVGRNS	AS(1)PIHFTNGSPR	1401	UID1402	1
A0A2R8Q962;A0A286Y8M9;A0A0R4IT43;E9QJL8;A0A0R4IEH3;F6PC67	1615;1615;1624;1639;1655;1621	A0A2R8Q962	A0A2R8Q962	1615	23.7734	S	2	485	___1	1	0.000128275	99.927	82.987	99.927	-0.39495	14339000		dock4b	SPIHFTNGSPRVGRNSAPNIMSPDGGARVVS	NS(1)APNIMSPDGGAR	1402	UID1403	1
A0A2R8Q962;A0A286Y8M9;A0A0R4IT43;E9QJL8;A0A0R4IEH3;A0A2R8Q7R5;A0A2R8QDE0;A0A2R8RMW8;K7DY59;A0A2R8PX59	1633;1633;1642;1657;1673;1593;1611;1620;1641;1652	A0A2R8Q962	A0A2R8Q962	1633	24.3001	S	2	485	___1	0.999336	0.000762369	137.98	80.628	137.98	-0.26221	20656000		dock4b;si:dkey-81e3.1	NIMSPDGGARVVSRRSPLSYPAVNRYSSSSL	S(0.999)PLS(0.001)YPAVNR	1403	UID1404	1
F1RDL6;A0A0R4IEJ0	302;302	F1RDL6	F1RDL6	302	27.4042	S	2	487	___1	0.5	0.0234955	82.008	13.451	82.008	-0.018937	177620000		prox2	FEDQTEALSLVVRKPSLSQGVKRPFPLHQTP	KPS(0.5)LS(0.5)QGVK	1404	UID1405	1
F1RDL6;A0A0R4IEJ0	304;304	F1RDL6	F1RDL6	304	27.4042	S	2	487	___1	0.5	0.0234955	82.008	13.451	82.008	-0.018937	177620000		prox2	DQTEALSLVVRKPSLSQGVKRPFPLHQTPFQ	KPS(0.5)LS(0.5)QGVK	1405	UID1406	1
A0A0R4IEK2	356	A0A0R4IEK2	A0A0R4IEK2	356	21.4321	S	2	488	___1	0.996693	0.0119065	76.228	52.908	76.228	1.0476	2829400			STHSSQHNMHSSRSNSEPFPIKGGQMRTVCP	S(0.003)NS(0.997)EPFPIK	1407	UID1408	1
A0A0R4IEK3;A0A0R4IVS8;E7FAT1;A0A2U3TW57;Q5PYH6-2;A0A0R4IVD3;Q5PYH5;Q5PYH6	572;501;578;442;443;578;507;578	A0A0R4IEK3;E7FAT1;Q5PYH5;Q5PYH6	E7FAT1	578	24.7248	S	2	4028;489;6448;6449	___1	0.90874	1.8499e-33	180.74	160.43	180.74	0.028842	32552000	Disks large homolog 1;Discs large homolog 1-like protein	dlg1;dlg1l	AKIHDLREQMMNSSISSGSGSLRTSQKRSLY;AKIHDLREQMMNSSISSGSGSLRTSQKRTLY	EQMMNS(0.001)S(0.026)IS(0.909)S(0.038)GS(0.019)GS(0.007)LR	1408	UID1409	1
A0A0R4IEK3;A0A0R4IVS8;E7FAT1;A0A2U3TW57;Q5PYH6-2;A0A0R4IVD3;Q5PYH5;Q5PYH6	573;502;579;443;444;579;508;579	A0A0R4IEK3;E7FAT1;Q5PYH5;Q5PYH6	E7FAT1	579	20.6364	S	2	4028;489;6448;6449	___1	0.501125	0.000342059	73.91	56.046	73.91	-0.95672	1629900	Disks large homolog 1;Discs large homolog 1-like protein	dlg1;dlg1l	KIHDLREQMMNSSISSGSGSLRTSQKRSLYV;KIHDLREQMMNSSISSGSGSLRTSQKRTLYV	EQMMNS(0.002)S(0.013)IS(0.408)S(0.501)GS(0.066)GS(0.009)LR	1409	UID1410	1
A0A0R4IEK3;A0A0R4IVS8;E7FAT1;A0A2U3TW57;Q5PYH6-2;A0A0R4IVD3;Q5PYH5;Q5PYH6	575;504;581;445;446;581;510;581	A0A0R4IEK3;E7FAT1;Q5PYH5;Q5PYH6	E7FAT1	581	26.5301	S	2	4028;489;6448;6449	___1	0.833126	1.28987e-33	183.17	163.33	183.17	-1.3347	100560000	Disks large homolog 1;Discs large homolog 1-like protein	dlg1;dlg1l	HDLREQMMNSSISSGSGSLRTSQKRSLYVRA;HDLREQMMNSSISSGSGSLRTSQKRTLYVRA	EQMMNSSIS(0.003)S(0.078)GS(0.833)GS(0.085)LR	1410	UID1411	1
A0A0R4IEK3;A0A0R4IVS8;E7FAT1;A0A2U3TW57;Q5PYH6-2;A0A0R4IVD3;Q5PYH5;Q5PYH6	577;506;583;447;448;583;512;583	A0A0R4IEK3;E7FAT1;Q5PYH5;Q5PYH6	E7FAT1	583	26.9198	S	2	4028;489;6448;6449	___1	0.987894	8.35974e-52	203.99	184.6	156.72	-1.9572	147290000	Disks large homolog 1;Discs large homolog 1-like protein	dlg1;dlg1l	LREQMMNSSISSGSGSLRTSQKRSLYVRALF;LREQMMNSSISSGSGSLRTSQKRTLYVRALF	EQMMNSSISS(0.001)GS(0.012)GS(0.988)LR	1411	UID1412	1
A0A0R4IEK3;A0A0R4IVS8;Q5PYH5	116;45;45	A0A0R4IEK3;Q5PYH5	A0A0R4IEK3	116	21.6312	S	3	489;6448	___1	0.945979	1.23358e-22	97.01	86.862	88.592	1.0709	24449000	Discs large homolog 1-like protein	dlg1l	MFGCKKYRHQDEDTGSPQEPSSPQFTDDTPG;STSIEKYRHQDEDTGSPQEPSSPQFTDDTPG	HQDEDT(0.054)GS(0.946)PQEPS(0.514)S(0.451)PQFT(0.033)DDT(0.003)PGPELVQVAEK	1412	UID1413	1;2
A0A0R4IEK3;A0A0R4IVS8;Q5PYH5	121;50;50	A0A0R4IEK3;Q5PYH5	A0A0R4IEK3	121	24.1462	S	3	489;6448	___1	0.535482	1.23358e-22	97.01	86.862	97.01	-2.6366	39767000	Discs large homolog 1-like protein	dlg1l	KYRHQDEDTGSPQEPSSPQFTDDTPGPELVQ	HQDEDT(0.14)GS(0.846)PQEPS(0.535)S(0.47)PQFT(0.009)DDTPGPELVQVAEK	1413	UID1414	1;2
A0A0R4IEK3	689	A0A0R4IEK3	A0A0R4IEK3	689	27.4205	S	2	489	___1	0.684931	6.6589e-15	162.08	137.82	162.08	0.48549	179630000			DDMLSKGQKHVTSNASDSESSYRGQEEYVLS	HVT(0.286)S(0.006)NAS(0.685)DS(0.016)ES(0.001)S(0.007)YR	1415	UID1416	1
A0A0R4IEK6;A0A0R4IPA9	65;73	A0A0R4IEK6	A0A0R4IEK6	65	21.4256	S	2	490	___1	0.978516	2.94582e-26	162.81	123.3	162.81	-0.38212	2816700			EDEEKHHVKSKEETQSETEDSLSVERTAVKG	SKEETQS(0.979)ET(0.021)EDSLSVER	1416	UID1417	1
E9QCF4;A0A2R8Q3C4;A0A2R8Q9Y2;A0A2R8PZ19;F1QWG3;A0A2R8Q5J9;A0A0R4IEL1	40;26;31;31;42;46;42	E9QCF4	E9QCF4	40	20.8222	S	2	491	___1	0.760457	0.00259325	81.494	50.944	81.494	-3.1809	1854000	Uridine kinase	uckl1b	GAEDSLDRLLPTVNTSLSPRKRTTSQCKSEP	LLPTVNT(0.12)S(0.76)LS(0.12)PR	1417	UID1418	1
E9QCF4;A0A2R8Q3C4;A0A2R8Q9Y2;A0A2R8PZ19;F1QWG3;A0A2R8Q5J9;A0A0R4IEL1	42;28;33;33;44;48;44	E9QCF4	E9QCF4	42	22.808	S	2	491	___1	0.933027	0.00134452	88.092	57.91	88.092	0.72303	7343400	Uridine kinase	uckl1b	EDSLDRLLPTVNTSLSPRKRTTSQCKSEPPL	LLPTVNT(0.004)S(0.063)LS(0.933)PR	1418	UID1419	1
E7F6X7;A0A0R4IEL8	488;488	E7F6X7	E7F6X7	488	21.6202	S	2	492	___1	0.886788	0.000293689	80.632	68.94	80.632	0.013998	5674000		camsap2b	KQFRELRSSSVVGRGSVGSLSPILSSTGSPR	GS(0.887)VGS(0.113)LSPILSSTGSPR	1421	UID1422	1;2
E7F6X7;A0A0R4IEL8	493;493	E7F6X7	E7F6X7	493	22.5425	S	2	492	___1	0.998852	1.71153e-10	136.26	122.82	136.26	-0.80037	8559600		camsap2b	LRSSSVVGRGSVGSLSPILSSTGSPRTTHRS	GSVGS(0.001)LS(0.999)PILSSTGSPR	1423	UID1424	1;2
E7F6X7;A0A0R4IEL8	364;364	E7F6X7	E7F6X7	364	22.4097	S	2	492	___1	1	1.79064e-36	159.22	132.07	159.22	1.5713	5571800		camsap2b	GRTAFLNVVRRKGVVSPLGGSSEGPDGREKT	GVVS(1)PLGGSSEGPDGR	1425	UID1426	1
E7F6X7;A0A0R4IEL8	369;369	E7F6X7	E7F6X7	369	23.5745	S	2	492	___1	0.848875	6.87266e-09	133.47	113.09	133.47	-0.35172	12492000		camsap2b	LNVVRRKGVVSPLGGSSEGPDGREKTTNDPE	GVVSPLGGS(0.849)S(0.151)EGPDGR	1426	UID1427	1
E7F6X7;A0A0R4IEL8	546;546	E7F6X7	E7F6X7	546	21.2524	S	2	492	___1	0.954793	0.00170311	71.548	43.884	71.548	2.2883	2498100		camsap2b	DLKVTSFSRMLNTPQSVDSLPRLRRVLPSQP	MLNT(0.005)PQS(0.955)VDS(0.04)LPR	1427	UID1428	1
E7F6X7;A0A0R4IEL8;F1QQL6	57;57;73	E7F6X7;F1QQL6	E7F6X7	57	23.4948	S	2	492;5164	___1	1	1.96532e-10	143.58	111.1	143.58	-0.63067	25887000		camsap2b	GFKVHHAARGMRRNLSFQPVNGNAHSKIHEE	NLS(1)FQPVNGNAHSK	1428	UID1429	1
E7F6X7;A0A0R4IEL8	388;388	E7F6X7	E7F6X7	388	23.8687	S	2	492	___1	0.999951	0.00215231	87.667	36.863	87.667	0.81751	15318000		camsap2b	PDGREKTTNDPEPQKSPLTLNDSNARLERCR	S(1)PLTLNDSNAR	1429	UID1430	1
E7F6X7;A0A0R4IEL8	15;15	E7F6X7	E7F6X7	15	22.4112	S	2	492	___1	0.999995	0.000254767	100.54	77.306	100.54	3.924	5577400		camsap2b	_MFVFPHLRSSAHGISFEIPLDDRTSSSSGR	SSAHGIS(1)FEIPLDDR	1432	UID1433	1
E7F6X7;A0A0R4IEL8;F1QQL6	37;37;53	E7F6X7;F1QQL6	E7F6X7	37	26.3085	S	2	492;5164	___1	0.99868	2.17179e-24	178.46	132.46	169.58	-0.10515	84513000		camsap2b	DRTSSSSGRGLSRSVSTEGLGFKVHHAARGM	SVS(0.999)T(0.001)EGLGFK	1433	UID1434	1
A0A0R4IEN4;F1QIG1	344;344	A0A0R4IEN4	A0A0R4IEN4	344	22.4109	S	2	493	___1	0.547236	0.0123316	51.135	36.9	51.135	1.8652	5576300		sytl4	EDIDNLVNIHRQKFGSSMGSLGGSR______	FGS(0.547)S(0.444)MGS(0.009)LGGSR	1434	UID1435	1
A0A0R4IEP3;Q6ZM50	9;9	A0A0R4IEP3	A0A0R4IEP3	9	24.1431	S	2	494	___1	1	0.000380677	101.39	86.13	88.021	-0.49555	18527000		capza1b	_______MTDFEEPLSDEEKVRIAANFVTHA	TDFEEPLS(1)DEEK	1438	UID1439	1
A0A0R4IPE8;A0A0R4IEP5	286;286	A0A0R4IPE8	A0A0R4IPE8	286	21.6841	S	2	495	___1	1	0.015581	70.399	48.268	70.399	-1.1018	3369400			SRSAASVLNNSRDAQSPLCPRSASASPLSVC	DAQS(1)PLCPR	1439	UID1440	1
A0A0R4IPE8;A0A0R4IEP5;A0A0R4IN03	273;273;102	A0A0R4IPE8	A0A0R4IPE8	273	24.8066	S	2	495	___1	0.999998	7.32875e-08	161.19	77.321	161.19	0.68606	29345000			DRLMTPTLSFLARSRSAASVLNNSRDAQSPL	S(1)AASVLNNSR	1441	UID1442	1
A0A0R4IPE8;A0A0R4IEP5	430;430	A0A0R4IPE8	A0A0R4IPE8	430	23.767	S	2	495	___1	0.999823	0.00781292	85.958	58.629	85.958	-1.7523	14275000			PKRARTPARVETRTASPVAIDRVREPRRPAT	TAS(1)PVAIDR	1445	UID1446	1
A0A0R4IPE8;A0A0R4IEP5;A0A0R4IN03	317;317;138	A0A0R4IPE8	A0A0R4IPE8	317	26.3121	S	2	495	___1	0.801862	0.000430644	111.63	79.107	111.63	-0.47936	83314000			AHRPHRCSERWRVTTSTPDITQRRRDSTPLR	VTT(0.063)S(0.802)T(0.136)PDITQR	1446	UID1447	1
F1R7B8;F1R4M6;A0A0R4IEP6;Q6NUT7	808;809;809;808	F1R7B8	F1R7B8	808	26.5687	S	2	496	___1	0.999991	1.20487e-06	132.32	114.23	132.32	-0.24564	102720000	Sortilin	sort1a;sort1	DLDTLEGGKTHYHDDSDEDLLE_________	THYHDDS(1)DEDLLE	1447	UID1448	1
B0UY93;A0A0R4IEP9	741;770	B0UY93	B0UY93	741	24.9706	S	3	497	___1	0.997186	6.91145e-25	151.94	138.49	151.94	0.59774	32877000		tnika	SSERNQPRGSGKSEGSPVALQETSKPIQEEG	S(0.003)EGS(0.997)PVALQETSKPIQEEGR	1448	UID1449	1
B0UY93;A0A0R4IEP9	541;570	B0UY93	B0UY93	541	19.7274	S	2	497	___1	0.997292	0.000175966	96.745	77.965	96.745	-0.85999	8406700		tnika	VANRISDPSLPPRSESFSSGGMQPARTPPMH	S(0.002)ES(0.997)FS(0.001)SGGMQPAR	1449	UID1450	1
B0UY93;A0A0R4IEP9	659;688	B0UY93	B0UY93	659	23.7279	S	2	497	___1	0.96324	0.000645459	115.57	74.58	115.57	0.10661	13893000		tnika	KLSGTTQVPQRTTSISPALARKNSPGNGESS	TTS(0.037)IS(0.963)PALAR	1450	UID1451	1
A0A2R8RQR8;A0A0R4IER4;A0A2R8RZT9;A0A0R4INP3;E7EYE1	1307;1322;1351;1445;1457	A0A2R8RQR8	A0A2R8RQR8	1307	23.6506	S	2	500	___1	0.971047	0.000686284	106.38	74.445	106.38	0.20592	13169000		CR847973.1	SVKTPSPATPTPSIKSPTPTPPSSVKSPTPT	S(0.971)PT(0.029)PTPPSSVK	1451	UID1452	1
A0A0R4IER5	578	A0A0R4IER5	A0A0R4IER5	578	23.4991	S	2	501	___1	1	0.0142837	53.777	37.553	48.704	-0.31313	11856000			PTSTSSESVNRDNPPSPVPPLPERTPESFEM	DNPPS(1)PVPPLPER	1452	UID1453	1
A0A0R4IER5	520	A0A0R4IER5	A0A0R4IER5	520	22.6663	S	2	501	___1	0.978491	5.76883e-15	141.55	117.92	141.55	-1.1793	6656200			EMPKHDSNNKGGNTLSSDEESPPPLPERTPE	GGNTLS(0.978)S(0.021)DEESPPPLPER	1453	UID1454	1
A0A0R4IER5	664	A0A0R4IER5	A0A0R4IER5	664	22.6683	S	3	501	___1	0.981386	1.30526e-14	102.46	95.814	102.46	-1.8633	17292000			PASSTPLSPITITSHSPPPLLYKHTQDTFLD	MSLPASSTPLSPITIT(0.004)S(0.014)HS(0.981)PPPLLYK	1455	UID1456	1;2
A0A0R4IER9;E7F6Y9	30;54	A0A0R4IER9	A0A0R4IER9	30	24.0495	S	3	502	___1	0.999953	7.10067e-15	168.02	132.42	90.707	-0.21921	28664000		daam1a	LCCCLKGSDHPEITYSLRHGSNFTLQTMEPT	GSDHPEITYS(1)LR	1456	UID1457	1
B8JIA1;A0A0R4IES7	1187;1187	B8JIA1	B8JIA1	1187	23.2415	S	2	503	___1	0.998271	0.000763993	86.291	66.184	86.291	-0.29526	9917300		si:ch211-233a24.2	VIYAAKGIAVRRDTCSPAPVVDLERRVQQHL	DT(0.002)CS(0.998)PAPVVDLER	1457	UID1458	1
B8JIA1;A0A0R4IES7;F1R6K6	3512;3512;553	B8JIA1	B8JIA1	3512	24.4666	S	2	503	___1	0.999993	1.08507e-25	178.58	146.57	178.58	0.7876	23183000		si:ch211-233a24.2	NEQAKVIDDLKKLGASEGTINQEIQRYQQLE	LGAS(1)EGTINQEIQR	1462	UID1463	1
B8JIA1;A0A0R4IES7;A0A2R8PX55	1748;1748;453	B8JIA1	B8JIA1	1748	23.1911	S	2	503	___1	0.852169	0.00092995	100.69	55.319	99.283	1.5995	9576500		si:ch211-233a24.2	EKFSSASKMAPQSSGSLRSNAGIEKGKEIAA	MAPQS(0.004)S(0.144)GS(0.852)LR	1463	UID1464	1
B8JIA1;A0A0R4IES7;F1R6K6	3697;3697;688	B8JIA1	B8JIA1	3697	19.0089	S	2	503	___1	0.99645	0.0285072	55.401	31.109	55.401	-0.61154	527540		si:ch211-233a24.2	SYYRRPGGSQRKSALSALFSERWPATPPQRG	S(0.003)ALS(0.996)ALFS(0.001)ER	1464	UID1465	1
B8JIA1;A0A0R4IES7;A0A2R8PX55	1307;1307;21	B8JIA1	B8JIA1	1307	21.8776	S	2	503	___1	1	0.00165418	103.08	83.812	103.08	0.88311	3853000		si:ch211-233a24.2	ALPPAGVQFSSEVSRSDENVLDSPRQRRSYG	S(1)DENVLDSPR	1465	UID1466	1
B8JIA1;A0A0R4IES7;A0A2R8PX55	1314;1314;28	B8JIA1	B8JIA1	1314	26.7582	S	2	503	___1	1	7.15425e-74	236.11	184.84	236.11	0.31401	113510000		si:ch211-233a24.2	QFSSEVSRSDENVLDSPRQRRSYGSFPFTPS	SDENVLDS(1)PR	1466	UID1467	1
B8JIA1;A0A0R4IES7;A0A2R8PX55	2197;2197;881	B8JIA1	B8JIA1	2197	24.1863	S	3	503	___1	0.975343	0.00329195	80.17	64.968	80.17	0.024251	19090000		si:ch211-233a24.2	TGVEIMRKLSKSHTHSESALRIKGSHPYQSL	SHT(0.012)HS(0.975)ES(0.012)ALR	1468	UID1469	1
B8JIA1;A0A0R4IES7	173;173	B8JIA1	B8JIA1	173	24.1335	S	2	503	___1	1	0.00799522	93.598	47.918	66.056	0.52959	20784000		si:ch211-233a24.2	QSNRDEEKGREQRDKSLESVHIKAETQDPSS	S(1)LES(1)VHIK	1469	UID1470	1;2
B8JIA1;A0A0R4IES7	176;176	B8JIA1	B8JIA1	176	23.0101	S	2	503	___1	1	0.0126304	85.29	29.92	66.056	0.52959	10829000		si:ch211-233a24.2	RDEEKGREQRDKSLESVHIKAETQDPSSSWR	S(1)LES(1)VHIK	1470	UID1471	1;2
B8JIA1;A0A0R4IES7	1282;1282	B8JIA1	B8JIA1	1282	24.4239	S	2	503	___1	0.837768	0.00160231	103.91	70.034	67.385	-1.3377	22508000		si:ch211-233a24.2	KRQSSVQSARLGSTKSLSAAVFVEKALPPAG	S(0.838)LS(0.162)AAVFVEK	1471	UID1472	1
B8JIA1;A0A0R4IES7;A0A2R8PX55	1320;1320;34	B8JIA1	B8JIA1	1320	22.548	S	2	503	___1	0.863413	1.77908e-05	84.14	60.464	84.14	-0.70906	6776100		si:ch211-233a24.2	SRSDENVLDSPRQRRSYGSFPFTPSADSSTF	S(0.863)Y(0.036)GS(0.1)FPFTPSADSSTFHQYR	1472	UID1473	1
B8JIA1;A0A0R4IES7	2321;2321	B8JIA1	B8JIA1	2321	23.6932	S	2	503	___1	1	1.22116e-50	214.81	133.47	214.81	1.59	13563000		si:ch211-233a24.2	MSNAVGNRTGGNVQDSPLNRSQHNSLQTGGV	TGGNVQDS(1)PLNR	1473	UID1474	1
B8JIA1;A0A0R4IES7	3599;3599	B8JIA1	B8JIA1	3599	20.8805	S	2	503	___1	1	0.0142777	72.2	44.676	72.2	-0.87813	1930400		si:ch211-233a24.2	DRPREDLPDIKVEAASPAPRVTFNIDMFPEE	VEAAS(1)PAPR	1474	UID1475	1
B8JIA1;A0A0R4IES7	2708;2708	B8JIA1	B8JIA1	2708	22.6549	S	2	503	___1	0.999763	1.3608e-06	131.69	114.48	131.69	0.41482	8350600		si:ch211-233a24.2	GGRSPADPPCRVVFESEEETPPSRLGRRRSL	VVFES(1)EEETPPSR	1475	UID1476	1;2
B8JIA1;A0A0R4IES7	2715;2715	B8JIA1	B8JIA1	2715	24.9581	S	2	503	___1	0.999891	8.04871e-23	184.21	161.63	184.21	0.47007	34339000		si:ch211-233a24.2	PPCRVVFESEEETPPSRLGRRRSLVSAEPQH	VVFESEEETPPS(1)R	1476	UID1477	1;2
B8JIA1;A0A0R4IES7	2557;2557	B8JIA1	B8JIA1	2557	24.9493	S	2	503	___1	0.943626	8.12446e-22	186.16	161.93	186.16	0.0049947	32395000		si:ch211-233a24.2	TQTDIKLNRYTAGSSSPTPTKGRPYREFRSS	YTAGS(0.001)S(0.048)S(0.944)PT(0.006)PT(0.001)K	1477	UID1478	1
A0A0R4IET1	537	A0A0R4IET1	A0A0R4IET1	537	26.0928	S	2	504	___1	0.999999	6.82146e-39	199.96	141.29	128.31	0.030018	71569000			PSAGSSAKPQSFAPDSPVFRSLSPTLPSSQS	PQSFAPDS(1)PVFR	1478	UID1479	1
A0A0R4IET1	337	A0A0R4IET1	A0A0R4IET1	337	18.5003	S	2	504	___1	0.774025	0.000154438	73.464	60.036	73.464	-0.39806	370810			SEILIDLADLGSGTPSPLRHGLTPPQHSDSP	SSSEILIDLADLGS(0.113)GT(0.113)PS(0.774)PLR	1479	UID1480	1
A0A0R4IEX1	2182	A0A0R4IEX1	A0A0R4IEX1	2182	21.3842	S	2	505	___1	0.827272	0.0222145	51.841	9.7456	51.841	2.6728	2737100			EPALKKTEPNMENTWSIKPEKMVLTVPTNNS	T(0.027)EPNMENT(0.146)WS(0.827)IK	1483	UID1484	1
A0A0R4IEX8;E7F9M6	773;775	A0A0R4IEX8	A0A0R4IEX8	773	27.348	S	1	506	___1	1	2.61222e-128	252.81	199.94	249.55	-2.0395	1347400000	ATP-dependent 6-phosphofructokinase	LOC570106	EYVTGEIEHVTRRSLSIDTGF__________	SLS(1)IDTGF	1486	UID1487	1
A0A0R4IF09;F1QF86	472;461	A0A0R4IF09	A0A0R4IF09	472	27.2551	S	2	507	___1	1	2.3078e-16	187.55	115.32	148.94	-0.27477	160180000	Serine/threonine-protein phosphatase	ppp3ccb	EARAIQGFNPQHKIQSFEEARGLDRINERMP	IQS(1)FEEAR	1487	UID1488	1
A0A0R4IF09	8	A0A0R4IF09	A0A0R4IF09	8	22.9579	S	2	507	___1	1	0.0206171	56.359	14.96	56.359	-1.8754	8147600			________MQLIVPFSAAGKKKSSYTEHLSN	QLIVPFS(1)AAGK	1488	UID1489	1
A0A0R4IF09;F1QF86	507;496	A0A0R4IF09	A0A0R4IF09	507	25.4224	S	2	507	___1	0.999891	5.99113e-09	130.01	104.57	130.01	0.034392	44967000	Serine/threonine-protein phosphatase	ppp3ccb	TKQPDGTANSINAANSPDKNGTNTQAGDAPY	QPDGTANSINAANS(1)PDK	1489	UID1490	1
A0A2R8RZM1;A0A0R4IF18;A2BGY1	242;242;267	A0A2R8RZM1	A0A2R8RZM1	242	22.7613	S	3	508	___1	0.623288	0.000971869	51.119	36.466	51.119	-0.71785	7109400		arvcfb	DDYGHVAQPQVPMGSSTVDLNRSQPERFQPE	DDYGHVAQPQVPMGS(0.205)S(0.623)T(0.171)VDLNR	1491	UID1492	1
A0A2R8RZM1;A0A0R4IF18;A2BGY1;F8W3H3	611;611;636;33	A0A2R8RZM1	A0A2R8RZM1	611	23.5185	S	2	508	___1	0.911309	1.5699e-19	149.24	124.81	149.24	1.9752	12016000		arvcfb	GAEKFQDPSALQAPGSAGTQRKKKDDAGCFG	FQDPSALQAPGS(0.911)AGT(0.089)QR	1492	UID1493	1
A0A2R8RZM1;A0A0R4IF18;A2BGY1	342;342;367	A0A2R8RZM1	A0A2R8RZM1	342	23.4069	S	2	508	___1	0.999966	0.0232381	63.426	27.045	63.426	-0.50785	15321000		arvcfb	MYPAPLAQPERGSMASLDRMGGRRSPSIDSI	GSMAS(1)LDR	1493	UID1494	1
A0A2R8RZM1;A0A0R4IF18;A2BGY1	195;195;220	A0A2R8RZM1	A0A2R8RZM1	195	24.7096	S	3	508	___1	0.952121	4.59791e-10	118.51	106.43	118.51	-0.59522	51553000		arvcfb	YTLHDGYGDMPDNYGSLSRGVNYRPYRPYMP	HYTLHDGYGDMPDNYGS(0.952)LS(0.048)R	1494	UID1495	1
A0A2R8RZM1;A0A0R4IF18;A2BGY1	197;197;222	A0A2R8RZM1	A0A2R8RZM1	197	22.9161	S	3	508	___1	0.639486	3.85409e-05	77.681	67.213	77.681	0.33603	7914900		arvcfb	LHDGYGDMPDNYGSLSRGVNYRPYRPYMPTG	HYTLHDGYGDMPDNYGS(0.36)LS(0.639)R	1495	UID1496	1
A0A2R8RZM1;A0A0R4IF18;A2BGY1;A2BGY2	137;137;162;98	A0A2R8RZM1	A0A2R8RZM1	137	24.494	S	3	508	___1	0.99434	4.44156e-28	116.49	104.26	116.49	-1.5309	23628000		arvcfb	LPVPEGSSPLGSYTDSIDRRYMKNGERFITP	QVPLGPDGLPVPEGSSPLGS(0.003)YT(0.002)DS(0.994)IDRR	1498	UID1499	1
A0A2R8RZM1;A0A0R4IF18;A2BGY1	267;267;292	A0A2R8RZM1	A0A2R8RZM1	267	25.5522	S	3	508	___1	1	6.71002e-74	194.37	173.07	189.09	0.3134	153780000		arvcfb	ERFQPEPYGLEDDRRSLGPEDEEPYDLEPDY	S(1)LGPEDEEPYDLEPDYSTANRR	1499	UID1500	1
A0A2R8RZM1;A0A0R4IF18;A2BGY1	351;351;376	A0A2R8RZM1	A0A2R8RZM1	351	25.0961	S	2	508	___1	0.990815	1.34687e-19	176.78	126.95	176.78	-0.00075876	35865000		arvcfb	ERGSMASLDRMGGRRSPSIDSIRKDPRWRDP	S(0.991)PS(0.009)IDSIR	1500	UID1501	1;2
A0A2R8RZM1;A0A0R4IF18;A2BGY1	353;353;378	A0A2R8RZM1	A0A2R8RZM1	353	26.9671	S	2	508	___1	0.994933	0.0166343	74.92	46.391	74.92	0.29051	155920000		arvcfb	GSMASLDRMGGRRSPSIDSIRKDPRWRDPDL	S(0.005)PS(0.995)IDSIR	1501	UID1502	1
A0A2R8RZM1;A0A0R4IF18;A2BGY1;F8W3V3	924;924;943;139	A0A2R8RZM1	A0A2R8RZM1	924	21.1686	S	2	508	___1	0.89124	0.00136477	101.36	81.15	101.36	0.25594	4312800		arvcfb	IDQRDKDSKYKSSDISSDLQEREPLKA____	S(0.002)S(0.002)DIS(0.891)S(0.105)DLQEREPLK	1503	UID1504	1
A0A0R4IF41;A2BID7	521;466	A0A0R4IF41	A0A0R4IF41	521	26.4034	S	3	509	___1	0.795373	1.84488e-05	86.136	72.406	86.136	0.74102	88761000	PR domain zinc finger protein 10	prdm10	VTEIPESAKDDLSHTSPIDPHLTPQDMRRAR	DDLS(0.042)HT(0.162)S(0.795)PIDPHLTPQDMR	1504	UID1505	1
A0A0R4IF41;A2BID7	449;394	A0A0R4IF41	A0A0R4IF41	449	20.2369	S	2	509	___1	0.999992	0.0191411	62.408	52.177	62.408	-2.0871	1235700	PR domain zinc finger protein 10	prdm10	QTPVESADKTQELLASVDKLQFDERTDGALN	TQELLAS(1)VDK	1505	UID1506	1
A0A0R4ITT5;A0A0R4IF46;A0A0R4IV33	521;521;550	A0A0R4ITT5	A0A0R4ITT5	521	21.7289	S	2	510	___1	0.999999	2.4402e-07	123.36	104.26	123.36	0.12721	3475800			SHRLALVKDEQEFPVSEDAADEEPSKAKRRK	DEQEFPVS(1)EDAADEEPSK	1506	UID1507	1
E7F6Z3;A0A0R4IF57	67;67	E7F6Z3	E7F6Z3	67	25.6283	S	3	511	___1	0.923554	1.24885e-18	142.72	118.38	141.53	-0.50239	63881000		mctp1b	FKKKRDHGLDRAVSSSQPNLHSAAADGEGSG	AVS(0.001)S(0.075)S(0.924)QPNLHSAAADGEGSGR	1509	UID1510	1
E7F6Z3;A0A0R4IF57	11;11	E7F6Z3	E7F6Z3	11	20.1963	S	2	511	___1	0.968801	3.41686e-07	97.579	88.787	97.579	1.9016	1201400		mctp1b	_____MEASMDVDDVSPSHQQQNQRGLWKSF	MEAS(0.003)MDVDDVS(0.969)PS(0.028)HQQQNQR	1510	UID1511	1
A0A0R4IF65	13	A0A0R4IF65	A0A0R4IF65	13	26.1843	S	2	512	___1	0.891566	1.46928e-61	209.6	194.34	154.82	0.72271	87517000			___MADSSESFNMATSPTRGSRRGDLTSSPG	ADSSESFNMAT(0.054)S(0.892)PT(0.054)R	1511	UID1512	1
A0A0R4IF65	26	A0A0R4IF65	A0A0R4IF65	26	25.3001	S	2	512	___1	0.936908	0.00190757	111.27	71.329	111.27	0.14358	41312000			ATSPTRGSRRGDLTSSPGRDLPPFEDESEGL	GDLTS(0.063)S(0.937)PGR	1512	UID1513	1
A0A0R4IF65	123	A0A0R4IF65	A0A0R4IF65	123	26.9581	S	2	512	___1	1	3.76157e-29	189.24	165.57	189.24	0.48984	145090000			QGLGMGRIGRGLLYDSEDEDDKRPTKRQRVL	GLLYDS(1)EDEDDK	1513	UID1514	1
A0A0R4IF65	90	A0A0R4IF65	A0A0R4IF65	90	23.8431	S	2	512	___1	0.991831	1.15329e-133	248.06	231.92	248.06	0.54512	30940000			YEAEGLDEDEDLSELSPSARAEAEAAMRRRD	YEAEGLDEDEDLSELS(0.992)PS(0.008)AR	1514	UID1515	1
A0A0R4IPY1;A0A0R4IQ05;A0A0R4IF88;Q5TYV4	82;58;103;81	A0A0R4IPY1	A0A0R4IPY1	82	21.2172	S	2	513	___1	0.96089	0.00805561	85.355	61.265	85.355	1.6805	2437900	Spermatogenesis-defective protein 39 homolog	vipas39	ISWSVRETASSIRSGSEQNFPKIDTAPSLSK	S(0.039)GS(0.961)EQNFPK	1515	UID1516	1
A0A0R4IFA2	299	A0A0R4IFA2	A0A0R4IFA2	299	20.5969	S	2	515	___1	0.845067	0.00424462	75.479	54.178	75.479	-0.62465	1585900			LHIPEKTSNRALIGQSSPSIARETPEIPSNT	ALIGQS(0.845)S(0.133)PS(0.022)IAR	1516	UID1517	1
A0A0R4IFA2	300	A0A0R4IFA2	A0A0R4IFA2	300	25.6135	S	2	515	___1	0.993327	6.95987e-07	145.31	111.08	145.31	-0.33181	51337000			HIPEKTSNRALIGQSSPSIARETPEIPSNTN	ALIGQS(0.003)S(0.993)PS(0.003)IAR	1517	UID1518	1
A0A0R4IFA2	192	A0A0R4IFA2	A0A0R4IFA2	192	22.9089	S	2	515	___1	0.997932	0.0267285	108.4	41.897	103.69	0.23325	7875100			LRQELAVQQKQERKPSISLAKDAEKPEATPA	KPS(0.998)IS(0.002)LAK	1518	UID1519
E7F1M9;A0A0R4IFD5	95;95	E7F1M9	E7F1M9	95	22.187	S	2	518	___1	1	4.6524e-22	153.95	132.5	153.95	0.28596	5268600		si:ch73-281f12.4	RSPVLQSGRQRQDARSLDLQMEEDDPAELSS	S(1)LDLQMEEDDPAELSSQR	1519	UID1520	1
E7F1M9;A0A0R4IFD5	268;268	E7F1M9	E7F1M9	268	23.6286	S	2	518	___1	0.993049	0.00027566	101.72	78.707	101.72	-0.74403	12969000		si:ch73-281f12.4	GTHEGVDALGIWRSLSDMDVSTMGKEASVSR	S(0.007)LS(0.993)DMDVSTMGK	1520	UID1521	1
A0A0R4IL00;A0A0R4IFF8;A0A0R4IJR6;A0A0R4IQ86	127;127;127;127	A0A0R4IL00	A0A0R4IL00	127	24.7835	S	2	519	___1	0.684423	0.000198523	109.14	87.768	97.45	-0.87246	28879000			TASVRVERVPAQVESSSDVDLTKNKRVKRGW	VPAQVES(0.158)S(0.684)S(0.158)DVDLTK	1522	UID1523	1
A0A0R4IFG2;A0A0R4IQX3	536;619	A0A0R4IFG2	A0A0R4IFG2	536	20.9436	S	3	520	___1	0.556886	0.000317385	65.213	49.792	65.213	1.6253	2016800			KTSGKSESKLLRRLDSTGSSEERSEVETGSE	LDS(0.557)T(0.424)GS(0.015)S(0.003)EERS(0.001)EVETGSEVNR	1524	UID1525	1
A0A0R4IFG2;A0A0R4IQX3	822;905	A0A0R4IFG2	A0A0R4IFG2	822	25.7539	S	2	520	___1	1	3.79768e-79	234.69	179.43	234.69	-1.3934	56584000			PMETESLRLQEVTSQSGDEQKEERDTHTHTT	LQEVTSQS(1)GDEQK	1525	UID1526	1
A0A0R4IFG2;A0A0R4IQX3	569;652	A0A0R4IFG2	A0A0R4IFG2	569	29.2955	S	3	520	___1	1	0.000272512	111.96	100.95	87.388	-0.84022	733860000			RKKDKHPKEMLKRSKSHPEPHPEARPGEKLK	S(1)HPEPHPEARPGEK	1526	UID1527	1
A0A0R4IFG2;A0A0R4IQX3	419;502	A0A0R4IFG2	A0A0R4IFG2	419	20.7837	S	2	520	___1	0.927542	0.000665448	79.004	65.341	79.004	0.22151	1805200			LCDRNRVHSFILDLESGTEERQRTKTARKEV	VHSFILDLES(0.928)GT(0.072)EER	1527	UID1528	1
A0A0R4IFG2;A0A0R4IQX3	273;356	A0A0R4IFG2	A0A0R4IFG2	273	23.5365	S	2	520	___1	0.999972	1.29011e-68	222.81	194.64	222.81	0.73988	12167000			RQGYVHKPFLYSRYYSDSDDEVTVEQRRRSV	YYS(1)DSDDEVTVEQR	1528	UID1529	1
A0A0R4IFG2;A0A0R4IQX3	275;358	A0A0R4IFG2	A0A0R4IFG2	275	21.6169	S	2	520	___1	0.982337	8.27915e-07	127.76	108.51	127.76	-0.1204	3216100			GYVHKPFLYSRYYSDSDDEVTVEQRRRSVAK	YYS(0.018)DS(0.982)DDEVTVEQR	1529	UID1530	1
A0A0R4IY68;A0A0R4IFH1	69;69	A0A0R4IY68	A0A0R4IY68	69	25.2224	S	2	521	___1	0.977955	0.0213057	78.149	44.06	78.149	0.52206	39147000			KSSVCPHPAKIKMKSSPLIEKLQANLALSPT	S(0.022)S(0.978)PLIEK	1530	UID1531	1
A0A2R8QHH5;A0A0R4IFH7;I3ITQ7;F1QLF9;A0A2R8QDP7	176;176;174;176;176	A0A2R8QHH5	A0A2R8QHH5	176	19.5769	S	2	522	___1	0.999997	0.00321334	55.011	36.872	55.011	0.36277	782030		orc1	KSFQAVDPELIEPPPSPKSPPPSSRGPQARP	SFQAVDPELIEPPPS(1)PK	1531	UID1532	1
A0A2R8QHH5;A0A0R4IFH7;I3ITQ7;F1QLF9;A0A2R8QDP7	435;435;472;474;474	A0A2R8QHH5	A0A2R8QHH5	435	20.9674	S	2	522	___1	1	0.00435504	87.184	65.191	87.184	0.32327	2050300		orc1	DLQSSSDEELEAKVDSEDELVVKKRRGSRTP	VDS(1)EDELVVK	1532	UID1533	1
A0A2R8QGI4;A0A0R4IFI0;A0A0R4IAI4;A0A2R8QJB4	812;861;501;861	A0A2R8QGI4	A0A2R8QGI4	812	24.0689	S	2	523	___1	0.965035	4.99149e-40	174.52	150.11	95.954	-0.21833	28721000			NARTQRILDSGSLTQSAPASPTSKGTLIHQA	ILDS(0.003)GS(0.024)LT(0.007)QS(0.965)APAS(0.835)PT(0.144)S(0.021)K	1534	UID1535	1;2
A0A2R8QGI4;A0A0R4IFI0;A0A0R4IAI4;A0A2R8QJB4	816;865;505;865	A0A2R8QGI4	A0A2R8QGI4	816	28.2091	S	2	523	___1	0.969842	0	411.86	348.1	278.19	-0.49661	348920000			QRILDSGSLTQSAPASPTSKGTLIHQAGASH	ILDSGSLTQSAPAS(0.97)PT(0.028)S(0.003)K	1535	UID1536	1;2
A0A2R8QGI4;A0A0R4IFI0	1093;1142	A0A2R8QGI4	A0A2R8QGI4	1093	24.3195	S	2	523	___1	1	0.00356415	118.28	56.719	118.28	0.30486	20936000			LSDMLPTTRGLARRVSIYLDRSKQGGAGMVV	RVS(1)IYLDR	1536	UID1537	1
A0A2R8QGI4;A0A0R4IFI0;A0A0R4IAI4;A0A2R8QJB4	673;722;315;722	A0A2R8QGI4	A0A2R8QGI4	673	23.959	S	2	523	___1	1	1.65864e-12	172.88	118.68	172.88	0.30592	16307000			NITPSRDSPAIPRLRSVNSYTNLRAATTART	S(1)VNSYTNLR	1537	UID1538	1
A0A2R8QGI4;A0A0R4IFI0;A0A0R4IAI4;A0A2R8QJB4	676;725;318;725	A0A2R8QGI4	A0A2R8QGI4	676	28.2764	S	2	523	___1	0.999756	0.000262419	143.39	98.026	143.39	-0.85414	325130000			PSRDSPAIPRLRSVNSYTNLRAATTARTLNK	SVNS(1)YTNLR	1538	UID1539	1
A0A0R4IFJ0;A2BGD5	612;601	A0A0R4IFJ0	A0A0R4IFJ0	612	22.0718	S	4	524	___1	0.639677	1.02024e-07	60.632	54.905	60.632	1.2886	4408400	Calcium-binding and coiled-coil domain-containing protein 1	calcoco1	SPHQPSARSHTHSSESEEEYEAALSGGHSSG	S(0.009)HT(0.038)HS(0.152)S(0.142)ES(0.64)EEEY(0.004)EAALS(0.004)GGHS(0.004)S(0.004)GEET(0.004)ALLLPDNR	1539	UID1540	1
F1QMV0;A0A0R4IFK0	117;219	F1QMV0	F1QMV0	117	21.9493	S	2	527	___1	0.993964	0.0135159	62.891	38.426	62.891	0.16041	4049400		capn2a	FEDFTGGIAEMYELKSAPTNLFQIIKKALDS	S(0.994)APT(0.006)NLFQIIK	1540	UID1541	1
A0A0R4IFK2;A0A0R4IXG2	604;625	A0A0R4IFK2	A0A0R4IFK2	604	21.3382	S	2	528	___1	0.893719	0.00129173	120.12	22.086	120.12	-0.018553	2651200			SERGPTYEYEEKINTSVELKQVVYKSPGIQR	INT(0.106)S(0.894)VELK	1541	UID1542	1
A0A0R4IFL3;Q5SPD7	13;13	A0A0R4IFL3	A0A0R4IFL3	13	26.5366	S	2	529	___1	0.999979	0.000256445	120.57	64.531	120.57	0.74844	97343000	Pyrroline-5-carboxylate reductase 3	pycrl	___MSLSGASDKTSDSPDVFQIKIGFIGAGN	TSDS(1)PDVFQIK	1542	UID1543	1
A0A0R4IFL5	26	A0A0R4IFL5	A0A0R4IFL5	26	27.2176	S	2	530	___1	0.999924	4.78223e-39	202.61	170	198.74	-0.36219	156070000			DDIYKTHLENNRFGGSGSQVDSARMNLASSF	FGGS(1)GSQVDSAR	1543	UID1544	1
A0A0R4IFL5	28	A0A0R4IFL5	A0A0R4IFL5	28	23.9193	S	2	530	___1	0.963135	0.0034635	78.324	59.544	78.324	0.41617	15864000			IYKTHLENNRFGGSGSQVDSARMNLASSFVN	FGGS(0.037)GS(0.963)QVDSAR	1544	UID1545	1
A0A0R4IFM5	88	A0A0R4IFM5	A0A0R4IFM5	88	23.2161	S	2	531	___1	0.991063	0.00187664	77.674	60.206	77.674	1.1491	14599000			RAEAEPSCVSMKSDASMDHPIEFKRENTRPA	S(0.009)DAS(0.991)MDHPIEFK	1545	UID1546	1
A0A2R8Q4D8;A0A0R4IFM6	17;16	A0A2R8Q4D8	A0A2R8Q4D8	17	20.7412	S	2	532	___1	0.751076	0.00473638	85.813	62.289	85.813	-0.31337	1752800			MFTKKPEKIHLVSENSAKMYTIIMPSVDMKD	IHLVS(0.249)ENS(0.751)AK	1546	UID1547	1
A0A0R4IFP6;Q7SXZ1	24;24	A0A0R4IFP6	A0A0R4IFP6	24	22.571	S	2	535	___1	0.499978	0.0137084	69.01	46.093	69.01	0.32733	6230800	GPI mannosyltransferase 3	pigb	KQSKSSNESVRLRKRSSILYSTDDRKLQTLK	S(0.5)S(0.5)ILYSTDDR	1547	UID1548	1
A0A0R4IFP6;Q7SXZ1	25;25	A0A0R4IFP6	A0A0R4IFP6	25	22.571	S	2	535	___1	0.499978	0.0137084	69.01	46.093	69.01	0.32733	6230800	GPI mannosyltransferase 3	pigb	QSKSSNESVRLRKRSSILYSTDDRKLQTLKI	S(0.5)S(0.5)ILYSTDDR	1548	UID1549	1
A0A0R4IFP7;E9QD65;A0A2R8Q9A6;A0A0R4IG29;F1QU47;A0A0R4IYU5;A0A2R8QBE9;A0A0R4IV55;A0A2R8QRY0;A0A0R4ID26;A0A2R8Q717;A0A2R8RWW3;A0A2R8QBV1;A0A0R4IG69;A0A0R4IGB3;A0A0R4IHG5;A0A0R4IP08;A0A0R4IDR2;A8E7T3;A0A0R4ISD6;A0A0R4IN42;A0A0R4IU77;A0A0R4IWL7;A0A2R8QNF1;A0A0R4IXT2;A0A2R8QDQ0;F1R5D8;A0A0R4IXC1;A0A2R8Q3Y4;A0A2R8RIW0;H0WEE9;H0WF42;H0WFI2;F1RD34;A0A2R8QIC2;I3IRV5	20;20;20;20;20;20;20;63;56;20;20;20;56;20;63;55;20;20;56;20;20;20;20;56;20;56;20;20;20;20;20;20;20;20;17;20	A0A0R4IFP7;A0A0R4IG69;A0A0R4IGB3;A0A0R4IHG5;A0A0R4IP08;A0A0R4IXT2;A0A2R8QDQ0;F1R5D8;H0WEE9;H0WF42;H0WFI2;I3IRV5	F1R5D8	20	26.0252	S	2	1184;2045;536;552;554;5590;6009;6013;6014;6025;617;872	___1	0.942579	4.39289e-05	122.46	97.074	122.46	-1.2631	68289000		si:dkey-16p6.1;si:dkey-196n19.2;si:dkey-51d8.2;si:ch211-208f21.3;si:dkey-29j8.1;si:ch211-42i6.2	GVKDSLSEKHSVRSGSCVSSSVSLKSDRSMG;LREKTPSSAKSVRSGSCVSSSVSLKSDGSIG;LSEETPSSAQSVRSGSCVSSSVSLKSDRSKE;LSEKTLSSAKSVRSGSCVSSSVSLKSNGSMD;QVKDSLSEKHSVRSGSCVSSSVSLKSDRSKE;QVKDSLSEKHSVRSGSCVSSSVSLKSDRSKR;QVKDSLSEKQSVRSGSCVSSSVSLKSDNSKG;RVKDSFSEKHSVRSGSCVSSSVSLKSDNSKG;RVKDSLSEKHSVRSGSCVSSSVSLKSDCSKN;RVKDSLSEKHSVRSGSCVSSSVSLKSDWSKG;RVKDSLSEKHSVRSGSCVSSSVSLKSDWSMG;RVKNSLSEKHSVRSGSCVSSSVSLKSDWSMH	S(0.057)GS(0.943)CVSSSVSLK	1549	UID1550	1
A0A0R4IFR5;A0A0R4IYL0;A0A0R4ISA8	275;275;275	A0A0R4IFR5	A0A0R4IFR5	275	21.4044	S	2	537	___1	0.981626	0.00675207	88.596	31.007	88.596	0.27962	2775600			ACAVDSSSCKGVSNGSLSREYTNGADLSDVD	GVS(0.002)NGS(0.982)LS(0.017)R	1550	UID1551	1
A0A0R4IFR5;F1QUL8	612;240	A0A0R4IFR5	A0A0R4IFR5	612	24.3397	S	2	537	___1	0.999995	2.003e-07	120.24	96.411	113.88	-0.69976	21232000		mtmr3	ANPEDQPLGRRPKTRSFDNLPSACEVGNPLT	S(1)FDNLPSACEVGNPLTSNR	1551	UID1552	1
A0A0R4IFR5	647	A0A0R4IFR5	A0A0R4IFR5	647	23.5828	S	2	537	___1	1	4.269e-90	212.76	185.27	212.76	1.123	15205000			SSDPSLNEKWQDHRRSLELNIGAGTDGAASP	S(1)LELNIGAGTDGAASPEPDER	1552	UID1553	1;2
A0A0R4IFR5	661	A0A0R4IFR5	A0A0R4IFR5	661	21.404	S	2	537	___1	0.999211	3.74489e-33	157.22	123.04	157.22	1.1292	3774900			RSLELNIGAGTDGAASPEPDERVNGQTMVGI	SLELNIGAGT(0.001)DGAAS(0.999)PEPDER	1553	UID1554	1;2
B0S578;A0A0R4IFS2	478;588	B0S578	B0S578	478	25.593	S	2	539	___1	0.999904	1.60405e-148	268.93	231.14	268.93	1.1347	102200000		aak1a	SSPKAAPKGGHRRILSDVTHSTIFGVPVSKS	ILS(1)DVTHSTIFGVPVSK	1554	UID1555	1
B0S578;A0A0R4IFS2	493;603	B0S578	B0S578	493	23.4468	S	2	539	___1	0.5	0.000306379	102.78	71.387	102.78	-0.46919	11434000		aak1a	SDVTHSTIFGVPVSKSTQLLQAAAAEASLNK	S(0.5)T(0.5)QLLQAAAAEASLNK	1555	UID1556	1
A0A0R4IFT8	911	A0A0R4IFT8	A0A0R4IFT8	911	23.8613	S	2	540	___1	0.999999	9.78948e-69	224.42	203.36	224.42	1.4767	15239000			ASSQPSQTENCTRAASDTDNQFPSEERSDSD	AAS(1)DTDNQFPSEER	1557	UID1558	1
A0A0R4IFT8	813	A0A0R4IFT8	A0A0R4IFT8	813	24.3248	S	2	540	___1	0.999032	4.08145e-06	109.48	91.617	109.48	-1.2133	21014000			RHGNTIRLFVSLPEQSPGSFANRTSCPKASA	LFVSLPEQS(0.999)PGS(0.001)FANR	1558	UID1559	1
A0A0R4IFT8	889	A0A0R4IFT8	A0A0R4IFT8	889	23.7811	S	4	540	___1	0.994151	3.39e-18	92.822	80.184	78.04	-0.93311	16879000			DSQKSSEHSDFEHIESPAQEPDASSQPSQTE	S(0.001)S(0.001)EHS(0.002)DFEHIES(0.994)PAQEPDAS(0.002)S(0.001)QPSQTENCTR	1559	UID1560	1
A0A0R4IFT8	843	A0A0R4IFT8	A0A0R4IFT8	843	24.3384	S	2	540	___1	1	2.21162e-06	140.91	104.06	140.91	-0.95751	21212000			ADSEDSFDGAKAGRKSVEAILEESTEKLKNL	S(1)VEAILEESTEK	1560	UID1561	1
A0A0R4IFU8;E9QHQ2	125;125	A0A0R4IFU8	A0A0R4IFU8	125	25.9689	S	2	541	___1	0.87721	7.22301e-56	217.2	180.78	125.61	-0.22181	65679000		creb1b	ILSRRPSYRKILNDLSSDAPGVPRIEEEKSE	ILNDLS(0.877)S(0.123)DAPGVPR	1562	UID1563	1
A0A0R4IFU8	253	A0A0R4IFU8	A0A0R4IFU8	253	20.7302	S	2	541	___1	0.641369	6.587e-18	92.679	75.134	92.679	0.70508	1739400			TAPTSTIAPGVVMASSPALPSQGGAEEATRK	T(0.02)APT(0.02)S(0.02)T(0.02)IAPGVVMAS(0.278)S(0.641)PALPSQGGAEEATR	1565	UID1566	1
A0A0R4IFV9;F1QU74	990;42	A0A0R4IFV9	A0A0R4IFV9	990	23.9487	S	2	542	___1	0.98568	0.000934251	100.55	79.09	100.55	0.35591	23900000		egfra	SRYLVIQGDDRMHLPSPSDSKFYRSLMSGEL	MHLPS(0.986)PS(0.014)DSK	1566	UID1567	1
A0A0R4IFV9;F1QU74	992;44	A0A0R4IFV9	A0A0R4IFV9	992	20.6786	S	2	542	___1	0.605479	0.00859024	64.439	49.772	64.439	1.2459	1678300		egfra	YLVIQGDDRMHLPSPSDSKFYRSLMSGELDE	MHLPS(0.015)PS(0.605)DS(0.379)K	1567	UID1568	1
A0A0R4IFV9;F1QU74	1142;194	A0A0R4IFV9	A0A0R4IFV9	1142	22.0562	S	2	542	___1	0.875851	1.18411e-10	104.29	97.099	78.78	0.62711	17948000		egfra	FKSPAPASVVEYLNTSHTQLLSTKPFFSMDN	SPAPASVVEY(0.004)LNT(0.044)S(0.876)HT(0.064)QLLS(0.005)T(0.007)K	1569	UID1570	1;2
A0A0R4IFX9;A0A286Y8B4;A0A2R8RMV2;A0A2R8Q9J0	283;272;283;283	A0A0R4IFX9	A0A0R4IFX9	283	23.1833	S	3	544	___1	0.957142	0.000192183	120.54	84.125	57.499	0.86391	11792000			SPQTQPINTEGRGEGSRENSAVDFSKIDLHF	GEGS(0.957)RENS(0.043)AVDFSK	1573	UID1574	1
A0A0R4IFX9;A0A286Y8B4;A0A2R8RMV2;A0A2R8Q9J0	287;276;287;287	A0A0R4IFX9	A0A0R4IFX9	287	21.2008	S	2	544	___1	0.5	0.00692664	75.462	35.953	75.462	-2.2867	2410300			QPINTEGRGEGSRENSAVDFSKIDLHFMKKI	GEGS(0.5)RENS(0.5)AVDFSK	1574	UID1575	1
A0A0R4IFY5	117	A0A0R4IFY5	A0A0R4IFY5	117	22.4823	S	2	545	___1	0.998075	1.18757e-14	157.86	132.21	157.86	1.3727	5859400			TEEREQENQEDKDEDSSSDYSSVDLRERAKM	DEDS(0.998)S(0.002)SDYSSVDLR	1575	UID1576	1
A0A0R4IIV2;A0A0R4IFY7;A0A2R8RHP7	964;646;545	A0A0R4IIV2	A0A0R4IIV2	964	22.1373	S	3	546	___1	1	9.70113e-05	95.666	89.685	95.666	0.48221	4613200			SAGGILGKIRGKAAGSLNLGNFFATHKGYTR	AAGS(1)LNLGNFFATHK	1576	UID1577	1
A0A0R4IIV2;A0A0R4IFY7;A0A2R8RHP7	619;308;207	A0A0R4IIV2	A0A0R4IIV2	619	22.3311	S	2	546	___1	1	0.00901838	48.004	22.567	48.004	-3.3704	5276400			KDQQLLVLGEAFEPGSDKKHFCQPTDVAVDP	DQQLLVLGEAFEPGS(1)DK	1577	UID1578	1
F1R091;A0A0R4IG08	144;157	F1R091	F1R091	144	21.1553	S	2	548	___1	0.5	0.0071369	88.155	69.023	88.155	1.5101	2335500		ifi35	KVVFEGKTKNGAHATSFDVKSQIVYPMEGGT	NGAHAT(0.5)S(0.5)FDVK	1578	UID1579	1
A5WUS3;A0A0R4IG34	472;483	A5WUS3	A5WUS3	472	23.2982	S	2	549	___1	0.999374	2.17147e-76	222.45	202.71	222.45	1.0083	10315000		zgc:92107	IRRKSRRRIAQGRPGSVGSTGELTALNERLM	PGS(0.999)VGS(0.001)TGELTALNER	1579	UID1580	1
A5WUS3;A0A0R4IG34	475;486	A5WUS3	A5WUS3	475	22.0536	S	2	549	___1	0.87724	4.18284e-05	89.541	61.679	89.541	-0.37381	5307400		zgc:92107	KSRRRIAQGRPGSVGSTGELTALNERLMEEM	PGS(0.012)VGS(0.877)T(0.11)GELTALNER	1580	UID1581	1
A5WUS3;A0A0R4IG34	804;815	A5WUS3	A5WUS3	804	20.8899	S	2	549	___1	1	0.000190477	113.54	93.113	113.54	0.22688	1943000		zgc:92107	TNDKKITQFILDQQDSKKKNSKSRKKRKQNS	ITQFILDQQDS(1)K	1581	UID1582	1
A5WUS3;A0A0R4IG34	347;358	A5WUS3	A5WUS3	347	21.4692	S	2	549	___1	0.972783	0.00815883	57.019	40.642	57.019	-1.6173	2903100		zgc:92107	HPAQPHTSSRHKRNPSDYSPAGLECIKHMVN	NPS(0.973)DY(0.02)S(0.007)PAGLECIK	1582	UID1583	1
A5WUS3;A0A0R4IG34	281;292	A5WUS3	A5WUS3	281	20.2541	S	2	549	___1	1	2.49933e-07	151.7	119.86	151.7	0.29117	1250500		zgc:92107	ATSSLRPQSSSSRPVSPQYGATARFYNDPSS	PVS(1)PQYGATAR	1583	UID1584	1
A5WUS3;A0A0R4IG34	609;620	A5WUS3	A5WUS3	609	25.372	S	2	549	___1	0.999746	0.000136497	139.78	107.64	139.78	-0.19701	43425000		zgc:92107	QLDSRKKGIVDNRTGSLGPHRHIASETNLQG	TGS(1)LGPHR	1584	UID1585	1
A0A0R4IG69	93	A0A0R4IG69	A0A0R4IG69	93	25.3174	S	2	552	___1	0.99879	4.16335e-118	234.48	198.17	234.48	0.16659	43309000			KTPSSAQSVEYELADSGDETHRSHKSITVNL	TPSSAQSVEYELADS(0.999)GDET(0.001)HR	1592	UID1593	1
A0A0R4IGB2;F1QQM1;Q6NZ18	514;515;515	A0A0R4IGB2	A0A0R4IGB2	514	25.4278	S	3	553	___1	0.860177	4.37094e-68	194.94	180.49	97.598	-2.2823	46955000	UPF0469 protein KIAA0907 homolog	kiaa0907	VKRMRTGLVAYAGDSSDEEEDHGPSRAAVTA	TGLVAYAGDS(0.14)S(0.86)DEEEDHGPSR	1594	UID1595	1
A0A0R4IGB8;A0A0R4IGN4	1507;1507	A0A0R4IGB8	A0A0R4IGB8	1507	21.6302	S	2	555	___1	0.992991	0.00366323	63.918	49.76	56.599	0.65928	7759500			TNSVTAVSNTQPRGKSPLTTTPSAQGGDVVK	S(0.993)PLT(0.007)TTPSAQGGDVVK	1597	UID1598	1
A0A0R4IGB8;A0A0R4IBU5	2906;1063	A0A0R4IGB8	A0A0R4IGB8	2906	21.1225	S	2	555	___1	0.999589	0.000803439	102.4	63.618	102.4	1.4367	2283000			QFFTTSITQPQKTAASPQIQVTKIPQIVQQQ	TAAS(1)PQIQVTK	1600	UID1601	1
A0A0R4IGB8;A0A0R4IGN4	724;724	A0A0R4IGB8	A0A0R4IGB8	724	26.563	S	2	555	___1	0.999495	9.70128e-289	331.95	220.64	320	-0.18282	99139000			LTSAPVRTPNTGPSLSPVAQSKLTATNGTVG	TPNTGPS(0.001)LS(0.999)PVAQSK	1602	UID1603	1
A0A0R4IGC5	3	A0A0R4IGC5	A0A0R4IGC5	3	19.249	S	2	556	___1	0.798215	0.00314095	48.948	34.072	48.948	0.76821	623050			_____________MDSEVSDFEQPPGPERTL	MDS(0.798)EVS(0.202)DFEQPPGPER	1603	UID1604	1
F1QM58;F1QK89;Q503T8;F1QDL5;A0A0R4IGD1;F1QSI6	224;252;316;344;344;345	F1QM58	F1QM58	224	21.4743	S	2	557	___1	1	8.36796e-05	101.39	83.332	46.702	0.021809	13485000		zgc:110158;ssbp4	NGSLGSGDMDGLPKNSPNNMAGMNNPPGTPR	NS(1)PNNMAGMNNPPGT(1)PR	1604	UID1605	1;2
A0A2R8QNB3;A0A2R8Q209;A0A0R4IGD5	355;323;355	A0A2R8QNB3	A0A2R8QNB3	355	22.7031	S	2	558	___1	0.999997	3.91234e-08	145.06	107.06	145.06	0.020819	6828500			PTIPVQIGSHLLRGVSFNESASDNLKLKTHA	GVS(1)FNESASDNLK	1606	UID1607	1
A0A2R8QNB3;A0A2R8Q209;A0A0R4IGD5	593;603;635	A0A2R8QNB3	A0A2R8QNB3	593	26.7353	S	2	558	___1	1	0.00203107	110.54	47.114	110.54	-1.0134	111720000			IDFLSGFNMGKSQQASPLVKRRNSVASTNAA	SQQAS(1)PLVK	1607	UID1608	1
A0A2R8QLB0;A0A0R4IGD7;E9QFY5;F1RBD7;E9QD74	62;62;62;85;85	A0A2R8QLB0;F1RBD7	F1RBD7	85	26.6148	S	2	4293;559	___1	0.576535	0.000293311	102.87	89.438	102.87	0.80566	102770000	Phosphoinositide phospholipase C	plcd1a	CKTIYQSSSKAFKRESSFELAEIDSVRLGRQ	ES(0.577)S(0.423)FELAEIDSVR	1608	UID1609	1
A0A2R8QLB0;A0A0R4IGD7;E9QFY5;F1RBD7;E9QD74	63;63;63;86;86	A0A2R8QLB0;F1RBD7	F1RBD7	86	27.2692	S	2	4293;559	___1	0.843093	0.000458568	92.856	77.591	92.856	1.2851	161750000	Phosphoinositide phospholipase C	plcd1a	KTIYQSSSKAFKRESSFELAEIDSVRLGRQS	ES(0.157)S(0.843)FELAEIDSVR	1609	UID1610	1
A0A2R8QLB0;A0A0R4IGD7;F1RBD7;E9QD74	735;706;729;729	A0A2R8QLB0;F1RBD7	F1RBD7	729	21.2389	S	2	4293;559	___1	0.999997	0.00962866	69.716	51.448	69.716	-1.1617	2474900	Phosphoinositide phospholipase C	plcd1a	ELALVRFVVEDYDAASKNDLIGLYTIPLTSM	FVVEDYDAAS(1)K	1610	UID1611	1
A0A2R8QLB0;A0A0R4IGD7;F1RBD7;E9QD74	486;457;480;480	A0A2R8QLB0;F1RBD7	F1RBD7	480	20.1001	S	2	4293;559	___1	0.834413	1.79291e-10	93.572	73.497	93.572	0.31733	1123900	Phosphoinositide phospholipase C	plcd1a	DAAFNNNTAEDVESVSEEDEAADLKEGEPTH	LDAAFNNNTAEDVES(0.166)VS(0.834)EEDEAADLK	1611	UID1612	1
A0A2R8QLB0;A0A0R4IGD7;F1RBD7;E9QD74	545;516;539;539	A0A2R8QLB0;F1RBD7	F1RBD7	539	20.4749	S	2	4293;559	___1	0.99993	0.0160945	53.569	43.517	53.569	-1.0608	1457300	Phosphoinositide phospholipase C	plcd1a	SFEQSRKKQAFYEMASFKEGKAMNLAEQSAN	QAFYEMAS(1)FK	1612	UID1613	1
A0A2R8QLB0;A0A0R4IGD7;E9QFY5	9;9;9	A0A2R8QLB0	A0A2R8QLB0	9	23.7572	S	2	559	___1	1	0.000639837	79.646	56.41	47.288	1.7685	14178000		plcd1a	_______MELNGKPKSIGLDEDPDLQFLLRG	S(1)IGLDEDPDLQFLLR	1613	UID1614	1
A0A2R8QLB0;A0A0R4IGD7;F1RBD7;E9QD74	530;501;524;524	A0A2R8QLB0;F1RBD7	F1RBD7	524	21.0772	S	2	4293;559	___1	0.860303	0.00167887	90.653	66.904	90.653	0.60545	2212500	Phosphoinositide phospholipase C	plcd1a	ELSDLVVYCKSVHFTSFEQSRKKQAFYEMAS	SVHFT(0.122)S(0.86)FEQS(0.018)R	1614	UID1615	1
A0A2R8QLB0;A0A0R4IGD7;E9QFY5;F1RBD7;E9QD74	87;87;87;110;110	A0A2R8QLB0;F1RBD7	F1RBD7	110	22.4109	S	2	4293;559	___1	0.945552	2.64306e-05	150.35	83.659	150.35	0.66576	5576400	Phosphoinositide phospholipase C	plcd1a	VRLGRQSEGLQKYTYSSIENRCFSIIFKGRR	YTYS(0.946)S(0.054)IENR	1615	UID1616	1
A0A2R8QLB0;A0A0R4IGD7;E9QFY5;F1RBD7;E9QD74	88;88;88;111;111	A0A2R8QLB0;F1RBD7	F1RBD7	111	24.438	S	2	4293;559	___1	0.984259	1.79063e-05	152.54	99.96	152.54	0.39972	22729000	Phosphoinositide phospholipase C	plcd1a	RLGRQSEGLQKYTYSSIENRCFSIIFKGRRE	YTYS(0.016)S(0.984)IENR	1616	UID1617	1
A0A0R4IGG0;A2BFV6	302;305	A0A0R4IGG0	A0A0R4IGG0	302	21.7725	S	3	562	___1	0.5	0.0184246	41.378	19.92	41.378	-0.26511	3582500	Kinesin-like protein	si:dkey-96l17.6	HVPYRNNKLTQLMQDSLGGNAKTLMILNISP	NNKLT(0.5)QLMQDS(0.5)LGGNAK	1618	UID1619	1
A0A2R8QNR8;A0A0R4IGG3;Q90XG0;E9QBF0	18;20;20;27	A0A2R8QNR8	A0A2R8QNR8	18	22.1734	S	2	563	___1	1	2.5321e-06	126.95	74.256	126.95	-1.1024	4730100	Triosephosphate isomerase B;Triosephosphate isomerase	tpi1b	RFFVGGNWKMNGDKKSIEELANTLNSAKLNP	S(1)IEELANTLNSAK	1619	UID1620	1
A0A2R8QNR8;A0A0R4IGG3;Q90XG0;E9QBF0	28;30;30;37	A0A2R8QNR8	A0A2R8QNR8	28	21.3794	S	2	563	___1	0.755277	0.00288353	72.891	49.773	72.891	-1.2763	2728000	Triosephosphate isomerase B;Triosephosphate isomerase	tpi1b	NGDKKSIEELANTLNSAKLNPDTEVVCGAPT	SIEELANT(0.245)LNS(0.755)AK	1620	UID1621	1
A0A0R4IGI4;A0A2R8RX97;A0A2R8PWJ7;A0A2R8QAU5;A0A2R8Q9B4;A0A2R8QV60;F6NYB5;A0A2R8QIB9;F1QC52;A0A2R8QC86	8057;4259;3299;3556;2802;2813;2867;2921;3626;3626	A0A0R4IGI4;A0A2R8Q9B4	A0A0R4IGI4	8057	20.9199	S	2	1914;566	___1	0.983299	0.0028383	71.241	59.393	71.241	0.10634	1983900		pcloa	ERAYLQGVAEERDYMSDSEVSNIREARGNGH;ERAYLQSVAEDRDYMSDSEVSNIRETRGGED	DY(0.001)MS(0.983)DS(0.016)EVSNIR	1628	UID1629	1
A0A0R4IGI4;A0A2R8RX97	3792;663	A0A0R4IGI4	A0A0R4IGI4	3792	21.1851	S	2	566	___1	0.855899	0.00300758	72.496	58.803	72.496	0.25097	2384300			LCLNCQVQRAQQGVKSPSTLPQSVPLLKDDK	S(0.856)PS(0.141)T(0.004)LPQSVPLLK	1629	UID1630	1
A0A0R4IGI8	977	A0A0R4IGI8	A0A0R4IGI8	977	20.5967	S	2	567	___1	0.868118	0.0159525	55.452	43.962	55.452	1.9741	1585700			MRNMRKTALRQSDSSSPETGYRRSDSGPNMR	QS(0.001)DS(0.002)S(0.113)S(0.868)PET(0.016)GYR	1630	UID1631	1
A0A0R4IGJ6	106	A0A0R4IGJ6	A0A0R4IGJ6	106	24.009	S	2	568	___1	1	4.64223e-25	172.9	122.82	172.9	-0.88439	16882000			NGDGKAVRLTLPRAGSLNENVDHSALLKLGS	AGS(1)LNENVDHSALLK	1631	UID1632	1
F1QCQ7;A0A0R4IGK4;O93423;A0A2R8Q993;A0A2R8RTR5;A0A2R8QIZ7;A0A2R8QD47;E9QIN9;F1R5A4;A5PLE0	256;267;246;253;257;267;267;177;242;244	F1QCQ7	F1QCQ7	256	22.2901	S	2	569	___1	0.998424	1.89279e-90	230.26	200.33	230.26	0.24323	5836900		stom;stoml3b;stoml3a	NASRALKEASLVIAESPSALQLRYLQTLNTI	EASLVIAES(0.998)PS(0.002)ALQLR	1632	UID1633	1
F1QCQ7;A0A0R4IGK4	25;25	F1QCQ7	F1QCQ7	25	21.9745	S	2	569	___1	0.856358	0.00344657	100.88	53.681	100.88	2.1672	4120700		stom	MREEERRKRQIDSELSSRNNKALENTDSDIG	QIDS(0.001)ELS(0.856)S(0.143)R	1633	UID1634	1
A0A0R4IGL6;A0A2R8PW57;Q8JFV5	1731;1731;1737	A0A0R4IGL6	A0A0R4IGL6	1731	21.8161	S	2	571	___1	1	0.00405629	76.165	56.378	76.165	-0.46262	3692400		hectd1	RRRTWDDDFVLKRQFSALVPAFDPRPGRTNV	QFS(1)ALVPAFDPR	1634	UID1635	1
A0A0R4IGL6;A0A2R8PW57;Q8JFV5	1571;1571;1571	A0A0R4IGL6	A0A0R4IGL6	1571	24.4727	S	2	571	___1	0.999701	3.23587e-29	190.53	172.26	190.53	1.0873	23282000		hectd1	SRTNATNNMNLSRSSSDNNTNTLGRNVMSTA	SSS(1)DNNTNTLGR	1637	UID1638	1
A0A0R4IGL6;A0A2R8PW57;Q8JFV5	1567;1567;1567	A0A0R4IGL6	A0A0R4IGL6	1567	24.4271	S	2	571	___1	0.99996	0.0039826	73.848	51.616	73.848	3.1941	22558000		hectd1	APNMSRTNATNNMNLSRSSSDNNTNTLGRNV	TNATNNMNLS(1)R	1638	UID1639	1
A0A0R4IGL6;A0A2R8PW57;Q8JFV5	632;632;632	A0A0R4IGL6	A0A0R4IGL6	632	24.7758	S	2	571	___1	0.993142	1.07962e-29	159.4	133.03	159.4	-1.4405	118730000		hectd1	RLGVINKVSTLAGPTSDDENEEEAKPEKDDE	VSTLAGPT(0.007)S(0.993)DDENEEEAK	1639	UID1640	1
A0A0R4IGL9	342	A0A0R4IGL9	A0A0R4IGL9	342	21.5623	S	2	572	___1	1	0.000820382	123.84	34.433	123.84	0.84194	3096600			IPKLKLPKLPSPDAQSPKIRLRSRAEGAEQM	LPSPDAQS(1)PK	1640	UID1641	1
A0A0R4IGM2;F5HSE3	2236;2235	A0A0R4IGM2	A0A0R4IGM2	2236	29.1154	S	2	573	___1	1	3.3182e-34	194.77	163.35	158.81	1.4264	581560000	Nipped-B-like protein A	nipbla	VRNKAITALLGGAAASPRNHHTGDSEEDDER	AITALLGGAAAS(1)PR	1641	UID1642	1
A0A0R4IGM2;F5HSE3	290;290	A0A0R4IGM2	A0A0R4IGM2	290	26.8417	S	2	573	___1	1	5.21066e-06	126.09	107.65	126.09	-0.39398	120270000	Nipped-B-like protein A	nipbla	EQDSPDKATVYDIVGSPAKDHTKLILRPSRA	ATVYDIVGS(1)PAK	1642	UID1643	1
A0A0R4IGM2;F5HSE3	262;262	A0A0R4IGM2	A0A0R4IGM2	262	22.387	S	2	573	___1	1	0.00363032	99.343	57.895	99.343	1.6777	5484600	Nipped-B-like protein A	nipbla	PYTPPCDGTKDLHLGSQDKQRGQKSSEGEQD	DLHLGS(1)QDK	1643	UID1644	1
A0A0R4IGM2;F5HSE3	179;179	A0A0R4IGM2	A0A0R4IGM2	179	21.9219	S	2	573	___1	0.99982	2.69684e-22	139.55	119.11	139.55	0.452	25208000	Nipped-B-like protein A	nipbla	PGQSGPGGRFLPQQGSPVPSPYAPQSPATGY	FLPQQGS(1)PVPSPYAPQS(0.998)PAT(0.002)GYR	1644	UID1645	1;2
A0A0R4IGM2;F5HSE3	189;189	A0A0R4IGM2	A0A0R4IGM2	189	21.0132	S	2	573	___1	0.997564	2.69684e-22	139.55	119.11	139.55	0.452	23352000	Nipped-B-like protein A	nipbla	LPQQGSPVPSPYAPQSPATGYRQYPHPPAYS	FLPQQGS(1)PVPSPYAPQS(0.998)PAT(0.002)GYR	1645	UID1646	1;2
A0A0R4IGM2;F5HSE3	695;695	A0A0R4IGM2	A0A0R4IGM2	695	20.8432	S	2	573	___1	0.542099	0.000828183	64.65	41.772	64.65	0.82265	1881200	Nipped-B-like protein A	nipbla	GNFDARRGSGSRYDDSDQDSPPPSLNEVARR	Y(0.442)DDS(0.542)DQDS(0.016)PPPSLNEVAR	1648	UID1649	1
F1R5N2;A0A0R4IGM8	465;465	F1R5N2	F1R5N2	465	19.9216	S	2	574	___1	0.829416	0.000487212	68.173	44.947	68.173	0.54728	993100		mia3	SESFDSESTLPLKSESVDSESVEASESDTLI	S(0.017)ES(0.829)VDS(0.076)ES(0.076)VEASESDTLIPK	1649	UID1650	1
F1R5N2;A0A0R4IGM8;Q5SP05	1718;1696;630	F1R5N2	F1R5N2	1718	22.5609	S	2	574	___1	0.996759	2.30712e-07	136.27	122.84	136.27	0.30108	6187600		mia3	SSDQASSEPVESLSKSQSQGSFLPSPIRDSP	S(0.997)QS(0.003)QGSFLPSPIR	1650	UID1651	1
F1R5N2;A0A0R4IGM8;Q5SP05	1720;1698;632	F1R5N2	F1R5N2	1720	24.0216	S	2	574	___1	0.996149	7.55265e-171	281.32	257.29	281.32	0.3884	17030000		mia3	DQASSEPVESLSKSQSQGSFLPSPIRDSPVP	S(0.004)QS(0.996)QGSFLPSPIR	1651	UID1652	1
F1R5N2;A0A0R4IGM8;Q5SP05	1727;1705;639	F1R5N2	F1R5N2	1727	25.2603	S	2	574	___1	0.999999	2.34346e-06	127.71	105.07	127.71	0.41533	40188000		mia3	VESLSKSQSQGSFLPSPIRDSPVPPPNVPLK	SQSQGSFLPS(1)PIR	1652	UID1653	1
A0A0R4IGP1;G8JL25;F1QIV9;A0A2R8Q113	589;618;168;308	A0A0R4IGP1	A0A0R4IGP1	589	24.4638	S	3	577	___1	1	1.48514e-29	114.33	98.058	114.33	0.1216	23139000		hdgfrp2	SNSKPTDQDNPDENKSPNGIRPDPDEPADQL	S(1)PNGIRPDPDEPADQLNDSTEADPTADTDVK	1654	UID1655	1
A0A140LH33;A0A0R4IGQ8	62;62	A0A140LH33	A0A140LH33	62	21.36	S	2	582	___1	0.999575	0.00420314	54.598	45.644	54.598	-0.037132	2691500			KGIRAATYTALDEGLSPLPKRAKPTYLAMDK	AATYTALDEGLS(1)PLPK	1656	UID1657	1
A0A140LH33;A0A0R4IGQ8	97;97	A0A140LH33	A0A140LH33	97	20.9555	S	2	582	___1	0.580234	0.000281591	93.494	77.24	93.494	1.1692	2033400			IGYVVPIFRGSHDFASGLSDSEEARAKVSAG	GSHDFAS(0.58)GLS(0.362)DS(0.058)EEAR	1657	UID1658	1
A0A0R4IGR7	155	A0A0R4IGR7	A0A0R4IGR7	155	22.0663	S	3	583	___1	0.499968	3.26534e-08	73.546	48.902	73.546	0.038115	4391500			VKVIEHGITLIQPPLSDEEQDSEPVEDVKTL	VIEHGITLIQPPLS(0.5)DEEQDS(0.5)EPVEDVK	1658	UID1659	1
A0A0R4IGR7	161	A0A0R4IGR7	A0A0R4IGR7	161	25.57	S	3	583	___1	0.612256	3.26534e-08	73.546	48.902	73.036	0.50309	49812000			GITLIQPPLSDEEQDSEPVEDVKTLYKKYLQ	VIEHGITLIQPPLS(0.388)DEEQDS(0.612)EPVEDVK	1659	UID1660	1
A0A2R8RN05;A0A0R4IGS9	358;419	A0A2R8RN05	A0A2R8RN05	358	23.8131	S	2	588	___1	1	0.000407915	107.09	75.903	107.09	-0.54529	14739000			DSDCESWQKAAKRPKSPEPEEGSFSVRRSRR	S(1)PEPEEGSFSVR	1660	UID1661	1
A0A0R4IGT8;A0A0R4IM82	411;411	A0A0R4IGT8	A0A0R4IGT8	411	21.6507	S	2	589	___1	1	0.000800379	102.53	82.744	102.53	0.071511	3292300			APSGEVGLRGFTRDPSQLQGAILRTTLKKSP	DPS(1)QLQGAILR	1661	UID1662	1
A0A0R4IGT8	1307	A0A0R4IGT8	A0A0R4IGT8	1307	23.5444	S	2	589	___1	0.999978	0.0116009	82.85	50.521	82.85	0.51068	12234000			NESGTINRKDHRGLDSPRWDEDSKAAPSETP	GLDS(1)PRWDEDSK	1662	UID1663	1
A0A0R4IGT8;A0A0R4IM82	709;709	A0A0R4IGT8	A0A0R4IGT8	709	25.3581	S	3	589	___1	0.752478	3.14416e-09	136.57	107.61	77.324	-0.80449	52502000			APQSLPFPPQLIRSSSPKLDPTELYLKSKAM	S(0.124)S(0.124)S(0.752)PKLDPTELYLK	1665	UID1666	1
A0A0R4IGT8;A0A0R4IM82	966;966	A0A0R4IGT8	A0A0R4IGT8	966	22.9412	S	3	589	___1	0.849349	0.000709696	77.894	54.044	65.265	0.95387	8053500			EGELWGKYLEHSGPPSGTSSAKQSPAIQHRA	YLEHSGPPS(0.849)GT(0.102)S(0.036)S(0.013)AK	1666	UID1667
A0A0R4IGT8;A0A0R4IM82	969;969	A0A0R4IGT8	A0A0R4IGT8	969	21.745	S	2	589	___1	0.551636	0.000152747	110.92	93.014	110.92	-1.1025	3514800			LWGKYLEHSGPPSGTSSAKQSPAIQHRAMGQ	YLEHSGPPS(0.084)GT(0.084)S(0.552)S(0.281)AK	1667	UID1668	1
A0A0R4IGU3	341	A0A0R4IGU3	A0A0R4IGU3	341	20.829	S	3	590	___1	0.851371	0.00330851	65.179	51.273	65.179	1.2179	1862700			RKVPRNRIAEMKKSHSANDSEEFFREEEDED	S(0.135)HS(0.851)ANDS(0.014)EEFFR	1669	UID1670	1
A0A0R4IGU7	196	A0A0R4IGU7	A0A0R4IGU7	196	22.6738	S	2	591	___1	0.815781	0.00128931	114.89	65.476	114.89	-0.34229	6691000			VSSEPVQANSKKRKRSVTPDFVEKYLAAKEV	S(0.816)VT(0.184)PDFVEK	1671	UID1672	1
A0A0R4IGV0	240	A0A0R4IGV0	A0A0R4IGV0	240	26.5953	S	3	592	___1	0.725772	1.23539e-08	110.6	88.167	110.6	1.5338	101390000			EMEEELASILKKEMNSIETPNSDAQSEEHIS	EMNS(0.726)IET(0.239)PNS(0.034)DAQSEEHISK	1672	UID1673	1
A0A0R4IGV0	246	A0A0R4IGV0	A0A0R4IGV0	246	19.9516	S	2	592	___1	0.538932	0.00851087	43.454	33.128	43.454	0.12621	1014000			ASILKKEMNSIETPNSDAQSEEHISKRNTQE	EMNS(0.003)IET(0.012)PNS(0.539)DAQS(0.421)EEHIS(0.025)K	1673	UID1674	1
A0A0R4IGV0	250	A0A0R4IGV0	A0A0R4IGV0	250	24.2361	S	3	592	___1	0.998293	1.16659e-10	124.77	103.83	94.019	1.6865	32211000			KKEMNSIETPNSDAQSEEHISKRNTQEAESS	EMNSIETPNSDAQS(0.998)EEHIS(0.002)K	1674	UID1675	1
A0A2R8Q9H7;A0A0R4IGV2;A0A286YB90;A0A2R8RVS3;B0S6H8	507;507;507;507;507	A0A2R8Q9H7	A0A2R8Q9H7	507	22.0637	S	2	593	___1	1	0.000303016	130.1	98.676	130.1	-0.81591	4383600		ppfia4	EIEKLRAELDHLKRRSGAFGDGTHPRSHLGS	S(1)GAFGDGTHPR	1675	UID1676	1
A0A0R4IGW4;A0A0R4IWK3;A0A2R8RHG4	457;457;497	A0A0R4IGW4	A0A0R4IGW4	457	25.9381	S	2	594	___1	1	1.11493e-54	213.4	177.88	213.4	-0.90732	86335000			ALSKRDQLSGMFRDPSPEKLSSVKRKEKTTV	DQLSGMFRDPS(1)PEK	1676	UID1677	1
A0A0R4IGW4;A0A0R4IWK3;A0A2R8RHG4	501;501;541	A0A0R4IGW4	A0A0R4IGW4	501	22.8979	S	2	594	___1	1	0.000370852	70.529	55.556	42.568	1.0702	10660000			SENREQEMFVVMNEESPPRASLKRGSCEFSV	EQEMFVVMNEES(1)PPR	1677	UID1678	1
A0A0R4IGW4;A0A0R4IWK3;A0A2R8RHG4	626;626;666	A0A0R4IGW4	A0A0R4IGW4	626	29.4334	S	2	594	___1	0.999042	0.000540691	139.15	75.619	115	-1.1107	1522300000			MKQRKSPEIHRRIDVSPSAFKRHSLLFDEVK	IDVS(0.999)PS(0.001)AFKR	1678	UID1679	1
A0A0R4IGW4;A0A0R4IWK3;A0A2R8RHG4	628;628;668	A0A0R4IGW4	A0A0R4IGW4	628	22.4734	S	2	594	___1	0.628706	0.0171895	80.979	29.534	80.979	0.83132	5823300			QRKSPEIHRRIDVSPSAFKRHSLLFDEVKSS	RIDVS(0.371)PS(0.629)AFK	1679	UID1680	1
A0A0R4IGW4;A0A0R4IWK3;A0A2R8RHG4	520;520;560	A0A0R4IGW4	A0A0R4IGW4	520	25.1183	S	2	594	___1	0.999916	0.000987815	98.898	74.607	98.898	0.020545	36422000			ASLKRGSCEFSVRMDSLSDDLARTSVLTNER	MDS(1)LSDDLAR	1680	UID1681	1
A0A0R4IGW4;A0A0R4IWK3;A0A2R8RHG4	199;199;239	A0A0R4IGW4	A0A0R4IGW4	199	23.3277	S	3	594	___1	0.499999	0.00123266	57.41	39.71	57.41	0.0045515	12217000			VDRTLENCQVLMNHDSSPKRTSPQVCVSVTN	TLENCQVLMNHDS(0.5)S(0.5)PK	1681	UID1682	1
A0A0R4IGW4;A0A0R4IWK3;A0A2R8RHG4	200;200;240	A0A0R4IGW4	A0A0R4IGW4	200	23.3277	S	3	594	___1	0.499999	0.00123266	57.41	39.71	57.41	0.0045515	12217000			DRTLENCQVLMNHDSSPKRTSPQVCVSVTND	TLENCQVLMNHDS(0.5)S(0.5)PK	1682	UID1683	1
A0A2R8QSB0;A0A2R8QNM4;A0A0R4IGW7;Q1LXR3;A0A2R8Q710;A0A286YB68	227;227;227;227;227;227	A0A2R8QSB0	A0A2R8QSB0	227	21.1428	S	2	595	___1	0.999992	0.000358019	71.879	55.105	71.879	1.3652	2315400		rrbp1b	TPTKKKPKKKAEPAVSVEEVDIPQPSPYKTL	AEPAVS(1)VEEVDIPQPSPYK	1683	UID1684	1
F1R1C9;A0A0R4IH06	203;203	F1R1C9	F1R1C9	203	23.0202	S	3	597	___1	0.99605	1.34957e-14	120.52	112.53	120.52	0.27131	8506700		ttc7b	LQEVEKALSAGIQNRSPKPGPVTQEQELGYF	S(0.996)PKPGPVT(0.004)QEQELGYFLETGLQR	1685	UID1686	1
F1R1C9;A0A0R4IH06	674;646	F1R1C9	F1R1C9	674	21.4201	S	2	597	___1	0.999981	4.29859e-07	121.27	109.65	121.27	-0.059506	4880400		ttc7b	VHATSIAASRVEQALSEVASSLQSSAPKQGP	VEQALS(1)EVASSLQSSAPK	1686	UID1687	1;2
F1R1C9;A0A0R4IH06	678;650	F1R1C9	F1R1C9	678	22.134	S	2	597	___1	0.938271	1.16873e-05	110.77	92.662	72.819	-0.19921	13790000		ttc7b	SIAASRVEQALSEVASSLQSSAPKQGPLHPW	VEQALS(0.113)EVAS(0.938)S(0.94)LQS(0.004)S(0.004)APK	1687	UID1688	1;2
F1R1C9;A0A0R4IH06	679;651	F1R1C9	F1R1C9	679	24.1919	S	2	597	___1	0.945344	9.04045e-67	204.78	172.45	194.94	0.30014	27316000		ttc7b	IAASRVEQALSEVASSLQSSAPKQGPLHPWM	VEQALSEVAS(0.054)S(0.945)LQS(0.001)SAPK	1688	UID1689	1;2
F1R1C9;A0A0R4IH06	159;159	F1R1C9	F1R1C9	159	24.3048	S	2	597	___1	0.999163	7.19372e-32	183.76	160.39	102.65	-1.7117	174650000		ttc7b	AYATKGLCLEKVPMASPSLSNSIADKDQEII	VPMAS(0.999)PS(0.001)LSNSIADK	1691	UID1692	1
F1R1L5;A0A0R4IH08	573;913	F1R1L5	F1R1L5	573	25.4971	S	3	599	___1	0.999997	9.01565e-05	85.087	63.284	85.087	-0.89883	78294000		itpr3	INPLFNDDGSKNVRRSIHGMGQMMSTMVLNR	S(1)IHGMGQMMSTMVLNR	1692	UID1693	1
A0A0R4IH22	285	A0A0R4IH22	A0A0R4IH22	285	21.4741	S	2	600	___1	0.983699	2.8292e-09	125.84	50.274	125.84	-1.4286	2913100			EKLAENINKILGSDNSPQTSKATCSTVEQEQ	ILGS(0.001)DNS(0.984)PQT(0.012)S(0.004)K	1693	UID1694	1
A0A0R4IH22	204	A0A0R4IH22	A0A0R4IH22	204	22.5986	S	2	600	___1	1	0.0140775	68.44	36.57	68.44	-0.11995	6351100			LHILVPDNRLNPGPLSPARRKCDSPRRRGGG	LNPGPLS(1)PAR	1694	UID1695	1
A0A0R4IH22	533	A0A0R4IH22	A0A0R4IH22	533	22.946	S	2	600	___1	0.984306	8.82221e-104	223.5	202.64	132.05	-0.56409	8080200			KTLNNVSSQVSVSNKSPQTTSTTETSDNTSV	S(0.984)PQT(0.014)T(0.001)STTETSDNTSVNEPGR	1695	UID1696	1
A0A0R4IH22	1076	A0A0R4IH22	A0A0R4IH22	1076	24.5245	S	2	600	___1	0.999997	5.94593e-12	162.72	146.37	162.72	-0.49577	24133000			SNPPEMSSEKTSLQDSPGITANKENELESSQ	TSLQDS(1)PGITANK	1696	UID1697	1
A0A0R4IH27	796	A0A0R4IH27	A0A0R4IH27	796	23.2466	S	2	601	___1	0.993091	0.00043262	64.394	51.817	62.377	-0.45808	9952600			PPRPVKRAGGDYSRLSGDLSPVFGNEDDKER	LS(0.993)GDLS(0.007)PVFGNEDDK	1698	UID1699	1
A0A0R4IH27	800	A0A0R4IH27	A0A0R4IH27	800	24.186	S	2	601	___1	0.99999	8.08258e-05	113.72	93.885	113.72	-1.8098	19086000			VKRAGGDYSRLSGDLSPVFGNEDDKERPPQI	LSGDLS(1)PVFGNEDDK	1699	UID1700	1
A0A0R4IH27	835	A0A0R4IH27	A0A0R4IH27	835	21.735	S	2	601	___1	0.953325	0.00134452	88.092	65.618	88.092	0.54088	3490500			PFSQPGSRTPSPHVGSPQTRSSLCSAASIYG	TPSPHVGS(0.953)PQT(0.047)R	1701	UID1702	1
A0A0R4IH27	754	A0A0R4IH27	A0A0R4IH27	754	22.2166	S	3	601	___1	0.616721	0.00318224	58.83	37.579	58.83	-0.52374	4873800			QQECMRHLKVPVNSTSPGLEPHRQIVLTFSE	VPVNS(0.192)T(0.192)S(0.617)PGLEPHR	1702	UID1703	1
A0A2R8QGK7;A0A0R4IH35	282;282	A0A2R8QGK7	A0A2R8QGK7	282	23.2428	S	2	602	___1	1	1.04493e-05	122.33	92.986	122.33	-1.6619	9926100			RRHQKIIEEAPGPGISPEVRRKLGEAAVRAA	IIEEAPGPGIS(1)PEVR	1703	UID1704	1
A9ULS4;A0A0R4IH39	2;2	A9ULS4	A9ULS4	2	19.4689	S	2	603	___1	1	1.1386e-10	161.93	149.1	74.76	3.901	12343000		rab6a	______________MSAAGDFGNPLRKFKLV	S(1)AAGDFGNPLRK	1704	UID1705	1
A0A0R4IH55;Q6DRL5	823;826	A0A0R4IH55	A0A0R4IH55	823	23.03	S	2	604	___1	1	0.000303352	101.6	80.344	50.563	1.0906	9269000	Myb-binding protein 1A-like protein	mybbp1a	DDEELDDAAMMKLDGSLASLFLEQRKKIQAK	LDGS(1)LAS(1)LFLEQR	1705	UID1706	1;2
A0A0R4IH56;B8A652;F1R1W0	933;880;601	A0A0R4IH56	A0A0R4IH56	933	23.052	S	2	605	___1	1	0.00354622	96.113	21.272	49.189	0.45802	8696600		kdm2aa	KRDPGSIVPKLEAAMSPRTGGSSGFMQRKTL	LEAAMS(1)PR	1706	UID1707	1
A0A0R4IH56;B8A652	28;28	A0A0R4IH56	A0A0R4IH56	28	24.7426	S	2	605	___1	1	1.54841e-61	217.84	165.28	217.84	-0.69868	53387000		kdm2aa	SKRSGTRRRYQDDGISDDEIDGRRTFDLEEK	RYQDDGIS(1)DDEIDGR	1707	UID1708	1
E7F003;A0A0R4IH70	286;286	E7F003	E7F003	286	22.7426	S	2	606	___1	0.972978	4.75304e-06	128.21	100.79	128.21	-0.34426	7017900		gpbp1l1	TKVGLHFSGRDSAFTSPVSVTKPLTPISAPA	DSAFT(0.008)S(0.973)PVS(0.018)VT(0.001)K	1709	UID1710	1
E7F003;A0A0R4IH70	49;49	E7F003	E7F003	49	25.8949	S	2	606	___1	0.990999	7.49298e-12	150.37	113.04	118.48	-0.83101	86455000		gpbp1l1	PRGDSRPGVNRRRHNSSDGFFNNDPLRAPGG	HNS(0.991)S(0.009)DGFFNNDPLR	1714	UID1715	1
E7F003;A0A0R4IH70	50;50	E7F003	E7F003	50	24.2412	S	3	606	___1	0.5	0.00028861	84.297	71.161	64.249	0.24299	22617000		gpbp1l1	RGDSRPGVNRRRHNSSDGFFNNDPLRAPGGD	RHNS(0.5)S(0.5)DGFFNNDPLR	1715	UID1716	1
A0A0R4IH74	501	A0A0R4IH74	A0A0R4IH74	501	21.8195	S	2	608	___1	0.991291	0.00525357	84.31	50.138	84.31	0.57393	3701000			SSPNTSSYVHLSRSASVYSPPPRKPAKAENS	S(0.009)AS(0.991)VYSPPPR	1716	UID1717	1
A0A0R4IH81;F8WJN2	640;650	A0A0R4IH81	A0A0R4IH81	640	22.0423	S	2	610	___1	0.522697	2.66293e-07	118.31	85.979	109.72	-0.70948	4319200		ophn1	TKLIPPSISPPSIPLSSPTSRRPLHPRPAVR	LIPPSIS(0.002)PPS(0.03)IPLS(0.523)S(0.33)PT(0.045)S(0.07)R	1717	UID1718	1
A0A0R4IH93;A0A2R8PZ49	68;88	A0A0R4IH93	A0A0R4IH93	68	30.2687	S	2	611	___1	0.998998	0.000953057	96.015	16.041	86.344	0.82125	1293600000			QMSGAQIKIAGATDGSAVRHVTITGSPANIS	IAGAT(0.001)DGS(0.999)AVR	1719	UID1720	1
A0A0R4IH97;A0A2R8RSG0;A0A0R4IR76	56;51;56	A0A0R4IH97	A0A0R4IH97	56	21.799	S	2	613	___1	1	0.00212652	129.37	73.562	129.37	0.89617	3648800			TSASSLMELPRKRKGSMDNLEMKSASNLDED	KGS(1)MDNLEMK	1720	UID1721	1
A0A0R4IH97;A0A2R8RSG0	529;524	A0A0R4IH97	A0A0R4IH97	529	22.1107	S	2	613	___1	0.843478	4.17067e-22	149.73	127.5	149.73	2.5252	4528800			MDFNRMNSSPSSGNTSPFSLLQDKSPLALAQ	MNSSPSSGNT(0.156)S(0.843)PFS(0.001)LLQDK	1725	UID1726	1
A0A0R4IH97;A0A2R8RSG0;A0A0R4IR76	79;74;79	A0A0R4IH97	A0A0R4IH97	79	22.0135	S	3	613	___1	0.998404	0.00124045	48.824	42.025	48.824	0.42795	4233700			SASNLDEDMEDDAGRSEDDQHLKIKCIREPH	SAS(0.001)NLDEDMEDDAGRS(0.998)EDDQHLK	1726	UID1727	1
A0A0R4IHB7	255	A0A0R4IHB7	A0A0R4IHB7	255	24.1106	S	2	614	___1	0.982479	0.000233548	117.09	86.404	93.345	-0.71231	18114000			SVAERVKTNRRDFTISTENVSKMITQQVEST	DFTIS(0.982)T(0.017)ENVSK	1727	UID1728	1
A0A0R4IHF0	387	A0A0R4IHF0	A0A0R4IHF0	387	22.0275	S	2	615	___1	0.929306	9.15264e-44	202.25	148.68	202.25	0.7602	4274900			THSSPVKHEEAVAQTSAAVEKAPAPAAITAA	HEEAVAQT(0.071)S(0.929)AAVEK	1728	UID1729	1
A0A0R4IHF6	355	A0A0R4IHF6	A0A0R4IHF6	355	26.3075	S	2	616	___1	1	0.00108676	123.96	82.233	53.166	0.28954	83050000			LVDVKPKIKLAPRFLSPNGLDRSKEGGPDMK	FLS(1)PNGLDR	1731	UID1732	1
A0A0R4IHF6	314	A0A0R4IHF6	A0A0R4IHF6	314	20.5839	S	2	616	___1	0.654866	0.000621443	84.566	60.184	84.566	0.36033	1571700			DTCKSEDVQRSANASSTSNFISFRDSAAAAS	S(0.001)ANAS(0.08)S(0.655)T(0.245)S(0.019)NFISFR	1732	UID1733	1
A0A0R4IHF6	193	A0A0R4IHF6	A0A0R4IHF6	193	21.0577	S	2	616	___1	0.994168	0.00187917	99.5	70.542	99.5	-0.70231	2182700			DENSHRAQRSETTSYSLDRRSSVADDSRSST	SETTS(0.006)YS(0.994)LDR	1733	UID1734	1
A0A0R4IHF6	78	A0A0R4IHF6	A0A0R4IHF6	78	22.3324	S	2	616	___1	0.768406	2.53081e-15	140.81	127.13	140.81	-1.1005	5281000			QNAAKNALEGLKSTHSDEPTPSPVENISVSK	S(0.116)T(0.116)HS(0.768)DEPTPSPVENISVSK	1734	UID1735	1
A0A0R4IHF6	84	A0A0R4IHF6	A0A0R4IHF6	84	26.1369	S	3	616	___1	0.99863	4.58249e-22	152.94	134.8	132.83	0.029979	81674000			ALEGLKSTHSDEPTPSPVENISVSKIASHPN	STHSDEPT(0.001)PS(0.999)PVENISVSK	1735	UID1736	1
A0A0R4IHF6	181	A0A0R4IHF6	A0A0R4IHF6	181	21.0772	S	2	616	___1	0.999999	0.000210035	110.29	89.63	110.29	0.19069	3362200			EELNRTPNTEVLDENSHRAQRSETTSYSLDR	TPNTEVLDENS(1)HR	1736	UID1737	1
F8W3W1;A0A2R8Q7L8;A0A0R4IHH9;F1R1W8	58;58;58;58	F8W3W1	F8W3W1	58	23.5803	S	2	618	___1	1	0.00204601	88.338	46.633	57.802	2.1104	12542000		aatf	DENDEELLPGHLRKRSGAILADGDQRYRGKA	S(1)GAILADGDQR	1737	UID1738	1
A0A0R4ITW8;A0A0R4IHI1;A0A0R4IRU6;A0A0R4I9L0;A0A0R4IAE0	342;323;412;14;14	A0A0R4ITW8	A0A0R4ITW8	342	23.9007	S	2	619	___1	1	0.0242726	73.665	32.438	73.665	0.77053	15661000			SPRNGFTGQKFEVTRSPPLAVKKNPAFSKGS	S(1)PPLAVK	1738	UID1739	1
A0A0R4ITW8;A0A0R4IHI1;A0A0R4IRU6	322;303;392	A0A0R4ITW8	A0A0R4ITW8	322	24.5834	S	2	619	___1	1	3.5353e-18	179.72	117.94	179.72	-0.2067	25138000			WDAPESPNRTPLDNGSPRSGSPRNGFTGQKF	TPLDNGS(1)PR	1739	UID1740	1
A0A0R4IHI9;F6P9Q3;A0A2R8QPB7;A0A2R8QIR8	26;26;61;35	A0A0R4IHI9	A0A0R4IHI9	26	22.8104	S	2	620	___1	1	2.65124e-48	181.74	165.97	181.74	0.69526	7355600			LRSICRRMYDENEDLSDVEEITNVRGFSLED	MYDENEDLS(1)DVEEITNVR	1743	UID1744	1
A0A0R4IHJ1	2	A0A0R4IHJ1	A0A0R4IHJ1	2	21.7596	S	1	621	___1	1	0.00652806	89.698	68.959	89.698	-0.67747	3550500			______________MSLPLNPKPFLNGLTGK	S(1)LPLNPK	1744	UID1745	1
A0A2R8QSX7;A0A2R8RQQ3;A0A0R4IHJ4;A0A2R8Q7K5;A0A0R4IV08;A0A2R8S0A5	362;387;514;348;348;360	A0A2R8QSX7	A0A2R8QSX7	362	23.2319	S	2	622	___1	0.668906	3.14316e-55	183.36	160.64	183.36	0.31143	9851200			SLKLRNPAPVEEEDSSSINSDPEAKCFAVRS	NPAPVEEEDS(0.014)S(0.669)S(0.316)INS(0.001)DPEAK	1747	UID1748	1
A0A2R8QAS6;A0A2R8RIY5;A0A2R8QH89;A0A0R4ITV6;A0A0R4IHM3;Q1LYM3;A0A286YA12	417;417;417;431;431;417;401	A0A2R8QAS6	A0A2R8QAS6	417	19.5342	S	2	624	___1	0.998302	0.00049824	106.6	89.577	93.51	0.88306	11855000	Protein spire homolog 1	spire1	SDIPDGPRKLAISTLSLANGTSPARSPVNGV	LAIS(0.966)T(0.035)LS(0.998)LANGT(0.001)SPAR	1750	UID1751	1;2;3
A0A2R8QAS6;A0A2R8RIY5;A0A2R8QH89;A0A0R4ITV6;A0A0R4IHM3;Q1LYM3	393;393;393;407;407;393	A0A2R8QAS6	A0A2R8QAS6	393	26.2228	S	2	624	___1	0.947031	0.00266651	93.258	42.904	88.596	-1.0104	78318000	Protein spire homolog 1	spire1	PDMIRRSRLGAGKSISTPQDLFRSSDIPDGP	S(0.031)IS(0.947)T(0.022)PQDLFR	1751	UID1752	1
A0A2R8QAS6;A0A2R8RIY5;A0A2R8QH89;A0A0R4ITV6;A0A0R4IHM3;Q1LYM3;A0A286YA12	427;427;427;441;441;427;411	A0A2R8QAS6	A0A2R8QAS6	427	22.3479	S	2	624	___1	0.999999	0.00128636	71.909	54.089	71.909	-1.9347	5338200	Protein spire homolog 1	spire1	AISTLSLANGTSPARSPVNGVAGGHSLSQRK	S(1)PVNGVAGGHSLSQR	1752	UID1753	1
A0A2R8QAS6;A0A2R8RIY5;A0A2R8QH89;A0A0R4ITV6;A0A0R4IHM3;Q1LYM3;A0A286YA12	439;439;439;453;453;439;423	A0A2R8QAS6	A0A2R8QAS6	439	22.9587	S	3	624	___1	0.960273	8.16995e-50	205.12	167.69	128.38	1.1487	17133000	Protein spire homolog 1	spire1	PARSPVNGVAGGHSLSQRKRLLKAPTLAELD	SPVNGVAGGHS(0.04)LS(0.96)QR	1753	UID1754	1
A0A0R4IHN2;A0A0R4IZD7;A0A0R4IAX7	804;805;804	A0A0R4IHN2	A0A0R4IHN2	804	24.6327	S	2	625	___1	1	0.00482667	116.11	53.136	116.11	-0.63821	26012000			TSDSAASTLQVRNSVSIIRERFA________	NSVS(1)IIR	1754	UID1755	1
A0A2R8QA21;A0A0R4IT14;A0A2R8QQ92;A0A0R4IHR6	1343;1347;1392;1396	A0A2R8QA21	A0A2R8QA21	1343	23.5852	S	2	629	___1	0.955988	4.89924e-06	127.02	99.276	127.02	0.16071	12585000			NQDNLDKDTQDLFSDSPVKTVSQPAKRKLPD	DTQDLFS(0.044)DS(0.956)PVK	1756	UID1757	1
A0A2R8QA21;A0A0R4IT14;A0A2R8QQ92;A0A0R4IHR6	1002;1006;1051;1055	A0A2R8QA21	A0A2R8QA21	1002	21.0656	S	2	629	___1	0.979271	0.0177171	63.473	30.415	63.473	-3.5304	2194700			RPSLVTFQRTKLGSESPQIVKKGDLPSRSAA	LGS(0.021)ES(0.979)PQIVK	1757	UID1758	1
A0A0R4II73;A0A0R4IHT0	642;664	A0A0R4II73	A0A0R4II73	642	20.4302	S	2	630	___1	0.499996	0.000270327	105.65	66.387	105.65	1.6381	1412900			AGVENKFGLHLPKFKSSGISTIHPETPKETA	S(0.5)S(0.5)GISTIHPETPK	1758	UID1759	1
A0A0R4II73;A0A0R4IHT0	643;665	A0A0R4II73	A0A0R4II73	643	20.4302	S	2	630	___1	0.499996	0.000270327	105.65	66.387	105.65	1.6381	1412900			GVENKFGLHLPKFKSSGISTIHPETPKETAG	S(0.5)S(0.5)GISTIHPETPK	1759	UID1760	1
A0A0R4IHT3	553	A0A0R4IHT3	A0A0R4IHT3	553	19.1494	S	2	631	___1	0.646827	0.000132719	60.062	38.513	60.062	-0.93543	581490			TNIDDIVVEPTPPILSPAMQRRKGNTFTVVP	LPITNIDDIVVEPT(0.353)PPILS(0.647)PAMQR	1760	UID1761	1
A0A0R4IHT3	216	A0A0R4IHT3	A0A0R4IHT3	216	26.5605	S	2	631	___1	1	9.8621e-179	278.89	254.7	278.89	-1.2303	98969000			IRAKEVVIYDTALSKSEENLSTLVSAPLEGQ	S(1)EENLSTLVSAPLEGQGR	1761	UID1762	1
A0AUR9;B0S7K9;A0A0R4IHV6	470;473;491	A0AUR9	A0AUR9	470	26.9932	S	2	635	___1	1	2.7158e-207	301.57	257.68	218.16	0.51607	133590000		gps1	VLRNQIHVKSPPREGSQGELTPANSQTRMST	EGS(1)QGELTPANSQTR	1762	UID1763	1
A0A2R8Q448;A0A0R4IHY6	261;261	A0A2R8Q448	A0A2R8Q448	261	24.1431	S	2	637	___1	0.999141	7.0396e-08	153.32	70.367	153.32	0.42248	23405000			SHLIIEHGTKKRALQSPSHFTANKKKRTSAL	ALQS(0.999)PS(0.001)HFTANK	1763	UID1764	1
A0A2R8Q448;A0A0R4IHY6	24;24	A0A2R8Q448	A0A2R8Q448	24	19.2781	S	2	637	___1	0.841207	0.00199154	57.52	40.606	57.52	1.0911	635750			KKKGSPSASETASVLSASYDVKEKDLGKVHK	GSPSASET(0.001)AS(0.023)VLS(0.841)AS(0.135)YDVK	1766	UID1767	1
A0A0R4ITI5;A0A0R4IHZ5;A0A0R4ITR2;F6PBZ5	26;26;26;26	A0A0R4ITI5	A0A0R4ITI5	26	22.2286	S	2	638	___1	0.999935	0.000261777	101.42	86.927	101.42	-0.93335	4914300			LLKEEEEPMEVTAPRSENYQALLDAGLPQKV	S(1)ENYQALLDAGLPQK	1767	UID1768	1
A0A0R4ITI5;A0A0R4IHZ5;A0A0R4ITR2	260;266;260	A0A0R4ITI5	A0A0R4ITI5	260	22.7642	S	2	638	___1	0.999909	2.23043e-05	155.09	105.9	155.09	0.20814	7123700			NRLFVGSIPKNKTRESILEDFGKVTEGLQEV	TRES(1)ILEDFGK	1768	UID1769	1
A0A0R4IIQ0;A0A0R4II01	307;314	A0A0R4IIQ0	A0A0R4IIQ0	307	19.9526	S	3	639	___1	0.791056	0.00513716	47.392	37.977	47.392	1.3287	1014700			SAERSSLVSRVRPVGSISDSDALDFDRMKQE	VRPVGS(0.791)IS(0.193)DS(0.016)DALDFDR	1769	UID1770	1
F1QUE0;A0A2R8Q2Y0;A0A0R4II27;A0A2R8QC85	344;350;310;335	F1QUE0	F1QUE0	344	25.0018	S	2	641	___1	1	8.79759e-09	147.26	107.34	147.26	2.5427	44641000		efr3a	LKHLRMSVDFELGDGSRRNSTSSLSSVRTKE	MSVDFELGDGS(1)R	1773	UID1774	1
F1QUE0;A0A2R8Q2Y0;A0A0R4II27;A0A2R8QC85	351;357;317;342	F1QUE0	F1QUE0	351	21.0311	S	2	641	___1	0.727734	0.0108417	73.435	57.281	73.435	-0.85689	2142900		efr3a	VDFELGDGSRRNSTSSLSSVRTKESEERIVQ	NST(0.004)S(0.236)S(0.728)LS(0.027)S(0.006)VR	1775	UID1776	1
A0A0R4II39;D1L3Y5	506;499	A0A0R4II39	A0A0R4II39	506	22.9681	S	3	642	___1	0.978463	7.41689e-08	82.593	76.017	82.593	1.0819	8205000		dyrk1b	RYYNSAVTHTDYEMQSPQAPSQQQLRIWPGG	YYNS(0.005)AVT(0.005)HT(0.004)DY(0.007)EMQS(0.978)PQAPSQQQLR	1777	UID1778	1
A0A0R4II47;F1QZM7;Q4V9P9	377;396;396	A0A0R4II47	A0A0R4II47	377	19.8809	S	2	643	___1	0.990276	0.00316143	72.006	46.62	72.006	-0.80205	965470	Nucleolar protein 11-like	nol11	KVKSRMSTRNASNVKSPLTVDQLIDHIKTAV	S(0.99)PLT(0.01)VDQLIDHIK	1778	UID1779	1
A0A0R4II61;P57094	229;229	A0A0R4II61	A0A0R4II61	229	23.3284	S	2	644	___1	0.935174	5.03439e-09	151.66	95.439	151.66	-0.16868	10533000	Axin-1	axin1	TRTGGESPKLFSDQSSVSGNGKVLPGYLPTV	LFSDQS(0.062)S(0.935)VS(0.003)GNGK	1779	UID1780	1
A0A0R4II61;P57094	503;503	A0A0R4II61	A0A0R4II61	503	20.8618	S	2	644	___1	1	0.0243319	61.593	44.63	61.593	0.31386	1905600	Axin-1	axin1	GCQSPGTGRHSPKSRSPDGLPAGKIPGLMMP	S(1)PDGLPAGK	1782	UID1783	1
A0A0R4II61	658	A0A0R4II61	A0A0R4II61	658	21.6403	S	2	644	___1	0.998586	0.0157611	65.842	52.886	65.842	-0.50516	3268700			QWMMEGEKEAGRYKRSPYGSISGPKKAQGHE	S(0.999)PY(0.001)GSISGPK	1783	UID1784	1
A0A0R4II71	17	A0A0R4II71	A0A0R4II71	17	22.3872	S	2	645	___1	1	0.0161262	113.18	22.107	113.18	0.40732	5485600			PQAEQSRKHLFEHRKSLQDLKKSYDASEEPD	S(1)LQDLKK	1784	UID1785	1
F1Q7T2;A0A0R4II85;B6RSP1;F1QGR1	386;386;366;233	F1Q7T2	F1Q7T2	386	20.2668	S	2	646	___1	0.958371	0.0115636	72.321	45.719	72.321	-0.46996	1261600	Pleckstrin homology domain-containing family A member 7	plekha7a;plekha7	TPPSRVASRAPSRAVSTPPVVQRNGTPIEQN	AVS(0.958)T(0.042)PPVVQR	1785	UID1786	1
F1Q7T2;A0A0R4II85;B6RSP1;F1QGR1	850;886;830;697	F1Q7T2	F1Q7T2	850	23.0382	S	2	646	___1	0.930702	0.00387995	69.716	50.971	57.804	0.94131	8613600	Pleckstrin homology domain-containing family A member 7	plekha7a;plekha7	PERKLVPSVIESTVPSRCMTPSAAEVRSPQR	LVPSVIES(0.026)T(0.044)VPS(0.931)R	1787	UID1788	1
F1Q7T2;A0A0R4II85;B6RSP1;F1QGR1	477;477;457;324	F1Q7T2	F1Q7T2	477	23.5201	S	3	646	___1	0.999996	0.00202796	59.513	51.733	59.513	0.17814	12030000	Pleckstrin homology domain-containing family A member 7	plekha7a;plekha7	GTMDKYQSLPKTSRQSPPAPHHQLPSEYKYS	QS(1)PPAPHHQLPSEYK	1788	UID1789	1
A0A0R4II86;Q9W7C0	62;62	A0A0R4II86	A0A0R4II86	62	24.7232	S	3	647	___1	0.999529	4.65483e-44	175.93	146.48	175.93	0.39132	29131000		lef1	DLAEIKSSLVNETEISPNSNSHDAARQSQIT	SSLVNETEIS(1)PNSNSHDAAR	1793	UID1794	1
Q802D2;A0A0R4II93	427;439	Q802D2	Q802D2	427	22.4695	S	2	648	___1	0.980384	0.000535125	76.156	57.425	76.156	-2.5162	5807700		ccnt2b	LERPSKSGSLKRRHPSSSENGSASQEELKMK	HPS(0.98)S(0.014)S(0.005)ENGS(0.001)ASQEELK	1794	UID1795	1
Q1RLQ1;A0A0R4II97	17;17	Q1RLQ1	Q1RLQ1	17	21.1691	S	2	649	___1	1	5.40951e-10	128.99	110.66	128.99	-0.034643	33786000	Stathmin	stmn1a	AATSDIQVKELDKRASGQAFEVILGSPASDV	AS(1)GQAFEVILGSPASDVK	1795	UID1796	1;2
Q1RLQ1;A0A0R4II97	27;27	Q1RLQ1	Q1RLQ1	27	26.6843	S	2	649	___1	0.980371	2.69475e-208	275.31	231.18	232.1	2.9935	112370000	Stathmin	stmn1a	LDKRASGQAFEVILGSPASDVKNEFLLSPPK	ASGQAFEVILGS(0.98)PAS(0.02)DVK	1796	UID1797	1;2
Q1RLQ1;A0A0R4II97	39;39	Q1RLQ1	Q1RLQ1	39	22.8036	S	2	649	___1	1	0.018332	66.595	40.859	66.595	0.12629	7320800	Stathmin	stmn1a	ILGSPASDVKNEFLLSPPKKKDLSLVEIQKK	NEFLLS(1)PPK	1798	UID1799	1
Q1RLQ1;A0A0R4II97	64;64	Q1RLQ1	Q1RLQ1	64	26.3655	S	2	649	___1	1	1.04347e-06	159.34	92.374	142	0.10846	86461000	Stathmin	stmn1a	VEIQKKLEAAEERRKSHEAEVLKHLAEKREH	S(1)HEAEVLK	1799	UID1800	1
A0A0R4IIA2;E7F1D8	404;1383	A0A0R4IIA2	A0A0R4IIA2	404	20.4086	S	2	650	___1	0.865089	0.0120555	64.439	42.353	64.439	-1.2754	1391900		FP245444.1	KEDDSSPNNRDSLYTSMPNLKDSDLVIGEEE	DSLYT(0.135)S(0.865)MPNLK	1800	UID1801	1
F1QUA3;A0A0R4IIA7;A0A0R4IKN2	2038;2041;1246	F1QUA3	F1QUA3	2038	20.8798	S	2	651	___1	0.653412	0.000544156	99.5	63.166	99.5	-1.5984	1929500		tln2a	KALVEDTKNLVSGAASSQEKLAQAAQSSAKT	NLVSGAAS(0.653)S(0.346)QEK	1802	UID1803	1
F1QUA3;A0A0R4IIA7;A0A0R4IKN2	2039;2042;1247	F1QUA3	F1QUA3	2039	25.5376	S	2	651	___1	0.997615	6.04941e-15	169.46	140.84	169.46	-0.7888	48706000		tln2a	ALVEDTKNLVSGAASSQEKLAQAAQSSAKTI	NLVSGAAS(0.002)S(0.998)QEK	1803	UID1804	1
F1QUA3;A0A0R4IIA7;A0A0R4IKN2	1322;1325;895	F1QUA3	F1QUA3	1322	21.0362	S	2	651	___1	0.995908	0.00330461	78.903	55.179	78.903	-0.038768	2150400		tln2a	ISMASSKLLLAAKSLSVDPGAGNAKNLLAAA	S(0.004)LS(0.996)VDPGAGNAK	1804	UID1805	1
A0A0R4IIB2	46	A0A0R4IIB2	A0A0R4IIB2	46	21.7406	S	2	652	___1	0.743116	2.00264e-08	108.58	91.894	108.58	0.59649	3504000			EDERKHHVKSETETQSETEDNFPVETTELKG	S(0.002)ET(0.01)ET(0.106)QS(0.743)ET(0.139)EDNFPVETTELK	1805	UID1806	1
A0A2R8Q867;A0A0R4IIB3;A0A0R4IP15	1232;1243;1262	A0A2R8Q867	A0A2R8Q867	1232	23.7522	S	2	653	___1	0.999999	0.000160374	142.08	109.76	142.08	-0.87235	14129000			ASPTRSYLHHQSSTRSIATPISHLDRAESTE	S(1)IATPISHLDR	1806	UID1807	1
A0A2R8Q867;A0A0R4IIB3;A0A0R4IP15	1125;1136;1155	A0A2R8Q867	A0A2R8Q867	1125	20.4291	S	2	653	___1	0.999998	0.000329712	79.646	64.966	79.646	-0.92269	1411800			LWIHHERLELKPIDKSPEPNPVMTDTPIPRT	S(1)PEPNPVMTDTPIPR	1807	UID1808	1
A0A0R4IIC4	740	A0A0R4IIC4	A0A0R4IIC4	740	26.5229	S	2	654	___1	0.990991	5.7276e-25	171.76	149.04	139.86	0.81499	212450000			RPALSTRAAGSSVSSSPALLAKRTKQEIKMA	AAGSS(0.002)VSS(0.007)S(0.991)PALLAK	1811	UID1812	1;2
A0A0R4IIC4	1114	A0A0R4IIC4	A0A0R4IIC4	1114	25.5527	S	2	654	___1	0.5	4.5567e-17	155.39	83.185	155.39	-0.094412	95104000			CSFSAESKAGMLQKKSSLELSADHMGADAKI	S(0.5)S(0.5)LELSADHMGADAK	1814	UID1815	1
A0A0R4IIC4	1115	A0A0R4IIC4	A0A0R4IIC4	1115	28.3867	S	2	654	___1	0.877861	2.65633e-27	172.31	146.16	113.33	-1.0078	469940000			SFSAESKAGMLQKKSSLELSADHMGADAKIL	KS(0.122)S(0.878)LELSADHMGADAK	1815	UID1816	1
A0A0R4IIC4	1309	A0A0R4IIC4	A0A0R4IIC4	1309	23.4619	S	2	654	___1	0.874323	0.00187288	121.04	87.812	89.403	-0.0050891	11554000			CPDSPAVKQSLERRSSLPIGPVKVASSTEHP	RS(0.126)S(0.874)LPIGPVK	1816	UID1817	1
A0A0R4IIC4	1100	A0A0R4IIC4	A0A0R4IIC4	1100	20.2485	S	2	654	___1	0.997521	0.000148088	112.83	95.272	112.83	-0.36201	1245700			SGQQQRVKAFMERSCSFSAESKAGMLQKKSS	SCS(0.998)FS(0.002)AESK	1817	UID1818	1
A0A0R4IIC4	1280	A0A0R4IIC4	A0A0R4IIC4	1280	22.9425	S	2	654	___1	0.985156	7.25177e-62	184.88	168.65	147.25	1.213	12882000			EMYMSLQSPLTARSPSMELQQGSNPESINCP	S(0.015)PS(0.985)MELQQGSNPESINCPDSPAVK	1819	UID1820	1
A0A0R4IIC4	1628	A0A0R4IIC4	A0A0R4IIC4	1628	24.4905	S	2	654	___1	1	3.55977e-05	115.69	103.77	115.69	0.15254	33962000			PSDLMTFAESSEDSKSPVEMPVAQTGTPKIL	S(1)PVEMPVAQTGTPK	1821	UID1822	1;2
A0A0R4IIC4	1365	A0A0R4IIC4	A0A0R4IIC4	1365	25.0671	S	2	654	___1	0.999819	8.55746e-92	219.58	183.93	219.58	0.45827	35152000			RSSSLTALVKSSQNSSLGSVINSISGIKMDS	SSQNSS(1)LGSVINSISGIK	1822	UID1823	1
A0A0R4IIC4	1368	A0A0R4IIC4	A0A0R4IIC4	1368	19.3715	S	2	654	___1	0.846681	0.0018542	58.83	35.594	58.83	-0.34062	678250			SLTALVKSSQNSSLGSVINSISGIKMDSLLV	S(0.018)S(0.018)QNS(0.018)S(0.097)LGS(0.847)VINS(0.002)ISGIK	1823	UID1824	1
A0A0R4IIC4	1353	A0A0R4IIC4	A0A0R4IIC4	1353	25.4254	S	2	654	___1	0.996225	0.00671811	88.681	37.413	88.681	0.5374	45062000			VKSPKTPGSAGQRSSSLTALVKSSQNSSLGS	SS(0.002)S(0.996)LT(0.002)ALVK	1824	UID1825	1
A0A0R4IIC5	4	A0A0R4IIC5	A0A0R4IIC5	4	20.7436	S	2	655	___1	1	1.36844e-05	83.253	71.46	83.253	-0.079703	1755700			____________MAESQLEALEDGQIPPAVP	AES(1)QLEALEDGQIPPAVPESR	1835	UID1836	1
A0A0R4IIC5;Q5U3A2	412;299	A0A0R4IIC5	A0A0R4IIC5	412	24.2876	S	2	655	___1	0.948313	0	390.4	349.46	390.4	0.6496	20478000		fam83fb	RQKKKEKKKKKGDNTSDVVIDDNTSKHADEN	KGDNT(0.052)S(0.948)DVVIDDNTSK	1836	UID1837	1
A0A0R4IIC5;Q5U3A2	421;308	A0A0R4IIC5	A0A0R4IIC5	421	23.0843	S	2	655	___1	0.995662	3.86697e-13	145.33	114.94	145.33	0.11422	34923000		fam83fb	KKGDNTSDVVIDDNTSKHADENFEKTSMKKR	KGDNTSDVVIDDNT(0.004)S(0.996)K	1837	UID1838	1
A0A0R4IIC7;C4XVB5	85;85	A0A0R4IIC7	A0A0R4IIC7	85	20.743	S	3	656	___1	0.954485	3.48721e-23	77.439	69.76	77.439	-0.46041	1755000		si:zfos-1425h8.1	HSGEEGSGLEDPMIDSPNNLQDAGPGAEVQN	AGGPDEAGHS(0.005)GEEGS(0.041)GLEDPMIDS(0.954)PNNLQDAGPGAEVQNETGIR	1839	UID1840	1
A0A0R4IIC7;C4XVB5	15;15	A0A0R4IIC7	A0A0R4IIC7	15	19.4912	S	2	656	___1	0.999167	2.95926e-22	153.75	135.61	153.75	-0.8475	6667200		si:zfos-1425h8.1	_METSNGYIESNGDCSPRKENSRMLVDLSTS	METSNGYIES(0.001)NGDCS(0.999)PRK	1840	UID1841	1
A0A0R4IIC7;C4XVB5;F1QYB3	408;404;240	A0A0R4IIC7	A0A0R4IIC7	408	22.3955	S	2	656	___1	0.675899	0.0231203	75.213	59.992	75.213	-0.21627	5517300		si:zfos-1425h8.1	SPRDKLSATGPRLRSSPGFGRAEEGRSMEAS	S(0.324)S(0.676)PGFGR	1843	UID1844	1
A0A0R4IID9	797	A0A0R4IID9	A0A0R4IID9	797	21.7404	S	2	658	___1	0.999587	2.52074e-10	124.62	111.85	124.62	1.3064	3503500			QEKLAATATSDSGVESFDEASSH________	LAATATSDSGVES(1)FDEASSH	1844	UID1845	1
A0A0R4IID9	666	A0A0R4IID9	A0A0R4IID9	666	21.7687	S	2	658	___1	1	5.61303e-05	118.37	94.886	118.37	-0.49703	4354400			REQQRERAAPANRRKSNMEEVQDELMYRLTL	S(1)NMEEVQDELMYR	1845	UID1846	1
A0A0R4IZS0;A0A0R4IIH3;A0A0R4IP61	367;438;453	A0A0R4IZS0	A0A0R4IZS0	367	23.1255	S	2	660	___1	1	0.00973346	99.752	74.315	88.187	-1.0219	9151100			SDRYSDRYDSRDRPPSVPPNKPRDPRN____	DRPPS(1)VPPNK	1848	UID1849	1
A0A0R4IZS0;A0A0R4IIH3;A0A0R4IP61	356;427;442	A0A0R4IZS0	A0A0R4IZS0	356	23.4467	S	3	660	___1	0.986091	1.45465e-06	134.85	108.38	134.85	-0.42534	11433000			DRRDRHDDRYDSDRYSDRYDSRDRPPSVPPN	YDS(0.014)DRYS(0.986)DRYDSR	1850	UID1851	1
A0A0R4IIJ2;E7F342	254;254	A0A0R4IIJ2	A0A0R4IIJ2	254	22.6731	S	2	665	___1	0.999853	0.003516	108.57	64.801	108.57	0.090339	6687600			LARSVHQKTAVLRAISLESEKTSTPKKWYSF	AIS(1)LESEK	1853	UID1854	1
A0A0R4IIJ2;E7F342	566;566	A0A0R4IIJ2	A0A0R4IIJ2	566	21.1498	S	2	665	___1	0.976838	0.00018091	109.83	91.962	109.83	0.57566	2326600			LSKTTAKGIHDLSTQSPDTGQRMVETDTANP	GIHDLST(0.003)QS(0.977)PDT(0.02)GQR	1854	UID1855	1
A0A0R4IIJ2;E7F342	461;461	A0A0R4IIJ2	A0A0R4IIJ2	461	20.9063	S	2	665	___1	0.999829	0.0166721	54.7	42.474	54.7	0.042211	1965300			LPSAEEPVSSKSLLLSPEVGGDKTLLDSEEQ	SLLLS(1)PEVGGDK	1855	UID1856	1
A0A2R8QL18;A0A0R4ILB1;A0A0R4IIN9;A0A2R8QBK0	34;20;34;43	A0A2R8QL18	A0A2R8QL18	34	21.2888	S	2	671	___1	0.969165	2.4237e-14	145.69	126.93	145.69	1.8753	2562000			SMFEEEPDVVDLAKESPSYHIDSDDVTYEPR	ES(0.969)PS(0.031)YHIDSDDVTYEPR	1859	UID1860	1
A0A2R8QL18;A0A0R4ILB1;A0A0R4IIN9;A0A2R8QBK0	36;22;36;45	A0A2R8QL18	A0A2R8QL18	36	24.5226	S	2	671	___1	0.959488	2.04201e-57	201.3	156.09	201.3	0.75953	24102000			FEEEPDVVDLAKESPSYHIDSDDVTYEPRSS	ES(0.018)PS(0.959)YHIDS(0.023)DDVTYEPR	1860	UID1861	1
A0A2R8QL18;A0A0R4ILB1;A0A0R4IIN9;A0A2R8QBK0	41;27;41;50	A0A2R8QL18	A0A2R8QL18	41	26.4905	S	3	671	___1	0.912333	8.38775e-05	89.663	71.298	89.663	0.20877	94286000			DVVDLAKESPSYHIDSDDVTYEPRSSRLLVR	ESPS(0.087)YHIDS(0.912)DDVTYEPR	1861	UID1862	1
A0A2R8QL18;A0A0R4ILB1;A0A0R4IIN9;A0A2R8QBK0	80;66;80;89	A0A2R8QL18	A0A2R8QL18	80	24.2036	S	2	671	___1	1	0.00330497	102.06	48.734	102.06	-2.1649	27464000			EDEEDYESSARLLGMSFMNRSSSQRSAASSY	LLGMS(1)FMNR	1862	UID1863	1
A0A0R4IIT2;E9QJG9;A0A0R4IQQ1;A0A0R4IAQ6;A0A2R8Q3K6;A0A0G2L5E3	53;38;38;38;6;6	A0A0R4IIT2;A0A2R8Q3K6	A0A0R4IIT2	53	21.1363	S	2	1736;674	___1	0.798556	0.00663275	58.674	34.925	58.674	-2.4459	2304900		si:dkey-16p6.1	__________MKSDASMDHPVNLKSENTGPA;RAEAEPSCVSMKSDASMDHPVNLKSENTGPA	S(0.201)DAS(0.799)MDHPVNLK	1863	UID1864	1
A0A0R4IIV3;F1RDU3	349;612	A0A0R4IIV3	A0A0R4IIV3	349	23.6603	S	2	675	___1	0.953296	9.79063e-08	159.09	118.37	159.09	0.64904	13257000		scml2	SSPHYPSHPPLLRGLSSNPAEPRTHRRVEAA	GLS(0.953)S(0.047)NPAEPR	1864	UID1865	1
A0A0R4IML8;A0A0R4IIV9	87;87	A0A0R4IML8	A0A0R4IML8	87	21.8668	S	2	676	___1	0.999555	0.0134911	69.346	45.622	51.066	-0.44325	3824500			EQEDEDAECALQREVSQLQSSSKGRQQRFSA	EVS(1)QLQSSSK	1865	UID1866	1
Q7YP14;A0A0R4IIW1;A8E7F2	61;57;61	Q7YP14	Q7YP14	61	21.7368	S	2	677	___1	0.999999	7.93446e-06	153.34	18.364	153.34	0.48198	3494800		SI:dZ63M10.3;mhc1zea	TAMGLLDDRQIDYYNSQEQKKIPKQHWMKEK	QIDYYNS(1)QEQK	1866	UID1867	1
A0A2R8PXF2;A0A0R4IIW2	760;760	A0A2R8PXF2	A0A2R8PXF2	760	21.964	S	2	678	___1	1	0.0132535	73.616	48.618	62.463	0.068736	4091000			RGPPRLTSTLKSKELSPVIGHKAVQASGSTV	ELS(1)PVIGHK	1867	UID1868	1
A0A0R4IIX0	1362	A0A0R4IIX0	A0A0R4IIX0	1362	22.5289	S	3	679	___1	0.999996	1.38643e-07	89.181	74.856	89.181	-2.3835	6051700			PQELVRPTTLPLDIPSPGIRRNGCSDSAIAS	DAPQELVRPTTLPLDIPS(1)PGIR	1868	UID1869	1
A0A0R4IIX0	1423	A0A0R4IIX0	A0A0R4IIX0	1423	25.1752	S	2	679	___1	0.999364	0.000165731	134.99	110.17	96.604	0.69767	47448000			SLEDKNIKTLQNRGISMSLDDVSKIGGSSQT	GIS(0.999)MS(0.001)LDDVSK	1869	UID1870	1
A0A0R4IIX0	1425	A0A0R4IIX0	A0A0R4IIX0	1425	26.6476	S	2	679	___1	0.99971	0.00040147	106.49	81.639	106.49	0.16357	115230000			EDKNIKTLQNRGISMSLDDVSKIGGSSQTRS	GISMS(1)LDDVSK	1870	UID1871	1
A0A0R4IIX0	1271	A0A0R4IIX0	A0A0R4IIX0	1271	23.2704	S	2	679	___1	1	0.000968189	129.16	109.68	129.16	0.97269	10118000			SVGKEETSLKSVTLDSPGKADNKLKERSDSK	SVTLDS(1)PGK	1873	UID1874	1
A0A0R4IIX0	1534	A0A0R4IIX0	A0A0R4IIX0	1534	22.7864	S	2	679	___1	0.918258	0.00412642	63.76	50.623	63.76	1.3201	7234300			SHNSKPQSGRPGRTPSIMISHSTNRASEQWN	T(0.082)PS(0.918)IMISHSTNR	1874	UID1875	1
B0R068;A0A0R4IJ10	16;18	B0R068	B0R068	16	20.3829	S	2	681	___1	0.765521	0.0105389	53.491	34.317	53.491	1.0641	1367300		atp1a1b	MGVGDGRDQYELAATSEQGGKKKNKNKKKEK	DQYELAAT(0.234)S(0.766)EQGGK	1876	UID1877	1
B0R068;A0A0R4IJ10;Q9DEU2;Q6P271;Q9DGL6	453;455;452;452;455	B0R068;Q9DEU2;Q9DGL6	Q9DGL6	455	19.362	S	2	681;7432;7440	___1	0.5	0.0255576	47.915	30.973	47.915	-1.6765	673800		atp1a1b;atp1a3b;atp1a3a;atp1a1a.1	QDSLPILKRDVAGDASESALLKCIELSSGSV;QENIPILKRDVAGDASESALLKCIELCCGSV;QTDVPILKRDVAGDASESALLKCIELCCGSV	DVAGDAS(0.5)ES(0.5)ALLK	1877	UID1878	1
B0R068;A0A0R4IJ10;Q9DEU2;Q6P271;Q9DGL6	455;457;454;454;457	B0R068;Q9DEU2;Q9DGL6	Q9DGL6	457	19.362	S	2	681;7432;7440	___1	0.5	0.0255576	47.915	30.973	47.915	-1.6765	673800		atp1a1b;atp1a3b;atp1a3a;atp1a1a.1	DVPILKRDVAGDASESALLKCIELCCGSVKD;NIPILKRDVAGDASESALLKCIELCCGSVKE;SLPILKRDVAGDASESALLKCIELSSGSVKA	DVAGDAS(0.5)ES(0.5)ALLK	1878	UID1879	1
B0R068;A0A0R4IJ10;A0A2R8Q7T9;A0A2R8Q8K8;B0S5Q5;Q9DEU2;Q6P271;Q9DGL6;B8JKS7;B8JKT0	217;219;176;207;211;216;216;219;217;217	B0R068;Q9DEU2;Q9DGL6	Q9DGL6	219	24.8352	S	2	681;7432;7440	___1	0.676594	1.84609e-31	182.35	142.29	182.35	0.93939	29933000		atp1a1b;atp1a2a;atp1a3b;atp1a3a;atp1a1a.1;atp1a1a.4;atp1a1a.3	ADLRIIASHGCKVDNSSLTGESEPQTRSPDY;ADLRIISAHGCKVDNSSLTGESEPQTRSPDC;ADLRIISAHGCKVDNSSLTGESEPQTRTPDF	VDNS(0.677)S(0.323)LTGESEPQTR	1879	UID1880	1
B0R068;A0A0R4IJ10;A0A2R8Q7T9;A0A2R8Q8K8;B0S5Q5;Q9DEU2;Q6P271;Q9DGL6;B8JKS7;B8JKT0	218;220;177;208;212;217;217;220;218;218	B0R068;Q9DEU2;Q9DGL6	Q9DGL6	220	21.9408	S	2	681;7432;7440	___1	0.958332	4.13649e-09	136.17	108.31	136.17	0.34639	4025800		atp1a1b;atp1a2a;atp1a3b;atp1a3a;atp1a1a.1;atp1a1a.4;atp1a1a.3	DLRIIASHGCKVDNSSLTGESEPQTRSPDYS;DLRIISAHGCKVDNSSLTGESEPQTRSPDCT;DLRIISAHGCKVDNSSLTGESEPQTRTPDFS	VDNS(0.04)S(0.958)LT(0.002)GESEPQTR	1880	UID1881	1
A0A0R4IJ19	673	A0A0R4IJ19	A0A0R4IJ19	673	21.3452	S	2	683	___1	1	4.69961e-09	131.4	110.17	131.4	1.0693	2664100			HESNIVQGKSNKAGGSQDGIAANAAGSYRGD	AGGS(1)QDGIAANAAGSYR	1881	UID1882	1
A0A0R4IJ19	1311	A0A0R4IJ19	A0A0R4IJ19	1311	22.099	S	2	683	___1	0.972351	3.28071e-06	121.99	103.31	121.99	-0.15024	4492300			KIKKRMAVLVRIRRGSGGSAVYELGLPGGLK	GS(0.972)GGS(0.028)AVYELGLPGGLK	1882	UID1883	1
A0A2R8QHR6;A0A2R8QPC0;Q1MTE3;A0A0R4IJ25	590;590;590;590	A0A2R8QHR6	A0A2R8QHR6	590	24.3312	S	3	684	___1	0.905249	5.04573e-10	65.152	55.566	65.152	1.2141	28131000		smarca2	GMGAIGPDGEPIDENSQMSELPVKVIQTETG	EAGDAEGMGAIGPDGEPIDENS(0.905)QMS(0.095)ELPVK	1883	UID1884	1
A0A2R8QHR6;A0A2R8QPC0;Q1MTE3;A0A0R4IJ25	668;668;668;668	A0A2R8QHR6	A0A2R8QHR6	668	22.7708	S	2	684	___1	0.991486	0.00171843	69.431	41.07	69.431	-0.19226	7156600		smarca2	VSRAESEEKKVIDPNSDEVSETAAKHIIESA	VIDPNS(0.991)DEVS(0.008)ET(0.001)AAK	1884	UID1885	1
A0A2R8QHR6;A0A2R8QPC0;Q1MTE3;A0A0R4IJ25	672;672;672;672	A0A2R8QHR6	A0A2R8QHR6	672	22.7404	S	2	684	___1	0.974271	1.42762e-05	120.92	77.947	120.92	0.10331	7007400		smarca2	ESEEKKVIDPNSDEVSETAAKHIIESAKQDV	VIDPNSDEVS(0.974)ET(0.026)AAK	1885	UID1886	1
E7FGM4;A0A0R4IJ26	11;11	E7FGM4	E7FGM4	11	21.7239	S	2	685	___1	0.992916	1.62721e-06	130.61	97.35	130.61	0.9419	3463800			_____MAPIRDSVSHSPNQTGLKHAGLEPQY	DSVSHS(0.993)PNQT(0.007)GLK	1886	UID1887	1
E7FGM4;A0A0R4IJ26	1636;1689	E7FGM4	E7FGM4	1636	20.9535	S	3	685	___1	0.999639	0.00562482	55.885	30.95	55.885	-0.093509	2030600			SPSWQTLGSSQNRIGSIEGSHPFPNRTDPNH	IGS(1)IEGSHPFPNR	1887	UID1888	1
E7F4T0;A0A0R4IJ71;E9QCV2;A0A2R8QR17	1067;1062;1086;1091	E7F4T0;E9QCV2	E7F4T0	1067	20.2741	S	2	2387;688	___1	0.796305	0.000255481	82.349	64.014	82.349	0.79073	1268000		plecb	KVSEKAEEVLSSADQSSAPVLRSALDITLQK	AEEVLS(0.001)S(0.004)ADQS(0.796)S(0.2)APVLR	1888	UID1889	1
E7F4T0;A0A0R4IJ71;E9QCV2;A0A2R8QR17	1307;1302;1326;1331	E7F4T0;E9QCV2	E7F4T0	1307	29.0739	S	2	2387;688	___1	0.994172	2.89858e-19	168.82	122.43	168.82	0.1229	660740000		plecb	ELQLVAYKAQVEPLTSPLKKTKMESASDNII	AQVEPLT(0.006)S(0.994)PLKK	1889	UID1890	1
E7F4T0;A0A0R4IJ71	24;24	E7F4T0	E7F4T0	24	27.0216	S	2	688	___1	1	8.92573e-52	212.78	183.23	212.78	-0.55995	687270000		plecb	EYSTDSLDRDRERIPSDDFYYQGMLKALEGR	IPS(1)DDFYYQGMLK	1890	UID1891	1
E7F4T0;A0A0R4IJ71	11;11	E7F4T0	E7F4T0	11	28.8473	S	2	688	___1	0.997943	3.8713e-47	218.4	159.7	207.67	1.495	1462100000		plecb	_____MSTQQRRREYSTDSLDRDRERIPSDD	EYS(0.998)T(0.002)DSLDRDR	1891	UID1892	1
E7F4T0;A0A0R4IJ71	14;14	E7F4T0	E7F4T0	14	27.8907	S	2	688	___1	0.99998	8.1585e-37	208.33	171.48	150.09	0.33865	859100000		plecb	__MSTQQRRREYSTDSLDRDRERIPSDDFYY	EYSTDS(1)LDRDR	1892	UID1893	1
E7F4T0;A0A0R4IJ71;E9QCV2;A0A2R8QR17	4456;4451;4475;4480	E7F4T0;E9QCV2	E7F4T0	4456	26.0245	S	2	2387;688	___1	1	1.66172e-178	277.34	244.14	277.34	0.041644	86464000		plecb	IRLLEASSTSSKGLYSPYNVSGAASASGSRS	GLYS(1)PYNVSGAASASGSR	1893	UID1894	1;2
E7F4T0;A0A0R4IJ71;E9QCV2;A0A2R8QR17	4461;4456;4480;4485	E7F4T0;E9QCV2	E7F4T0	4461	25.9639	S	2	2387;688	___1	0.999998	3.1593e-178	273.89	245.69	273.89	0.0222	66459000		plecb	ASSTSSKGLYSPYNVSGAASASGSRSGSRTG	GLYSPYNVS(1)GAASASGSR	1894	UID1895	1;2
E7F4T0;A0A0R4IJ71;E9QCV2;A0A2R8QR17	4465;4460;4484;4489	E7F4T0;E9QCV2	E7F4T0	4465	28.2825	S	2	2387;688	___1	0.993139	0	331.56	302.48	331.56	3.2711	335710000		plecb	SSKGLYSPYNVSGAASASGSRSGSRTGSRSG	GLYSPYNVSGAAS(0.993)AS(0.005)GS(0.002)R	1895	UID1896	1;2
E7F4T0;A0A0R4IJ71;E9QCV2;A0A2R8QR17	4467;4462;4486;4491	E7F4T0;E9QCV2	E7F4T0	4467	25.5029	S	2	2387;688	___1	0.621862	1.02712e-56	195.17	174.58	82.59	0.19386	54950000		plecb	KGLYSPYNVSGAASASGSRSGSRTGSRSGSR	GLY(0.517)S(0.403)PY(0.075)NVS(0.004)GAAS(0.009)AS(0.622)GS(0.369)R	1896	UID1897	1;2
E7F4T0;A0A0R4IJ71;E9QCV2;A0A2R8QR17	4469;4464;4488;4493	E7F4T0;E9QCV2	E7F4T0	4469	29.2732	S	2	2387;688	___1	0.883011	6.68457e-252	311.9	281.28	311.9	-0.57118	664470000		plecb	LYSPYNVSGAASASGSRSGSRTGSRSGSRRG	GLYSPYNVSGAAS(0.002)AS(0.115)GS(0.883)R	1897	UID1898	1;2
E7F4T0;A0A0R4IJ71;E9QCV2;A0A2R8QR17	1604;1599;1623;1628	E7F4T0;E9QCV2	E7F4T0	1604	24.8338	S	2	2387;688	___1	1	0.000637774	141.08	31.794	108.47	0.14095	29903000		plecb	SKRMSFVEKTSKLEESLREKHGTVIQLQEEA	LEES(1)LREK	1898	UID1899	1
E7F4T0;A0A0R4IJ71;E9QCV2;A0A2R8QR17	958;953;977;982	E7F4T0;E9QCV2	E7F4T0	958	23.912	S	2	2387;688	___1	0.986026	7.32198e-15	167.71	147.28	167.71	1.9409	235750000		plecb	YQDFLKDREESKLFNSSDNMQIERDYKETTQ	LFNS(0.986)S(0.014)DNMQIER	1899	UID1900	1
E7F4T0;A0A0R4IJ71;E9QCV2;A0A2R8QR17	1316;1311;1335;1340	E7F4T0;E9QCV2	E7F4T0	1316	18.6295	S	2	2387;688	___1	0.499971	0.00241021	53.528	39.37	53.528	2.1342	405540		plecb	QVEPLTSPLKKTKMESASDNIIQEYVTLRTR	MES(0.5)AS(0.5)DNIIQEYVTLR	1901	UID1902	1
E7F4T0;A0A0R4IJ71;E9QCV2;A0A2R8QR17	1318;1313;1337;1342	E7F4T0;E9QCV2	E7F4T0	1318	18.6295	S	2	2387;688	___1	0.499971	0.00241021	53.528	39.37	53.528	2.1342	405540		plecb	EPLTSPLKKTKMESASDNIIQEYVTLRTRYS	MES(0.5)AS(0.5)DNIIQEYVTLR	1902	UID1903	1
E7F4T0;A0A0R4IJ71;E9QCV2;A0A2R8QR17	2970;2965;2989;2994	E7F4T0;E9QCV2	E7F4T0	2970	21.8207	S	2	2387;688	___1	1	0.00330086	69.729	51.812	69.729	-0.42042	4770400		plecb	EEKEKKNEIAFDGLRSPVPAAKLLESKVIDK	NEIAFDGLRS(1)PVPAAK	1903	UID1904	1
E7F4T0;A0A0R4IJ71;E9QCV2;A0A2R8QR17	356;351;375;380	E7F4T0;E9QCV2	E7F4T0	356	22.3811	S	2	2387;688	___1	0.99723	1.70184e-22	165.33	132.6	165.33	-0.28399	5462300		plecb	ESDKGRSKQLFQSFESAVQAGQIKVPPGYHP	QLFQS(0.003)FES(0.997)AVQAGQIK	1904	UID1905	1
E7F4T0;A0A0R4IJ71;E9QCV2;A0A2R8QR17	4485;4480;4504;4509	E7F4T0;E9QCV2	E7F4T0	4485	20.8658	S	3	2387;688	___1	0.882376	4.49504e-06	57.981	50.442	57.981	2.8501	1910900		plecb	RSGSRTGSRSGSRRGSFDATGSGFSMNFSSS	RGS(0.882)FDAT(0.051)GS(0.051)GFS(0.012)MNFS(0.003)S(0.001)SSFTSSSYSR	1905	UID1906	1
E7F4T0;A0A0R4IJ71;E9QCV2;A0A2R8QR17	1593;1588;1612;1617	E7F4T0;E9QCV2	E7F4T0	1593	28.9744	S	2	2387;688	___1	1	0.002956	137.85	82.348	116.13	-0.4009	662890000		plecb	AAQKSASAELQSKRMSFVEKTSKLEESLREK	RMS(1)FVEK	1906	UID1907	1
E7F4T0;A0A0R4IJ71;E9QCV2;A0A2R8QR17	4228;4223;4247;4252	E7F4T0;E9QCV2	E7F4T0	4228	28.8531	S	2	2387;688	___1	0.861619	8.33419e-67	201.02	175.97	201.02	-2.3099	1435800000		plecb	DMLSGNMSGIRSRSSSFGSTSSYPMSPIPSI	S(0.054)S(0.084)S(0.862)FGSTSSYPMS(0.999)PIPSIK	1910	UID1911	1;2
E7F4T0;A0A0R4IJ71;E9QCV2;A0A2R8QR17	4238;4233;4257;4262	E7F4T0;E9QCV2	E7F4T0	4238	22.6535	S	2	2387;688	___1	0.999491	8.33419e-67	201.02	175.97	201.02	-2.3099	1600100000		plecb	RSRSSSFGSTSSYPMSPIPSIKTPASIWNDP	S(0.054)S(0.084)S(0.862)FGSTSSYPMS(0.999)PIPSIK	1914	UID1915	1;2
E7F4T0;A0A0R4IJ71;E9QCV2;A0A2R8QR17	516;511;535;540	E7F4T0;E9QCV2	E7F4T0	516	25.6253	S	2	2387;688	___1	0.997293	0	378.76	303.31	210.67	-2.3248	119430000		plecb	KSTATAATHTTVTSISQKSVQRVRPELDEVT	STATAATHTTVTS(0.003)IS(0.997)QK	1916	UID1917	1
E7F4T0;A0A0R4IJ71;E9QCV2;A0A2R8QR17	2203;2198;2222;2227	E7F4T0;E9QCV2	E7F4T0	2203	22.4107	S	2	2387;688	___1	1	0.0012766	114.97	76.566	96.342	-0.12907	5575600		plecb	LAKVKLRLDETDKQKSVLDEELHRLKDEVGD	S(1)VLDEELHR	1917	UID1918	1
E7F4T0;A0A0R4IJ71;E9QCV2;A0A2R8QR17	2625;2620;2644;2649	E7F4T0;E9QCV2	E7F4T0	2625	23.9803	S	2	2387;688	___1	1	8.97373e-132	228.19	202.06	220.6	2.7402	19234000		plecb	EIHIQTDCKKVLNGQSIEVDGTQGYPGLSFD	VLNGQS(1)IEVDGTQGYPGLSFDGIR	1918	UID1919	1
E7F4T0;A0A0R4IJ71;E9QCV2;A0A2R8QR17	3500;3495;3519;3524	E7F4T0;E9QCV2	E7F4T0	3500	21.6457	S	2	2387;688	___1	0.995434	0.000735925	83.087	71.111	83.087	-0.094464	3281100		plecb	VSKQLASSIAESKYFSDPASDENISYKQLKD	Y(0.004)FS(0.995)DPASDENISYK	1919	UID1920	1
A0A0R4IJ75	1015	A0A0R4IJ75	A0A0R4IJ75	1015	20.838	S	3	690	___1	1	0.00861409	50.188	35.26	50.188	-0.17088	1874400			GLKDGEDRDHLMEEDSRDAELLPSYQWLLQD	DGEDRDHLMEEDS(1)R	1921	UID1922	1
A0A0R4IJ75	305	A0A0R4IJ75	A0A0R4IJ75	305	27.4145	S	2	690	___1	1	0.00022463	106.26	80.557	81.338	0.28026	187330000			EDEGQTELLIAEEKLSPEDDGQVMPRYEELA	LS(1)PEDDGQVMPR	1922	UID1923	1
A0A0R4IJ75	102	A0A0R4IJ75	A0A0R4IJ75	102	27.1439	S	1	690	___1	0.99992	0.00754618	129.42	19.301	129.42	-0.57845	159990000			LSRLAEVAAVDKRSISPSIKEPSVIPIEVSP	SIS(1)PSIK	1924	UID1925	1
A0A0R4IJ75	869	A0A0R4IJ75	A0A0R4IJ75	869	20.3409	S	2	690	___1	1	0.00266036	84.658	73.168	84.658	0.42262	1328100			LNQSLRLGHLLCRSRSPDFLLNIIQRQASSQ	S(1)PDFLLNIIQR	1925	UID1926	1
F1QDM1;A0A0R4IJ88	468;458	F1QDM1	F1QDM1	468	21.6061	S	2	691	___1	0.993459	1.44881e-07	126.77	107.45	126.77	-0.92724	3192200		atxn7l2a	HLWKKIPQASDPQSQSPQAKPAAVPASPSSI	IPQASDPQS(0.007)QS(0.993)PQAK	1926	UID1927	1
F1QDM1;A0A0R4IJ88	582;572	F1QDM1	F1QDM1	582	23.7565	S	2	691	___1	0.999999	1.0491e-120	255.93	215.87	255.93	0.28044	14172000		atxn7l2a	RTPTPDAAALRKRKASFEDSDSAVSPDKNCV	KAS(1)FEDSDSAVSPDK	1927	UID1928	1
A0A0R4IJ89;A0A0R4IM65;A0A2R8QGR4;A0A2R8QC65	1573;1151;1179;1207	A0A0R4IJ89	A0A0R4IJ89	1573	23.9142	S	2	692	___1	1	2.59122e-09	133.66	117.26	133.66	0.67868	18046000			ENTKPLDPEPVVPEPSPAPEKTNEGEETKNG	PLDPEPVVPEPS(1)PAPEK	1928	UID1929	1
A0A0R4IJ89;A0A0R4IM65;A0A2R8QGR4;A0A2R8QC65	565;143;143;143	A0A0R4IJ89	A0A0R4IJ89	565	23.0618	S	3	692	___1	0.995804	1.5886e-10	95.212	84.974	95.212	-1.571	8756000			QRKNDMDEPPPYDYGSGEEELNNEKRRSKDP	KNDMDEPPPYDY(0.004)GS(0.996)GEEELNNEK	1929	UID1930	1
A0A0R4IJ89	93	A0A0R4IJ89	A0A0R4IJ89	93	20.7439	S	2	692	___1	0.499947	0.00185895	84.169	66.804	84.169	-2.3914	1756000			SGLDDMSDREDHGHRSGSESSTYSALKKKKK	S(0.5)GS(0.5)ESSTYSALK	1931	UID1932	1
A0A0R4IJ89	95	A0A0R4IJ89	A0A0R4IJ89	95	20.7439	S	2	692	___1	0.499947	0.00185895	84.169	66.804	84.169	-2.3914	1756000			LDDMSDREDHGHRSGSESSTYSALKKKKKKP	S(0.5)GS(0.5)ESSTYSALK	1932	UID1933	1
A0A0R4IJ89	244	A0A0R4IJ89	A0A0R4IJ89	244	23.6931	S	2	692	___1	0.993361	3.92463e-06	134.99	96.316	134.99	1.083	13562000			VNVAPPICIRSIQQISPTGPIKKAKTKEGKG	SIQQIS(0.993)PT(0.007)GPIK	1933	UID1934	1
A0A0R4IJ89	36	A0A0R4IJ89	A0A0R4IJ89	36	22.8851	S	2	692	___1	0.997857	0.0151241	71.03	50.16	71.03	-0.36083	7746400			VPDDEEGELQRSVPLSPLERFFSEEDNVKQH	S(0.002)VPLS(0.998)PLER	1934	UID1935	1
I3IRX7;A0A0R4IJ99;A0A0R4IVJ3;A0A2R8RHL8	122;58;1719;1748	I3IRX7	I3IRX7	122	22.9265	S	2	693	___1	0.712187	3.97831e-39	162.85	143.79	106.39	-0.3084	7972200		kalrnb	ASLQPQTSVTSLPTGSPGPKRSGTTGNTLKK	SESAASLQPQTSVT(0.001)S(0.003)LPT(0.284)GS(0.712)PGPK	1935	UID1936	1
I3IRX7;A0A0R4IJ99;A0A0R4IVJ3;A0A2R8RHL8	171;107;1768;1797	I3IRX7	I3IRX7	171	27.1205	S	3	693	___1	1	3.11516e-25	170.5	147.03	170.5	2.0741	145910000		kalrnb	AKKPNNKQRKRDGRKSVELGPHHQDSTEERG	S(1)VELGPHHQDSTEER	1936	UID1937	1
I3IRX7;A0A0R4IJ99;A0A0R4IVJ3;A0A2R8RHL8	181;117;1778;1807	I3IRX7	I3IRX7	181	25.9045	S	3	693	___1	0.836331	1.34335e-11	138.75	122.17	138.75	1.374	74025000		kalrnb	RDGRKSVELGPHHQDSTEERGRRGTNSGGEE	SVELGPHHQDS(0.836)T(0.164)EER	1937	UID1938	1
A0A2R8RQU7;A0A0R4IJB4;A0A2R8RL78;A7MBL8;A0A2R8QG56;Q08BD6	288;301;308;301;300;301	A0A2R8RQU7	A0A2R8RQU7	288	21.1959	S	2	694	___1	0.999772	1.72898e-05	94.387	71.161	94.387	-1.9872	2402100	Serine/threonine-protein kinase N2	pkn2;zgc:153916	TLIMEELAMVASPPNSPRQSIMSTSNQYSTV	GTLIMEELAMVASPPNS(1)PR	1939	UID1940	1
A0A2R8RQU7;A0A0R4IJB4;A0A2R8RL78;A7MBL8	563;576;583;576	A0A2R8RQU7	A0A2R8RQU7	563	25.4526	S	2	694	___1	1	3.76945e-63	217.05	160.54	148.25	2.1988	340770000	Serine/threonine-protein kinase N2	pkn2	KLDFDKAVTPPSKRNSIEVEIEETAPPDKIS	NS(1)IEVEIEETAPPDK	1940	UID1941	1
A0A2R8RQU7;A0A0R4IJB4;A0A2R8RL78;A7MBL8	368;381;388;381	A0A2R8RQU7	A0A2R8RQU7	368	25.0056	S	2	694	___1	0.999284	0.00436472	68.171	51.598	68.171	0.47531	33684000	Serine/threonine-protein kinase N2	pkn2	RGNKNKSGSSRTLSKSDDLSNEISAVLKLDN	S(0.999)DDLS(0.001)NEISAVLK	1941	UID1942	1
A0A0R4IJC8	206	A0A0R4IJC8	A0A0R4IJC8	206	25.3817	S	3	696	___1	0.993173	6.18742e-10	76.029	63.595	76.029	-0.59402	43716000			SSDHQSETEDVSAGNSPAAKRALCAPEAQSP	ADEVVSSASSDHQSETEDVS(0.006)AGNS(0.993)PAAK	1947	UID1948	1
A0A0R4IJC8	12	A0A0R4IJC8	A0A0R4IJC8	12	21.8414	S	2	696	___1	0.979196	1.30776e-07	127.71	110.69	127.71	1.0751	3757600			____MDPASRISSRFSLSNQPTAVLTSFRTL	FS(0.979)LS(0.021)NQPTAVLTSFR	1948	UID1949	1
A0A0R4IJC8	66	A0A0R4IJC8	A0A0R4IJC8	66	23.8575	S	2	696	___1	0.998763	0.0141555	62.303	47.438	62.303	0.039326	15199000			KDKLLPDTERPSWRLSDPYLVQVTRVETYID	LS(0.999)DPY(0.001)LVQVTR	1949	UID1950	1
A0A0R4IJC8	410	A0A0R4IJC8	A0A0R4IJC8	410	20.632	S	3	696	___1	0.762176	0.0075236	69.979	46.603	45.094	-0.68816	1625000			VAETKSPAEVKSEVTSPSDGEDRTPGRLQAV	S(0.003)EVT(0.184)S(0.762)PS(0.039)DGEDRT(0.013)PGR	1950	UID1951	1
A0A0R4IJC8	298	A0A0R4IJC8	A0A0R4IJC8	298	21.2158	S	2	696	___1	0.983197	0.00593809	77.674	62.302	77.674	0.11399	2435600			KTEPLTITKKKTEPRSLSEITNLLQKASNVE	S(0.983)LS(0.017)EITNLLQK	1951	UID1952	1
A0A0R4IJC8	300	A0A0R4IJC8	A0A0R4IJC8	300	22.1033	S	2	696	___1	0.99434	0.010841	67.08	50.882	67.08	-0.86595	4505600			EPLTITKKKTEPRSLSEITNLLQKASNVEEN	S(0.005)LS(0.994)EIT(0.001)NLLQK	1952	UID1953	1
A0A0R4IJD9;F1QX51	354;372	A0A0R4IJD9	A0A0R4IJD9	354	22.1442	S	2	697	___1	0.826404	3.3822e-54	176.94	157.27	176.94	0.075834	4635300		ice1	NNVQQFNTQSRKRKVSSDVLEQVDTLTDDSK	KVS(0.826)S(0.174)DVLEQVDTLTDDSK	1953	UID1954	1
A0A0R4IJD9;F1QX51	355;373	A0A0R4IJD9	A0A0R4IJD9	355	19.5085	S	2	697	___1	0.499988	0.000275255	87.85	73.593	87.85	1.6587	745830		ice1	NVQQFNTQSRKRKVSSDVLEQVDTLTDDSKE	KVS(0.5)S(0.5)DVLEQVDTLTDDSK	1954	UID1955	1
A0A0R4IJJ4;A0A0J9YJF0;A0A0R4ISI2	216;42;42	A0A0R4IJJ4	A0A0R4IJJ4	216	26.334	S	2	702	___1	1	1.32854e-170	276.25	253.15	208.08	-0.094762	193080000			ERSDSLSPPRHARDDSFDSLDSIGSRSHQTP	DDS(1)FDSLDSIGSR	1955	UID1956	1
A0A0R4IJJ4;A0A0J9YJF0;A0A0R4ISI2	242;68;68	A0A0R4IJJ4	A0A0R4IJJ4	242	21.2253	S	3	702	___1	0.506679	0.003103	51.348	45.08	47.047	0.93503	2451600			SHQTPSPDGLLARGYSDGRGSDSECDTPQRK	GY(0.002)S(0.507)DGRGS(0.433)DS(0.057)ECDT(0.001)PQR	1956	UID1957	1
A0A0R4IJJ4;A0A0R4IK50	796;137	A0A0R4IJJ4	A0A0R4IJJ4	796	27.3101	S	3	702	___1	0.99923	3.58961e-12	106.63	87.934	91.175	-0.68494	926130000			EQKILEETVTPLTPHSPIAPPVLPKTQSTLH	ILEET(0.008)VT(0.02)PLT(0.973)PHS(0.999)PIAPPVLPK	1958	UID1959	1;2
A0A0R4IJJ4	411	A0A0R4IJJ4	A0A0R4IJJ4	411	27.186	S	2	702	___1	1	4.2821e-12	169.82	116.49	169.82	1.0781	152690000			LIKKEEERKMMERLLSGDGGSQRRKSIKTYR	LLS(1)GDGGSQR	1959	UID1960	1
A0A0R4IJJ4	416	A0A0R4IJJ4	A0A0R4IJJ4	416	25.2705	S	2	702	___1	1	6.78636e-06	156.01	91.973	156.01	-0.59253	40475000			EERKMMERLLSGDGGSQRRKSIKTYREIVEE	LLSGDGGS(1)QR	1960	UID1961	1
A0A0R4IJJ4	517	A0A0R4IJJ4	A0A0R4IJJ4	517	27.0337	S	2	702	___1	1	0.00440258	105.2	36.538	105.2	-0.84511	137390000			SFSASPNVLQYLRQQSLPAAKFTSMVEARVT	QQS(1)LPAAK	1961	UID1962	1
A0A0R4IJJ4	915	A0A0R4IJJ4	A0A0R4IJJ4	915	24.0527	S	2	702	___1	0.574823	6.52435e-119	211.06	198.93	211.06	-2.3457	17401000			WKKNTTPPKPGGRKRSDSIENIGPNPSTSPS	S(0.575)DS(0.425)IENIGPNPSTSPSFTDTQAPPSPNR	1962	UID1963	1
A0A0R4IJJ4	917	A0A0R4IJJ4	A0A0R4IJJ4	917	22.7691	S	3	702	___1	0.766195	3.27591e-39	146.6	134.97	78.552	-0.37626	14570000			KNTTPPKPGGRKRSDSIENIGPNPSTSPSFT	RS(0.232)DS(0.766)IENIGPNPS(0.001)T(0.001)SPSFTDTQAPPSPNR	1963	UID1964	1;2
A0A0R4IJJ4	391	A0A0R4IJJ4	A0A0R4IJJ4	391	24.6529	S	2	702	___1	0.989734	1.62364e-44	210.31	86.715	169.99	-0.67769	337920000			DHWQDDLAKWKSRRRSVSQDLIKKEEERKMM	S(0.99)VS(0.01)QDLIKK	1965	UID1966	1
A0A0R4IJJ4	393	A0A0R4IJJ4	A0A0R4IJJ4	393	24.1798	S	2	702	___1	0.996779	0.00673965	129.83	27.929	81.338	0.24814	19004000			WQDDLAKWKSRRRSVSQDLIKKEEERKMMER	S(0.003)VS(0.997)QDLIK	1966	UID1967	1
A0A0R4IJJ4;A0A0J9YJF0;A0A0R4ISI2;B8A4X7	207;33;33;196	A0A0R4IJJ4;B8A4X7	A0A0R4IJJ4	207	23.8548	S	2	3420;702	___1	0.999478	0.0112265	87.806	64.787	87.806	-0.042892	15171000		limch1a	SGYIDCWESERSDSLSPPRHARDDSFDSLDS;SGYIDSWESERSDSLSPPRHGRDDSFDSLDS	SDS(0.001)LS(0.999)PPR	1967	UID1968	1
A0A0R4IJJ4	349	A0A0R4IJJ4	A0A0R4IJJ4	349	22.2199	S	2	702	___1	0.999999	1.68975e-07	70.332	50.545	70.332	0.24248	27571000			SVFDDPESVSMIDMRSEEDLSPHSQVRHELM	S(1)EEDLS(1)PHSQVR	1968	UID1969	1;2
A0A0R4IJJ4	354	A0A0R4IJJ4	A0A0R4IJJ4	354	28.4812	S	2	702	___1	1	2.00333e-193	293.47	237.43	293.47	-0.27425	483270000			PESVSMIDMRSEEDLSPHSQVRHELMHNQYN	SEEDLS(1)PHSQVR	1969	UID1970	1;2
A0A0R4IJJ4;A0A0J9YJF0;A0A0R4ISI2	232;58;58	A0A0R4IJJ4	A0A0R4IJJ4	232	30.1009	S	2	702	___1	1	4.00996e-220	305.98	267.18	187.49	0.66478	1603200000			FDSLDSIGSRSHQTPSPDGLLARGYSDGRGS	S(0.001)HQT(0.999)PS(1)PDGLLAR	1971	UID1972	1;2
A0A0R4IJJ4	334	A0A0R4IJJ4	A0A0R4IJJ4	334	26.4045	S	2	702	___1	0.713774	1.02913e-32	173.36	150.88	56.339	0.63383	88829000			SPVGGERPFRFSRSSSVFDDPESVSMIDMRS	S(0.143)S(0.143)S(0.714)VFDDPES(0.001)VSMIDMR	1974	UID1975	1
A0A0R4IJJ4	484	A0A0R4IJJ4	A0A0R4IJJ4	484	24.6777	S	2	702	___1	0.999732	0.00414696	106.16	83.09	106.16	-0.5014	26836000			VLERLKLPKLLERSVSADPTRHSSLPISQDI	SVS(1)ADPTR	1975	UID1976	1
A0A0R4IJJ4	535	A0A0R4IJJ4	A0A0R4IJJ4	535	22.0112	S	2	702	___1	0.999999	0.000993055	123.96	72.008	123.96	0.60479	4227100			AAKFTSMVEARVTGYSPEKGIVGDAECVSDP	VTGYS(1)PEK	1976	UID1977	1
A0A0R4IJK3;O73875	748;775	A0A0R4IJK3	A0A0R4IJK3	748	24.6441	S	2	704	___1	0.897049	1.95498e-08	125.89	110.99	125.89	0.29064	26219000	Receptor protein-tyrosine kinase	ephb4a	CKVSDFGLSRFLQENSSDPTYTSSLGGKIPI	FLQENS(0.897)S(0.102)DPT(0.001)YTSSLGGK	1977	UID1978	1
A0A0R4IJL5	480	A0A0R4IJL5	A0A0R4IJL5	480	23.7804	S	2	705	___1	1	2.66405e-78	210.09	176.13	210.09	1.1684	14408000			ALPVKPRHLRLKEQLSAAQPSLESTDSNQKQ	EQLS(1)AAQPSLESTDSNQK	1978	UID1979	1
A0A0R4IJL5	485	A0A0R4IJL5	A0A0R4IJL5	485	23.7116	S	2	705	___1	0.999496	2.81623e-49	187.78	168.47	187.78	0.094977	13737000			PRHLRLKEQLSAAQPSLESTDSNQKQKAT__	EQLSAAQPS(0.999)LESTDSNQK	1979	UID1980	1
Q6IQK3;A0A0R4IJN3;Q7SZZ5	61;61;69	Q6IQK3	Q6IQK3	61	22.0991	S	2	706	___1	0.998868	7.73757e-20	153.23	129.3	153.23	0.25725	4492600		vamp3;vamp2	LSELDDRADALQAGASQFETSAAKLKRKFWW	ADALQAGAS(0.999)QFET(0.001)SAAK	1980	UID1981	1
Q6IQK3;A0A0R4IJN3;Q7SZZ5	66;66;74	Q6IQK3	Q6IQK3	66	23.0346	S	2	706	___1	0.940048	9.8799e-14	142.35	116.93	142.35	0.11682	11360000		vamp3;vamp2	DRADALQAGASQFETSAAKLKRKFWWKNVKM	ADALQAGASQFET(0.06)S(0.94)AAK	1981	UID1982	1
A0A0R4IJP2	71	A0A0R4IJP2	A0A0R4IJP2	71	21.8415	S	2	708	___1	0.749909	0.0132263	43.628	9.7424	43.628	0.29247	3757900			TGGQGRRRLNLVPPESEGYSGSTIRSATAGG	LNLVPPES(0.75)EGY(0.058)S(0.064)GS(0.064)T(0.064)IR	1986	UID1987	1
A0A0R4IJP7	943	A0A0R4IJP7	A0A0R4IJP7	943	23.8722	S	3	709	___1	0.955855	2.63486e-75	192.55	170.45	50.229	-0.51018	27332000			DLLSQDLLTGNGSQYSPHHLLDSRSTWRTEM	DLLS(0.008)QDLLT(0.005)GNGS(0.028)QY(0.002)S(0.956)PHHLLDS(0.001)R	1987	UID1988	1
A0A0R4IJP7;A0A0R4ISB0	178;178	A0A0R4IJP7	A0A0R4IJP7	178	28.372	S	2	709	___1	0.98354	1.49514e-262	306.35	259.37	189.55	0.59573	512650000			GNRRSYVMSATKKYESTDKPNNSDDISASFV	YES(0.984)T(0.016)DKPNNSDDISASFVAK	1988	UID1989	1
A0A0R4IJP7;A0A0R4ISB0	191;191	A0A0R4IJP7	A0A0R4IJP7	191	21.2717	S	3	709	___1	0.951375	0.00321243	47.745	41.471	47.745	2.2664	2531700			YESTDKPNNSDDISASFVAKRVVISDDDDTP	YESTDKPNNS(0.001)DDIS(0.047)AS(0.951)FVAK	1989	UID1990	1
A0A0R4IJP7;A0A0R4ISB0	355;355	A0A0R4IJP7	A0A0R4IJP7	355	22.7014	S	2	709	___1	0.999999	0.000600462	95.345	69.909	95.345	-4.4151	6820300			KPLAETKPATQLAAASDPKLAPENKPTTQIT	PATQLAAAS(1)DPK	1990	UID1991	1
A0A0R4IJP7;A0A0R4ISB0	319;319	A0A0R4IJP7	A0A0R4IJP7	319	23.2777	S	2	709	___1	0.864516	0.000400148	79.022	64.146	79.022	-1.4515	14809000			KPLAETKPTTQLAATSDPKLAPENKPTTQIT	PLAETKPT(0.007)T(0.007)QLAAT(0.122)S(0.865)DPK	1991	UID1992	1
A0A0R4IJP7;A0A0R4ISB0	200;200	A0A0R4IJP7	A0A0R4IJP7	200	25.5681	S	2	709	___1	1	2.98949e-44	206.66	187.99	191.69	-0.59092	2284500000			SDDISASFVAKRVVISDDDDTPATVKSVPQQ	VVIS(1)DDDDTPATVK	1992	UID1993	1
A0A0R4IJP7;A0A0R4ISB0	52;52	A0A0R4IJP7	A0A0R4IJP7	52	27.3059	S	2	709	___1	0.91502	2.265e-84	229.4	200.27	198.07	0.59114	259460000			VEKPWLAEVRANRSSSVFEETSPVSSPTTKS	S(0.036)S(0.049)S(0.915)VFEET(0.002)S(0.993)PVS(0.005)SPTTK	1995	UID1996	1;2;3
A0A0R4IJP7;A0A0R4ISB0	58;58	A0A0R4IJP7	A0A0R4IJP7	58	31.2318	S	2	709	___1	0.997809	5.05847e-112	240.5	197.32	235.35	-0.28331	3331800000			AEVRANRSSSVFEETSPVSSPTTKSPQPKTD	SSSVFEETS(0.998)PVS(0.002)SPTTK	1996	UID1997	1;2;3
A0A0R4IJP7;A0A0R4ISB0	61;61	A0A0R4IJP7	A0A0R4IJP7	61	25.5203	S	2	709	___1	0.616353	3.82723e-58	207.39	156.5	167.71	-1.499	48126000			RANRSSSVFEETSPVSSPTTKSPQPKTDTEK	SSSVFEETSPVS(0.616)S(0.332)PT(0.026)T(0.026)K	1997	UID1998	1
A0A0R4IJP7;A0A0R4ISB0	62;62	A0A0R4IJP7	A0A0R4IJP7	62	29.9051	S	2	709	___1	0.88445	4.93592e-129	250.52	203.72	189.94	0.22365	1799200000			ANRSSSVFEETSPVSSPTTKSPQPKTDTEKS	SSSVFEET(0.075)S(0.924)PVS(0.037)S(0.884)PT(0.072)T(0.006)K	1998	UID1999	1;2;3
A0A0R4IJP7;A0A0R4ISB0	167;167	A0A0R4IJP7	A0A0R4IJP7	167	26.2618	S	2	709	___1	0.999971	0.00144207	111.31	71.242	111.31	-0.37945	80462000			EAASSVLRGSSGNRRSYVMSATKKYESTDKP	S(1)YVMSATK	1999	UID2000	1
A0A0R4IJP7;A0A0R4ISB0	143;143	A0A0R4IJP7	A0A0R4IJP7	143	24.9801	S	2	709	___1	0.813794	5.68179e-06	122.12	101.18	120.92	2.1075	36872000			IRSSNGKTVQSEPTLSTEEMDKRMEAASSVL	TVQSEPT(0.009)LS(0.814)T(0.178)EEMDK	2001	UID2002	1
A0A0R4IJS1;A0A0R4IR38;Q5M7Y0-2;Q5M7Y0;F2Z4S5;A0A2R9YJF5;F8W2V5;A0A2R8QF12	10;52;120;120;120;120;120;120	A0A0R4IJS1;Q5M7Y0-2	A0A0R4IJS1	10	22.0239	S	2	6441;711	___1	0.965194	7.67403e-05	119.39	84.693	119.39	1.1843	4264400	Collagen type IV alpha-3-binding protein	col4a3bp;col4a3bpa	______MLKAESGYGSESSLRRHGSMLSLTS;WIDTIELHKAESGYGSESSLRRHGSLLSLTS	AESGYGS(0.965)ES(0.03)S(0.005)LR	2002	UID2003	1
A0A0R4IJS1	110	A0A0R4IJS1	A0A0R4IJS1	110	22.4873	S	3	711	___1	0.999948	6.94599e-06	66.479	55.059	66.479	1.1266	5879800			PTTRPDGEFLHNNNGSKEKLFQCLSHKGING	IVEDDEDDFPTTRPDGEFLHNNNGS(1)K	2007	UID2008	1
A0A0R4IJS1;A0A0R4IR38	239;253	A0A0R4IJS1	A0A0R4IJS1	239	24.2677	S	3	711	___1	0.969186	1.4517e-42	175.56	147.71	175.56	1.3547	116100000			EEQSHCEKSRIQRSSSVPSGDVFSIVGSHRF	S(0.015)S(0.015)S(0.969)VPSGDVFSIVGSHR	2010	UID2011	1
Q7ZU96;A0A0R4IJT8	380;380	Q7ZU96	Q7ZU96	380	20.7416	S	2	713	___1	0.5	0.00118789	82.543	70.696	82.543	0.55198	1753300		cct8	HDKEDGAISTLVIRGSTDNLMDDIERAIDDG	GS(0.5)T(0.5)DNLMDDIER	2011	UID2012	1
Q7ZU96;A0A0R4IJT8	338;338	Q7ZU96	Q7ZU96	338	21.5136	S	2	713	___1	0.98173	0.00614762	64.711	41.971	64.711	-0.40371	2993900		cct8	RLCKTVGATALPRLTSPTPEEMGRCDSVYLS	LT(0.017)S(0.982)PT(0.001)PEEMGR	2012	UID2013	1
A0A2R8PWY4;F1R4Q3;A0A0R4IJU0;E7F2H2;E9QHW1	111;111;106;111;90	A0A2R8PWY4	A0A2R8PWY4	111	25.7922	S	3	714	___1	0.968796	3.83697e-73	168.01	157.01	91.967	-0.66038	85493000		zgc:66433	DNDPGSKINLGNKAMSHDSVFVSDSPSSENN	AMS(0.969)HDS(0.031)VFVSDSPSSENNEGLGTSQDSLHGK	2013	UID2014	1;2
A0A2R8PWY4;F1R4Q3;A0A0R4IJU0;E7F2H2;E9QHW1	114;114;109;114;93	A0A2R8PWY4	A0A2R8PWY4	114	21.8484	S	4	714	___1	0.732763	4.2643e-29	109.59	100.62	44.674	1.1232	50569000		zgc:66433	PGSKINLGNKAMSHDSVFVSDSPSSENNEGL	AMS(0.068)HDS(0.733)VFVS(0.05)DS(0.05)PS(0.05)S(0.05)ENNEGLGTSQDSLHGK	2014	UID2015	1
A0A2R8PWY4;F1R4Q3;A0A0R4IJU0;E7F2H2;E9QHW1	132;132;127;132;111	A0A2R8PWY4	A0A2R8PWY4	132	23.9365	S	3	714	___1	0.884428	2.47854e-23	104.2	96.328	104.2	1.12	29903000		zgc:66433	VSDSPSSENNEGLGTSQDSLHGKVKSLQLQL	AMS(0.914)HDS(0.086)VFVSDSPSSENNEGLGT(0.065)S(0.884)QDS(0.051)LHGK	2017	UID2018	1;2
A0A2R8PWY4;F1R4Q3;A0A0R4IJU0;E7F2H2;E9QHW1	135;135;130;135;114	A0A2R8PWY4	A0A2R8PWY4	135	24.3535	S	4	714	___1	0.911335	5.06109e-23	100.71	88.838	100.71	0.64872	25804000		zgc:66433	SPSSENNEGLGTSQDSLHGKVKSLQLQLKQA	AMSHDSVFVSDSPSSENNEGLGT(0.005)S(0.084)QDS(0.911)LHGK	2018	UID2019	1
A0A2R8PWY4;F1R4Q3;A0A0R4IJU0;E7F2H2;E9QHW1	77;77;72;77;56	A0A2R8PWY4	A0A2R8PWY4	77	21.6279	S	2	714	___1	0.560756	2.17198e-05	93.226	77.838	93.226	-0.40094	3240700		zgc:66433	RKESLSPSSESGLKASQSSDDVNTSEPSISH	AS(0.561)QS(0.361)S(0.078)DDVNTSEPSISHAK	2019	UID2020	1
A0A2R8PWY4;F1R4Q3;A0A0R4IJU0;E7F2H2;E9QHW1	79;79;74;79;58	A0A2R8PWY4	A0A2R8PWY4	79	25.9938	S	2	714	___1	0.990811	5.55649e-67	202.35	177.15	202.35	0.090744	66823000		zgc:66433	ESLSPSSESGLKASQSSDDVNTSEPSISHAK	AS(0.005)QS(0.991)S(0.004)DDVNTSEPSISHAK	2020	UID2021	1
A0A2R8PWY4;F1R4Q3;A0A0R4IJU0;E7F2H2	507;520;522;527	A0A2R8PWY4	A0A2R8PWY4	507	24.2202	S	2	714	___1	1	0.000157881	100.55	91.853	71.555	-2.4249	19544000		zgc:66433	VHNAESAREDEELLESPVAFIDNVKESDVTE	EDEELLES(1)PVAFIDNVK	2022	UID2023	1
A0A2R8PWY4;F1R4Q3;A0A0R4IJU0;E7F2H2;E9QHW1;E9QIE5	65;65;60;65;44;60	A0A2R8PWY4	A0A2R8PWY4	65	25.846	S	2	714	___1	0.999985	4.25275e-171	289.19	204.3	289.19	0.38768	88054000		zgc:66433	FQTFKNFFVKKKRKESLSPSSESGLKASQSS	KES(1)LSPSSESGLK	2023	UID2024	1
A0A2R8PWY4;F1R4Q3;A0A0R4IJU0;E7F2H2;E9QHW1;E9QIE5	70;70;65;70;49;65	A0A2R8PWY4	A0A2R8PWY4	70	21.9057	S	2	714	___1	0.796442	0.00170828	84.718	34.364	84.718	0.26236	3928900		zgc:66433	NFFVKKKRKESLSPSSESGLKASQSSDDVNT	ESLS(0.002)PS(0.121)S(0.796)ES(0.08)GLK	2024	UID2025	1
A0A2R8PWY4;F1R4Q3;A0A0R4IJU0;E7F2H2	882;895;897;902	A0A2R8PWY4	A0A2R8PWY4	882	24.7121	S	2	714	___1	0.963258	2.80687e-26	185.66	134.52	185.66	0.030208	27485000		zgc:66433	ISVARQKQRNFIESSSPENSPEKLPAQVQGD	NFIES(0.001)S(0.036)S(0.963)PENSPEK	2025	UID2026	1
A0A2R8PWY4;F1R4Q3;A0A0R4IJU0;E7F2H2	903;916;918;923	A0A2R8PWY4	A0A2R8PWY4	903	21.7073	S	2	714	___1	0.761773	0.000651047	102.63	77.071	102.63	-1.1368	9774400		zgc:66433	EKLPAQVQGDVKRQDSSPSLSAPVVKEQLTQ	RQDS(0.762)S(0.219)PS(0.019)LSAPVVK	2026	UID2027	1
A0A2R8PWY4;F1R4Q3;A0A0R4IJU0;E7F2H2	414;427;429;434	A0A2R8PWY4	A0A2R8PWY4	414	19.9511	S	2	714	___1	1	0.000571761	97.463	79.644	97.463	-0.063617	1013600		zgc:66433	ENVSLQSEVEDANSKSIVAQLEDEDSKDLLN	S(1)IVAQLEDEDSK	2027	UID2028	1
A0A2R8PWY4;F1R4Q3;A0A0R4IJU0;E7F2H2	653;666;668;673	A0A2R8PWY4	A0A2R8PWY4	653	23.2244	S	2	714	___1	0.999996	2.90819e-122	237.4	200.56	237.4	-0.28681	9800500		zgc:66433	SKSSAVEILVSPQQESPILRCQFSKSSMSSL	SSAVEILVSPQQES(1)PILR	2028	UID2029
A0A2R8PWY4;F1R4Q3;A0A0R4IJU0;E7F2H2	762;775;777;782	A0A2R8PWY4	A0A2R8PWY4	762	24.7716	S	2	714	___1	0.97285	3.47221e-06	155.47	93.658	155.47	-0.25112	28641000		zgc:66433	IVPILEERPKPARTQSSPTLPVQKEAVHVEE	T(0.004)QS(0.973)S(0.024)PTLPVQK	2029	UID2030	1
A0A2R8PWY4;F1R4Q3;A0A0R4IJU0;E7F2H2	763;776;778;783	A0A2R8PWY4	A0A2R8PWY4	763	27.5473	S	2	714	___1	0.996612	0.000229071	139.76	94.913	139.76	3.1824	196140000		zgc:66433	VPILEERPKPARTQSSPTLPVQKEAVHVEEE	TQS(0.002)S(0.997)PT(0.001)LPVQK	2030	UID2031	1
A0A0R4IJY6	1914	A0A0R4IJY6	A0A0R4IJY6	1914	26.1992	S	2	716	___1	0.995793	1.26507e-05	129.82	112.43	126.1	-0.56183	163280000			LSREVSSLRSKLRRGSDSSFSTPLRRSAGGS	RGS(0.996)DS(0.003)S(0.001)FSTPLR	2032	UID2033	1
A0A0R4IJY6	1018	A0A0R4IJY6	A0A0R4IJY6	1018	22.3132	S	2	716	___1	0.999619	0.0190013	70.488	29.088	70.488	1.7383	5211200			EEKSKNLTKLKAKHESMISDLEVRMKKEEKS	HES(1)MISDLEVRMK	2033	UID2034	1
A0A0R4IJZ0;A0A2R8QFC7	112;112	A0A0R4IJZ0	A0A0R4IJZ0	112	21.0149	S	2	717	___1	0.847053	0.000167474	96.163	78.025	96.163	0.88929	2118900			KDPEDLLLECPLTLDSPKSESRTCTSSSRLA	DPEDLLLECPLT(0.153)LDS(0.847)PK	2034	UID2035	1
A0A0R4IJZ0;A0A2R8QFC7	564;564	A0A0R4IJZ0	A0A0R4IJZ0	564	24.4593	S	2	717	___1	0.999998	0.00195909	114.51	72.284	114.51	-0.060429	23066000			VTKLDFDRDTTPKNYSPVSVREVLPEDKISN	NYS(1)PVSVR	2035	UID2036	1
A0A0R4IK07	2	A0A0R4IK07	A0A0R4IK07	2	20.6345	S	2	718	___1	0.999166	0.000519633	87.498	63.749	87.498	-1.0633	1627800			______________MSYGSIDAGSFGSRNPF	S(0.999)YGS(0.001)IDAGSFGSR	2036	UID2037	1
A0A0R4IK07	5	A0A0R4IK07	A0A0R4IK07	5	19.8394	S	2	718	___1	0.800059	0.00591277	61.212	44.679	61.212	-1.77	938090			___________MSYGSIDAGSFGSRNPFGGP	S(0.172)Y(0.028)GS(0.8)IDAGSFGSR	2037	UID2038	1
A0A0R4IK07	10	A0A0R4IK07	A0A0R4IK07	10	19.5465	S	2	718	___1	0.827771	0.0207928	46.481	36.893	46.481	1.0148	765730			______MSYGSIDAGSFGSRNPFGGPTRQGY	S(0.001)YGS(0.009)IDAGS(0.828)FGS(0.163)R	2038	UID2039	1
A0A0R4IK14	64	A0A0R4IK14	A0A0R4IK14	64	20.5513	S	3	720	___1	0.999906	0.00366372	53.773	40.146	53.773	-1.0832	1536600			PGNFVKEVPVYLIGDSNREPRSIRKTKKTTV	EVPVYLIGDS(1)NREPR	2039	UID2040	1
A0A0R4IK14;A0A0R4IWR9	331;70	A0A0R4IK14;A0A0R4IWR9	A0A0R4IK14	331	22.5039	S	2	1154;720	___1	1	0.000563097	140.48	106.28	71.555	-0.35879	724510000			DPKNAEEPQKQPPPPSPVHKEATESQSAPSS;DPKNAEEPQKQPPPPSPVHKEVKDIKEVKDK	QPPPPS(1)PVHK	2040	UID2041	1
A0A0R4IK14;A0A0R4IWR9	363;174	A0A0R4IK14;A0A0R4IWR9	A0A0R4IK14	363	22.6813	S	2	1154;720	___1	1	2.63804e-07	123.14	92.589	123.14	0.45446	6725900			TEPVTSPSKIQTDSRSAVQEDGASLASVLTE	S(1)AVQEDGASLASVLTELK	2041	UID2042	1
A0A0R4IK42	593	A0A0R4IK42	A0A0R4IK42	593	25.6922	S	2	721	___1	1	2.95704e-275	331.44	290.56	331.44	-0.58794	54216000			AGGATEHKKRVEKQLSVSQLSSSQRSGKGEE	QLS(1)VSQLSSSQR	2042	UID2043	1
A0A0R4IK46	23	A0A0R4IK46	A0A0R4IK46	23	22.3803	S	3	722	___1	0.958911	0.000389188	62.677	55.484	62.677	-0.0097755	5459200			SALDLVKVHGGGGYDSDFSDDDGGGHSKDGE	VHGGGGY(0.034)DS(0.959)DFS(0.007)DDDGGGHSK	2043	UID2044	1
A0A0R4IK49	348	A0A0R4IK49	A0A0R4IK49	348	21.6785	S	2	723	___1	1	0.00050503	91.858	73.262	91.858	0.084829	4420600			NQQDKPKIKFERECESDQEEEVMLRRPQTRR	ECES(1)DQEEEVMLR	2044	UID2045	1
A0A0R4IK49	294	A0A0R4IK49	A0A0R4IK49	294	24.0803	S	2	723	___1	1	2.11825e-12	171.36	131.74	88.087	1.2761	17738000			WIKPINPRQALVKRQSVVNLENFKRQYARRR	RQS(1)VVNLENFK	2045	UID2046	1
A0A0R4IK63	531	A0A0R4IK63	A0A0R4IK63	531	20.5673	S	2	725	___1	0.999999	0.000550068	86.291	68.427	86.291	2.3652	1553700			SLQHSDYLPELSRHFSGPVEEEAESGRVSWQ	HFS(1)GPVEEEAESGR	2046	UID2047	1
A0A0R4IK63;A0A0R4IVY3	1185;130	A0A0R4IK63	A0A0R4IK63	1185	27.5916	S	2	725	___1	0.998799	4.29736e-86	223.26	199.33	223.26	0.63498	209840000			SVAAELQFKSLSRHSSPTEDREEPSYPKADP	HS(0.001)S(0.999)PTEDREEPSYPK	2047	UID2048	1
A0A0R4IK63	390	A0A0R4IK63	A0A0R4IK63	390	20.8185	S	2	725	___1	1	0.000940267	91.914	82.7	91.914	0.025316	1849200			LRDLSRIGWPIFEIPSPRCSRGNEDDEVDED	IGWPIFEIPS(1)PR	2048	UID2049	1
A0A0R4IK63	446	A0A0R4IK63	A0A0R4IK63	446	27.2701	S	2	725	___1	1	2.46284e-05	149.96	133.82	46.73	0.27569	172660000			GEQSACSPPNFSRLMSEEEFLPRDNETCYCP	LMS(1)EEEFLPR	2049	UID2050	1
A0A0R4IK63;A0A0R4IVY3	1082;61	A0A0R4IK63	A0A0R4IK63	1082	21.7101	S	3	725	___1	0.902008	0.00150113	63.682	55.117	63.682	-0.45102	3430700			ALMNECIGHVIGKPHSPVSSMYFAGPRNSPR	PHS(0.902)PVS(0.049)S(0.049)MYFAGPR	2050	UID2051	1
A0A0R4IK63	85	A0A0R4IK63	A0A0R4IK63	85	20.1141	S	2	725	___1	0.999968	0.0202147	56.729	36.943	56.729	-0.48002	1134900			CSSSPLSQREREGARSAEPPEEHSYKQEKKQ	S(1)AEPPEEHSYK	2051	UID2052	1
A0A0R4IK63	217	A0A0R4IK63	A0A0R4IK63	217	19.5522	S	2	725	___1	0.999997	0.00159645	79.741	65.05	79.741	1.0896	768760			NEVIWLELQAWHARRSVNDQDLYLFTARQHI	S(1)VNDQDLYLFTAR	2052	UID2053	1
A0A0R4IK67;Q1LWT3;A0A286Y9D1	781;767;781	A0A0R4IK67	A0A0R4IK67	781	26.2862	S	2	726	___1	1	0.00228697	80.871	51.32	49.423	0.50807	81835000		phf14	RRQIKGPIKFIPQEMSPEPKKPQVRGTRTRG	FIPQEMS(1)PEPK	2053	UID2054	1
A0A0R4IK67;Q1LWT3;A0A286Y9D1	259;259;259	A0A0R4IK67	A0A0R4IK67	259	23.0882	S	3	726	___1	0.629214	0.000302241	64.707	55.292	64.707	-0.075166	8917200		phf14	KNTGAFDEEETNDSHSTSHGKGNEDSLLERP	NTGAFDEEET(0.024)NDS(0.042)HS(0.629)T(0.223)S(0.082)HGK	2054	UID2055	1
A0A0R4IXL2;A0A0R4IK68	32;404	A0A0R4IXL2	A0A0R4IXL2	32	25.2554	S	2	727	___1	0.576855	0.00352799	80.979	64.037	75.739	-0.67541	66928000			LMSVSPELNPVQRARSGTFDMLEMDRLERQL	S(0.577)GT(0.423)FDMLEMDR	2055	UID2056	1
A0A2R8Q8E5;A0A286Y806;A0A0R4INR0;A0A0R4IK69;Q6P6Y1	12;12;12;12;12	A0A2R8Q8E5	A0A2R8Q8E5	12	22.6755	S	2	728	___1	0.989432	8.4418e-18	127.22	105.99	111.92	0.99046	10968000	LisH domain and HEAT repeat-containing protein KIAA1468 homolog	zgc:66014	____MAAGNVNPFNVSDSEEEAEQRQDGADT	AAGNVNPFNVS(0.989)DS(0.011)EEEAEQR	2056	UID2057	1
A0A2R8Q8E5;A0A286Y806;A0A0R4INR0;A0A0R4IK69;Q6P6Y1;A0A0R4IBI3;A0A2R8QU65	154;154;154;154;154;5;45	A0A2R8Q8E5	A0A2R8Q8E5	154	25.4262	S	2	728	___1	0.999814	6.6564e-34	191.06	162.05	191.06	-0.86463	46206000	LisH domain and HEAT repeat-containing protein KIAA1468 homolog	zgc:66014	KEQGVGPGGPLNRAGSISTLDSLDFARYSDD	AGS(1)ISTLDSLDFAR	2057	UID2058	1;2
A0A2R8Q8E5;A0A286Y806;A0A0R4INR0;A0A0R4IK69;Q6P6Y1	44;44;44;44;44	A0A2R8Q8E5	A0A2R8Q8E5	44	21.3725	S	3	728	___1	0.991343	2.06932e-13	79.512	72.936	79.512	0.60215	2715000	LisH domain and HEAT repeat-containing protein KIAA1468 homolog	zgc:66014	RSPSDEAQGHSLGPFSPPAYSDPAALLSSNR	SPS(0.001)DEAQGHS(0.005)LGPFS(0.991)PPAY(0.002)S(0.001)DPAALLSSNR	2059	UID2060	1
A0A2R8Q8E5;A0A286Y806;A0A0R4INR0;A0A0R4IK69;Q6P6Y1	63;63;63;63;63	A0A2R8Q8E5	A0A2R8Q8E5	63	19.8739	S	2	728	___1	0.78524	1.62852e-07	87.932	74.253	77.562	-0.68762	960790	LisH domain and HEAT repeat-containing protein KIAA1468 homolog	zgc:66014	YSDPAALLSSNRTSPSVDGIPASAAAVSGIG	T(0.107)S(0.107)PS(0.785)VDGIPASAAAVSGIGAETR	2063	UID2064	1
A0A0R4IK82	435	A0A0R4IK82	A0A0R4IK82	435	20.4502	S	2	729	___1	0.999971	0.000711378	70.622	59.089	70.622	2.8186	1432600			KNDCPGCEFSRVDFDSDEDFNSSFNSSRAQQ	VDFDS(1)DEDFNSSFNSSR	2064	UID2065	1
A0A0R4IKA2;Q2EI20	181;181	A0A0R4IKA2	A0A0R4IKA2	181	21.105	S	3	730	___1	0.53624	2.40848e-11	71.068	60.92	71.068	-0.89559	2255500	RE1-silencing transcription factor	rest	KKMLVVNGGDSDEDLSADAGPQTSVPNAESA	MLVVNGGDS(0.446)DEDLS(0.536)ADAGPQT(0.015)S(0.002)VPNAESAESNSK	2065	UID2066	1
F1R425;A0A2R8QJQ4;C7DZJ6;A0A2R8QED5;A0A2R8QKL6;A0A0R4IKC9	839;757;787;799;839;884	F1R425	F1R425	839	22.4731	S	3	732	___1	0.995293	0.000806329	66.045	50.539	66.045	0.63449	15521000		bnc2	GTEDDQHLRKDLDEHSHSPPSQHQPVIKIKE	DLDEHS(0.995)HS(0.995)PPS(0.009)QHQPVIK	2066	UID2067	1;2
F1R425;A0A2R8QJQ4;C7DZJ6;A0A2R8QED5;A0A2R8QKL6;A0A0R4IKC9	841;759;789;801;841;886	F1R425	F1R425	841	26.2747	S	3	732	___1	0.995293	3.48794e-05	93.5	72.561	66.045	0.63449	176610000		bnc2	EDDQHLRKDLDEHSHSPPSQHQPVIKIKEEI	DLDEHS(0.995)HS(0.995)PPS(0.009)QHQPVIK	2067	UID2068	1;2
F1R425;A0A2R8QJQ4;C7DZJ6;A0A2R8QED5;A0A2R8QKL6;A0A0R4IKC9	526;444;474;486;526;571	F1R425	F1R425	526	22.9749	S	2	732	___1	0.934957	0.000812178	82.102	56.543	82.102	1.3859	8243700		bnc2	PMLRNNRDKDLIRSSSGTATPVISSTKSGFN	S(0.024)S(0.024)S(0.935)GT(0.016)ATPVISSTK	2068	UID2069	1
A0A0R4IKD6;F8W5Q4;A0JME2	629;671;628	A0A0R4IKD6	A0A0R4IKD6	629	24.9084	S	2	734	___1	0.999995	5.14295e-12	168.22	137.66	168.22	-0.24798	31490000	Activating transcription factor 7-interacting protein 1	atf7ip	DDDDVQVTGVQKATVSPVTTQRSSGPPPLVS	ATVS(1)PVTTQR	2069	UID2070	1
A0A0R4IKD6;F8W5Q4;A0JME2	532;574;531	A0A0R4IKD6	A0A0R4IKD6	532	19.8674	S	2	734	___1	0.825019	3.62105e-12	107.72	92.848	107.72	0.65728	956490	Activating transcription factor 7-interacting protein 1	atf7ip	SLARAVYPGGTGTVSSPNTGISVTTARTPTQ	AVYPGGTGTVS(0.174)S(0.825)PNT(0.001)GISVTTAR	2071	UID2072	1
A0A0R4IKD6;F8W5Q4;A0JME2;F8W2R7;F8W4P6;F8W2I7;F8W418	77;119;77;77;77;77;118	A0A0R4IKD6	A0A0R4IKD6	77	24.5255	S	2	734	___1	0.966536	1.02214e-06	129.17	98.619	129.17	-0.88762	24149000	Activating transcription factor 7-interacting protein 1	atf7ip	DLNNKEGDLMAPATDSARCSPSPSFPVSRSP	EGDLMAPAT(0.033)DS(0.967)AR	2072	UID2073	1
A0A0R4IKD6;F8W5Q4;A0JME2;F8W2R7	149;191;149;149	A0A0R4IKD6	A0A0R4IKD6	149	24.4124	S	2	734	___1	0.999997	8.70152e-27	171.76	156.56	171.76	-0.44796	22329000	Activating transcription factor 7-interacting protein 1	atf7ip	GLNCDPEVKEGFLCLSEEDETQADKDEKDSS	EGFLCLS(1)EEDETQADK	2073	UID2074	1
A0A0R4IKE9;R4GEQ6	163;163	A0A0R4IKE9	A0A0R4IKE9	163	26.2782	S	3	735	___1	0.964849	4.555e-256	281.44	265.7	281.44	-0.42691	81380000		si:ch211-191a16.5	SDKSMKIPIQLKDGHSPSDQSTLQESYSSDP	DGHS(0.965)PS(0.035)DQSTLQESYSSDPSTVQFPVEQR	2080	UID2081	1
A0A0R4IKE9;R4GEQ6	89;89	A0A0R4IKE9	A0A0R4IKE9	89	24.0468	S	2	735	___1	1	2.28376e-39	194.83	153.78	194.83	-0.4431	27203000		si:ch211-191a16.5	SDKSMKIPIQLKDLDSPVDQSLMQKSHSLDP	DLDS(1)PVDQSLMQK	2083	UID2084	1
A0A0R4IKE9;R4GEQ6	25;25	A0A0R4IKE9	A0A0R4IKE9	25	23.4037	S	2	735	___1	0.574207	0.000473753	92.112	55.665	69.815	0.5599	17415000		si:ch211-191a16.5	YPDTSHGERRVQQKRSDSPVHSVLPMKRHKS	S(0.574)DS(0.426)PVHSVLPMK	2084	UID2085	1
A0A0R4IKE9;R4GEQ6	27;27	A0A0R4IKE9	A0A0R4IKE9	27	27.9315	S	3	735	___1	0.996761	5.36441e-78	232.83	185.12	98.676	-1.6049	309790000		si:ch211-191a16.5	DTSHGERRVQQKRSDSPVHSVLPMKRHKSMK	S(0.003)DS(0.997)PVHSVLPMK	2085	UID2086	1
A0A0R4IKE9;R4GEQ6	57;57	A0A0R4IKE9	A0A0R4IKE9	57	21.3328	S	2	735	___1	0.92229	5.33738e-80	218.66	190.45	209.7	0.28017	2641300		si:ch211-191a16.5	KTPDQLQNEDPLLNQSSEERSQSPEPSVLSM	TPDQLQNEDPLLNQS(0.922)S(0.078)EER	2086	UID2087	1
A0A0R4IKE9;R4GEQ6	64;64	A0A0R4IKE9	A0A0R4IKE9	64	29.1063	S	2	735	___1	0.999861	2.08108e-06	134.21	101.88	128.31	0.30734	632660000		si:ch211-191a16.5	NEDPLLNQSSEERSQSPEPSVLSMKSDKSMK	SQS(1)PEPSVLSMK	2087	UID2088	1
A0A2R8S024;A0A0R4IKF9	93;107	A0A2R8S024	A0A2R8S024	93	25.2026	S	2	737	___1	0.999356	2.47352e-16	170.95	107.47	170.95	0.1458	38613000			SAMQTPADSRYERLTSVSSSVDFDQRDNGLC	LT(0.001)S(0.999)VSSSVDFDQR	2088	UID2089	1
A0A2R8S024;A0A0R4IKF9	96;110	A0A2R8S024	A0A2R8S024	96	22.0268	S	2	737	___1	0.746126	0.000351826	95.428	65.623	95.428	-0.98892	4272900			QTPADSRYERLTSVSSSVDFDQRDNGLCSWL	LTS(0.017)VS(0.048)S(0.746)S(0.189)VDFDQR	2089	UID2090	1
A0A2R8S024;A0A0R4IKF9	97;111	A0A2R8S024	A0A2R8S024	97	22.6341	S	2	737	___1	0.905751	0.00016644	113.65	82.92	113.65	-0.47107	6509300			TPADSRYERLTSVSSSVDFDQRDNGLCSWLT	LTS(0.001)VS(0.001)S(0.093)S(0.906)VDFDQR	2090	UID2091	1
A0A0R4IKH3	4	A0A0R4IKH3	A0A0R4IKH3	4	23.5763	S	2	738	___1	0.998791	1.09911e-157	261.64	238.27	155.26	0.71634	160980000			____________MDHSPTTSSLMASNVTNKT	MDHS(0.999)PT(0.001)TSSLMASNVTNK	2091	UID2092	1
A0A0R4IKI2;E7F0M7	379;378	A0A0R4IKI2	A0A0R4IKI2	379	21.2325	S	2	740	___1	1	3.4084e-11	137.62	106.63	137.62	-0.82201	2463900		CT990569.2	RALPNHLMPVPPKDLSPAQQLQQLAQQRAIL	DLS(1)PAQQLQQLAQQR	2092	UID2093	1
A0A0R4IKI2;E7F0M7	129;128	A0A0R4IKI2	A0A0R4IKI2	129	22.668	S	2	740	___1	0.999371	1.38165e-12	173.59	125.62	173.59	0.14774	6664400		CT990569.2	IALQETVKRKLESAESPLGRDQVNGFTDGYP	KLES(0.001)AES(0.999)PLGR	2093	UID2094	1
A0A0R4IKJ1;A0A5H1ZRI4	18;18	A0A0R4IKJ1	A0A0R4IKJ1	18	21.9941	S	2	743	___1	0.826176	1.18039e-44	162.29	147.36	162.29	0.57932	4177100			SENHTTIKADSALVMSPTGSTSQAAPFSPST	ADSALVMS(0.826)PT(0.144)GS(0.025)T(0.004)S(0.001)QAAPFSPSTSK	2097	UID2098	1
A0A0R4IKJ1;A0A5H1ZRI4	30;30	A0A0R4IKJ1	A0A0R4IKJ1	30	19.3504	S	2	743	___1	0.615111	1.45556e-13	96.131	77.719	96.131	-1.2138	668430			LVMSPTGSTSQAAPFSPSTSKPIQELPDELI	ADSALVMS(0.003)PT(0.003)GS(0.003)T(0.003)S(0.004)QAAPFS(0.615)PS(0.09)T(0.12)S(0.161)K	2098	UID2099	1
A0A0R4IKJ1;A0A5H1ZRI4	114;114	A0A0R4IKJ1	A0A0R4IKJ1	114	27.224	S	2	743	___1	1	8.79929e-206	293.52	266.42	273.23	-1.3602	176830000			NADAGLGNGQRKRHPSEDASQAGPNSFKRPK	HPS(1)EDASQAGPNSFK	2099	UID2100	1
A0A0R4IKJ1;A0A5H1ZRI4	118;118	A0A0R4IKJ1	A0A0R4IKJ1	118	20.9689	S	2	743	___1	0.567003	0.0140007	48.704	35.826	48.704	-0.29349	2052400			GLGNGQRKRHPSEDASQAGPNSFKRPKVEIP	HPS(0.433)EDAS(0.567)QAGPNSFK	2100	UID2101	1
A0A0R4IKJ1	681	A0A0R4IKJ1	A0A0R4IKJ1	681	29.2477	S	2	743	___1	0.994377	1.18482e-06	125.73	102.2	125.73	-0.34105	637430000			QELLAAYKVSGRSLPSPGPSSTNTGEKDSKP	S(0.002)LPS(0.994)PGPS(0.003)STNTGEK	2101	UID2102	1
A0A0R4IKJ1;A0A5H1ZRI4	144;144	A0A0R4IKJ1	A0A0R4IKJ1	144	25.1308	S	2	743	___1	0.729639	4.10999e-18	135.49	117.79	49.973	1.6491	38074000			KVEIPATPTTPTVPISPSTPGVKPWVNTTTD	VEIPAT(0.21)PT(0.23)T(0.254)PT(0.309)VPIS(0.73)PS(0.14)T(0.128)PGVK	2102	UID2103	1;2
A0A0R4IVD0;A0A0R4IKJ3	14;14	A0A0R4IVD0	A0A0R4IVD0	14	21.341	S	2	744	___1	0.756208	3.02444e-05	90.561	74.422	90.561	-1.781	2656300			__MAAQVASATSLNTSPPSELKKPDRDPKEE	AAQVASAT(0.006)S(0.026)LNT(0.183)S(0.756)PPS(0.029)ELK	2104	UID2105	1
A0A0R4IVD0;A0A0R4IKJ3	1916;1917	A0A0R4IVD0	A0A0R4IVD0	1916	22.3363	S	3	744	___1	0.965626	2.28973e-05	82.342	66.75	82.342	0.87165	5295500			SDPRDNRPADCLDAASEGTSHIEKDQEKQEL	DNRPADCLDAAS(0.966)EGT(0.017)S(0.017)HIEK	2105	UID2106	1
A0A0R4IVD0;A0A0R4IKJ3	46;46	A0A0R4IVD0	A0A0R4IVD0	46	21.5563	S	2	744	___1	0.5	0.000792373	103.39	75.21	103.39	-1.9042	3083800			VPGEKQQENKEPGLESGSPARGELQDRADVG	EPGLES(0.5)GS(0.5)PARGELQDR	2106	UID2107	1
A0A0R4IVD0;A0A0R4IKJ3	733;733	A0A0R4IVD0	A0A0R4IVD0	733	21.129	S	2	744	___1	0.997355	2.96789e-41	176.81	153.33	176.81	0.55661	4326800			DRGYMQRNPQMAPYGSPQSSSALSPRQSSGG	NPQMAPYGS(0.997)PQS(0.002)SSALSPR	2108	UID2109	1;2
A0A0R4IVD0;A0A0R4IKJ3	738;738	A0A0R4IVD0	A0A0R4IVD0	738	24.1202	S	2	744	___1	0.670262	1.65333e-79	216.29	193.76	216.29	-1.4727	18235000			QRNPQMAPYGSPQSSSALSPRQSSGGQVHPG	NPQMAPYGSPQS(0.005)S(0.027)S(0.67)ALS(0.297)PR	2111	UID2112	1
A0A0R4IVD0;A0A0R4IKJ3	741;741	A0A0R4IVD0	A0A0R4IVD0	741	20.2583	S	2	744	___1	0.658721	4.77612e-08	123.4	105.77	123.4	0.5457	1254200			PQMAPYGSPQSSSALSPRQSSGGQVHPGMVP	NPQMAPYGSPQS(0.014)S(0.06)S(0.267)ALS(0.659)PR	2112	UID2113	1
A0A0R4IVD0;A0A0R4IKJ3	1945;1946	A0A0R4IVD0	A0A0R4IVD0	1945	19.8139	S	3	744	___1	0.828166	0.00168065	45.07	29.98	45.07	-0.33667	921690			ELELTTPESIRPAAPSPLLQGRRSVLEDEPH	QELELT(0.005)T(0.024)PES(0.143)IRPAAPS(0.828)PLLQGR	2113	UID2114	1
A0A0R4IVD0;A0A0R4IKJ3	288;288	A0A0R4IVD0	A0A0R4IVD0	288	22.231	S	3	744	___1	0.990122	0.000713725	58.09	43	58.09	0.655	4922800			GHPGWQQRSHHPPPMSPGSTGQPLGRNQTPG	S(0.004)HHPPPMS(0.99)PGS(0.005)T(0.001)GQPLGR	2114	UID2115	1
A0A0R4IVD0;A0A0R4IKJ3	1544;1545	A0A0R4IVD0	A0A0R4IVD0	1544	22.4685	S	2	744	___1	0.99968	0.00282543	91.752	66.829	91.752	-0.06202	5803400			TPMPRPMESRTSPSKSPYMPSNIKMQKAGPP	S(1)PYMPSNIK	2115	UID2116	1
A0A0R4IVD0;A0A0R4IKJ3	1151;1151	A0A0R4IVD0	A0A0R4IVD0	1151	26.7054	S	2	744	___1	0.5	1.93316e-41	191.96	165.07	191.96	1.9978	124020000			ASTPHSQMPPIPSGRSSVNLQDPFADSDFSR	S(0.5)S(0.5)VNLQDPFADSDFSR	2118	UID2119	1
A0A0R4IVD0;A0A0R4IKJ3	1152;1152	A0A0R4IVD0	A0A0R4IVD0	1152	26.7054	S	2	744	___1	0.5	1.93316e-41	191.96	165.07	191.96	1.9978	124020000			STPHSQMPPIPSGRSSVNLQDPFADSDFSRR	S(0.5)S(0.5)VNLQDPFADSDFSR	2119	UID2120	1
A0A0R4IVD0;A0A0R4IKJ3	1953;1954	A0A0R4IVD0	A0A0R4IVD0	1953	20.2116	S	2	744	___1	0.999994	0.0158564	65.695	46.964	65.695	-0.95287	1214200			SIRPAAPSPLLQGRRSVLEDEPHSKDEAPLV	S(1)VLEDEPHSK	2120	UID2121	1
A0A0R4IKQ9	973	A0A0R4IKQ9	A0A0R4IKQ9	973	23.3656	S	3	746	___1	0.793713	0.000388411	81.428	58.953	74.428	1.6395	10808000			TPVFPSFAHDTRRHGSASVENVSVSVRNGEG	HGS(0.794)AS(0.206)VENVSVSVR	2121	UID2122	1
A0A0R4IKQ9	975	A0A0R4IKQ9	A0A0R4IKQ9	975	25.2681	S	2	746	___1	0.999294	1.9808e-153	272.96	222.6	146.59	-1.1586	40407000			VFPSFAHDTRRHGSASVENVSVSVRNGEGSD	HGS(0.001)AS(0.999)VENVSVSVR	2122	UID2123	1
A0A0R4IKQ9	271	A0A0R4IKQ9	A0A0R4IKQ9	271	27.4289	S	2	746	___1	0.999939	4.98015e-83	236.17	202.29	212.24	1.312	180680000			MKAMKEMSEFRPRSKSQSSGTNPISVPTRRH	S(1)QSSGTNPISVPTR	2123	UID2124	1
A0A0R4IKQ9	324	A0A0R4IKQ9	A0A0R4IKQ9	324	26.5249	S	2	746	___1	0.999934	0	375.49	342.34	375.49	-0.61182	96561000			TSPVTKLTSCRIRTASEGDGTLGSPISPGVN	TAS(1)EGDGTLGSPISPGVNR	2124	UID2125	1
A0A0R4IKQ9	335	A0A0R4IKQ9	A0A0R4IKQ9	335	21.9592	S	2	746	___1	0.999978	2.59244e-30	162.41	143.67	162.41	-0.66533	4077400			IRTASEGDGTLGSPISPGVNRTHLSRSNTVT	TASEGDGTLGSPIS(1)PGVNR	2125	UID2126	1
A0A0R4IKQ9	310	A0A0R4IKQ9	A0A0R4IKQ9	310	20.5952	S	2	746	___1	0.723148	0.00357985	66.538	45.01	66.538	-0.18974	1584100			TGLPRRSRTDSMAATSPVTKLTSCRIRTASE	TDSMAAT(0.213)S(0.723)PVT(0.064)K	2126	UID2127	1
A0A0R4IKQ9	491	A0A0R4IKQ9	A0A0R4IKQ9	491	23.6888	S	2	746	___1	0.999662	6.152e-14	177.57	155.23	177.57	-0.22301	16330000			EILGDLEKAYRKRTHSLTMPYQKRVPSQVSS	THS(1)LTMPYQK	2127	UID2128	1
A0A0R4IKQ9	818	A0A0R4IKQ9	A0A0R4IKQ9	818	23.2608	S	2	746	___1	0.999406	3.11538e-48	180.62	160.06	180.62	-0.32483	10051000			TSPLSDYMNLNVSSQSPKSGNAAPSDRLEPL	TSPLSDYMNLNVSS(0.001)QS(0.999)PK	2128	UID2129	1
A0A0R4IKQ9	508	A0A0R4IKQ9	A0A0R4IKQ9	508	22.1335	S	2	746	___1	0.773418	0.00056547	65.374	32.877	65.374	0.25396	4600900			TMPYQKRVPSQVSSASLDEYTLMRATYTTAG	VPSQVS(0.042)S(0.174)AS(0.773)LDEY(0.002)T(0.01)LMR	2129	UID2130	1
A0A0R4IKR8;A0A0R4ITB0	1026;853	A0A0R4IKR8	A0A0R4IKR8	1026	22.096	S	3	748	___1	1	0.000169348	71.527	62.244	71.527	-0.589	4482800			RKKHYEIAGVPLEQLSEDNGLKASPASPKPS	HYEIAGVPLEQLS(1)EDNGLK	2130	UID2131	1
A0A0R4IKR8	18	A0A0R4IKR8	A0A0R4IKR8	18	23.911	S	2	748	___1	1	3.2028e-05	148.91	92.104	148.91	0.21069	45510000			SIRQVPSRVKSRRTESVLGAEREHFEKQQLS	TES(1)VLGAER	2131	UID2132	1
A0A0R4IKS9	173	A0A0R4IKS9	A0A0R4IKS9	173	22.871	S	2	750	___1	1	0.029352	58.604	10.861	58.604	-1.4915	7671300			QTDANRARERVLAQVSVVREALEEEEQRLLE	VLAQVS(1)VVR	2132	UID2133	1
A0A0R4IMR4;A0A0R4IKT3	1039;1039	A0A0R4IMR4	A0A0R4IMR4	1039	20.9436	S	3	752	___1	0.580528	0.00174325	71.692	56.77	71.692	0.45928	2016700			LGQIQIIARAGELQESRLSPIREAQISTPCK	AGELQES(0.581)RLS(0.419)PIR	2133	UID2134	1
A0A0R4IMR4;A0A0R4IKT3	1042;1042	A0A0R4IMR4	A0A0R4IMR4	1042	22.6723	S	3	752	___1	0.950718	8.46563e-05	114.27	97.609	114.27	1.5368	6683900			IQIIARAGELQESRLSPIREAQISTPCKERG	AGELQES(0.049)RLS(0.951)PIR	2134	UID2135	1
A0A0R4IMR4;A0A0R4IKT3	684;684	A0A0R4IMR4	A0A0R4IMR4	684	25.1642	S	2	752	___1	1	0.0054225	114.99	25.941	114.99	0.23261	37598000			VPSGQMRPPLETKALSLEERISKLISDNEAV	ALS(1)LEER	2135	UID2136	1
A0A0R4IMR4;A0A0R4IKT3	812;812	A0A0R4IMR4	A0A0R4IMR4	812	20.3065	S	2	752	___1	1	0.00388687	107.15	56.547	107.15	0.26992	1296800			FPNVTTQPHQLRICQSFDDKISSLNDDVFSS	ICQS(1)FDDK	2138	UID2139	1
A0A0R4IMR4;A0A0R4IKT3	1668;1668	A0A0R4IMR4	A0A0R4IMR4	1668	24.4798	S	2	752	___1	1	4.56897e-07	127.5	92.279	71.98	-1.1421	27223000			QESTASSKRMLSPANSLDIAMEKTQKRAKDE	MLS(1)PANS(1)LDIAMEK	2142	UID2143	1;2
A0A0R4IMR4;A0A0R4IKT3	192;192	A0A0R4IMR4	A0A0R4IMR4	192	22.4084	S	2	752	___1	0.995993	0.00191695	98.898	81.386	98.898	2.8869	5566600			AMEPDFIDFTERKNSSPIGHLGKSASNPVTY	NS(0.004)S(0.996)PIGHLGK	2143	UID2144	1
A0A0R4IMR4;A0A0R4IKT3	621;621	A0A0R4IMR4	A0A0R4IMR4	621	23.5356	S	2	752	___1	0.986253	1.87191e-27	175.27	148.6	175.27	0.3645	12160000			RSLGSTDSGYFSRSESADQAMSPPSPFVKIT	S(0.014)ES(0.986)ADQAMSPPSPFVK	2145	UID2146	1
A0A0R4IMR4;A0A0R4IKT3	996;996	A0A0R4IMR4	A0A0R4IMR4	996	23.1415	S	2	752	___1	1	3.84101e-55	208.82	193.56	208.82	0.54408	9253100			DDDQSPTETTPPCSRSFDSSQSSTGSIGRTN	S(1)FDSSQSSTGSIGR	2146	UID2147	1
A0A0R4IMR4;A0A0R4IKT3	881;881	A0A0R4IMR4	A0A0R4IMR4	881	26.0314	S	2	752	___1	1	2.40819e-05	153.05	103.33	153.05	0.27224	68586000			ESHHGPSITHELRSKSFEHATERNRKPQQNK	S(1)FEHATER	2147	UID2148	1
A0A0R4IMR4;A0A0R4IKT3	607;607	A0A0R4IMR4	A0A0R4IMR4	607	22.3227	S	2	752	___1	0.99998	0.000227625	112.44	76.042	112.44	0.0021983	5245700			DYSQQAQVKCLLSPRSLGSTDSGYFSRSESA	S(1)LGSTDSGYFSR	2148	UID2149	1
A0A0R4IMR4;A0A0R4IKT3	1977;1977	A0A0R4IMR4	A0A0R4IMR4	1977	22.2578	S	2	752	___1	0.999963	0.0192853	65.278	50.611	65.278	2.2148	5014900			KSEPQRVKIFDGGYKSNEEYVYVRGRGRGKY	S(1)NEEYVYVR	2149	UID2150	1
A0A0R4IMR4;A0A0R4IKT3	552;552	A0A0R4IMR4	A0A0R4IMR4	552	20.6741	S	2	752	___1	0.819488	0.00728833	80.245	64.864	80.245	-0.7339	1673100			DFQPTNLRSNVTVLSSLKEVDCTSPPQDSVS	SNVT(0.002)VLS(0.179)S(0.819)LK	2150	UID2151	1
A0A0R4IMR4;A0A0R4IKT3	576;576	A0A0R4IMR4	A0A0R4IMR4	576	26.1991	S	2	752	___1	1	7.96491e-194	298.51	245.38	203.39	0.22716	77039000			PPQDSVSDDEDQHCKSPLGGSHAQLQRQQAT	S(1)PLGGSHAQLQR	2151	UID2152	1
A0A0R4IMR4;A0A0R4IKT3	513;513	A0A0R4IMR4	A0A0R4IMR4	513	21.7751	S	3	752	___1	1	0.00838954	53.3	43.457	40.622	-0.39801	11971000			VTAALPKVVVHPVNVSPLRADSPRVTDSAPE	VVVHPVNVS(1)PLRADS(1)PR	2155	UID2156	1
A0A0R4IXX7;A0A0R4IKT5	1360;1377	A0A0R4IXX7	A0A0R4IXX7	1360	23.1177	S	2	753	___1	0.997152	5.44656e-06	124.16	110.3	115.31	0.32554	53551000			QEDTQDSGSPSIRRASPVSVYLFPDEAPKLR	RAS(0.997)PVS(0.003)VYLFPDEAPK	2157	UID2158	1
A0A0R4IXX7;A0A0R4IKT5	477;477	A0A0R4IXX7	A0A0R4IXX7	477	20.8114	S	2	753	___1	0.985281	0.00287336	86.291	70.904	86.291	-1.1928	18617000			SLPQCSRPSKRSSRGSQSEPMKPDSFIRLSL	GS(0.985)QS(0.015)EPMKPDSFIR	2158	UID2159	1
A0A0R4IXX7;A0A0R4IKT5	479;479	A0A0R4IXX7	A0A0R4IXX7	479	21.7225	S	3	753	___1	0.499995	0.0106023	48.14	35.975	48.14	0.56861	3460500			PQCSRPSKRSSRGSQSEPMKPDSFIRLSLGG	GS(0.5)QS(0.5)EPMKPDSFIR	2159	UID2160	1
A0A0R4IXX7;A0A0R4IKT5	1299;1316	A0A0R4IXX7	A0A0R4IXX7	1299	25.8751	S	2	753	___1	0.999996	1.34494e-213	295.83	208.19	295.83	0.32882	61542000			YLVSQGDLHPPPRHTSPTEIAGQKLPLSESP	HTS(1)PTEIAGQK	2160	UID2161	1
A0A0R4IXX7;A0A0R4IKT5	1351;1368	A0A0R4IXX7	A0A0R4IXX7	1351	21.2969	S	2	753	___1	0.528078	0.00745539	53.328	32.551	53.328	0.43796	2576400			ALIDTERILQEDTQDSGSPSIRRASPVSVYL	ILQEDT(0.01)QDS(0.528)GS(0.355)PS(0.107)IR	2161	UID2162	1
A0A0R4IXX7;A0A0R4IKT5	1353;1370	A0A0R4IXX7	A0A0R4IXX7	1353	25.738	S	2	753	___1	0.873375	9.77662e-08	129.92	94.259	129.92	0.54581	55963000			IDTERILQEDTQDSGSPSIRRASPVSVYLFP	ILQEDTQDS(0.021)GS(0.873)PS(0.106)IR	2162	UID2163	1
A0A0R4IXX7;A0A0R4IKT5	850;850	A0A0R4IXX7	A0A0R4IXX7	850	23.3766	S	2	753	___1	0.999972	0.000995876	128.35	116.98	128.35	0.053413	10891000			SMSLENPCELREKNSSPFSSNRTMFETEEMV	NSS(1)PFSSNR	2163	UID2164	1
A0A0R4IKU1	489	A0A0R4IKU1	A0A0R4IKU1	489	21.4021	S	2	754	___1	0.855217	4.80332e-05	111.92	69.924	111.92	1.5649	2771200			SMKDRQNSKAQSDRTSSIESETSPDSRLITQ	AQS(0.027)DRT(0.104)S(0.855)S(0.013)IESETSPDSR	2165	UID2166	1
A0A0R4IKU1	490	A0A0R4IKU1	A0A0R4IKU1	490	25.8482	S	2	754	___1	0.999868	2.82399e-52	217.12	198.39	217.12	-0.1951	60406000			MKDRQNSKAQSDRTSSIESETSPDSRLITQV	TSS(1)IESETSPDSR	2166	UID2167	1
A0A0R4IKV7;B0R160	304;299	A0A0R4IKV7	A0A0R4IKV7	304	23.2238	S	2	755	___1	0.996956	1.2233e-07	150.51	92.626	150.51	-1.091	9796300	Leucine-rich repeat and WD repeat-containing protein 1	lrwd1	TQPVVSSPRKHARLTSAETPESSPRKSSRLE	LT(0.003)S(0.997)AETPESSPR	2167	UID2168	1
A0A0R4IKV7;B0R160	275;270	A0A0R4IKV7	A0A0R4IKV7	275	20.0585	S	2	755	___1	0.999623	0.0145188	56.951	34.477	56.951	-1.4196	1092000	Leucine-rich repeat and WD repeat-containing protein 1	lrwd1	PRKSSRLVSAAPVEASPRKSARVLNTPQKTQ	LVSAAPVEAS(1)PR	2168	UID2169	1
A0A0R4IL10	772	A0A0R4IL10	A0A0R4IL10	772	22.9065	S	3	759	___1	0.999264	1.37782e-07	66.454	56.992	64.152	1.6148	7862400			NERKKLQKAALGLHDSDDEDTALDIDEQIES	AALGLHDS(0.999)DDEDT(0.001)ALDIDEQIESMFNSK	2169	UID2170	1
A0A0R4IL16;A0A0R4ICH0;F1Q9T1;E7F0Y5	1374;1348;1376;1317	A0A0R4IL16;F1Q9T1	F1Q9T1	1376	24.9905	S	1	4628;760	___1	1	0.0050092	77.674	39.958	77.674	1.7803	36734000		rictorb	SLDSRLTPRRFLKALSFASLDKEDLLSPINH;SLDSRLTPRRFLKALSFASLDKEDLLSPISQ	ALS(1)FAS(1)LDK	2170	UID2171	1;2
A0A0R4IL16;A0A0R4ICH0;F1Q9T1;E7F0Y5	1377;1351;1379;1320	A0A0R4IL16;F1Q9T1	F1Q9T1	1379	23.2973	S	1	4628;760	___1	1	0.0050092	84.658	14.558	77.674	1.7803	13707000		rictorb	SRLTPRRFLKALSFASLDKEDLLSPINHSTL;SRLTPRRFLKALSFASLDKEDLLSPISQTSL	ALS(1)FAS(1)LDK	2171	UID2172	1;2
A0A0R4IL16;A0A0R4ICH0	1385;1359	A0A0R4IL16	A0A0R4IL16	1385	21.8287	S	2	760	___1	0.999958	0.000517292	87.18	68.121	87.18	-0.14242	5091100			LKALSFASLDKEDLLSPINHSTLQRSSSLRS	EDLLS(1)PINHSTLQR	2172	UID2173	1
A0A0R4IL16;A0A0R4ICH0	1099;1080	A0A0R4IL16	A0A0R4IL16	1099	21.593	S	2	760	___1	0.958602	0.0285712	55.353	38.113	55.353	-0.23696	3163200			ILTPSHLRNRFLNSLSLPSKKGRSPTDTKGT	FLNS(0.008)LS(0.959)LPS(0.033)K	2173	UID2174	1
A0A0R4IL16;A0A2R8QBY0;A0A2R8Q1G0	28;21;21	A0A0R4IL16	A0A0R4IL16	28	24.3395	S	2	760	___1	1	9.91645e-123	259.14	219.71	206.43	-0.49208	104490000			RGRPTRSVRMRGRNDSGEENVPLDLTREPSD	NDS(1)GEENVPLDLTR	2174	UID2175	1
A0A0R4IL16;A0A0R4ICH0;F1Q9T1;E7F0Y5	1342;1316;1344;1285	A0A0R4IL16;F1Q9T1	F1Q9T1	1344	23.1562	S	3	4628;760	___1	0.999934	0.000117169	107.33	91.208	107.33	-0.11238	9347800		rictorb	QQRIHPSLSHSEALASPAKDVLFTDAITMKT;QQRIHPSLSHSEALASPAKDVLFTDTITMKT	IHPSLSHSEALAS(1)PAK	2175	UID2176	1
A0A0R4IL16;A0A0R4ICH0	1471;1445	A0A0R4IL16	A0A0R4IL16	1471	26.9155	S	2	760	___1	1	8.14318e-94	239.87	161.53	239.87	0.85809	126580000			GFLESCRGPPLKQQVSITELLNSSRSEQHHL	QQVS(1)ITELLNSSR	2176	UID2177	1
A0A0R4IL16;A0A0R4ICH0	1273;1247	A0A0R4IL16	A0A0R4IL16	1273	23.6549	S	3	760	___1	0.850627	7.33238e-05	98.132	88.075	98.132	-0.86185	13208000			HSLSPNNHILLSKSNSTSLVPPGSAHTLPRR	S(0.01)NS(0.851)T(0.121)S(0.018)LVPPGSAHTLPR	2180	UID2181	1
A0A0R4IL16;A0A0R4ICH0	1156;1130	A0A0R4IL16	A0A0R4IL16	1156	23.6525	S	2	760	___1	0.99716	1.75608e-55	214.42	169.05	214.42	-0.66891	13186000			PGHSEVFYNGSRMPRSPTVSLETSFVGIKAL	S(0.997)PT(0.003)VSLETSFVGIK	2181	UID2182	1
A0A0R4IL16;A0A0R4ICH0;F1Q9T1;E7F0Y5	1215;1189;1209;1150	A0A0R4IL16;F1Q9T1	F1Q9T1	1209	22.4231	S	2	4628;760	___1	0.983467	2.44503e-48	175.68	154.13	162.32	-1.2441	9204300		rictorb	ASVLPGGGTFKSRSQSFNTDTTTSGISSMSS;GSTSGSGAQFKSRSQSFNTDTTTSGISSMSS	S(0.017)QS(0.983)FNTDTTTSGISSMSSSPSR	2182	UID2183	1;2
A0A0R4IL16;A0A0R4ICH0;F1Q9T1;E7F0Y5	1231;1205;1225;1166	A0A0R4IL16;F1Q9T1	F1Q9T1	1225	22.3134	S	2	4628;760	___1	0.935296	2.44503e-48	175.68	154.13	175.68	2.6696	8792500		rictorb	FNTDTTTSGISSMSSSPSREPAMDTDCASLN;FNTDTTTSGISSMSSSPSRETVGCVDSSTID	S(0.086)QS(0.914)FNTDTTTSGISSMS(0.001)S(0.032)S(0.935)PS(0.032)R	2183	UID2184	1;2
A0A0R4IL75	827	A0A0R4IL75	A0A0R4IL75	827	21.8937	S	3	765	___1	0.630659	0.000733263	57.802	50.269	57.802	1.2716	3896300			TVRSQYTMEFGYSSNSPSTHRSYSYRPYSYR	SQYTMEFGYS(0.007)S(0.057)NS(0.631)PS(0.231)T(0.074)HR	2185	UID2186	1
A0A0R4IL86	860	A0A0R4IL86	A0A0R4IL86	860	22.492	S	2	766	___1	0.801759	9.54494e-12	148.52	135.4	148.52	0.85473	5898700			KNITQAVVTLPLRNQSAGSPIQVQASRGQAS	NQS(0.802)AGS(0.198)PIQVQASR	2186	UID2187	1
A0A0R4IL86	863	A0A0R4IL86	A0A0R4IL86	863	21.7473	S	2	766	___1	0.979926	0.000187246	109.83	92.39	109.83	0.39091	3520400			TQAVVTLPLRNQSAGSPIQVQASRGQASLTV	NQS(0.02)AGS(0.98)PIQVQASR	2187	UID2188	1
A0A0R4IL86;A0A0R4IDM1	1282;157	A0A0R4IL86	A0A0R4IL86	1282	24.1084	S	2	766	___1	0.974328	6.55123e-06	123.76	103.33	123.76	0.11285	18086000			SPKSTVSTVVVSTAPSPKTNPDPQ_______	STVS(0.001)T(0.011)VVVS(0.001)T(0.013)APS(0.974)PK	2188	UID2189	1
A0A0R4ILA5;A2CEJ3;A0A2R8QJW7;A0A2R8QG72;F1RCR4	965;986;391;884;1012	A0A0R4ILA5	A0A0R4ILA5	965	22.0268	S	2	767	___1	1	0.00343038	76.143	60.603	76.143	0.5592	4273000	Receptor protein-tyrosine kinase	ephb2b;ephb2a	LNSVQMMRAQMNQIQSVEV____________	AQMNQIQS(1)VEV	2189	UID2190	1
A0A0R4ILA5;A2CEJ3;A0A2R8QJW7;A0A2R8QG72;F1RCR4	758;779;184;729;805	A0A0R4ILA5	A0A0R4ILA5	758	24.8019	S	2	767	___1	0.87672	7.57824e-05	95.347	78.434	95.347	0.37319	29250000	Receptor protein-tyrosine kinase	ephb2b;ephb2a	KVSDFGLSRFLEDDTSDPTYTSALGGKIPIR	FLEDDT(0.122)S(0.877)DPT(0.001)YTSALGGK	2190	UID2191	1
A0A2R8QUS0;B0V218;A0A0R4ILA7;A0A0R4IWX6;B0V217;B0V219	222;222;222;222;222;222	A0A2R8QUS0	A0A2R8QUS0	222	22.7386	S	2	768	___1	1	0.000275608	100.19	80.4	100.19	-0.19172	12533000		abi2a	YVPSPTRNMVPILHQSPVRTASVNQRNRTYS	NMVPILHQS(1)PVR	2191	UID2192	1
A0A2R8QUS0;B0V218;A0A0R4ILA7;A0A0R4IWX6;B0V217;B0V219	321;300;375;375;299;299	A0A2R8QUS0	A0A2R8QUS0	321	22.4334	S	2	768	___1	0.994185	0.000165034	113.76	96.018	113.76	0.48621	5664100		abi2a	MNRPVPRQTAPSVGGSLPYRRPPSLTGQTSM	QT(0.001)APS(0.005)VGGS(0.994)LPYR	2192	UID2193	1
A0A2R8QUS0;B0V218;A0A0R4ILA7;A0A0R4IWX6;B0V217;B0V219;Q1JPU9;I3IRV8;I3ITI8	210;210;210;210;210;210;210;210;216	A0A2R8QUS0;Q1JPU9	A0A2R8QUS0	210	25.9968	S	2	6026;768	___1	0.893345	0.00194105	70.335	56.656	70.335	0.26295	69650000		abi2a;abi2b	LEPVRPPVVPNDYVPSPTRNMVPILHQSPVR;LEPVRPPVVPNDYVPSPTRNTAPPLQSPART	TLEPVRPPVVPNDYVPS(0.893)PT(0.107)R	2193	UID2194	1
A0A2R8QUS0;B0V218;A0A0R4ILA7;A0A0R4IWX6;Q1JPU9;I3IRV8;I3ITI8	237;237;237;237;236;236;242	A0A2R8QUS0;Q1JPU9	A0A2R8QUS0	237	23.9599	S	2	6026;768	___1	0.984842	2.44109e-05	117.2	99.538	117.2	0.72568	16317000		abi2a;abi2b	SPARTASVNQRTRTYSSGSSGGSHPSSRSSS;SPVRTASVNQRNRTYSSGSSGGSHPSSRSSS	TYS(0.985)S(0.015)GSSGGSHPSSR	2194	UID2195	1
A0A0R4ILA8;F1QUQ7;A0A1D5NS51	25;2;25	A0A0R4ILA8	A0A0R4ILA8	25	19.4803	S	2	769	___1	0.876174	0.0241007	50.607	34.404	50.607	-0.79598	731390		psmc3	WDEVEDGIGEEVLKMSTEEIVQRTRLLDSEI	MS(0.876)T(0.124)EEIVQR	2195	UID2196	1
R4GEZ5;A0A0R4ILC1	20;55	R4GEZ5	R4GEZ5	20	22.7259	S	2	771	___1	0.999994	0.00632437	82.171	63.546	82.171	0.53722	6936900			EKREKEEDVHIHKPASPEPSCVSIKSNRSIL	S(1)PEPSCVSIK	2198	UID2199	1
A0A2R8RI86;A0A0R4ILE0;A0A0R4IPE6;E9QC46;F1QZT8	450;450;474;478;478	A0A2R8RI86;A0A0R4IPE6;E9QC46	E9QC46	478	24.2997	S	2	4268;773;887	___1	0.985991	6.32864e-20	153.94	136.87	153.94	1.7297	35153000		cast	PEKTKDIPKTKADALSSDFVAPAHSAPKVSS	ADALS(0.986)S(0.014)DFVAPAHSAPK	2199	UID2200	1
A0A2R8RI86;A0A0R4ILE0;A0A0R4IPE6;E9QC46;F1QZT8	332;332;356;360;360	A0A2R8RI86;A0A0R4IPE6;E9QC46	E9QC46	360	23.7439	S	3	4268;773;887	___1	0.951677	2.68857e-17	99.372	89.49	99.372	-0.5515	14048000		cast	TESDSSISLDALDALSDTLGASKPPQKLPEL	TES(0.001)DS(0.001)S(0.001)IS(0.001)LDALDALS(0.952)DT(0.045)LGAS(0.001)KPPQK	2204	UID2205	1
A0A2R8RI86;A0A0R4ILE0;A0A0R4IPE6;E9QC46;F1QZT8	338;338;362;366;366	A0A2R8RI86;A0A0R4IPE6;E9QC46	E9QC46	366	23.8847	S	3	4268;773;887	___1	0.999724	2.72384e-13	91.873	84.68	91.873	-0.65441	15489000		cast	ISLDALDALSDTLGASKPPQKLPELKPGQIV	TESDSSISLDALDALSDTLGAS(1)KPPQK	2205	UID2206	1
A0A2R8RI86;A0A0R4ILE0;A0A0R4IPE6;E9QC46;F1QZT8	551;551;575;579;579	A0A2R8RI86;A0A0R4IPE6;E9QC46	E9QC46	579	28.4076	S	3	4268;773;887	___1	1	5.25021e-73	167.88	161.72	167.88	0.34117	356080000		cast	KEEDLKKYPPPQKDPSLDANEALDILSGDFT	DPS(1)LDANEALDILSGDFTTPSAPSAVSPASK	2206	UID2207	1
A0A2R8RI86;A0A0R4ILE0;E9QHK0;A0A0R4IPE6;E9QBC9;E9QC46;F1QZT8;E9QDV9	99;99;99;123;123;127;127;123	A0A2R8RI86;A0A0R4IPE6;E9QC46;E9QDV9	E9QC46	127	24.0763	S	2	4268;4310;773;887	___1	0.743258	0.000397862	107.39	70.54	107.39	0.026977	17688000		cast	GAGVKPADPAKDTPQSTTIPSTKLGPAKVDP	DTPQS(0.743)T(0.202)T(0.055)IPSTK	2207	UID2208	1
A0A2R8RI86;A0A0R4ILE0;A0A0R4IPE6;E9QC46;F1QZT8	395;395;419;423;423	A0A2R8RI86;A0A0R4IPE6;E9QC46	E9QC46	423	29.5574	S	3	4268;773;887	___1	0.969208	1.86919e-31	128.38	105.8	84.971	-1.1288	1383700000		cast	KEEDLKKYPPPAKEPSLNTDDAMDILSGDFT	Y(0.001)PPPAKEPS(0.969)LNT(0.03)DDAMDILSGDFTTPASAPVVK	2208	UID2209	1
A0A2R8RI86;A0A0R4ILE0;A0A0R4IPE6;E9QC46;F1QZT8	406;406;430;434;434	A0A2R8RI86;A0A0R4IPE6;E9QC46	E9QC46	434	19.9777	S	3	4268;773;887	___1	0.623733	6.99046e-05	52.453	46.673	40.428	1.7053	1032500		cast	AKEPSLNTDDAMDILSGDFTTPASAPVVKAP	EPS(0.146)LNT(0.146)DDAMDILS(0.624)GDFT(0.07)T(0.013)PAS(0.001)APVVK	2209	UID2210	1
A0A2R8RI86;A0A0R4ILE0;E9QHK0;E9QF35;E9QCS2;A0A0R4IPE6;E9QGE0;E9QFK5;E9QC46;F1QZT8	237;237;237;159;126;261;123;150;265;265	A0A2R8RI86;A0A0R4IPE6;E9QC46	E9QC46	265	20.4037	S	2	4268;773;887	___1	0.829067	2.18206e-11	100.54	85.928	100.54	0.70021	1387200		cast	PKEVPKPISTDDALESLSSTFVSPAQAAPKK	PISTDDALES(0.829)LS(0.129)S(0.02)T(0.02)FVS(0.001)PAQAAPK	2211	UID2212	1
A0A2R8RI86;A0A0R4ILE0;E9QHK0;E9QF35;E9QCS2;A0A0R4IPE6;E9QGE0;E9QFK5;E9QC46;F1QZT8	244;244;244;166;133;268;130;157;272;272	A0A2R8RI86;A0A0R4IPE6;E9QC46	E9QC46	272	25.6991	S	3	4268;773;887	___1	0.985216	2.02229e-17	101.64	89.845	96.626	-1.3633	61585000		cast	ISTDDALESLSSTFVSPAQAAPKKTDVKTET	EVPKPISTDDALES(0.001)LS(0.005)S(0.005)T(0.004)FVS(0.985)PAQAAPK	2214	UID2215	1
A0A2R8RI86;A0A0R4ILE0;E9QHK0;E9QF35;A0A0R4IPE6;E9QBC9;E9QC46;F1QZT8;E9QDV9	28;28;28;28;52;52;56;56;52	A0A2R8RI86;A0A0R4IPE6;E9QC46;E9QDV9	E9QC46	56	22.4199	S	2	4268;4310;773;887	___1	0.831547	7.16755e-05	120.87	77.564	120.87	0.36437	5611200		cast	VSTVKPAQYEKGATQSSTAAATVKSGAGDPA	GATQS(0.832)S(0.143)T(0.025)AAATVK	2215	UID2216	1
A0A2R8RI86;A0A0R4ILE0;E9QHK0;E9QF35;A0A0R4IPE6;E9QBC9;E9QC46;F1QZT8;E9QDV9	29;29;29;29;53;53;57;57;53	A0A2R8RI86;A0A0R4IPE6;E9QC46;E9QDV9	E9QC46	57	23.8716	S	2	4268;4310;773;887	___1	0.765291	0.00057228	90.412	60.207	90.412	0.216	15349000		cast	STVKPAQYEKGATQSSTAAATVKSGAGDPAT	GAT(0.002)QS(0.146)S(0.765)T(0.087)AAATVK	2216	UID2217	1
A0A2R8RI86;A0A0R4ILE0;E9QHK0;A0A0R4IPE6;E9QBC9;E9QC46;F1QZT8;E9QDV9	50;50;50;74;74;78;78;74	A0A2R8RI86;A0A0R4IPE6;E9QC46;E9QDV9	E9QC46	78	23.7327	S	2	4268;4310;773;887	___1	0.957027	4.32505e-11	160.87	128.01	160.87	0.97713	13940000		cast	VKSGAGDPATTQKGSSQVKPQVTDSKSTPAS	GS(0.043)S(0.957)QVKPQVTDSK	2217	UID2218	1
A0A2R8RI86;A0A0R4ILE0;F1R260;A0A0R4IPE6;E9QC46;F1QZT8	700;700;79;724;728;728	A0A2R8RI86;A0A0R4IPE6;E9QC46	E9QC46	728	22.1329	S	3	4268;773;887	___1	0.864539	6.90438e-37	122.08	115.92	65.253	-0.1177	1222500000		cast	AFEEAKKKDAKPKQPSMDDSAALDMLSSDFS	QPS(0.865)MDDS(0.128)AALDMLS(0.004)S(0.004)DFSDVPTVKPTVSDGK	2218	UID2219	1
A0A2R8RI86;A0A0R4ILE0;F1R260;A0A0R4IPE6;E9QC46;F1QZT8	704;704;83;728;732;732	A0A2R8RI86;A0A0R4IPE6;E9QC46	E9QC46	732	24.3672	S	4	4268;773;887	___1	0.67456	6.90438e-37	122.08	115.92	98.625	0.65656	1268900000		cast	AKKKDAKPKQPSMDDSAALDMLSSDFSDVPT	PKQPS(0.325)MDDS(0.675)AALDMLSSDFSDVPTVKPTVSDGK	2219	UID2220	1
A0A2R8RI86;A0A0R4ILE0;F1R260;A0A0R4IPE6;E9QC46;F1QZT8	786;797;176;821;814;825	A0A2R8RI86;A0A0R4IPE6;E9QC46	E9QC46	814	23.7502	S	3	4268;773;887	___1	0.770959	9.98218e-28	117.6	102.84	117.6	-0.65182	14110000		cast	AVEDSSATDLLSSKPSSDVVPSASTKAGKR_	QAVEDSSAT(0.001)DLLS(0.009)S(0.053)KPS(0.771)S(0.165)DVVPSASTK	2220	UID2221	1
A0A2R8RI86;A0A0R4ILE0;F1R260;A0A0R4IPE6;E9QC46;F1QZT8	794;805;184;829;822;833	A0A2R8RI86;A0A0R4IPE6;E9QC46	E9QC46	822	23.2309	S	2	4268;773;887	___1	0.690047	8.12446e-22	186.16	158.73	186.16	-1.1248	9844700		cast	DLLSSKPSSDVVPSASTKAGKR_________	PSSDVVPS(0.155)AS(0.69)T(0.155)K	2221	UID2222	1
A0A2R8RI86;A0A0R4ILE0;F1R260;A0A0R4IPE6;E9QC46;F1QZT8	782;793;172;817;810;821	A0A2R8RI86;A0A0R4IPE6;E9QC46	E9QC46	810	22.987	S	2	4268;773;887	___1	0.748027	6.93694e-75	226.06	203.99	226.06	1.7869	8313500		cast	AKKQAVEDSSATDLLSSKPSSDVVPSASTKA;PKKQAVEDSSATDLLSSKPSSDVVPSASTKA	QAVEDSSATDLLS(0.748)S(0.252)K	2224	UID2225	1
A0A2R8RI86;A0A0R4ILE0;E9QHK0;A0A0R4IPE6;E9QGE0;E9QFK5;E9QC46;F1QZT8	287;287;287;311;173;200;315;315	A0A2R8RI86;A0A0R4IPE6;E9QC46	E9QC46	315	22.5041	S	2	4268;773;887	___1	0.817263	0.00747048	64.827	43.455	52.576	0.42731	5948500		cast	NFAPPPPSQQKQPASSQAAAVTKSPAPPADK	QPAS(0.183)S(0.817)QAAAVTK	2225	UID2226	1
A0A2R8RI86;A0A0R4ILE0;E9QHK0;A0A0R4IPE6;E9QGE0;E9QFK5;E9QC46;F1QZT8	279;279;279;303;165;192;307;307	A0A2R8RI86;A0A0R4IPE6;E9QC46	E9QC46	307	23.6866	S	2	4268;773;887	___1	0.999958	0.000142845	111.43	87.158	111.43	-0.61649	13501000		cast	DVKSAGTTNFAPPPPSQQKQPASSQAAAVTK	SAGTTNFAPPPPS(1)QQK	2226	UID2227	1
A0A2R8RI86;A0A0R4ILE0;E9QHK0;E9QF35;E9QCS2;E9QGB1	2;2;2;2;2;2	A0A2R8RI86	A0A2R8RI86	2	21.7459	S	2	773	___1	0.999983	0.000148733	109.35	91.084	109.35	-1.0061	3517000		cast	______________MSQQVTPTTTSQVSTVK	S(1)QQVTPTTTSQVSTVK	2227	UID2228	1
A0A2R8RI86;A0A0R4ILE0;A0A0R4IPE6;E9QC46;F1QZT8	601;601;625;629;629	A0A2R8RI86;A0A0R4IPE6;E9QC46	E9QC46	629	22.3093	S	3	4268;773;887	___1	0.70691	1.14123e-22	97.55	85.958	97.55	0.29924	5197300		cast	DSALDALAGDFVASSSASSVHSAVSGPPRSD	SSDSALDALAGDFVAS(0.013)S(0.197)S(0.707)AS(0.064)S(0.018)VHS(0.001)AVSGPPR	2230	UID2231	1
A0A2R8RI86;A0A0R4ILE0;F1R260;A0A0R4IPE6;E9QC46;F1QZT8	663;663;42;687;691;691	A0A2R8RI86;A0A0R4IPE6;E9QC46	E9QC46	691	20.9686	S	2	4268;773;887	___1	1	0.0276182	92.239	25.319	92.239	-1.2001	2052000		cast	PKTVVKEKTVIEERVSKPGERDDSLPPDQRF	TVIEERVS(1)K	2234	UID2235	1
A0A2R8RI86;A0A0R4ILE0;E9QHK0;E9QF35;E9QCS2;E9QGB1;A0A0R4IPE6;E9QBC9;E9QGE0;E9QFK5;E9QC46;F1QZT8	146;146;146;68;35;35;170;170;59;59;174;174	A0A2R8RI86;A0A0R4IPE6;E9QC46	E9QC46	174	21.0338	S	2	4268;773;887	___1	1	3.14046e-20	121.21	109.51	121.21	1.3862	2146800		cast	AQKVQVEVGPSAAKVSADADDPFDALSGTLP	VS(1)ADADDPFDALSGTLPSSQPLAPK	2235	UID2236	1
A0A2R8RI86;A0A0R4ILE0;E9QHK0;E9QF35;E9QCS2;E9QGB1;A0A0R4IPE6;E9QBC9;E9QGE0;E9QFK5;E9QC46;F1QZT8	157;157;157;79;46;46;181;181;70;70;185;185	A0A2R8RI86;A0A0R4IPE6;E9QC46	E9QC46	185	19.7325	S	2	4268;773;887	___1	0.705509	0.00313305	40.756	34.175	40.756	0.68478	871120		cast	AAKVSADADDPFDALSGTLPSSQPLAPKVHY	VS(0.056)ADADDPFDALS(0.706)GT(0.22)LPS(0.009)S(0.009)QPLAPK	2236	UID2237	1
A0A0R4ILG6;A0A2R9YJN1	60;60	A0A0R4ILG6	A0A0R4ILG6	60	20.6835	S	3	775	___1	0.991679	0.00800845	41.412	17.932	41.412	0.53118	1684000			PDQLCCPECRAAVPGSVEELPTNPLLHRLLE	AAVPGS(0.992)VEELPT(0.008)NPLLHR	2243	UID2244	1
A0A0R4ILG6;A0A2R9YJN1	200;200	A0A0R4ILG6	A0A0R4ILG6	200	20.5489	S	2	775	___1	1	0.0127902	66.387	55.174	66.387	1.2515	1534000			RALYDFNANNLDPEGSKECLTFFKGDSITLL	ALYDFNANNLDPEGS(1)K	2244	UID2245
A0A0R4ILH1;A0A0R4IM96	504;796	A0A0R4ILH1	A0A0R4ILH1	504	23.078	S	3	776	___1	0.5	1.11091e-06	89.668	70.775	76.027	-0.34473	8854600			QRQVRDLMERGVQDVSSLGQEEVLVQQAEHR	GVQDVS(0.5)S(0.5)LGQEEVLVQQAEHR	2245	UID2246	1
A0A0R4ILH1;A0A0R4IM96	505;797	A0A0R4ILH1	A0A0R4ILH1	505	23.078	S	3	776	___1	0.5	1.11091e-06	89.668	70.775	76.027	-0.34473	8854600			RQVRDLMERGVQDVSSLGQEEVLVQQAEHRL	GVQDVS(0.5)S(0.5)LGQEEVLVQQAEHR	2246	UID2247	1
A0A0R4ILH1;A0A0R4IM96	805;1097	A0A0R4ILH1	A0A0R4ILH1	805	21.5751	S	2	776	___1	0.99999	0.00256674	69.716	56.624	69.716	-0.033763	3124300			KKRFDQRKLKYERLVSIPLDLSPESLKDPVK	LVS(1)IPLDLSPESLK	2247	UID2248	1
A0A0R4ILH1;A0A0R4IM96	181;462	A0A0R4ILH1	A0A0R4ILH1	181	21.0958	S	2	776	___1	0.843517	0.000146592	85.988	55.504	85.988	1.4171	3967300			AKLREKRKSGLLTSLSLSMSDLSKSCENLST	SGLLT(0.001)S(0.084)LS(0.844)LS(0.066)MS(0.005)DLSK	2249	UID2250	1;2
A0A0R4ILH1;A0A0R4IM96	183;464	A0A0R4ILH1	A0A0R4ILH1	183	20.7862	S	2	776	___1	0.744576	0.00318807	52.172	33.344	52.172	0.50604	1808300			LREKRKSGLLTSLSLSMSDLSKSCENLSTVM	SGLLT(0.005)S(0.016)LS(0.114)LS(0.745)MS(0.114)DLS(0.008)K	2250	UID2251	1
A0A0R4ILH1;A0A0R4IM96	654;946	A0A0R4ILH1	A0A0R4ILH1	654	24.3003	S	2	776	___1	0.999454	9.97246e-05	117.23	71.317	117.23	0.63586	38779000			VARLQRRHSAYRRSLSLEPDAHAPRRRSQST	S(0.001)LS(0.999)LEPDAHAPR	2251	UID2252	1
A0A0R4ILH1;A0A0R4IM96	675;967	A0A0R4ILH1	A0A0R4ILH1	675	21.0679	S	3	776	___1	0.5	0.0089421	57.019	41.48	57.019	-1.0422	2198200			HAPRRRSQSTHSTFRSTPVHDLEQDRMEREI	S(0.5)T(0.5)PVHDLEQDR	2252	UID2253	1
A0A0R4ISH4;A0A0R4ILH4;F1Q9I7	190;190;325	A0A0R4ISH4;F1Q9I7	F1Q9I7	325	22.7062	S	2	4618;777	___1	1	0.00229397	97.273	56.031	97.273	-1.2163	6843200		snx1a	LPMFANKTFTVRRRFSDFLGLYEKMSAKNSL;LSMFRSKTFTVRRRFSDFLGLYEKLSEKHSQ	RFS(1)DFLGLYEK	2253	UID2254	1
A0A0R4ISH4;A0A0R4ILH4	29;29	A0A0R4ISH4	A0A0R4ISH4	29	23.7561	S	2	777	___1	1	6.11969e-11	135.6	116.47	135.6	-0.46884	14168000			DNEDLEAEIDARVLDSDEEDEGEDIFTGARS	VLDS(1)DEEDEGEDIFTGAR	2256	UID2257	1
A0A0R4ILJ1;A0A0J9YJ46	12;12	A0A0R4ILJ1	A0A0R4ILJ1	12	24.6628	S	2	779	___1	0.804081	0.00113378	116.77	52.726	67.726	0.9286	26560000			____MNKMENKALESSFEEKLTLSDKVLTSP	ALES(0.196)S(0.804)FEEK	2259	UID2260	1
A0A0R4ILJ1;A0A0R4ILU5	288;276	A0A0R4ILJ1	A0A0R4ILJ1	288	25.2241	S	2	779	___1	0.998377	3.09254e-06	157.77	102.53	157.77	0.097691	39192000			SASTPDITQRQHRRNSTPFEKKKKEKKDKER	RNS(0.998)T(0.002)PFEK	2260	UID2261	1
A0A0R4ILJ1	458	A0A0R4ILJ1	A0A0R4ILJ1	458	25.7813	S	2	779	___1	0.999936	3.41287e-35	153.83	126.99	149.96	-2.7476	149660000			TPEVVNAASTSSRSLSPEPNTAISKPTAGTT	SLS(1)PEPNTAISK	2261	UID2262	1
A0A0R4ILJ1;A0A0R4ILU5	275;263	A0A0R4ILJ1	A0A0R4ILJ1	275	23.8243	S	2	779	___1	0.89456	1.85252e-05	148.28	118.62	148.28	0.26238	14854000			HHPHQHSAERWRVSASTPDITQRQHRRNSTP	VSAS(0.895)T(0.105)PDITQR	2264	UID2265	1
A0A0R4IMZ9;A0A0R4ILK3	281;281	A0A0R4IMZ9	A0A0R4IMZ9	281	20.136	S	2	780	___1	1	0.00142165	87.363	56.799	87.363	-0.31316	1152200			EDSNAHFDLKKSNRRSLGDVVNGALNRLKAS	S(1)LGDVVNGALNR	2265	UID2266	1
A0A0R4IWF1;A0A0R4ILM7;E7FEB0;A0A2R8RV73;A0A2R8QDN1	92;92;106;107;107	A0A0R4IWF1	A0A0R4IWF1	92	22.6041	S	3	781	___1	0.903219	7.35968e-06	118.37	98.699	118.37	0.71251	6375400		dip2bb	RRPHRSGGTRDDRYRSDIHTEAVQAALAKHK	Y(0.096)RS(0.903)DIHT(0.001)EAVQAALAK	2268	UID2269	1
A0A0R4ILN1	496	A0A0R4ILN1	A0A0R4ILN1	496	24.56	S	2	782	___1	1	0.000122816	141.02	45.517	83.948	-0.072736	24734000			GQDEDEEEEEKALNLSGQKKPTLVVQPTVQE	ALNLS(1)GQK	2269	UID2270	1
A0A0R4ILN1	458	A0A0R4ILN1	A0A0R4ILN1	458	23.1533	S	2	782	___1	0.941569	1.34545e-13	140.75	125.55	140.75	0.25119	9329200			PAPPGFPPIPGQKATSPEQGLAAVLETANKL	AT(0.058)S(0.942)PEQGLAAVLETANK	2270	UID2271	1
A0A0R4ILN1	527	A0A0R4ILN1	A0A0R4ILN1	527	22.4669	S	3	782	___1	1	8.30755e-178	273.46	243.26	118.9	0.81548	303770000			PKQRTPSPDRTSKRGSLPDAAQQQLEFLEGR	RGS(1)LPDAAQQQLEFLEGR	2271	UID2272	1
A0A0R4ILR6	858	A0A0R4ILR6	A0A0R4ILR6	858	23.0126	S	2	783	___1	0.999675	0.0293661	58.596	23.491	55.353	3.4978	8462300			HGSRSKKNRMVLRQGSFGLSSKTDFLSPSPD	QGS(1)FGLSSK	2276	UID2277	1
A0A0R4ILU1;Q1LXK2;A0A2R8RZZ7;A0A2R8QP98	359;344;351;376	A0A0R4ILU1	A0A0R4ILU1	359	26.4139	S	2	785	___1	0.999976	1.8416e-16	150.12	119.51	150.12	1.0111	89405000		fam65a	NKAPTVNKRFSTYNQSPPDTPSLREQAFYNM	FSTYNQS(1)PPDTPSLR	2277	UID2278	1
A0A0R4ILU1;Q1LXK2;A0A2R8RZZ7;A0A2R8QP98	489;474;481;506	A0A0R4ILU1	A0A0R4ILU1	489	23.0123	S	2	785	___1	0.996878	2.48704e-69	213.94	184.45	213.94	0.22928	23451000		fam65a	KPEVPNGHPRYSRSLSHISEISADGVLTERL	S(0.003)LS(0.997)HISEISADGVLTER	2278	UID2279	1;2
A0A0R4ILU1;Q1LXK2;A0A2R8RZZ7;A0A2R8QP98	492;477;484;509	A0A0R4ILU1	A0A0R4ILU1	492	19.9292	S	2	785	___1	0.989859	0.000296652	96.096	80.33	96.096	-0.39896	16262000		fam65a	VPNGHPRYSRSLSHISEISADGVLTERLAGE	S(0.022)LS(0.978)HIS(0.99)EIS(0.01)ADGVLTER	2279	UID2280	1;2
A0A0R4ILU1;Q1LXK2;A0A2R8RZZ7;A0A2R8QP98	495;480;487;512	A0A0R4ILU1	A0A0R4ILU1	495	20.8029	S	2	785	___1	0.996452	3.3578e-09	132.84	108.8	66.335	0.1106	4885900		fam65a	GHPRYSRSLSHISEISADGVLTERLAGESDE	S(0.056)LS(0.064)HIS(0.88)EIS(0.996)ADGVLT(0.003)ER	2280	UID2281	1;2
A0A0R4ILU1;Q1LXK2;A0A2R8RZZ7;A0A2R8QP98	36;21;33;53	A0A0R4ILU1	A0A0R4ILU1	36	25.6286	S	2	785	___1	0.999998	3.219e-29	190.57	151.88	190.57	0.015841	51877000		fam65a	RPTRRVVGRSITRSQSFAGVNSYDKSYRSLS	SQS(1)FAGVNSYDK	2281	UID2282	1
A0A0R4ILW2;B8JI17;E7FCT1	97;150;150	A0A0R4ILW2	A0A0R4ILW2	97	21.1738	S	2	788	___1	0.5	0.006541	63.128	42.924	63.128	0.23202	2365700		psap	LCVSQQAALAKAQLTSNEIPQVDLNQRVSPF	AQLT(0.5)S(0.5)NEIPQVDLNQR	2283	UID2284	1
F1Q4T0;A0A0R4ILW7;B0R034	1209;1240;1250	F1Q4T0	F1Q4T0	1209	26.5279	S	3	789	___1	0.999988	3.21438e-09	126.8	113.37	126.8	-0.23298	108220000		dock11	SVTQNGLSRRGESRGSMYGDPGTPDINELHR	GS(1)MYGDPGTPDINELHR	2284	UID2285	1;2
F1Q4T0;A0A0R4ILW7;B0R034	1227;1258;1268	F1Q4T0	F1Q4T0	1227	21.5866	S	2	789	___1	0.499993	0.00348278	67.153	42.299	67.153	0.75475	3149300		dock11	GDPGTPDINELHRRGSTMSTVPAAGRLGQYE	GS(0.5)T(0.5)MSTVPAAGR	2285	UID2286	1
F1Q4T0;A0A0R4ILW7;B0R034;A0A2R8Q6D5	23;23;23;28	F1Q4T0;A0A2R8Q6D5	A0A2R8Q6D5	28	25.0331	S	2	1816;789	___1	0.998365	2.93778e-27	173.98	127.5	64.191	0.14552	35639000		dock11	TKRLSKPGTAAELRQSVSEAVRTSIAVEQPK;TRGLSKPGTAAELRQSVSEAVRGSVLVLKPR	QS(0.998)VS(0.002)EAVR	2291	UID2292	1
F1Q4T0;A0A0R4ILW7;B0R034;A0A2R8Q6D5	25;25;25;30	F1Q4T0;A0A2R8Q6D5	A0A2R8Q6D5	30	20.6865	S	3	1816;789	___1	0.547393	0.00228074	54.368	35.293	54.368	2.3431	1687500		dock11	GLSKPGTAAELRQSVSEAVRGSVLVLKPRVV;RLSKPGTAAELRQSVSEAVRTSIAVEQPKII	PGT(0.009)AAELRQS(0.443)VS(0.547)EAVR	2292	UID2293	1
A0A0R4ILY5;A0A286YAJ9	38;51	A0A0R4ILY5	A0A0R4ILY5	38	19.7957	S	2	790	___1	0.855544	0.0237213	48.44	23.003	48.44	1.1912	910130			LDSTLPGISREVLSVSMEPKYQCQQCKDILR	EVLS(0.144)VS(0.856)MEPK	2293	UID2294	1
A0A2R8Q6Y9;A0A0R4ILZ0	11;11	A0A2R8Q6Y9	A0A2R8Q6Y9	11	24.0142	S	2	792	___1	1	0.000362451	118.9	92.521	118.9	-0.14625	16943000			_____MSLLNDSEKMSDPEPSAIKEEETEKP	MS(1)DPEPSAIK	2294	UID2295	1
A0A0R4IM01;A0A2R8Q3Z2	590;575	A0A0R4IM01	A0A0R4IM01	590	20.7521	S	2	793	___1	0.86703	0.000636803	85.469	69.215	85.469	-2.6038	1766100			MSQRDDRAIDDGKEESDSALEGDTRAGSEKD	AIDDGKEES(0.867)DS(0.133)ALEGDTR	2295	UID2296	1
A0A0R4IM01;A0A2R8Q3Z2;E9QCG9	244;229;244	A0A0R4IM01	A0A0R4IM01	244	23.6673	S	2	793	___1	0.99897	3.68723e-20	160.48	142.62	160.48	0.15048	13322000		zbtb46	WPADYRSVQVKEEQVSPSNLQDGAGRGVQGT	EEQVS(0.999)PS(0.001)NLQDGAGR	2296	UID2297	1
A0A0R4IM03	173	A0A0R4IM03	A0A0R4IM03	173	22.4315	S	3	794	___1	1	0.000264987	69.088	60.296	69.088	0.77517	5656500			DTQKKEQEQVIQPEESAALLPHKLSKKMKMV	EQEQVIQPEES(1)AALLPHK	2297	UID2298	1
A0A0R4IM03	182	A0A0R4IM03	A0A0R4IM03	182	25.0865	S	3	794	___1	1	1.45342e-07	100.95	93.143	100.95	-1.2928	44325000			VIQPEESAALLPHKLSKKMKMVVCHVTLLDG	EQEQVIQPEESAALLPHKLS(1)K	2298	UID2299	1
A0A0R4IM03;E7F9M7;F1Q8U6;Q68EI5	476;299;374;384	A0A0R4IM03;E7F9M7;Q68EI5	A0A0R4IM03	476	23.895	S	2	3987;6639;794	___1	0.999491	0.0290419	68.224	25.625	68.224	0.15982	15600000		LOC101884882;epb41l3b;epb41l3a	LVLPETPPKKFLTLGSKFRYSGRTQAQTRRA;TSPEQPTKSKFLTLGSKFRYSGRTQAQARQA	FLT(0.001)LGS(0.999)K	2299	UID2300	1
A0A0R4IM03	109	A0A0R4IM03	A0A0R4IM03	109	22.4805	S	3	794	___1	1	4.34557e-21	149.53	119.46	131.82	0.89039	65954000			IEEKSVKEEDEEEKKSGDQPDGGAAERTEEV	S(1)GDQPDGGAAERTEEVEVK	2300	UID2301	1
A0A0R4IM03	86	A0A0R4IM03	A0A0R4IM03	86	25.8146	S	2	794	___1	0.999953	0	348.73	290.61	348.73	-0.18722	138710000			WLKRQKSQSQEKPAESPTPHTEPIEEKSVKE	PAES(1)PTPHTEPIEEK	2301	UID2302	1
A0A0R4IM03	79	A0A0R4IM03	A0A0R4IM03	79	26.2342	S	2	794	___1	0.646785	5.53084e-104	222.47	171.93	155.88	0.53412	80742000			ISRFLPPWLKRQKSQSQEKPAESPTPHTEPI	S(0.353)QS(0.647)QEKPAESPTPHTEPIEEK	2302	UID2303	1
A0A0R4IM10	422	A0A0R4IM10	A0A0R4IM10	422	23.0736	S	2	795	___1	0.998466	3.31402e-18	149.69	110.89	149.69	1.7156	8827600			ALGRPATLWPDGDAHSPPGS___________	PATLWPDGDAHS(0.998)PPGS(0.002)	2304	UID2305	1
A0A0R4IM13	46	A0A0R4IM13	A0A0R4IM13	46	24.3011	S	3	796	___1	0.964645	1.18881e-51	205.27	170.55	102.45	0.32859	33190000			EDEEKHHVKREEETQSEAEDSFSVERTAVKP	REEET(0.035)QS(0.965)EAEDSFSVER	2305	UID2306	1
A0A0R4IM18;F1R6P1	222;222	A0A0R4IM18	A0A0R4IM18	222	22.4693	S	2	797	___1	1	1.30525e-13	140.93	119.93	140.93	-2.5817	5806700		mier1a	PEEKVVEFLTEASKRSGDEAGVDAIPEGSHI	S(1)GDEAGVDAIPEGSHIK	2306	UID2307	1
A0A0R4IM33;Q66I22	304;286	A0A0R4IM33	A0A0R4IM33	304	23.1275	S	2	799	___1	0.98069	1.19492e-11	155.06	97.262	130.15	0.94964	31334000	Serrate RNA effector molecule homolog	srrt	ILEQPSEEEEERERLSSGGTPSEPSKRDEPK	LS(0.981)S(0.019)GGTPSEPSK	2307	UID2308	1
A0A0R4IM33;Q66I22	305;287	A0A0R4IM33	A0A0R4IM33	305	24.3145	S	2	799	___1	0.99898	1.10239e-05	125.54	98.06	89.301	-0.4561	20864000	Serrate RNA effector molecule homolog	srrt	LEQPSEEEEERERLSSGGTPSEPSKRDEPKP	LSS(0.999)GGT(0.001)PSEPSK	2308	UID2309	1
A0A0R4IM33;Q66I22	310;292	A0A0R4IM33	A0A0R4IM33	310	24.6659	S	4	799	___1	0.644118	4.86834e-06	68.444	42.022	68.444	0.10219	26618000	Serrate RNA effector molecule homolog	srrt	EEEEERERLSSGGTPSEPSKRDEPKPADTEN	ILEQPS(0.07)EEEEERERLS(0.07)S(0.085)GGT(0.104)PS(0.644)EPS(0.027)K	2309	UID2310	1
A0A0R4IM33;Q66I22	294;276	A0A0R4IM33	A0A0R4IM33	294	25.377	S	3	799	___1	1	1.81701e-33	194.59	165.27	53.828	0.43653	224620000	Serrate RNA effector molecule homolog	srrt	MEGGAENDLRILEQPSEEEEERERLSSGGTP	ILEQPS(1)EEEEERER	2310	UID2311	1
A0A0R4IM47;B3DI91;F1QBI5	428;408;409	A0A0R4IM47;F1QBI5	F1QBI5	409	20.5738	S	2	4692;800	___1	0.987977	0.0179478	45.915	35.086	45.915	-0.77763	1560700		asap1a	NSKEEALNMAFRGEQSAGDDSLEDLTKAIIE	GEQS(0.988)AGDDS(0.012)LEDLTK	2311	UID2312	1
A0A0R4IM47;B3DI91;F1QBI5	859;839;894	A0A0R4IM47;F1QBI5	F1QBI5	894	23.0916	S	2	4692;800	___1	1	0.000837864	100.93	77.889	100.93	-1.5342	32985000		asap1a	PQKVALRKIDTIHLPSVDKSGPDVLQKPPQA	IDTIHLPS(1)VDK	2312	UID2313	1
A0A0R4IM47;B3DI91;F1QBI5	717;697;698	A0A0R4IM47;F1QBI5	F1QBI5	698	24.4185	S	2	4692;800	___1	1	3.97638e-10	133.71	104.91	133.71	0.2811	28654000		asap1a	HVEYEWNLRLEEIDESDDDLDDKPSPVKKER	LEEIDES(1)DDDLDDKPSPVK	2313	UID2314	1
A0A0R4IM47	10	A0A0R4IM47	A0A0R4IM47	10	22.5806	S	2	800	___1	0.967013	0.0296817	67.494	21.612	67.494	-0.056584	6272600			______MRSSSSRLSSFSSRDSLWSRMPDQI	LS(0.002)S(0.967)FS(0.015)S(0.015)R	2314	UID2315	1
A0A0R4IWW9;F1QH77;A0A0R4IM69	523;585;523	A0A0R4IWW9	A0A0R4IWW9	523	23.1369	S	2	802	___1	0.990816	0.000164399	123.63	85.323	123.63	-1.536	9223700		LOC100003272	SSEDAVHYRTLERSKSRDSLPAYNDLKSCSP	S(0.991)RDS(0.009)LPAYNDLK	2315	UID2316	1
A0A0R4IM77	28	A0A0R4IM77	A0A0R4IM77	28	22.6092	S	3	803	___1	1	0.000248411	75.548	63.166	75.548	0.68483	6398100			KHFSKKKSKKNADPGSDDHLNQIPHRLREIM	NADPGS(1)DDHLNQIPHR	2316	UID2317	1
F6PF93;A0A0R4IMF6;F1QAA4	348;353;353	F6PF93	F6PF93	348	21.8128	S	2	811	___1	1	0.0178899	67.207	51.986	67.207	-0.20227	3684000		eif4ba	EEPSRGPSASSGRAASIFGGAKPVDTAAKER	AAS(1)IFGGAK	2317	UID2318	1
F6PF93;A0A0R4IMF6;F1QAA4;F1R518	452;457;457;92	F6PF93	F6PF93	452	22.5672	S	4	811	___1	0.515625	0.000343727	50.843	32.979	49.453	2.5374	6214500		eif4ba	NEVFSSRDEELSSHGSQSPASKQEALPLKVV	SVENEVFS(0.003)S(0.003)RDEELS(0.003)S(0.003)HGS(0.516)QS(0.459)PAS(0.012)K	2318	UID2319	1
F6PF93;A0A0R4IMF6;F1QAA4;F1R518	454;459;459;94	F6PF93	F6PF93	454	27.8687	S	2	811	___1	0.999999	0	391.74	330.31	391.74	0.47278	403820000		eif4ba	VFSSRDEELSSHGSQSPASKQEALPLKVVPA	DEELSSHGSQS(1)PASK	2319	UID2320	1
F6PF93;A0A0R4IMF6;F1QAA4;F1R518	431;436;436;71	F6PF93	F6PF93	431	23.8283	S	3	811	___1	0.8993	1.0504e-44	207.39	175.12	207.39	-0.3705	14895000		eif4ba	SQTGNPPSRGQRRRESERSVENEVFSSRDEE	ES(0.899)ERS(0.101)VENEVFSSR	2320	UID2321	1
F6PF93;A0A0R4IMF6;F1QAA4;F1R518	434;439;439;74	F6PF93	F6PF93	434	23.6024	S	2	811	___1	1	8.12648e-175	284.86	229.54	199.19	-0.076921	367690000		eif4ba	GNPPSRGQRRRESERSVENEVFSSRDEELSS	S(1)VENEVFSSR	2321	UID2322	1
F6PF93;A0A0R4IMF6;F1R518	585;590;225	F6PF93	F6PF93	585	25.8947	S	2	811	___1	0.999995	2.53916e-57	226.53	177.06	226.53	0.094079	62386000		eif4ba	DLRPAPEPKKFEESPSPKFSSASKYAALLMD	KFEESPS(1)PK	2322	UID2323	1
F6PF93;A0A0R4IMF6;F1QAA4;F1R518;F1QRZ3	497;502;502;137;35	F6PF93	F6PF93	497	25.9412	S	2	811	___1	0.9992	2.90344e-06	138.89	108.56	138.89	0.57682	70851000		eif4ba	AMSAGSTESDSKPAVSPSSAAPPRSLPGSGD	PAVS(0.999)PSS(0.001)AAPPR	2323	UID2324	1
F6PF93;A0A0R4IMF6;F1QAA4	206;211;211	F6PF93	F6PF93	206	23.6126	S	3	811	___1	1	0.000786781	83.776	67.47	83.776	1.3888	12826000		eif4ba	MGPDKTDSDWRARPKSEADDGPRRDDAFAER	S(1)EADDGPRRDDAFAER	2324	UID2325	1
F6PF93;A0A0R4IMF6;F1QAA4;F1R518;F1QRZ3	506;511;511;146;44	F6PF93	F6PF93	506	22.816	S	2	811	___1	0.999813	0.00701576	75.378	53.247	75.378	0.19264	7384000		eif4ba	DSKPAVSPSSAAPPRSLPGSGDVPQRNKDEN	S(1)LPGSGDVPQR	2325	UID2326	1
F6PF93;A0A0R4IMF6;F1QAA4	88;93;93	F6PF93	F6PF93	88	20.2413	S	2	811	___1	0.993926	0.000401592	68.82	62.553	68.82	0.031224	1239500		eif4ba	RAAREPNVDRSRLPRSPPYTAFLGNLPYDVT	S(0.994)PPYT(0.006)AFLGNLPYDVTEDSIK	2326	UID2327	1
A0A0R4IMF8;Q6NYR4;A0A2R8Q860;A0A2R8QEN9;Q90473;F1R9V3;Q6PGX4	221;221;226;230;221;221;221	A0A0R4IMF8;F1R9V3;Q6PGX4	A0A0R4IMF8	221	22.5747	S	2	5700;7029;812	___1	0.499983	8.77541e-09	132.65	112.91	132.65	-0.27526	6246800	Heat shock cognate 71 kDa protein	hspa8;si:dkey-4p15.3;hsc70	DVSILTIEDGIFEVKSTAGDTHLGGEDFDNR	S(0.5)T(0.5)AGDTHLGGEDFDNR	2327	UID2328	1
A0A0R4IMF8;Q6NYR4;A0A2R8Q860;A0A2R8QEN9;Q1LY29;Q6PGX4	140;140;145;149;140;140	A0A0R4IMF8;Q6PGX4	A0A0R4IMF8	140	22.2629	S	2	7029;812	___1	0.835706	2.72249e-78	209.89	176.98	95.197	-0.66818	5032600		hspa8;hsc70	TKMKEIAEAYLGKTVSNAVITVPAYFNDSQR;TKMKEISEAYLGKTVSNAVITVPAYFNDSQR	T(0.164)VS(0.836)NAVITVPAYFNDSQR	2328	UID2329	1
A0A0R4IMF8;Q6NYR4;A0A2R8Q860;A0A2R8QEN9;Q1LY29;Q6PGX4	153;153;158;162;153;153	A0A0R4IMF8;Q6PGX4	A0A0R4IMF8	153	19.4478	S	2	7029;812	___1	0.973025	0.000638856	68.173	50.364	68.173	2.2421	715090		hspa8;hsc70	TVSNAVITVPAYFNDSQRQATKDAGTIAGLN;TVSNAVITVPAYFNDSQRQATKDAGTISGLN	T(0.001)VS(0.019)NAVIT(0.007)VPAYFNDS(0.973)QR	2329	UID2330	1
A0A0R4IMF9;Q5RKN4;A0A0R4IRW6;A0A0R4IXQ1	132;132;132;132	A0A0R4IMF9;A0A0R4IRW6	A0A0R4IRW6	132	24.9657	S	2	813;972	___1	0.709446	8.11627e-82	220.59	186.14	220.59	-0.0076169	130750000	Putative oxidoreductase GLYR1	glyr1	MKIIEEDDEDAFKGGSSDKEQTDSDPEPSSV;MKIIEEDDEDAFKGGSSDKPASSMEPITKRL	IIEEDDEDAFKGGS(0.709)S(0.291)DK	2330	UID2331	1
A0A0R4IMF9;Q5RKN4;A0A0R4IRW6;A0A0R4IXQ1	133;133;133;133	A0A0R4IMF9;A0A0R4IRW6	A0A0R4IRW6	133	22.6828	S	2	813;972	___1	0.558856	1.6831e-46	188.39	161.86	188.39	0.42212	35467000	Putative oxidoreductase GLYR1	glyr1	KIIEEDDEDAFKGGSSDKEQTDSDPEPSSVQ;KIIEEDDEDAFKGGSSDKPASSMEPITKRLK	IIEEDDEDAFKGGS(0.441)S(0.559)DK	2331	UID2332	1
A0A0R4IMH2;F1QM22;A0A2R8QM15;Q1L999;A0A2R8QDA8;F1QBD6;F1QR03;F1QSG4;A0A2R8Q3W2;F1Q5E8;E7FAS0;X1WGH7;E7FH06;F1Q9F2;A0A0R4IIZ3	61;66;74;102;74;81;83;39;58;58;135;69;94;127;124	A0A0R4IMH2;F1QSG4;E7FAS0;X1WGH7	X1WGH7	69	23.9781	S	2	1746;4026;4241;814	___1	1	0.0277052	105.2	62.072	105.2	0.063302	16524000		pde4cb;pde4ca;pde4d;pde4a;pde4ba;pde4bb	GLILQANFVHSQRRESFLYRSDSDYDLSPKS;GLVLHPSFPQSQRRESFLYRSDSDYDMSPKT;LVLHTNFPGHNQRRESFLYRSDSDYDLSPKS;PSSGLVLQANSQRRESFLYRSDSDFDLSPKT	RES(1)FLYR	2332	UID2333	1
A0A0R4IMH2;F1QM22;A0A2R8QM15;Q1L999;A0A2R8QDA8;F1QBD6;F1QR03	68;73;81;109;81;88;90	A0A0R4IMH2	A0A0R4IMH2	68	25.4471	S	2	814	___1	0.999996	4.49099e-18	179.46	143.81	179.46	0.86458	45744000		pde4cb;pde4ca	QANSQRRESFLYRSDSDFDLSPKTMSRNSST	SDS(1)DFDLSPK	2333	UID2334	1
A0A0R4IMH2;F1QM22;A0A2R8QM15;Q1L999;A0A2R8QDA8;F1QBD6;F1QR03	73;78;86;114;86;93;95	A0A0R4IMH2	A0A0R4IMH2	73	24.1744	S	2	814	___1	1	0.000645407	115.57	94.179	115.57	-0.096799	18933000		pde4cb;pde4ca	RRESFLYRSDSDFDLSPKTMSRNSSTASELH	SDSDFDLS(1)PK	2334	UID2335	1
A0A0R4IMH2;F1QM22;A0A2R8QM15;Q1L999;A0A2R8QDA8	40;45;53;81;53	A0A0R4IMH2	A0A0R4IMH2	40	21.4473	S	2	814	___1	0.499988	1.90396e-10	129.62	109.23	129.62	0.60786	6443100		pde4cb	SCIGFDVENGLSMGRSSLDPSPSSGLVLQAN	S(0.5)S(0.5)LDPSPSSGLVLQANSQR	2335	UID2336	1;2
A0A0R4IMH2;F1QM22;A0A2R8QM15;Q1L999;A0A2R8QDA8	41;46;54;82;54	A0A0R4IMH2	A0A0R4IMH2	41	21.4473	S	2	814	___1	0.639862	1.90396e-10	129.62	109.23	108.49	-1.2063	6443100		pde4cb	CIGFDVENGLSMGRSSLDPSPSSGLVLQANS	S(0.576)S(0.64)LDPS(0.652)PS(0.115)S(0.018)GLVLQANSQR	2336	UID2337	1;2
A0A0R4IMH2;F1QM22;A0A2R8QM15;Q1L999;A0A2R8QDA8	45;50;58;86;58	A0A0R4IMH2	A0A0R4IMH2	45	22.5948	S	2	814	___1	0.973341	1.13196e-05	108.49	85.263	99.941	0.44802	9918000		pde4cb	DVENGLSMGRSSLDPSPSSGLVLQANSQRRE	S(0.01)S(0.01)LDPS(0.973)PS(0.006)S(0.001)GLVLQANSQR	2337	UID2338	1;2
[truncated: 18,726 more rows]
