# Supplementary material for: Phosphoproteomics of aged insulin-resistant bone identifies P70S6K phosphorylation of AFF4 as a gene-specific transcriptional regulator
Source: Nat Commun. 2025 Dec 31;17:1347. doi: 10.1038/s41467-025-68106-4 (PMC12873371; doi:10.1038/s41467-025-68106-4)
Supplement: Supplementary file 3 — Supplementary Data 1-13 [file 41467_2025_68106_MOESM3_ESM.zip › Supplementary Data 4.xlsx]

## Sheet: Full Stats
					Body length (from head to caudal fin base)									Bone mineralisation (axial skeleton)									Skeleton length (axial skeleton)
Sample Type	Gene symbol	Gene name	Phenotype	Analysis Direction	Pval summary	p-value	-log10pval	Mean (Scramble)	Mean (Mutant)	Mean Diff	Std. Error of difference	n(SCR)	n(mutant)	Pval sum	p-value	-log10pval	Mean (Scramble)	Mean (Mutant)	Mean Diff	Std. Error of difference	n(SCR)	n(mutant)	Pval sum	p-value	-log10pval	Mean (Scramble)	Mean (Mutant)	Mean Diff	Std. Error of difference	n(SCR)	n(mutant)
Positive control	akt2	akt serine/threonine kinase 2	reduced body growth	SCR-MUTANT	***	0.0002	3.69897	100.4	95.98	4.469	1.158	46	45	*	0.0114	1.9431	101	89.46	11.51	4.449	46	43	***	0.0006	3.22185	100	84.99	15.01	4.187	41	49
Positive control	insr(double mutant)	insulin receptor	reduced body growth	SCR-MUTANT	***	0.0003	3.52288	100	89.9	10.1	2.677	47	45	**	0.0021	2.67778	100	78.6	21.36	6.733	45	45	**	0.0058	2.23657	100	80.89	19.11	6.769	47	45
Positive control	entpd5(double mutant)	ectonucleoside triphosphate diphosphohydrolase 5	no bone mineralisation	SCR-MUTANT	ns	0.926	0.033389	100	100.2	-0.166	1.79	39	23	****	<0.0001	4	100	72.73	26.49	4.956	38	22	ns	0.9267	0.0330608	100	100.2	-0.1661	1.79	39	23
Candidate	aff4	alf transcription elongation factor 4	delayed bone development	SCR-MUTANT	*	0.0141	1.85078	100	97.37	2.627	1.054	41	75	ns	0.2022	0.694219	100	95.03	4.969	3.875	41	76	ns	0.2774	0.556894	103.2	97.64	5.582	5.114	41	76
Candidate	cx43(Gja1)	gap junction protein alpha 1	embryo lethal	SCR-MUTANT	**	0.0023	2.63827	100	84.12	15.88	4.726	16	14	**	0.0053	2.27572	100	63.93	36.07	11.94	16	14	n/a	n/a	n/a	n/a	n/a	n/a	n/a	n/a	n/a
Candidate	dmap1	dna methyltransferase 1 associated protein 1	none	SCR-MUTANT	ns	0.4306	0.365926	100	97.73	2.274	2.859	24	24	ns	0.5965	0.22439	100	96.04	3.963	7.434	24	24	ns	0.966	0.0150229	100	99.62	0.3758	8.769	24	24
Candidate	ei24	ei24 autophagy associated transmembrane protein	reduced growth/mineralisation	SCR-MUTANT	****	<0.0001	4	100	87.2	12.8	2.231	24	25	****	<0.0001	4	100	68.27	31.73	7.213	24	25	****	<0.0001	4	100	63.89	36.11	7.302	24	25
Candidate	eif2ak3	eukaryotic translation initiation factor 2 alpha kinase 3	none	SCR-MUTANT	ns	0.0561	1.25104	100	92.76	7.241	3.694	24	23	ns	0.2982	0.525492	100	87.6	12.4	11.78	24	23	ns	0.2418	0.616544	100	86.56	13.44	11.33	24	23
Candidate	fcho2	fch and mu domain containing endocytic adaptor 2	embryo lethal	SCR-MUTANT	ns	0.3638	0.439137	100	95.21	4.791	5.143	11	9	ns	0.5801	0.236497	100	90.2	9.804	17.4	11	9	n/a	n/a	n/a	n/a	n/a	n/a	n/a	n/a	n/a
Candidate	ibtk	inhibitor of Bruton tyrosine kinase	none	SCR-MUTANT	ns	0.5264	0.278684	100	101.7	-1.665	2.617	40	42	ns	0.2743	0.561774	100	107.9	-7.947	7.219	40	42	ns	0.4354	0.361112	100	105.5	-5.504	7.021	40	42
Candidate	lrrfip2	lrr binding FLII interacting protein 2	none	SCR-MUTANT	ns	0.5023	0.299037	100	98.45	1.548	2.297	44	41	ns	0.6933	0.159079	100	97.64	2.36	5.963	44	41	ns	0.7213	0.141884	100	97.81	2.189	6.117	44	41
Candidate	map4k5	mitogen-activated protein kinase kinase kinase kinase 5	none	SCR-MUTANT	ns	0.6709	0.173342	100	98.28	1.723	4.025	21	21	ns	0.4854	0.3139	100	92.36	7.637	10.84	21	21	ns	0.4335	0.363011	100	90.77	9.231	11.66	18	21
Candidate	nfic	nuclear factor I C	none	SCR-MUTANT	ns	0.4487	0.348044	100	101.2	-1.208	1.587	40	40	ns	0.8887	0.0512448	100	101	-1.048	7.468	40	40	ns	0.0787	1.10403	100	112.3	-12.32	6.914	40	40
Candidate	phf14	phd finger protein 14	none	SCR-MUTANT	ns	0.0633	1.1986	100	96.65	3.348	± 1.781	46	48	ns	0.0549	1.26043	100	90.29	9.705	± 4.992	46	48	ns	0.384	0.415669	88.14	83.67	4.467	± 5.107	46	48
Candidate	rnps1	rna binding protein with serine rich domain 1	absence of bone	SCR-MUTANT	**	0.006	2.22185	100	96.82	3.182	± 1.129	42	45	****	<0.0001	4	100	79.67	20.33	± 4.931	42	42	****	<0.0001	4	99.98	76.14	23.84	± 5.462	21	20
Candidate	rps6ka5	ribosomal protein S6 kinase A5	none	SCR-MUTANT	*	0.0341	1.46725	100.0	96.66	3.343	± 1.553	44	44	ns	0.1698	0.770062	100	91.58	8.421	± 6.083	44	44	ns	0.2049	0.688458	100	91.09	8.912	± 6.978	44	45
Candidate	satb2	satb homeobox 2	none	SCR-MUTANT	ns	0.5026	0.298778	100	98.46	1.541	2.286	35	35	ns	0.8875	0.0518316	100	98.74	1.259	8.856	35	35	ns	0.6741	0.171276	99.02	96.28	2.737	6.481	36	35
Candidate	stard3nl	stard3 n-terminal like	reduced growth/mineralisation	SCR-MUTANT	**	0.0042	2.37675	100	91.5	8.497	2.818	24	24	*	0.0269	1.57025	100	82.41	17.59	7.693	24	24	ns	0.0741	1.13018	100	85.11	14.89	8.147	24	24
Candidate	trps1	transcriptional repressor GATA binding 1	none	SCR-MUTANT	ns	0.4251	0.371509	100	101.4	-1.418	1.764	27	28	ns	0.796	0.0990869	100	98.73	1.267	± 4.878	27	28	ns	0.5844	0.23329	100	97.68	2.325	± 4.224	27	28
Candidate	zfp36l1a	zinc finger protein 36, C3H type-like 1a	reduced growth/mineralisation	SCR-MUTANT	**	0.0041	2.38722	100	94.89	5.115	1.739	47	48	*	0.0215	1.66756	100	89.18	10.82	4.625	47	48	ns	0.2551	0.59329	100	93.71	6.287	5.491	47	48
Candidate	zfp36l1B	zinc finger protein 36, C3H type-like 1b	none	SCR-MUTANT	ns	0.6947	0.158203	100	100.8	-0.7821	1.981	30	19	ns	0.3177	0.497983	100	105.8	-5.812	5.755	30	19	ns	0.1438	0.842241	96.67	107	-10.33	6.946	30	19
Candidate	zfp36l1(double mutant)	zinc finger protein 36, C3H type-like 1	scoliosis	SCR-MUTANT	****	<0.0001	4	100	77.02	22.98	4.214	10	10	****	0.0002	3.69897	100	54.48	45.52	9.948	10	10	***	0.0002	3.69897	100	49.3	50.7	10.92	10	10
Candidate	zfp36l2	zinc finger protein 36, C3H type-like 2	none	SCR-MUTANT	ns	0.1194	0.922996	100	97.38	2.617	1.665	48	48	ns	0.539	0.268411	100	96.81	3.187	5.169	48	48	ns	0.3475	0.459045	100	96	4.001	4.237	48	48
