# Supplementary material for: Phosphoproteomics of aged insulin-resistant bone identifies P70S6K phosphorylation of AFF4 as a gene-specific transcriptional regulator
Source: Nat Commun. 2025 Dec 31;17:1347. doi: 10.1038/s41467-025-68106-4 (PMC12873371; doi:10.1038/s41467-025-68106-4)
Supplement: Supplementary file 3 — Supplementary Data 1-13 [file 41467_2025_68106_MOESM3_ESM.zip › Supplementary Data 5.xlsx]

## Sheet: Sheet1
	F0 crispant	Fish standard length(mm)	Image ID	Rib count	Total centras	Length vertebral column complete (mm)	Length vertebral column incomplete (mm)
	scr	6.0-6.3mm	Aff-P1A3	20	31	1.792	0
	scr	6.0-6.3mm	Aff-P1B4_R	18	31	0.976	0.602
	scr	6.0-6.3mm	Aff-P1D4	18	31	1.389	0.46
	scr	6.0-6.3mm	Aff-P2B4	19	31	1.51	0.29
	scr	6.0-6.3mm	Aff-P3A3	18	31	1.456	0.302
	scr	6.0-6.3mm	Aff-P3c3	19	31	1.599	0.298
	scr	6.0-6.3mm	Aff-Pd3	18	31	1.427	0.348
	scr	6.0-6.3mm	Aff-P4A4	15	31	1.158	0.657
	scr	6.0-6.3mm	Aff-P4B3	20	31	1.968	0
	scr	6.0-6.3mm	Aff-P4C4	20	31	1.847	0
	scr	6.0-6.3mm	Aff-P5B3	19	31	1.593	0.27
	scr	6.0-6.3mm	Aff-P5D3	22	31	1.534	0.326
	scr	6.0-6.3mm	Aff-P6D3	19	31	1.595	0.272
	scr	6.0-6.3mm	Aff-P6D4	18	31	1.876	0
	aff4	6.0-6.3mm	Aff-P1B5	16	30	1.396	0.445
	aff4	6.0-6.3mm	Aff-P1C6	19	29	1.407	0.31
	aff4	6.0-6.3mm	Aff-P1D5	18	30	1.409	0.372
	aff4	6.0-6.3mm	Aff-P1D6	19	30	1.546	0.319
	aff4	6.0-6.3mm	Aff-P2B6	19	30	1.461	0.309
	aff4	6.0-6.3mm	Aff-p2c6	19	31	1.457	0.304
	aff4	6.0-6.3mm	Aff-P2D5	19	30	1.521	0.339
	aff4	6.0-6.3mm	Aff-P3A6	19	30	1.517	0.334
	aff4	6.0-6.3mm	Aff-P3B6	19	30	1.469	0.328
	aff4	6.0-6.3mm	Aff-P3D5	20	30	1.828	0
	aff4	6.0-6.3mm	Aff-P3D6	17	30	1.31	0.605
	aff4	6.0-6.3mm	Aff-P4A6	20	30	1.877	0
	aff4	6.0-6.3mm	Aff-P4C6	19	30	1.479	0.301
	aff4	6.0-6.3mm	Aff-P4D6	19	30	1.562	0.326
	aff4	6.0-6.3mm	Aff-P5C5	17	29	1.211	0.565
	aff4	6.0-6.3mm	Aff-P6B5	20	30	1.855	0
	aff4	6.0-6.3mm	Aff-P6C5	18	30	1.398	0.509
	aff4	6.0-6.3mm	Aff-P6C6	20	30	1.763	0
	scr	6.3-6.6 mm	Aff-P1A4	20	31	1.932	0
	scr	6.3-6.6 mm	Aff-P1B3	20	31	1.916	0
	scr	6.3-6.6 mm	Aff-P1C3	20	31	1.84	0
	scr	6.3-6.6 mm	Aff-P1D3	19	31	1.617	0.291
	scr	6.3-6.6 mm	Aff-P2A4	20	31	1.569	0.313
	scr	6.3-6.6 mm	Aff-P2C3	19	31	1.584	0.319
	scr	6.3-6.6 mm	Aff-P2C4	20	31	1.954	0
	scr	6.3-6.6 mm	Aff-P2D3	20	31	1.889	0
	scr	6.3-6.6 mm	Aff-P2D4	20	31	1.912	0
	scr	6.3-6.6 mm	Aff-P3B3	20	31	1.955	0
	scr	6.3-6.6 mm	Aff-P3B4	19	31	1.472	0.364
	scr	6.3-6.6 mm	Aff-P3C4	20	31	1.834	0
	scr	6.3-6.6 mm	Aff-P3D3	20	31	1.764	0
	scr	6.3-6.6 mm	Aff-P4B4	20	31	1.95	0
	scr	6.3-6.6 mm	Aff-P4D3	20	31	1.897	0
	scr	6.3-6.6 mm	Aff-P5A4	20	31	1.497	0.338
	scr	6.3-6.6 mm	Aff-P5C4	19	31	1.579	0.306
	scr	6.3-6.6 mm	Aff-P5D4	20	31	1.833	0
	scr	6.3-6.6 mm	Aff-P6A4	19	31	1.679	0.261
	scr	6.3-6.6 mm	Aff-P6B4	20	31	1.995	0
	aff4	6.3-6.6 mm	Aff-P2A5	20	31	2	0
	aff4	6.3-6.6 mm	Aff-P2C5	19	31	1.502	0.323
	aff4	6.3-6.6 mm	Aff-P3C5	20	31	1.864	0
	aff4	6.3-6.6 mm	Aff-P4A5	20	29	1.912	0
	aff4	6.3-6.6 mm	Aff-P4B5	19	31	1.575	0.33
	aff4	6.3-6.6 mm	Aff-P4C5	20	31	1.949	0
	aff4	6.3-6.6 mm	Aff-P4D5	20	30	1.962	0
	aff4	6.3-6.6 mm	Aff-P5B5	19	31	1.569	0.286
	aff4	6.3-6.6 mm	Aff-P5D5	18	30	1.44	0.497
	aff4	6.3-6.6 mm	Aff-P6A5	18	31	1.549	0.34
	aff4	6.3-6.6 mm	Aff-P6A6	19	31	1.608	0.348
	aff4	6.3-6.6 mm	Aff-P6B6	19	31	1.599	0.296
	aff4	6.3-6.6 mm	Aff-P6D5	19	30	1.868	0
	aff4	6.3-6.6 mm	Aff-P7_Mut4	20	31	1.882	0
	aff4	6.3-6.6 mm	Aff-P7-Mut5	20	31	1.917	0
	aff4	6.3-6.6 mm	Aff-P7-Mut6	20	31	1.864	0
	aff4	6.3-6.6 mm	Aff-P7-Mut7	19	31	1.626	0.326
	aff4	6.3-6.6 mm	Aff-P7-Mut9	17	31	1.549	0.315
	aff4	6.3-6.6 mm	Aff-p7-Mut10	19	31	1.591	0.319
	aff4	6.3-6.6 mm	Aff-P7-Mut13	19	31	1.597	0.336
	aff4	6.3-6.6 mm	Aff-P7-Mut15	19	31	1.493	0.373
	aff4	6.3-6.6 mm	Aff-P7-Mut16	19	31	1.676	0.332
	scr	6.6-6.9 mm	Aff-P1C4	20	31	2.093	0
	scr	6.6-6.9 mm	Aff-P2A3	20	31	2.012	0
	scr	6.6-6.9 mm	Aff-P4A3	20	31	1.922	0
	scr	6.6-6.9 mm	Aff-P4D4	20	31	1.999	0
	scr	6.6-6.9 mm	Aff-P5B4	20	31	2.008	0
	scr	6.6-6.9 mm	Aff-P5C3	20	31	1.926	0
	scr	6.6-6.9 mm	Aff-P6B3	20	31	1.973	0
	scr	6.6-6.9 mm	Aff-P6C3	20	31	1.971	0
	scr	6.6-6.9 mm	Aff-P6C4	20	31	1.906	0
	aff4	6.6-6.9 mm	Aff-P2A6	20	31	1.907	0
	aff4	6.6-6.9 mm	Aff-P2B5	20	31	1.945	0
	aff4	6.6-6.9 mm	Aff-P5B6	19	31	1.619	0.322
	aff4	6.6-6.9 mm	Aff-P5C6	19	31	1.598	0.333
	aff4	6.6-6.9 mm	Aff-P7-Mut2	20	31	2.081	0
	aff4	6.6-6.9 mm	Aff-P7-Mut3	19	31	1.537	0.382
	aff4	6.6-6.9 mm	Aff-P7-Mut8	20	31	2.001	0
	aff4	6.6-6.9 mm	Aff-P7-Mut11	20	31	2.026	0
	aff4	6.6-6.9mm	Aff-P7-Mut14	19	31	1.611	0.347
