# Supplementary material for: Phosphoproteomics of aged insulin-resistant bone identifies P70S6K phosphorylation of AFF4 as a gene-specific transcriptional regulator
Source: Nat Commun. 2025 Dec 31;17:1347. doi: 10.1038/s41467-025-68106-4 (PMC12873371; doi:10.1038/s41467-025-68106-4)
Supplement: Supplementary file 3 — Supplementary Data 1-13 [file 41467_2025_68106_MOESM3_ESM.zip › Supplementary Data 6.xlsm]

## Sheet: sheet 1
Protein Accession	Gene ID	Protein Descriptions	Protein Group Names	Log2FC (aff4/scr)	-Log10 p-value (aff4/scr)	q-value (aff4/scr)	significant aff4/scr (q<0.05)	Student's T-test statistic (aff4/scr)	Scr_1(log2 AUC)	Scr_2 (log2 AUC)	Scr_3 (log2 AUC)	Scr_4 (log2 AUC)	Scr_5 (log2 AUC)	Scr_6 (log2 AUC)	Scr_7 (log2 AUC)	Scr_8 (log2 AUC)	Scr_9 (log2 AUC)	Scr_10 (log2 AUC)	Scr_11 (log2 AUC)	Scr_12 (log2 AUC)	Scr_13 (log2 AUC)	Scr_14 (log2 AUC)	aff4_1(log2 AUC)	aff4_2(log2 AUC)	aff4_3(log2 AUC)	aff4_4(log2 AUC)	aff4_5(log2 AUC)	aff4_6(log2 AUC)	aff4_7(log2 AUC)	aff4_8(log2 AUC)	aff4_9(log2 AUC)	aff4_10(log2 AUC)	aff4_11(log2 AUC)	aff4_12(log2 AUC)	aff4_13(log2 AUC)	aff4_14(log2 AUC)	PG.Qvalue	PG.Cscore	PG.Database	PG.OrganismId
A0A024B5K5;A0A8M6YSE0;A0A8M6YUW2;A0A8M6Z1E9	ece2b	endothelin-converting enzyme 1;Isoform of A0A8M6YUW2, endothelin-converting enzyme 1	A0A024B5K5_DANRE;A0A8M6YSE0_DANRE;A0A8M6YUW2_DANRE;A0A8M6Z1E9_DANRE	-0.0755276	0.177157	0.905334		-0.43796	-0.36902	-0.163819	-0.436958	-0.254063	-0.675951	-0.345742	-0.530461	-0.363567	0.042264	0.112104	-0.967638	-0.78993	-0.552257	-0.0817022	-0.533495	-0.709523	-0.740306	-0.205576	-0.348103	-0.396398	-0.407434	0.197732	0.366252	-0.2191	-0.235855	-0.385178	-0.728948	-2.0882	0.000646935	49.1459	tr	7955
A0A060Q6E4	col28a1b	Collagen type XXVIII alpha 1 b	A0A060Q6E4_DANRE	0.0190542	0.0148151	0.991544		0.0424866	-3.3722	-2.92628	NaN	-2.42202	-2.46434	-4.84245	-1.9688	-2.10241	-2.1635	-2.59951	-1.29705	-2.27386	-4.81197	-3.08112	-1.40128	-2.43014	-1.50736	-2.7256	-2.16724	-1.63397	-3.49697	-3.66266	NaN	-3.67366	-2.44336	-2.26328	-2.65224	-6.02003	0.00625072	36.1552	tr	7955
A0A068F9P7	b3glcta	Beta-1,3-glucosyltransferase	A0A068F9P7_DANRE	-0.174619	0.689509	0.606244		-1.30179	0.847126	1.39506	1.20278	1.49415	1.23741	0.840754	1.16565	1.65364	1.43608	0.813832	1.44388	1.00581	0.265849	1.30713	1.06662	1.69556	1.33892	0.859471	1.08589	0.81447	0.780811	0.767994	1.47413	0.879866	0.458832	0.752836	0.58365	1.10543	0.000646935	49.6017	tr	7955
A2BHM3	si:ch211-271e10.3	Si:ch211-271e10.3	A2BHM3_DANRE	2.68527	3.62483	0.0179041	+	4.38212	-1.16995	NaN	-2.11043	-6.58593	-1.77022	-2.67215	-3.77272	NaN	-1.22361	NaN	0.397951	NaN	-2.26569	0.493286	0.952902	-0.653401	1.69691	0.865149	0.140402	1.26903	1.64184	-1.36051	0.639544	0.950593	-0.254497	0.690383	0.570028	1.49415	0.000278992	50.0932	tr	7955
A0A097	tmsb1	Thymosin beta	A0A097_DANRE	0.496885	0.970443	0.464819		1.66937	0.290126	1.88637	1.72177	-0.606102	1.73868	0.133085	1.85719	0.767087	-0.854873	0.77887	1.31878	0.887173	1.20999	1.27168	2.27946	1.89525	1.77061	2.4658	1.29834	0.81224	1.77206	1.17051	1.09917	-0.0968051	0.843857	1.87656	1.40713	0.762022	0.000646935	50.4271	tr	7955
A0A0A0MPH1	htra4	HtrA serine peptidase 4	A0A0A0MPH1_DANRE	-0.307375	0.340889	0.805661		-0.759945	-2.9072	NaN	-2.24291	-3.02407	-2.34839	-2.29639	-3.63382	NaN	-3.77963	-0.506212	-4.25641	-3.15952	-2.25947	-2.401	NaN	NaN	-3.43235	-3.85237	-3.94367	-3.70804	-4.29004	NaN	NaN	-2.76813	-2.45701	-1.84556	-1.89604	-2.2264	0.00327193	37.6045	tr	7955
A0A0A0MPI6	c1ql1	Isoform of A0A8N7TE68, Complement C1q-like protein 4	A0A0A0MPI6_DANRE	-0.348449	0.574755	0.669365		-1.13624	0.110892	-0.316243	-0.557412	-0.686063	-1.12811	-1.38145	-1.1816	-0.647777	-0.833487	-1.77384	-0.528216	-0.855489	-1.95786	-1.47834	-0.087657	-3.23718	0.322048	-1.79611	-0.409311	-1.14138	-0.88018	-0.770908	-1.98181	-1.76993	-1.22266	-2.50432	-0.496554	-2.11735	0.000998146	42.0222	tr	7955
A0A0A0MPL4;A0A8M9PW65	stx7l	Isoform of A0A0A0MPL4, Syntaxin-7;Syntaxin-7	A0A0A0MPL4_DANRE;A0A8M9PW65_DANRE	-0.0154112	0.0348474	0.981961		-0.0977308	-0.18385	-0.837828	0.398637	-0.74605	0.114246	0.177823	-0.516125	-0.279467	-0.702804	-1.4209	-0.45091	0.0434475	-0.374671	-0.0755825	-0.184666	-1.26153	-0.109258	-0.409078	-0.225034	0.0370436	-0.50176	-0.327291	-0.299358	-0.00502062	-0.173708	-0.298619	-0.489665	-0.821853	0.000646935	49.7276	tr	7955
A0A0A0MPL5	fscn1b	Fascin	A0A0A0MPL5_DANRE	-0.0320972	0.0380335	0.98156		-0.106313	-1.12436	-1.09813	-2.23141	-1.14638	-1.22804	-2.26002	-0.428253	-0.933319	-1.95148	-3.085	-1.93723	-1.16936	-3.57305	-1.42427	-1.04543	-1.19446	-1.33169	-1.10097	-0.935484	-1.18306	-1.18062	-2.30262	-2.38463	-2.46821	-1.12814	-2.28541	-2.55646	-2.94247	0.00162541	39.0367	tr	7955
A0A0A0MPU6;A3KQ55	mepce;mepcea	7SK snRNA methylphosphate capping enzyme;Isoform of A3KQ55, RNA methyltransferase	A0A0A0MPU6_DANRE;MEPCE_DANRE	-0.0270811	0.0518663	0.974127		-0.142953	-0.141471	0.73645	0.0978198	-0.470398	-0.165876	-0.459723	-0.0540991	0.299776	0.0187559	1.08874	0.998251	-0.0780048	-0.450621	-0.0684414	-0.33736	0.998491	0.523299	0.645603	-0.137737	-0.144543	0.290794	0.0874462	0.19163	-0.477765	-0.359882	-0.352411	-0.592306	0.636765	0.000646935	50.3311	sp;tr	7955
Q08CQ7	ogfr2	Opioid growth factor receptor-like 2	Q08CQ7_DANRE	2.20411	8.90682	6.721e-06	+	9.17306	-1.2457	-1.65717	-0.871018	-2.99594	-1.87784	-1.72021	-1.29024	-0.941125	-0.742352	-1.57297	-0.626408	-2.50131	-2.03529	-0.500394	0.801131	0.666981	1.39532	0.945308	0.91232	0.550837	0.752009	0.700936	1.17134	1.28256	1.16023	0.404468	-0.686252	0.222332	0.000646935	50.5583	tr	7955
A0A0B4J1A5;A0A8M9QBU8	ewsr1a	EWS RNA-binding protein 1a;Isoform of A0A0B4J1A5, Ewing sarcoma breakpoint region 1a isoform X1	A0A0B4J1A5_DANRE;A0A8M9QBU8_DANRE	-0.0288848	0.072086	0.963423		-0.194805	2.73036	2.98889	2.22712	2.44941	2.85253	2.95831	2.71254	1.70874	2.32185	1.15889	2.6618	2.47398	2.75303	2.24373	2.41974	2.11902	2.10805	2.78051	2.38415	2.40835	2.36544	2.78824	2.10155	2.27161	2.58255	2.45289	2.3705	2.6842	0.000646935	53.4967	tr	7955
A0A8M1NFV0	zgc:171695	Uncharacterized protein LOC100008304	A0A8M1NFV0_DANRE	1.94068	5.11479	0.00194714	+	5.61423	2.01112	0.797862	-0.113922	-0.0955505	-0.0353146	-0.869424	1.80197	2.21713	1.0476	NaN	0.269598	-1.58027	-0.0155091	2.25621	2.63086	2.71579	2.63125	2.92625	1.90641	2.99359	2.86155	1.6824	2.20123	2.15951	3.08738	2.37529	2.80941	2.47177	0.000646935	51.5361	tr	7955
A0A0B4J1B0;A9C3V8	igf2bp2a	Insulin-like growth factor 2 mRNA-binding protein 2;Isoform of A0A0B4J1B0, Insulin-like growth factor 2 mRNA-binding protein 2 isoform X1	A0A0B4J1B0_DANRE;A9C3V8_DANRE	-0.238064	1.5977	0.245582		-2.37426	2.10076	2.26587	1.78234	2.06531	2.24998	2.55788	1.65538	1.83917	2.33236	1.85254	2.22048	2.50187	2.03538	1.46263	1.79159	1.37456	1.74056	1.92371	1.87938	1.7864	1.74672	2.10305	1.95552	2.22292	1.83552	1.83429	1.70681	1.68802	0.000646935	54.5788	tr	7955
A0A0B4P506	cbfb	Isoform of A0A140LGT1, Core binding factor beta subunit isoform 2	A0A0B4P506_DANRE	0.0461018	0.094675	0.950893		0.250555	3.36599	2.52118	3.19999	2.77252	2.43007	3.44755	2.45665	3.16748	2.22337	2.64432	2.61623	2.28268	2.75368	2.91216	2.09074	2.73999	3.30125	3.60824	2.84938	3.36787	2.84102	3.43629	2.90206	2.6539	3.12121	2.81315	1.65592	2.05827	0.000409322	53.4528	tr	7955
A0A0D5W690	rigi	RNA helicase	A0A0D5W690_DANRE	0.701095	0.5854	0.66274		1.17123	0.263458	-0.703707	-0.767275	NaN	-2.33798	-0.688114	-0.439504	NaN	0.882315	-0.691036	-4.30838	NaN	NaN	NaN	-0.0870485	0.154056	0.540175	NaN	NaN	0.331918	NaN	-0.599776	-1.96625	NaN	NaN	-0.174061	-0.403786	NaN	0.00162541	38.9332	tr	7955
E7FCZ2	fk35b11	Actinoporin-like protein	E7FCZ2_DANRE	1.85303	3.00197	0.04248	+	3.70837	1.27666	-0.361834	-0.653322	-1.86644	-0.593675	-0.796497	0.175326	-0.526296	-0.847326	-5.22481	-2.13665	-3.83986	-0.630692	1.23779	-0.445146	0.427121	0.707669	1.92211	0.569435	1.46916	1.31856	1.0338	0.847962	0.0261388	0.65451	0.489873	1.38175	0.751849	0.000646935	47.9435	tr	7955
A0A0F6PK88;Q1L8L9	ak2	Adenylate kinase 2, mitochondrial;Isoform of Q1L8L9, Adenylate kinase 2, mitochondrial	A0A0F6PK88_DANRE;KAD2_DANRE	0.253381	0.971792	0.464039		1.67103	1.90871	1.0116	2.15124	1.66873	2.42831	2.12144	1.06885	1.34683	1.29494	1.86925	1.68135	1.47549	2.32879	2.14754	1.55507	1.30925	2.29328	2.16008	1.96725	2.35165	2.07195	2.43354	1.99882	1.52861	2.03117	2.27618	2.13914	1.93442	0.000646935	53.374	sp;tr	7955
A0A0F7C9F3	iqgap1	IQGAP1 protein	A0A0F7C9F3_DANRE	0.086846	0.99063	0.455846		1.69417	4.32495	4.4497	4.4385	4.18691	4.54853	4.54315	4.22939	4.185	4.20832	4.12039	4.42136	4.29752	4.39227	4.4038	4.44775	4.22112	4.49739	4.67547	4.33698	4.48541	4.35913	4.58662	4.27556	4.3049	4.41548	4.5973	4.44756	4.31498	0.000646935	57.2321	tr	7955
A0A0F7EVQ6	iqgap3	IQGAP3 protein	A0A0F7EVQ6_DANRE	0.157063	0.14771	0.923414		0.376678	NaN	NaN	-1.83358	-3.25615	NaN	NaN	-3.04957	-3.72001	NaN	NaN	-3.43676	-3.59981	NaN	NaN	-3.45049	-2.16652	-2.67596	NaN	-2.54864	-3.36899	-2.90166	NaN	-1.99336	NaN	-2.52421	-4.90029	-4.05397	-2.33066	0.00954907	32.8239	tr	7955
A0A0G2KCC7;A0A8M9PP98	kbtbd11	Kelch repeat and BTB (POZ) domain-containing 11;Kelch repeat and BTB domain-containing protein 11	A0A0G2KCC7_DANRE;A0A8M9PP98_DANRE	-0.268302	0.433028	0.749898		-0.91566	0.259839	-1.37747	-2.21513	0.162095	0.616875	-0.583018	0.0477657	-1.74925	-0.967533	NaN	-1.47884	-0.701902	0.0321774	-1.01569	-0.824543	-0.675455	-1.20346	-1.72698	-0.328201	-1.04015	-1.71578	-1.47483	NaN	-0.808338	-0.409812	-1.69512	0.20619	-0.761533	0.0070513	42.4712	tr	7955
A0A0G2KD61;A0A8M9PPE7;A0A8M9QCG1	il16	Isoform of A0A8M9QCG1, Interleukin 16;Isoform of A0A8M9QCG1, Pro-interleukin-16 isoform X3;Pro-interleukin-16 isoform X1	A0A0G2KD61_DANRE;A0A8M9PPE7_DANRE;A0A8M9QCG1_DANRE	0.219916	0.944008	0.478606		1.63661	-0.495946	-0.438962	-0.799491	-1.33828	-0.310754	-0.0326395	0.0288715	-0.589273	-1.16046	-0.409015	-1.06713	-0.744298	-0.642324	-0.729919	-0.244003	-0.161094	-0.579932	-0.110765	-0.454105	-0.0571661	-0.674524	-0.231212	-0.989482	-0.477681	-0.0577469	-0.420868	-0.213165	-0.979058	0.000646935	47.1648	tr	7955
A0A8M1PZ09	LOC795887	Interferon-induced protein 44	A0A8M1PZ09_DANRE	1.83688	5.13765	0.00194714	+	5.5821	3.40884	0.158761	1.32341	0.547325	2.14043	2.53425	0.995803	0.966963	1.37156	0.00357819	2.733	1.03532	1.16577	2.46959	3.52909	2.13448	4.38925	3.35179	3.97101	4.60341	2.53281	3.04865	3.39716	2.59288	3.75453	3.00829	3.21571	3.0419	0.000646935	54.1243	tr	7955
A0A0G2KGI0;A0A8M9PQ50	LOC100002633	Isoform of A0A8M9PQ50, Serine-rich adhesin for platelets-like;Uncharacterized protein LOC100002633 isoform X1	A0A0G2KGI0_DANRE;A0A8M9PQ50_DANRE	0.317539	0.584307	0.663327		1.15045	-0.799897	-0.30931	-0.466325	-0.514143	-0.375715	-0.583065	-1.15785	-1.64731	-0.386061	-0.913852	-0.474922	-1.06276	-1.23334	0.988038	-0.99528	1.31996	1.30066	0.278647	-1.20043	-0.710777	-1.09558	-0.977222	-0.676494	0.215836	-0.485234	-0.115704	-0.952214	-0.397141	4.8913e-05	48.6951	tr	7955
A0A0G2KHZ9	tlcd3a	Protein FAM57B	A0A0G2KHZ9_DANRE	-0.312075	0.864767	0.518362		-1.53636	-0.65795	-0.925739	-1.35915	-1.65118	-2.24517	-1.42704	-1.23112	-1.05206	-1.36421	-2.58601	-1.31559	-1.00059	-1.4667	-1.90613	-2.28559	-1.14094	-2.45776	-1.69298	-1.85453	-2.20444	-1.56743	-0.853127	-1.24583	-2.20514	-2.54964	-1.34224	-2.0542	-1.10384	0.0012621	41.462	tr	7955
A0A0G2KJW7	LOC553228	folate gamma-glutamyl hydrolase	A0A0G2KJW7_DANRE	0.175585	0.158268	0.916583		0.397821	-2.75218	-2.08144	-0.822035	-5.16003	-2.12183	-2.78364	-3.26063	-4.87115	NaN	NaN	-2.41433	-3.91304	-2.68903	-3.96422	-3.11677	-2.81895	-2.00286	-4.04762	-4.77193	-2.51744	-2.433	-3.14809	NaN	-1.78213	-2.46751	-3.61931	-2.00093	NaN	0.00110702	38.8521	tr	7955
A0A0G2KLD8	bphl	Biphenyl hydrolase like	A0A0G2KLD8_DANRE	0.0499622	0.201066	0.89402		0.488329	0.286616	0.17346	-0.484213	-0.130079	-0.0908861	0.0459299	0.476399	0.0196652	0.298549	-0.477083	-0.518328	-0.44787	-0.00571871	-0.175059	0.0314569	-0.209473	-0.172756	-0.146434	0.485727	-0.06458	-0.118277	-0.132094	-0.0690165	-0.108345	-0.25396	0.314315	-0.0335369	0.147826	0.000646935	50.3081	tr	7955
A0A0G2KPB1;A0A8M9PQE0	LOC571582	GTPase IMAP family member 4-like;Isoform of A0A0G2KPB1, GTPase IMAP family member 4-like	A0A0G2KPB1_DANRE;A0A8M9PQE0_DANRE	-0.165514	0.2165	0.886685		-0.520295	-3.35703	-1.06175	-1.88333	-1.30968	-1.58173	-1.47604	-2.2232	-3.00457	-1.42965	-0.797057	-0.499637	-1.44506	-1.89273	-2.36798	-1.32743	-1.38808	-2.23705	-2.88283	-1.37128	-1.79565	NaN	-4.11188	-1.72823	-1.01212	-1.33838	-1.57107	-2.58446	-1.39485	0.0067746	35.8942	tr	7955
A0A0G2KQ62;B6CS38	fbn2b	Fibrillin 2b;Isoform of A0A0G2KQ62, Fibrillin 2	A0A0G2KQ62_DANRE;B6CS38_DANRE	-0.196811	0.930702	0.481687		-1.62	3.09204	3.16445	2.25383	3.27028	3.32833	2.88651	3.58093	3.19429	3.43352	2.6143	2.61192	2.83219	3.21716	2.56855	2.92509	2.84029	2.47423	3.03798	3.044	2.79843	2.93153	3.32021	2.39003	2.65315	2.63113	2.64281	2.74454	2.8595	0.000646935	53.533	tr	7955
A0A0G2KQA6	sept4b	Isoform of A0A8M9QPP7, Septin	A0A0G2KQA6_DANRE	0.160583	0.602652	0.652877		1.17751	2.51336	2.30784	1.85289	1.67236	2.11114	2.30477	2.40495	2.03931	2.30029	0.751246	1.62648	2.30213	2.42934	2.26764	2.27652	2.14382	2.06587	2.12218	2.44694	2.14035	1.93181	2.16616	2.02151	2.23023	2.31455	2.20626	2.77363	2.29207	0.000646935	52.3392	tr	7955
A0A0G2KR69	efs	Embryonal Fyn-associated substrate	A0A0G2KR69_DANRE	0.450479	1.20386	0.368922		1.94601	-2.48091	-2.72409	-1.06448	-2.46542	-2.26922	-0.84427	-2.19773	-2.24745	-2.17421	-2.85532	-3.18586	-1.54987	-2.35052	-2.33285	-1.33301	-2.29771	-1.57508	-1.26907	-2.37111	-2.63413	-2.69194	-0.855503	-1.43333	-1.45188	-1.90773	-1.08462	-1.96769	-1.56271	0.00970362	32.4831	tr	7955
A0A0G2KSF3	LOC103911589	Uncharacterized LOC103911589	A0A0G2KSF3_DANRE	-0.368252	1.07224	0.422267		-1.79263	-0.487841	-1.41276	-1.50356	-1.42224	-1.07572	-1.22743	-1.2556	-0.452168	-0.562915	-0.323342	-1.47405	-0.728277	-0.432781	-1.32841	-1.53285	-1.44569	-0.869698	-0.823579	-1.26519	-1.46366	-1.55518	-1.63056	-2.20735	-1.79676	-1.42697	-0.280055	-0.215569	-2.32953	0.000646935	51.9531	tr	7955
A0A0G2KT98	si:ch73-236c18.9	Isoform of A0A8M6Z6M8, Deoxynucleoside triphosphate triphosphohydrolase SAMHD1-like	A0A0G2KT98_DANRE	0.289344	0.1575	0.91667		0.39809	-3.95087	-2.26571	NaN	NaN	NaN	NaN	-3.7846	-1.30686	-1.46004	NaN	NaN	NaN	NaN	-1.5847	-1.52112	-1.18401	NaN	-0.946146	-0.833548	-5.04415	-0.87787	NaN	-2.12076	-2.4097	-2.50008	-5.3597	-1.31455	-1.12179	0.0051844	36.7458	tr	7955
A0A0G2KTI4;A0A0G2KTI4-2	slc12a2	Isoform of A0A0G2KTI4, Isoform 2 of Solute carrier family 12 member 2;Solute carrier family 12 member 2	S12A2_DANRE	-0.0318316	0.191849	0.89838		-0.469095	0.910081	1.03947	0.776355	0.873733	0.860364	0.980946	0.851402	0.475191	0.603781	0.464981	0.956565	0.941516	1.06359	0.859571	1.08444	0.808984	0.61346	0.817171	0.720895	0.807446	0.521787	0.934585	0.666066	0.849869	0.652581	1.00401	1.03037	0.700237	0.000646935	51.1941	sp	7955
A0A0G2KTT4;A0A8M6Z583	LOC100536187;si:dkey-167k11.5	Coiled-coil domain-containing protein 134;Coiled-coil domain-containing protein 134 isoform X1	A0A0G2KTT4_DANRE;A0A8M6Z583_DANRE	-0.00712126	0.0264176	0.987747		-0.0747518	0.535669	0.613979	0.321335	-0.0211802	0.08426	0.213698	0.865465	0.643117	0.561927	0.218928	0.772246	0.816566	0.332359	0.348904	0.632924	0.333139	0.242074	0.703088	0.360336	0.158751	0.596148	0.792666	0.158006	0.274827	0.67314	0.183128	0.616672	0.482678	0.000646935	51.8003	tr	7955
A0A0G2KWM4;A0A8M1QL19;A0A8M2BIT8	arhgap45a	Isoform of A0A8M1QL19, Rho GTPase-activating protein 45-like isoform X2;Isoform of A0A8M1QL19, Rho GTPase-activating protein 45-like isoform X3;Rho GTPase-activating protein 45-like isoform X1	A0A0G2KWM4_DANRE;A0A8M1QL19_DANRE;A0A8M2BIT8_DANRE	0.419279	0.763642	0.572506		1.4034	-0.563041	-3.00455	-2.76536	-2.7792	-1.52618	-1.72833	-2.38403	-1.06038	-3.34621	-1.90001	-2.35392	-2.08534	-2.01557	-2.93889	-1.03849	-2.37801	-2.26534	-2.50214	-2.23594	-1.50669	-1.50393	-1.28771	-2.96948	-1.7155	-0.749735	-1.82124	-2.53795	-0.0689511	0.00162541	38.8198	tr	7955
A0A0G2L0J2	mthfs	5-formyltetrahydrofolate cyclo-ligase	A0A0G2L0J2_DANRE	-0.0388902	0.0583795	0.971213		-0.159933	-1.3354	-0.965209	-0.167223	-1.29422	-0.641474	-1.52051	-0.179711	-1.14949	-1.20352	-0.490768	-0.863945	-0.77887	-0.216252	-1.39665	-0.475683	-2.20155	-1.35416	-1.09241	-0.308111	-1.13694	0.0856276	-1.33163	-2.33392	0.0792518	-0.783974	-0.603566	-0.380087	NaN	0.00131822	40.0467	tr	7955
A0A0G2L264	rab35a	RAB35, member RAS oncogene family a	A0A0G2L264_DANRE	-0.00899945	0.0226509	0.989908		-0.0643532	0.255144	1.15545	0.352025	0.742694	0.773793	0.874731	1.45819	0.627211	0.747746	1.66085	1.17478	0.728833	1.07637	0.583451	1.38138	0.589966	0.700788	0.293037	1.07976	1.05429	0.579574	0.87713	0.511419	0.997169	1.15709	1.13327	1.29153	0.438863	0.000646935	52.0422	tr	7955
A0A0G2L2I7;A0A8M3AWZ6	c2cd2	C2 calcium-dependent domain-containing 2;Isoform of A0A0G2L2I7, C2 domain-containing protein 2 isoform X2	A0A0G2L2I7_DANRE;A0A8M3AWZ6_DANRE	0.510712	1.12799	0.397504		1.86486	-1.42911	-2.10913	-2.6915	-2.59299	-2.83416	-2.83979	-2.72192	-3.69953	-2.75743	NaN	-1.29149	-2.84126	-2.42287	-3.32311	-2.23043	NaN	-1.90772	-2.70944	-2.34961	-2.6196	-2.92184	-1.90278	-2.86197	-1.93201	-1.87068	-1.7022	-1.81615	-0.0905795	0.0075527	35.3004	tr	7955
A0A0G2L2Q2	uqcr10	Complex III subunit 9	A0A0G2L2Q2_DANRE	0.15735	0.355433	0.793886		0.782256	0.547541	1.15101	-0.237082	0.502649	0.292242	0.777084	1.27707	-0.138233	1.07269	-1.34671	0.934495	0.790871	1.12165	0.352806	0.236949	0.516019	1.05939	0.829998	0.938915	0.597041	0.295348	0.478962	0.563664	0.948605	0.686611	0.453916	0.884196	0.811375	0.000646935	49.5148	tr	7955
A0A0G2L4V3	sh3bp5a	SH3 domain-binding protein 5	A0A0G2L4V3_DANRE	-0.0782962	0.0927576	0.95196		-0.246006	-1.26786	-2.3078	-1.3928	-3.86982	-3.30332	-1.47168	-1.91939	NaN	-2.19858	-2.02638	-3.83285	-1.78969	-1.65569	-1.48457	-2.1857	-0.474726	-2.2144	-3.09788	-1.98373	-2.82035	-2.23736	-2.15649	-2.45369	-2.50658	-3.50078	-2.6903	-1.19673	-2.29172	0.00291864	37.7533	tr	7955
A0A0G2L574	LOC100538136	Uncharacterized LOC100538136	A0A0G2L574_DANRE	-0.299884	0.355991	0.793544		-0.783239	-0.41397	-1.03036	-0.646887	-2.30161	-1.00383	-0.0965519	-0.737081	-2.11516	-1.09121	-1.41394	-0.251748	-0.581308	-1.82873	0.663739	-1.60341	-1.19338	-0.443839	-0.874397	-1.01543	-4.57568	-0.0479155	0.0922556	-0.805112	-2.70893	-0.672852	-1.26997	-1.07283	-0.855546	0.00234492	41.8431	tr	7955
A0A0G2L677	mrpl33	Large ribosomal subunit protein bL33m	A0A0G2L677_DANRE	0.105089	0.261761	0.852374		0.609754	0.93667	1.28813	0.65771	1.26997	0.551184	1.34824	1.23491	0.6738	1.53147	0.900044	1.64897	1.62208	0.345378	1.25326	1.38512	1.6851	1.24736	0.98917	0.734988	0.918323	1.8545	1.19134	2.12475	1.33467	0.815887	0.715908	0.298108	1.43786	7.59301e-06	47.2058	tr	7955
A0A0G2L7C5	si:dkey-185m8.2	Leucine-rich repeat-containing protein DDB_G0290503	A0A0G2L7C5_DANRE	0.176336	0.187653	0.902768		0.460965	-1.68206	-3.29021	-2.18483	-2.78687	-2.43468	-1.84551	-2.37691	-3.73835	NaN	NaN	-4.44666	-4.75693	-1.92212	-0.754518	-2.30183	-2.52945	-2.47063	-3.63748	-3.2051	-2.02967	-1.57433	-2.90264	NaN	-1.89496	-2.38436	-3.77854	-2.00353	-1.89973	0.0009375	43.5768	tr	7955
A0A0G2L877;F1QP29	taco1	Isoform of A0A0G2L877, Translational activator of cytochrome c oxidase 1;Translational activator of cytochrome c oxidase 1-like	A0A0G2L877_DANRE;F1QP29_DANRE	-0.445197	0.510877	0.70181		-1.04389	-3.39695	-2.49569	-1.34635	-1.57668	-0.906795	-2.04505	-1.23144	-1.03526	-1.51248	NaN	-2.26174	-1.84342	-1.66177	NaN	-1.51461	-2.79399	-3.1477	-3.1763	-0.65094	-1.84713	NaN	-0.952106	NaN	-5.20329	-1.89859	-1.75373	-1.49628	NaN	0.00420152	42.5266	tr	7955
A0A0G2LAU9	gnaz	Guanine nucleotide binding protein (G protein), alpha z polypeptide	A0A0G2LAU9_DANRE	0.0897957	0.30436	0.831551		0.690205	-1.86982	-1.44181	-1.13474	-1.4008	-1.57587	-1.63121	-0.846297	-0.60535	-1.47417	-1.35958	-0.991341	-1.56309	-1.64304	-1.53192	-1.19318	-0.439213	-0.741796	-1.28077	-1.44997	-1.41553	-1.20087	-1.33232	-1.5304	-1.75649	-1.37605	-1.19218	-1.24773	-1.65539	0.000998146	43.129	tr	7955
A0A0H2UKC6;Q803I4	rnf2	E3 ubiquitin-protein ligase RING2;Isoform of Q803I4, E3 ubiquitin-protein ligase RING2	A0A0H2UKC6_DANRE;RING2_DANRE	-0.11277	0.554471	0.678829		-1.10577	1.41695	1.42315	1.34596	1.53404	1.33388	1.35637	1.46389	1.397	1.35604	0.969515	1.81356	1.66122	1.50535	0.8778	1.77205	1.63798	1.3296	0.854377	1.31839	1.03786	0.993312	0.98742	0.965289	1.23964	1.6974	1.13054	1.3814	1.53069	0.000646935	53.2399	sp;tr	7955
A0A0H2UKD6;Q1LW89	casd1	Isoform of Q1LW89, N-acetylneuraminate 9-O-acetyltransferase;N-acetylneuraminate 9-O-acetyltransferase	A0A0H2UKD6_DANRE;CASD1_DANRE	-0.0236837	0.0107966	0.994727		-0.0327454	NaN	NaN	NaN	NaN	NaN	NaN	-2.42948	NaN	NaN	-2.78345	NaN	NaN	-2.66665	-3.52669	NaN	-3.90412	NaN	NaN	NaN	NaN	NaN	NaN	NaN	NaN	NaN	-1.84637	NaN	NaN	0.00187222	45.3595	sp;tr	7955
A0A0H2UKD8	myo1ca	Isoform of A5PF48, Myosin Ic, paralog a	A0A0H2UKD8_DANRE	-0.0948652	0.558255	0.677189		-1.11149	3.40763	3.12443	2.84825	3.35181	3.45385	2.95521	3.41759	3.54667	3.42496	2.66577	3.22264	2.92818	3.45696	3.07713	3.24767	3.23415	3.23215	3.07186	2.99571	3.11804	3.05606	3.37584	2.90076	3.12207	2.88674	2.93942	3.38031	2.99221	0.000646935	53.9552	tr	7955
A0A0H2UKE9;A0A1D5NSB9;A0A2R8Q1M7;A0A8M2BJM1;A0A8M3AU10;A0A8M3BAU8;A0A8M6Z7M7;Q6DBW9-2	cd99l2	Isoform of Q6DBW9, CD99 antigen-like protein 2;Isoform of Q6DBW9, CD99 antigen-like protein 2 isoform X3;Isoform of Q6DBW9, CD99 antigen-like protein 2 isoform X4;Isoform of Q6DBW9, CD99 antigen-like protein 2 isoform X5;Isoform of Q6DBW9, CD99 antigen-like protein 2 isoform X7;Isoform of Q6DBW9, Isoform 2 of CD99 antigen-like protein 2	A0A0H2UKE9_DANRE;A0A1D5NSB9_DANRE;A0A2R8Q1M7_DANRE;A0A8M2BJM1_DANRE;A0A8M3AU10_DANRE;A0A8M3BAU8_DANRE;A0A8M6Z7M7_DANRE;C99L2_DANRE	-0.0393459	0.0415639	0.979295		-0.11576	2.13286	0.219984	1.99697	1.68882	2.06802	1.62116	-0.27386	0.34891	0.256104	-1.14684	0.455718	0.712043	1.39377	2.59057	0.31222	0.77443	1.55946	1.42656	-0.266359	0.629183	1.75837	2.15217	1.33668	0.570254	0.547033	1.56878	0.691053	0.453545	0.000824474	54.347	sp;tr	7955
A0A0H2UKF9;A4FUN9	calhm5.1	Calcium homeostasis modulator protein 5;Isoform of A4FUN9, Calcium homeostasis modulator protein 5	A0A0H2UKF9_DANRE;CAHM5_DANRE	0.226834	0.664536	0.617521		1.26667	-0.955105	-0.298938	0.0429349	-0.924153	-0.145195	-2.04663	0.323956	-0.463801	-0.918869	-0.444732	-0.49876	-0.673825	-1.23806	-0.239993	-0.538187	-0.346534	-0.225937	-0.30469	-0.316051	0.184089	-0.147188	-0.442617	-0.215799	-0.144075	-0.547276	-0.492091	-1.1875	-0.581644	0.000646935	45.2574	sp;tr	7955
A0A0H2UKG1;F1RBN2	spag1a	Isoform of F1RBN2, Sperm-associated antigen 1A;Sperm-associated antigen 1A	A0A0H2UKG1_DANRE;SPAG1_DANRE	0.180169	0.538522	0.687189		1.08154	-2.3137	-1.17281	-1.52964	-1.52951	-1.2306	-1.10194	-1.43146	-2.53061	-1.90307	-2.81619	-1.96326	-2.13707	-1.09569	-1.69352	-1.61455	-1.18561	-1.77331	-1.71673	-1.12175	-1.71146	-1.77308	-1.69333	-2.01788	-1.7902	-1.47453	-1.07817	-1.25134	-1.72474	0.00162541	38.9831	sp;tr	7955
A0A0H2UKT0	LOC110437745	Isoform of A6H8I1, Tripartite motif-containing protein 7-like	A0A0H2UKT0_DANRE	-0.207148	0.184256	0.904286		-0.453078	-3.07931	-1.43197	-1.95918	-2.67228	-1.08386	-1.67217	-2.32408	-6.16931	-1.53171	-2.46321	-1.72637	-1.94328	-3.12503	-2.34243	-2.63185	-2.4734	-1.82161	-1.29348	-2.97195	-4.51403	-3.02269	-1.39604	-4.69105	-1.92031	-2.01118	-1.55817	-4.38296	-1.73554	0.00855451	34.1958	tr	7955
A0A0H2UKU4;A0A8M9PQ84;A0A8M9QD52;A0A8M9QI41;X1WEN8	pcdh7b	Isoform of A0A0H2UKU4, Protocadherin 7b;Isoform of A0A0H2UKU4, Protocadherin-7 isoform X2;Isoform of A0A0H2UKU4, Protocadherin-7 isoform X3;Isoform of A0A0H2UKU4, Protocadherin-7 isoform X5;Protocadherin 7b	A0A0H2UKU4_DANRE;A0A8M9PQ84_DANRE;A0A8M9QD52_DANRE;A0A8M9QI41_DANRE;X1WEN8_DANRE	-0.469259	0.561874	0.674659		-1.11895	-2.68944	-1.75672	-1.91571	-0.759956	NaN	-2.96809	-1.70148	-0.0800185	-0.993515	NaN	-0.191332	0.0136681	-4.13419	-0.747093	-2.57123	-0.540616	-1.1703	-2.33595	-1.3398	-3.30381	-1.51274	-2.11657	-1.35468	-1.46847	-3.24186	-2.34607	-2.82873	-1.34999	0.00605496	36.3393	tr	7955
A0A0H2UKW6;A0A8M6Z319	akap8l	A kinase (PRKA) anchor protein 8-like;Isoform of A0A0H2UKW6, A-kinase anchor protein 8-like isoform X1	A0A0H2UKW6_DANRE;A0A8M6Z319_DANRE	-0.000770739	0.00413742	0.999809		-0.0119984	3.64007	3.57657	3.45279	3.54152	3.56485	3.49236	3.53407	3.1113	3.36023	2.88802	3.44277	3.60057	3.57005	3.418	3.60627	3.44648	3.51147	3.54844	3.35745	3.48282	3.38449	3.38983	3.26856	3.49342	3.55077	3.37644	3.58127	3.18468	0.000646935	56.0711	tr	7955
A0A0H3UK16	tgfbr3	Transforming growth factor beta receptor III	A0A0H3UK16_DANRE	-0.0133272	0.0324616	0.983233		-0.0912675	0.182317	0.74294	0.279368	0.420336	0.217525	-0.0737267	-0.509055	-0.281417	0.966885	0.0664349	-0.251136	0.315316	-0.170566	0.385336	0.587499	0.533045	0.216409	0.41019	-0.193978	-0.15454	0.0887671	0.842034	0.393713	0.0587335	0.159384	-0.317542	-0.162929	-0.356811	0.000646935	47.0962	tr	7955
A0A0H4LGZ0	mrc1b	Macrophage mannose receptor 1 precursor	A0A0H4LGZ0_DANRE	-0.585382	1.56115	0.255191		-2.33608	0.509754	-0.559368	-1.07434	0.845671	0.717372	0.997159	0.022357	-0.800444	0.321095	-0.466812	-1.57215	0.873515	-0.0167279	-0.634558	-0.324774	-0.845807	-1.1531	-0.33701	-0.197188	-0.686316	-0.43384	0.291658	-0.835796	-1.03346	-0.946838	-0.758102	-1.55686	-0.215399	0.000646935	44.8146	tr	7955
A0A0J9YJ57	ppfibp1a	PPFIA-binding protein 1a	A0A0J9YJ57_DANRE	-0.244824	1.22505	0.360829		-1.97015	0.916176	0.48548	0.551012	0.958393	0.747793	0.735214	0.0256891	0.0240417	0.942164	0.269704	0.34028	0.376913	0.46325	0.318933	0.31242	-0.0451751	0.417722	0.107307	-0.304666	0.0778961	0.234154	1.18809	0.366271	0.461371	0.430996	0.368697	0.0782547	0.0341735	0.000646935	53.0002	tr	7955
A0A0J9YJ98	smdt1b	Essential MCU regulator, mitochondrial	A0A0J9YJ98_DANRE	0.00260104	0.0030017	1		0.00871614	3.35697	1.78806	3.16015	2.73776	2.99994	3.1066	0.972556	2.79658	1.46832	2.79866	3.32801	2.98727	3.0737	3.25608	1.74163	0.333606	2.78589	2.97214	3.14573	3.42152	2.08943	2.94686	2.59421	3.17426	3.32463	2.99485	3.41654	2.92578	0.000646935	51.8429	tr	7955
A0A0N4STX9	arid3a	AT-rich interactive domain-containing protein 3	A0A0N4STX9_DANRE	-0.488105	1.19074	0.373609		-1.93099	-0.78673	-0.215386	0.401866	-0.885374	0.250637	0.130199	-0.626083	-2.61613	-0.800438	0.37534	-0.141056	0.276154	-0.237411	-0.7195	-0.385179	-1.78267	-1.2411	-1.71097	-0.688783	-1.02226	-0.901866	-0.75033	-0.857038	-0.236084	-0.455355	-0.105859	-1.45845	-0.831429	0.000646935	47.0774	tr	7955
A0A0N4SUD2;F1QHN6	ubb;ubc	Polyubiquitin-B;Polyubiquitin-C	A0A0N4SUD2_DANRE;F1QHN6_DANRE	-0.17059	0.29169	0.836669		-0.667422	-1.2754	-3.15006	-1.19203	-0.954155	-1.4581	-0.982819	-1.25553	-0.903674	-1.29617	NaN	-0.561094	-1.32513	-1.5218	-2.0606	-1.73615	-1.53261	-1.45563	-0.860246	-0.901727	-1.69179	-0.758445	-2.4385	NaN	-3.06771	-1.43953	-1.16198	-2.01223	-1.09768	0.00960861	37.9449	tr	7955
A0A0P0UQI8;F6NIA2	kdm1a	Isoform of F6NIA2, Lysine-specific histone demethylase;Lysine-specific histone demethylase	A0A0P0UQI8_DANRE;F6NIA2_DANRE	-0.019483	0.144026	0.926224		-0.365423	1.78035	1.70673	1.95973	1.51796	1.56723	1.85124	1.72562	1.36557	1.48459	1.5915	1.6977	2.02097	1.54331	1.76951	1.74966	1.77143	1.72549	1.6785	1.65462	1.699	1.5868	1.74509	1.56517	1.51783	1.67304	1.62602	1.64042	1.67618	0.000646935	50.7827	tr	7955
A0A0R4I9C1;Q6TGS6	yars1	Isoform of Q6TGS6, Tyrosine--tRNA ligase;Tyrosine--tRNA ligase, cytoplasmic	A0A0R4I9C1_DANRE;SYYC_DANRE	0.059334	0.40452	0.769228		0.866792	3.38446	3.60635	3.23494	3.14018	3.50364	3.60633	3.59364	3.16657	3.23325	3.16763	3.42756	3.49817	3.67413	3.39386	3.5776	3.03062	3.33344	3.53584	3.50162	3.56118	3.49732	3.48581	3.21108	3.59957	3.52293	3.57431	3.6941	3.33598	0.000646935	58.4896	sp;tr	7955
A0A0R4I9D6;A2CET0	sympk	Isoform of A0A0R4I9D6, Symplekin;Symplekin	A0A0R4I9D6_DANRE;A2CET0_DANRE	0.144882	0.711926	0.596675		1.33292	1.67294	1.61539	1.70876	0.872492	1.61917	1.55275	0.880994	0.979493	1.30005	1.10531	1.05055	1.46816	1.69696	1.57257	1.47605	1.39584	1.43016	1.50239	0.969746	1.61267	1.81277	2.00025	1.28379	1.55666	1.59395	1.48009	1.28291	1.72667	0.000646935	47.953	tr	7955
A0A0R4I9E0;A0A8M1PZQ2;A0A8M2BED4;A0A8M2BEE4;A0A8M2BEF1;A0A8M6Z290;A0A8M9Q9Z4	cep350	Centrosome-associated protein 350 isoform X1;Isoform of A0A8M2BED4, Centrosomal protein 350;Isoform of A0A8M2BED4, Centrosome-associated protein 350 isoform X3;Isoform of A0A8M2BED4, Centrosome-associated protein 350 isoform X4;Isoform of A0A8M2BED4, Centrosome-associated protein 350 isoform X5;Isoform of A0A8M2BED4, Centrosome-associated protein 350 isoform X6;Isoform of A0A8M2BED4, Centrosome-a…	A0A0R4I9E0_DANRE;A0A8M1PZQ2_DANRE;A0A8M2BED4_DANRE;A0A8M2BEE4_DANRE;A0A8M2BEF1_DANRE;A0A8M6Z290_DANRE;A0A8M9Q9Z4_DANRE	-0.388918	1.01012	0.44904		-1.71794	-1.86763	-2.26713	-1.35962	-1.92862	-0.900934	-0.918283	-1.09363	-0.724406	-1.17148	0.0253582	-1.45505	-1.08079	-1.37064	-1.81772	-1.50431	-1.50808	-1.45987	-0.646749	-1.30906	-1.8572	-3.05646	-2.07227	-1.26704	-2.61697	-1.20288	-1.6505	-1.29515	-1.92889	0.00141388	39.6044	tr	7955
A0A0R4I9E8	p3h1	Prolyl 3-hydroxylase 1	A0A0R4I9E8_DANRE	0.123671	0.455876	0.73855		0.951636	1.12989	1.18892	0.856278	1.52509	1.29711	1.28907	1.22531	1.10984	1.56714	0.336008	0.719565	1.04486	1.48084	1.50998	1.75793	0.956781	1.32109	1.17378	1.33632	1.61399	1.38054	1.22687	0.321807	1.37731	1.30256	1.28138	1.63131	1.32964	0.000646935	52.225	tr	7955
A0A0R4I9F0;A0A8M2BFQ2;A0A8M9PSW1;A0A8M9Q542;A0A8M9QG10;E9QFG1	lrch1	Isoform of A0A8M9QG10, Leucine-rich repeat and calponin homology domain-containing protein 1 isoform X2;Isoform of A0A8M9QG10, Leucine-rich repeat and calponin homology domain-containing protein 1 isoform X3;Isoform of A0A8M9QG10, Leucine-rich repeat and calponin homology domain-containing protein 1 isoform X4;Isoform of A0A8M9QG10, Leucine-rich repeat and calponin homology domain-containing prot…	A0A0R4I9F0_DANRE;A0A8M2BFQ2_DANRE;A0A8M9PSW1_DANRE;A0A8M9Q542_DANRE;A0A8M9QG10_DANRE;E9QFG1_DANRE	0.156507	0.213031	0.88857		0.513485	-1.98284	-1.44727	-1.6974	-2.20258	-1.04461	-1.2009	-0.956475	-3.06984	NaN	-1.7766	-0.585441	-1.90895	-0.743914	-2.1293	-1.42455	NaN	-0.895769	-1.38939	-1.53566	-1.27004	-0.617394	-2.04973	-0.504085	-3.75697	-1.66985	-0.754428	-1.96289	-0.88075	0.00131822	40.2329	tr	7955
A0A0R4I9G1	plekha1b	Pleckstrin homology domain-containing family A member 1 isoform X1	A0A0R4I9G1_DANRE	-0.0879344	0.279284	0.840511		-0.643285	-1.19068	-1.04509	-0.881618	-0.658509	-1.08456	-0.277506	-0.431748	-1.02768	-0.948675	0.0160685	-0.897707	-0.661349	-0.529242	0.00140572	-1.20528	-1.55114	-0.641574	-0.37288	-0.376837	-0.850413	-0.802637	-0.937764	-0.626666	-0.515884	-0.500069	-0.952213	-0.682007	-0.83261	0.000998146	42.9795	tr	7955
A0A0R4I9I7;A0A0R4IE97;A0A286Y8W3;A0A8M2B5S8;A0A8M9PA53;Q1LWL6	gse1;gse1b	Genetic suppressor element 1;Isoform of Q1LWL6, Genetic suppressor element 1 isoform X1;Isoform of Q1LWL6, Genetic suppressor element 1 isoform X2;Isoform of Q1LWL6, Genetic suppressor element 1 isoform X3;Isoform of Q1LWL6, Genetic suppressor element 1 isoform X4;Isoform of Q1LWL6, Genetic suppressor element 1 isoform X5	A0A0R4I9I7_DANRE;A0A0R4IE97_DANRE;A0A286Y8W3_DANRE;A0A8M2B5S8_DANRE;A0A8M9PA53_DANRE;GSE1_DANRE	-0.294508	0.569711	0.671778		-1.1287	-1.01409	-0.515062	-1.84318	-1.6018	-2.38656	-1.94953	-2.41857	-1.02732	-0.810655	-1.61934	-1.81928	-0.978084	-2.86012	-1.80917	-0.715573	-2.49831	-1.92346	-1.75593	-1.84178	-1.81561	-1.39864	-3.7394	-1.43759	-2.46439	-2.32107	-1.59871	-1.53581	-1.7296	0.00656909	35.9805	sp;tr	7955
A0A0R4I9L2	cwf19l2	Isoform of Q3LSS0, CWF19-like protein 2	A0A0R4I9L2_DANRE	-0.0501813	0.117435	0.941323		-0.304634	-1.88791	-2.44489	-2.42092	-2.35823	-2.69498	-1.81988	-1.92247	-2.47474	-1.95037	-1.79122	-1.61531	-1.38354	-1.51729	-2.34004	-1.53102	-2.18987	-2.7418	-2.50868	-1.98802	-2.33578	-1.61811	-2.09085	-2.87799	-1.30829	-1.93191	-1.98247	-1.72536	-2.49419	0.000998146	42.7555	tr	7955
A0A0R4I9N0	purab	Purine-rich element-binding protein Ab	A0A0R4I9N0_DANRE	0.1103	0.586823	0.661774		1.15418	3.28979	3.30654	2.84618	3.21544	3.06315	3.19144	3.42357	3.28408	2.8225	3.37793	3.12615	3.08114	2.97155	3.03214	3.47351	3.21848	2.6852	3.07075	3.7167	2.94459	3.15552	3.24363	3.46762	3.66059	3.51587	3.15027	3.42422	2.84888	0.000646935	53.6551	tr	7955
A0A0R4I9N1	thbs4a	Thrombospondin 4a	A0A0R4I9N1_DANRE	-0.192837	0.640318	0.630987		-1.23215	0.128461	-0.747261	-0.862309	0.159172	-0.417581	-0.682138	0.495519	0.149146	0.639848	-0.512272	-0.184295	-0.573195	0.10409	-0.0996389	-0.528912	-0.747333	0.0416002	-0.00556278	-0.312654	-0.371677	0.027976	0.334585	-0.795158	-0.433924	-0.769565	-0.653712	-0.433605	-0.454226	0.000646935	46.41	tr	7955
A0A0R4I9Q9;A0A8M2BC47;Q1LWS2	hcls1	Hematopoietic cell-specific Lyn substrate 1;Isoform of A0A0R4I9Q9, Hematopoietic cell-specific Lyn substrate 1;Isoform of A0A0R4I9Q9, Uncharacterized protein LOC563056 isoform X2	A0A0R4I9Q9_DANRE;A0A8M2BC47_DANRE;Q1LWS2_DANRE	0.186229	1.16662	0.381034		1.90323	3.37119	3.72654	3.5083	3.03081	3.65689	3.62325	3.39499	3.34129	3.24111	2.63004	3.44624	3.36574	3.6289	3.93065	3.79376	3.44689	3.71698	3.57524	3.25801	3.73411	3.3859	3.81817	3.40331	3.50961	3.67439	3.7187	3.81552	3.65256	0.000646935	58.2331	tr	7955
A0A0R4I9S5	naa15b	N(Alpha)-acetyltransferase 15, NatA auxiliary subunit b	A0A0R4I9S5_DANRE	0.0902915	0.442798	0.744041		0.930354	2.06872	2.23027	2.27096	2.29974	2.42245	2.16712	2.40425	1.73618	2.29833	1.91916	2.52702	2.54649	2.53628	2.04793	2.60298	1.88722	2.06904	2.3076	2.7562	2.57197	2.43582	1.96286	2.01949	2.43748	2.54052	2.37245	2.57393	2.20142	0.000646935	51.7303	tr	7955
A0A0R4I9V4	polr1a	DNA-directed RNA polymerase subunit	A0A0R4I9V4_DANRE	-0.0263816	0.0861164	0.956023		-0.229688	-1.51995	-0.736553	-0.707478	-0.441761	-0.656083	-0.724641	-1.06999	-0.77598	-0.645045	-0.817813	-0.953815	-0.647655	-0.599096	-0.54885	-0.400514	-0.323623	-0.605953	-0.97064	-0.786615	-0.564329	-0.519252	-1.27107	-0.972028	-1.46262	-0.469793	-0.902695	-1.05909	-0.905844	0.000646935	51.783	tr	7955
A0A0R4I9Y1	rnf213b	E3 ubiquitin-protein ligase rnf213-beta	R213B_DANRE	1.20167	2.78988	0.0585557		3.51753	-1.3783	-2.23584	-2.67994	-2.5503	-3.85602	-2.93454	-3.55981	-1.61661	-2.53903	-3.16415	-1.80094	-5.43242	-2.98612	-0.485129	-1.3034	-1.32516	-0.835685	-1.26648	-1.05345	-1.14775	-1.51205	-2.39516	-0.983841	-1.90754	-1.96125	-1.30412	-1.84844	-1.5515	0.0025616	37.9724	sp	7955
A0A0R4IA30	eef1da	Isoform of A0A8M6Z1P2, Elongation factor 1-delta	A0A0R4IA30_DANRE	0.105489	0.342978	0.804838		0.760216	4.25473	4.11118	3.86703	4.0278	4.5255	4.44974	3.64474	4.78095	4.0355	4.41503	3.96362	3.90907	4.5013	4.23524	3.66963	3.39813	4.49354	4.68034	4.1465	4.49809	4.07814	5.02779	4.01984	4.46547	4.41833	4.31429	4.5359	4.45228	0.000646935	55.6221	tr	7955
A0A0R4IA51;A0A8M2BDX3;A0A8M3AUG1	znf536	Isoform of A0A8M3AUG1, Zinc finger protein 536;Isoform of A0A8M3AUG1, Zinc finger protein 536 isoform X2;Zinc finger protein 536 isoform X1	A0A0R4IA51_DANRE;A0A8M2BDX3_DANRE;A0A8M3AUG1_DANRE	0.0320905	0.0625753	0.967753		0.170657	-2.45336	-1.79319	-1.79066	-1.23055	-2.03543	-2.25519	-1.41152	-1.62202	-1.25178	-2.09855	-2.44452	-1.67379	-2.33235	-1.41994	-1.21728	-1.46799	-2.37632	-1.66649	-2.62921	-2.52293	-1.89395	-0.918308	-0.950611	-2.31292	-1.50765	-1.81883	-2.17557	-1.90553	0.00291864	37.7604	tr	7955
A0A0R4IA73;A0A8M3ARG3;F6NV62;Q6P0D0;Q6P0D0-2	qkia	Isoform of Q6P0D0, Isoform 2 of Protein quaking-A;Isoform of Q6P0D0, Protein quaking-A;Isoform of Q6P0D0, Protein quaking-A isoform X1;Protein quaking-A	A0A0R4IA73_DANRE;A0A8M3ARG3_DANRE;F6NV62_DANRE;QKIA_DANRE	-0.0716145	0.37369	0.784444		-0.814119	0.730166	0.737532	1.38293	0.953614	0.960769	1.49111	0.90339	0.884126	0.620708	1.34697	1.26618	0.678601	1.10015	0.962031	0.745302	0.751479	0.753464	1.04774	0.956349	1.04366	0.66797	0.737515	1.14058	1.11271	0.987364	0.997355	1.2155	0.858705	0.000646935	50.9126	sp;tr	7955
A0A0R4IA74;Q568M1	utp23	Isoform of A0A0R4IA74, Zgc:110214;UTP23 small subunit processome component	A0A0R4IA74_DANRE;Q568M1_DANRE	-0.0827522	0.158217	0.916583		-0.396905	-0.0888014	0.59202	-0.0923705	0.336831	0.373289	-0.392627	-0.0172367	-0.762059	0.179407	-1.17792	0.318622	0.17033	0.920899	-0.49234	0.0537596	-0.740828	-0.415624	0.480752	-0.000922203	-0.151648	0.0763683	0.253104	0.59535	0.733181	-1.32494	-0.319262	-0.0436544	-0.486125	0.000561375	49.7827	tr	7955
A0A0R4IA93;A0A0R4IQI9;A0A8M3AP08;A0A8M3B733	ckap5	Cytoskeleton-associated protein 5 isoform X1;Isoform of A0A8M3AP08, Cytoskeleton-associated protein 5;Isoform of A0A8M3AP08, Cytoskeleton-associated protein 5 isoform X3	A0A0R4IA93_DANRE;A0A0R4IQI9_DANRE;A0A8M3AP08_DANRE;A0A8M3B733_DANRE	-0.0550046	0.225714	0.878673		-0.538689	0.464337	0.909366	0.742984	0.519789	0.655409	0.0553818	0.501203	0.73027	0.809111	0.602651	0.687906	0.656995	0.364756	0.625168	1.05329	0.334613	0.578009	0.560336	0.476002	0.410888	1.2021	0.197908	0.867796	0.334437	0.379925	0.586139	0.54247	0.0313478	0.000646935	52.5231	tr	7955
A0A0R4IAE2;E7EYC8	srgap3	Isoform of A0A0R4IAE2, SLIT-ROBO Rho GTPase-activating protein 3;SLIT-ROBO Rho GTPase-activating protein 3	A0A0R4IAE2_DANRE;E7EYC8_DANRE	-0.0354196	0.117043	0.941377		-0.303717	-0.121	-0.702585	-0.115513	0.0978088	-0.422599	-0.017746	-0.342688	-0.147733	-0.21806	-1.26062	0.0174875	0.100189	-0.279079	-0.00957966	0.0262146	-0.0773244	-0.0903568	-0.380617	-0.212749	-0.124641	-0.681613	-0.446747	-0.0581055	-0.550042	0.0035944	-0.335494	-0.637156	-0.352553	0.000646935	46.3045	tr	7955
A0A0R4IAE4;A0A0R4IC05;A0A8M3B604	chd1	DNA helicase;Isoform of A0A8M3B604, DNA helicase	A0A0R4IAE4_DANRE;A0A0R4IC05_DANRE;A0A8M3B604_DANRE	0.0538059	0.183976	0.904437		0.452486	-0.0702133	0.45723	-0.183328	0.132635	0.289612	0.391737	0.528774	-0.687489	0.355197	0.669583	0.439166	0.381152	0.199373	-0.191786	0.540684	-0.198825	0.165537	0.0890341	0.368315	0.302963	0.640031	0.293158	0.167863	0.495496	0.43901	0.181058	0.237974	-0.25737	0.000646935	50.8718	tr	7955
A0A0R4IAH0	hdac4	Histone deacetylase	A0A0R4IAH0_DANRE	-0.0741159	0.306124	0.83088		-0.693461	0.933973	1.21396	1.26494	0.670339	1.32056	1.35984	0.965695	0.774758	0.378433	1.26363	0.96835	1.04916	1.10299	1.10266	1.12229	0.676	1.21379	1.01763	1.03766	0.900185	0.752011	0.221411	0.733327	0.954739	1.03632	1.02379	1.30429	1.33821	0.000646935	57.5875	tr	7955
A0A0R4IAI1	virma	Isoform of A0A8M2B4B7, Protein virilizer homolog isoform X2	A0A0R4IAI1_DANRE	0.0579493	0.304536	0.831398		0.69053	0.46113	0.169053	0.392648	0.721234	0.449437	0.53371	0.0266352	0.268731	-0.153807	0.074688	0.779395	0.63212	0.678569	0.617852	0.469954	0.388144	0.722222	0.603476	0.236901	0.530225	0.376084	0.448812	0.531901	0.474843	0.470643	0.418785	0.258879	0.531817	0.000646935	55.5916	tr	7955
A0A0R4IAQ8;E7F981	nup98	Isoform of E7F981, Nuclear pore complex protein Nup98-Nup96;Nuclear pore complex protein Nup98-Nup96	A0A0R4IAQ8_DANRE;E7F981_DANRE	0.0421636	0.195269	0.895881		0.476258	2.47589	2.35235	2.10218	2.21406	2.48271	2.63699	2.23146	2.03677	1.99469	2.63672	2.48581	2.27796	2.5208	2.14761	2.34462	1.64236	2.56962	2.13234	2.41655	2.60482	2.33041	2.37581	2.29394	2.40115	2.64191	2.48339	2.57994	2.36943	0.000646935	51.4356	tr	7955
A0A0R4IAR3	rab42b	RAB42, member RAS oncogene family	A0A0R4IAR3_DANRE	0.184212	0.82499	0.540076		1.48478	0.802349	0.923454	-0.188818	0.00999451	0.826735	0.357737	0.697918	0.259024	0.165677	1.02124	0.711032	0.390383	0.540509	0.21899	0.836535	0.151564	0.667712	0.660364	0.759095	0.296641	0.795629	0.615703	0.566767	0.442967	1.11575	0.818111	1.18162	0.40673	0.000646935	52.3416	tr	7955
A0A0R4IAS2;A0A286YAI4	ppl	Isoform of A0A0R4IAS2, Periplakin;Periplakin	A0A0R4IAS2_DANRE;A0A286YAI4_DANRE	-0.0389719	0.227466	0.876658		-0.542212	6.11861	6.54894	6.16978	5.79935	6.27417	6.27895	5.98784	5.96138	5.97331	6.21323	6.30581	6.23188	6.49056	6.21941	6.17726	5.84016	6.03932	6.18048	5.96443	6.15464	6.0715	6.07741	5.99257	6.1866	6.26414	6.42995	6.49475	6.15439	0.000646935	59.0165	tr	7955
A0A0R4IAT4;A0A8M6Z0B3	nsun6	Isoform of A0A0R4IAT4, Methyltransferase NSUN6 isoform X2;Methyltransferase NSUN6 isoform X1	A0A0R4IAT4_DANRE;A0A8M6Z0B3_DANRE	0.0188099	0.0167223	0.990982		0.0478357	-4.97685	-1.1438	-4.59269	-3.08125	-1.34935	-2.98783	-1.62967	-2.93418	-1.86429	-2.1445	-4.38166	-1.629	-2.87145	-2.13273	-2.68974	-1.91777	-1.41656	-2.97169	-2.89831	-3.1795	-1.31988	-2.69971	-2.7755	-3.76183	-2.67597	-3.42843	-3.04558	NaN	0.0018666	38.5104	tr	7955
A0A0R4IAT5	col10a1b	Collagen alpha-1(X) chain	A0A0R4IAT5_DANRE	0.458672	0.893076	0.500054		1.57254	4.9008	5.03037	3.29694	4.75045	4.33963	4.72767	5.05123	6.29325	6.10735	4.84165	4.1593	3.16452	5.17118	6.50299	5.11021	5.79508	6.08034	6.10743	4.9675	5.63301	5.07371	5.84407	5.38373	4.88875	5.01577	4.78345	4.75747	5.31819	0.000646935	55.9621	tr	7955
A0A0R4IAT9;A0A8M1P2M0;F1R6G6	stim1b	Isoform of A0A0R4IAT9, Stromal interaction molecule 1 isoform X2;Isoform of A0A0R4IAT9, Stromal interaction molecule 1 precursor;Stromal interaction molecule 1 isoform X1	A0A0R4IAT9_DANRE;A0A8M1P2M0_DANRE;F1R6G6_DANRE	0.166779	0.650694	0.624965		1.247	1.56034	1.69652	1.42969	1.14213	1.48761	1.56216	1.24483	1.52346	1.3534	0.0292835	1.34079	1.43521	1.64193	1.57925	1.85944	1.90456	1.62528	1.56622	1.01306	1.27287	1.78879	1.8587	1.65392	1.33989	1.47283	1.60446	1.15707	1.24443	0.000646935	50.6076	tr	7955
A0A0R4IAV8;A0A0R4IMY9;A0A8M2BFU1;A0A8M2BFW1;F1RBV6	dtnba	Dystrobrevin;Isoform of A0A8M2BFU1, Dystrobrevin	A0A0R4IAV8_DANRE;A0A0R4IMY9_DANRE;A0A8M2BFU1_DANRE;A0A8M2BFW1_DANRE;F1RBV6_DANRE	-0.648147	1.9948	0.153776		-2.77365	-0.754098	-0.943111	-2.39796	-0.225357	-0.841427	-1.91607	-0.655176	-0.976019	-0.348377	-2.31135	-1.87222	-1.37912	-0.812751	-1.29213	-1.67541	-1.07862	-1.86597	-2.60631	-2.10989	-0.919383	-2.36672	-1.13354	-1.4862	-1.77239	-2.28332	-2.41003	-2.23352	-1.85791	0.00131822	41.2354	tr	7955
A0A0R4IAW9;A0A8M1NT42;A0A8M2B1T5;A0A8M2B1W2;A0A8M3B6Q5;A0A8M6Z386;A0A8M9Q795;A0A8M9QD50;A0A8M9QHQ2;A0A8M9QLN5	dazap1	DAZ-associated protein 1 isoform X1;Isoform of A0A8M9Q795, DAZ-associated protein 1;Isoform of A0A8M9Q795, DAZ-associated protein 1 isoform X2;Isoform of A0A8M9Q795, DAZ-associated protein 1 isoform X4;Isoform of A0A8M9Q795, DAZ-associated protein 1 isoform X5;Isoform of A0A8M9Q795, DAZ-associated protein 1 isoform X6;Isoform of A0A8M9Q795, DAZ-associated protein 1 isoform X7;Isoform of A0A8M9Q79…	A0A0R4IAW9_DANRE;A0A8M1NT42_DANRE;A0A8M2B1T5_DANRE;A0A8M2B1W2_DANRE;A0A8M3B6Q5_DANRE;A0A8M6Z386_DANRE;A0A8M9Q795_DANRE;A0A8M9QD50_DANRE;A0A8M9QHQ2_DANRE;A0A8M9QLN5_DANRE	0.324118	1.00632	0.450216		1.71331	0.608315	0.468625	0.909948	0.372349	0.449543	1.07121	-0.0240889	0.662122	0.712143	0.14134	0.944552	0.474437	0.318951	1.65569	0.680759	1.67521	1.01359	1.75702	0.491713	0.514072	1.44838	0.967663	1.87506	0.865851	0.617093	0.290197	0.0324364	1.07375	0.00461593	37.0953	tr	7955
A0A0R4IAX0;A0A8M9QDQ3	fnbp1l	Formin-binding protein 1-like;Isoform of A0A0R4IAX0, Formin-binding protein 1-like	A0A0R4IAX0_DANRE;A0A8M9QDQ3_DANRE	0.0730879	0.398511	0.771901		0.856632	1.13924	1.27306	1.28461	1.31492	1.49724	1.10535	1.24559	1.63958	1.31643	0.868897	1.40988	1.41271	1.17183	1.3511	1.48187	1.95982	1.00242	1.25155	1.23563	1.26429	1.39299	1.7585	1.30732	1.19897	1.23932	1.15344	1.61156	1.19599	0.000646935	48.9166	tr	7955
A0A0R4IB13	xrcc5	X-ray repair cross-complementing protein 5	A0A0R4IB13_DANRE	-0.00357188	0.0179415	0.990957		-0.051235	2.63546	2.75309	2.50823	2.52412	2.57405	2.70884	2.72216	2.35138	2.35144	2.10097	2.37341	2.5646	2.57658	2.7105	2.67255	2.55215	2.55046	2.50209	2.26234	2.62813	2.435	2.70581	2.03452	2.51008	2.64199	2.59772	2.60074	2.71126	0.000646935	51.5379	tr	7955
A0A0R4IB27	si:dkey-31c13.1	Si:dkey-31c13.1	A0A0R4IB27_DANRE	-0.626641	1.51536	0.267257		-2.29313	-1.8482	-1.37547	-2.52867	-2.36898	-1.34556	-0.364672	-1.82072	-1.43394	-2.05663	-1.12928	-1.49534	-3.42582	-2.65945	-1.86432	-1.89937	-2.22106	-2.53439	-1.75901	-3.24762	-3.15152	-1.92153	-2.03994	-1.4709	NaN	-2.93633	-2.84876	-3.63127	-2.36476	0.000998146	42.6603	tr	7955
A0A0R4IB49	si:ch211-166e11.5	Si:ch211-166e11.5	A0A0R4IB49_DANRE	-0.591613	0.866337	0.517628		-1.54482	-1.76452	-1.95702	-1.23141	-1.93652	-1.71639	-2.34211	-1.67122	-1.89998	NaN	NaN	-3.67375	-4.23172	-2.24588	-1.63989	-2.14077	-3.11466	-3.27263	-2.35168	-2.92677	-2.44783	-4.53691	-3.3357	-3.78601	-3.74918	-0.860714	-2.41043	-1.26063	NaN	0.00221921	38.2225	tr	7955
A0A0R4IB53;A0A8M3AKV4;A0A8M3ALJ4;A0A8M3AW91;A0A8M3B449;A0A8M3B453;A0A8M9PHA3;A0A8M9PSN4;Q5TZC8	enah	Isoform of A0A8M3B449, ENAH actin regulator;Isoform of A0A8M3B449, Protein enabled homolog isoform X2;Isoform of A0A8M3B449, Protein enabled homolog isoform X3;Isoform of A0A8M3B449, Protein enabled homolog isoform X5;Isoform of A0A8M3B449, Protein enabled homolog isoform X6;Isoform of A0A8M3B449, Protein enabled homolog isoform X7;Isoform of A0A8M3B449, Protein enabled homolog isoform X8;Protein…	A0A0R4IB53_DANRE;A0A8M3AKV4_DANRE;A0A8M3ALJ4_DANRE;A0A8M3AW91_DANRE;A0A8M3B449_DANRE;A0A8M3B453_DANRE;A0A8M9PHA3_DANRE;A0A8M9PSN4_DANRE;Q5TZC8_DANRE	0.0934369	0.435242	0.748501		0.91796	0.991411	1.30199	1.36994	1.08783	1.15662	1.22614	0.80532	0.66067	0.399095	1.51769	0.797967	1.18747	1.24991	0.865952	1.2095	0.802563	1.17218	1.11932	1.16984	1.25683	1.115	1.07635	0.585323	1.06091	1.36431	1.50231	1.29921	1.19249	0.000646935	50.9768	tr	7955
A0A0R4IB93	usp48	Ubiquitin carboxyl-terminal hydrolase 48	UBP48_DANRE	-0.105931	0.332442	0.812425		-0.741371	-1.52384	-0.542336	-1.20043	-1.49877	-0.662272	-1.35349	-0.650771	-1.15276	-0.846467	-1.37467	-1.32427	-0.874357	-1.48212	-1.30534	-0.826046	-1.13961	-1.41804	-1.21776	-1.30966	-0.923579	-1.46035	-2.08122	-1.02984	-1.87045	-1.45511	-0.864654	-1.11606	-0.562536	0.00461593	36.8969	sp	7955
A0A0R4IBA4	kyat3.1	Kynurenine--oxoglutarate transaminase 3	A0A0R4IBA4_DANRE	0.44277	0.685465	0.608359		1.29613	0.581562	0.930495	-1.15894	-1.81034	-1.21347	-0.0588732	-0.222994	0.723014	-1.69484	-0.0840807	-0.36355	0.222115	1.04576	0.774894	0.276618	-0.888891	0.0504026	1.18756	0.634188	-0.182702	1.04953	0.935137	0.730375	1.07066	1.12401	-0.756308	0.00326729	-1.36433	0.000646935	48.519	tr	7955
A0A0R4IBJ2	bxdc2	Ribosome biogenesis protein BRX1 homolog	A0A0R4IBJ2_DANRE	-0.131326	0.73554	0.582466		-1.36533	1.41934	2.02778	1.85806	1.91903	1.64542	1.98697	2.18584	2.47891	1.97536	1.79047	2.10194	2.19812	1.72626	1.41412	2.08252	1.84528	1.97366	1.84666	2.04558	1.50115	1.77889	1.82999	1.358	1.66603	1.75998	1.57177	1.75562	1.87393	0.000646935	53.1262	tr	7955
A0A0R4IBK0;A0A8M1P3S1	irf2b	Interferon regulatory factor 2 isoform 1;Isoform of A0A8M1P3S1, Interferon regulatory factor 2	A0A0R4IBK0_DANRE;A0A8M1P3S1_DANRE	0.0778771	0.154324	0.918584		0.388331	-1.89522	-0.443522	-1.01264	-0.774549	-0.784578	-0.952455	-0.860819	-1.07735	-0.957628	-1.37466	-0.290944	-0.778544	-0.929119	-1.20459	-0.62324	0.139416	-0.769808	-0.33982	-0.653162	-1.10774	-0.69492	-1.05993	-0.505726	-2.3085	-1.49353	-0.0975924	-1.64335	-1.08844	0.00131822	40.3116	tr	7955
A9JRA9	si:ch211-125e6.7	Uncharacterized protein LOC100002541 precursor	A9JRA9_DANRE	1.79076	5.33483	0.00145658	+	5.75639	0.727505	0.173946	0.114148	0.0314074	1.09772	0.893744	0.73854	-0.413599	-0.154388	-3.48933	0.0915442	-0.00182629	-0.21632	0.654639	1.0075	1.504	1.92413	1.82057	1.51237	2.10775	1.83591	1.89051	1.39201	1.8727	2.08339	2.41122	2.10957	1.84671	0.000646935	50.94	tr	7955
A0A0R4IBL3;A0A8M3AHU7;A0A8M3B095;Q2QCI8	med12	Isoform of Q2QCI8, Mediator of RNA polymerase II transcription subunit 12;Isoform of Q2QCI8, Mediator of RNA polymerase II transcription subunit 12 isoform X1;Isoform of Q2QCI8, Mediator of RNA polymerase II transcription subunit 12 isoform X2;Mediator of RNA polymerase II transcription subunit 12	A0A0R4IBL3_DANRE;A0A8M3AHU7_DANRE;A0A8M3B095_DANRE;MED12_DANRE	-0.0867354	0.236111	0.868732		-0.55949	-1.0624	-1.35666	-1.74223	-1.02951	-1.21567	-1.38382	-1.39214	-1.48829	-2.21359	-0.980927	-1.57999	-1.44795	-1.25479	-1.25387	-1.96593	-1.54886	-1.14309	-1.32693	-1.46913	-1.39933	-2.52186	-0.994987	-2.17254	-0.910747	-1.25287	-1.7349	-1.32945	-0.845534	0.000646935	44.8786	sp;tr	7955
A0A0R4IBL7;A0A0R4IBL7-2;A0A1L1QZA0;A0A1L1QZH9;A0A8M3AUH5;A0A8M3BB85	tcf12	Isoform of A0A0R4IBL7, Isoform 2 of Transcription factor 12;Isoform of A0A0R4IBL7, Transcription factor 12;Isoform of A0A0R4IBL7, Transcription factor 12 isoform X4;Isoform of A0A0R4IBL7, Transcription factor 12 isoform X5;Transcription factor 12	A0A1L1QZA0_DANRE;A0A1L1QZH9_DANRE;A0A8M3AUH5_DANRE;A0A8M3BB85_DANRE;HTF4_DANRE	0.025115	0.0488148	0.975465		0.134955	0.0884628	-0.989596	0.439644	0.342237	-0.0446444	-0.655941	-1.90839	-0.317487	-0.334233	-0.520467	-0.0696535	-0.437762	-0.145739	0.296776	-0.296107	-0.368489	0.00807571	-0.581452	-0.333395	-0.0883217	-0.64608	0.582023	-0.504508	-0.675662	-0.272724	-0.325419	0.0397978	-0.44292	0.000646935	44.9517	sp;tr	7955
A0A0R4IBN4;A0A8M1P748;F1QDY2	ugp2b	Isoform of A0A8M1P748, UTP--glucose-1-phosphate uridylyltransferase;UTP--glucose-1-phosphate uridylyltransferase	A0A0R4IBN4_DANRE;A0A8M1P748_DANRE;F1QDY2_DANRE	0.141088	1.19175	0.373566		1.93215	1.62108	2.19077	1.65734	1.83365	2.07257	1.66784	2.1651	1.92914	1.50982	1.61275	1.74006	1.63148	1.92606	1.89289	1.92696	1.64061	1.80646	2.00987	1.94756	2.10443	1.93723	1.8282	1.97385	1.97669	1.9218	1.9017	2.08889	2.36153	0.000646935	49.2767	tr	7955
A0A0R4IBS6	sgcd	Delta-sarcoglycan	A0A0R4IBS6_DANRE	-0.278999	0.97586	0.462451		-1.67604	1.1171	1.32014	-0.042748	1.157	0.894506	1.12813	1.0992	0.459693	1.6208	-0.526918	0.840972	0.674431	0.878365	0.518121	0.627008	0.0268922	0.575726	0.515495	0.831517	0.471206	0.514131	1.11894	0.295415	0.139024	0.438239	0.427593	0.510996	0.740619	0.000646935	52.6272	tr	7955
A0A0R4IBS8	snx7	Sorting nexin 7	A0A0R4IBS8_DANRE	0.0321194	0.148143	0.923414		0.374623	1.14433	1.4204	1.45163	1.52327	1.47884	1.49025	0.94135	1.45468	1.23758	1.08803	1.50488	1.08298	0.981477	1.69237	1.29974	1.76025	1.34929	1.5402	1.22179	1.39687	1.03951	1.11955	1.42783	0.968802	1.33846	1.52727	1.59567	1.35651	0.000646935	51.4999	tr	7955
A0A0R4IBT0;A0A8M3AU14;A0A8M9Q1R8	sf1	Branchpoint-bridging protein;Isoform of A0A0R4IBT0, Branchpoint-bridging protein	A0A0R4IBT0_DANRE;A0A8M3AU14_DANRE;A0A8M9Q1R8_DANRE	-0.131329	0.357054	0.793544		-0.785107	1.17994	1.47098	1.1378	0.265271	1.0465	1.02412	0.835782	1.03307	-0.188477	1.23053	0.694201	0.614423	1.62372	1.41043	0.500138	1.21704	1.07391	0.846389	-0.144822	1.08465	0.682783	0.964031	0.805377	0.526392	0.710543	1.47683	1.12581	0.670599	0.000646935	51.2704	tr	7955
A0A0R4IBX9	hmgn1b	Non-histone chromosomal protein HMG-17	A0A0R4IBX9_DANRE	-0.0561116	0.112139	0.944399		-0.292225	1.53329	3.01022	2.86297	2.77559	2.95015	3.19763	3.0498	2.27606	1.8532	3.47129	2.96544	3.07029	2.72496	2.6911	2.61459	2.29416	2.19523	2.46605	3.26159	2.70392	3.17659	3.55911	3.35047	2.38139	2.14817	2.98624	2.09943	2.40951	0.000646935	51.5767	tr	7955
A0A0R4IC11;Q6DHE6	kars1	Isoform of Q6DHE6, Lysine--tRNA ligase;Lysine--tRNA ligase	A0A0R4IC11_DANRE;Q6DHE6_DANRE	0.120234	0.84296	0.529487		1.50819	3.04113	3.07266	3.11737	3.10858	3.35586	3.09282	3.52952	3.27667	2.92811	2.89703	3.30368	3.38456	3.38668	3.20753	3.58544	3.18008	3.32903	3.39207	3.51849	3.49904	3.06144	3.04951	2.8249	3.22483	3.38607	3.55279	3.58601	3.1958	0.000646935	54.9987	tr	7955
A0A0R4IC20	si:ch211-276i12.9	Si:ch211-276i12.9	A0A0R4IC20_DANRE	-0.191189	0.885568	0.504768		-1.56299	1.06867	2.24746	1.47603	1.75689	2.25491	2.00806	2.1057	0.935585	2.19539	1.94408	1.89057	1.91706	2.16191	1.79487	1.77211	1.31927	1.61824	1.60837	1.67942	1.52402	1.56123	1.81754	1.34031	1.58751	1.63553	1.93662	1.99577	1.68459	0.000646935	50.1369	tr	7955
A0A0R4IC31	akap12b	A kinase (PRKA) anchor protein 12b	A0A0R4IC31_DANRE	-0.259465	1.04895	0.429623		-1.76482	2.20702	1.61475	1.37155	2.23674	2.28481	2.07844	1.37143	1.59211	2.10393	0.982768	1.2899	1.70224	2.01453	1.74327	1.44301	1.20421	1.59262	1.84858	1.03111	1.52739	1.40227	2.59547	1.39568	1.44156	1.28398	1.52093	1.30706	1.3671	0.000646935	54.513	tr	7955
A0A0R4IC35	ogal	O-GlcNAcase-like	A0A0R4IC35_DANRE	0.0707158	0.269142	0.846438		0.623955	0.389256	0.380055	0.278968	-0.103599	0.301376	0.321275	-0.125969	0.0485902	-0.2585	0.190179	0.155229	0.0626154	0.368913	0.119192	0.0728893	0.915637	0.454116	0.473362	0.197165	0.570395	-0.01723	-0.40922	-0.359502	-0.045877	0.457005	0.0187683	0.491394	0.298701	0.000646935	49.7572	tr	7955
A0A0R4IC37;A0A8M1NHR0;F6NXE7	cpsf1	Cleavage and polyadenylation specificity factor subunit 1;Isoform of A0A8M1NHR0, Cleavage and polyadenylation specificity factor subunit 1 isoform X1	A0A8M1NHR0_DANRE;CPSF1_DANRE;F6NXE7_DANRE	0.0217625	0.0750778	0.961168		0.202316	0.286784	0.617749	0.222192	0.567059	0.419974	0.470854	0.916218	0.607269	0.225768	1.11799	0.612553	0.843342	0.434616	-0.0716772	0.573974	0.483209	0.484033	0.0479336	0.953098	0.81851	0.610612	0.143884	0.312181	0.876366	0.653303	0.545563	0.640428	0.432274	0.000646935	48.9235	sp;tr	7955
A0A0R4IC81	abcc1	Multidrug resistance-associated protein 1	A0A0R4IC81_DANRE	0.0660372	0.394732	0.77341		0.850218	-0.57899	-0.365216	-0.421728	-0.787756	-0.0558567	-0.273296	-0.378285	-0.771988	-0.217671	-0.423407	-0.44379	-0.242799	-0.253211	-0.219655	-0.0495739	-0.203783	-0.501922	-0.461885	-0.143131	-0.229767	-0.457514	-0.222679	-0.813738	-0.302948	-0.38211	-0.361944	-0.32408	-0.0540519	0.000646935	53.0844	tr	7955
A0A0R4ICD5	e2f4	E2F transcription factor 4	A0A0R4ICD5_DANRE	0.299672	0.68104	0.610538		1.29268	-2.23436	-2.353	-2.6701	-1.71156	-1.91996	-1.72169	-2.968	-2.22696	-2.73673	-1.74025	-2.07262	-2.86045	-3.61894	-2.64964	-2.04088	NaN	-1.3057	-3.08352	-1.89349	-2.63144	-3.06272	-1.25253	-2.15969	-2.58461	-1.68787	-1.73233	-1.66995	NaN	0.00975763	32.3266	tr	7955
A0A0R4ICG0;A0A8M2BJX1;A0A8M2BJY2;A0A8M9PTL7;Q7SZZ4	per1a	Isoform of A0A0R4ICG0, Period 1;Isoform of A0A0R4ICG0, Period 1 isoform X2;Isoform of A0A0R4ICG0, Period 1 isoform X3;Isoform of A0A0R4ICG0, Period 1 isoform X4;Period 1 isoform X1	A0A0R4ICG0_DANRE;A0A8M2BJX1_DANRE;A0A8M2BJY2_DANRE;A0A8M9PTL7_DANRE;Q7SZZ4_DANRE	-1.05326	1.79022	0.192264		-2.60376	-2.12454	-1.04388	-0.940308	-1.73063	-1.66727	-0.992301	-2.51512	NaN	-1.02775	-1.30025	-2.47478	-1.81097	-0.847534	-1.53885	NaN	-1.07951	-0.841107	-2.2255	-4.94564	NaN	-2.61673	-4.10428	-2.99674	-2.05728	NaN	-2.33375	-4.004	-1.31639	0.00162541	38.6228	tr	7955
A0A8M2B625	mhc1uka	Uncharacterized protein LOC751750	A0A8M2B625_DANRE	1.77941	4.44028	0.00552255	+	5.01037	-0.193969	-1.2412	-1.68164	-3.64924	-0.255138	-1.41811	-1.21461	-1.17374	-1.0543	NaN	0.317321	-2.17119	-2.87849	-1.92127	0.212035	0.212086	-0.815649	1.1805	-0.856437	0.487192	1.05942	-0.0948229	0.862766	-0.0455174	0.809864	-0.498394	1.16247	1.27486	0.000646935	54.6027	tr	7955
A0A0R4ICI5	rrn3	RNA polymerase I-specific transcription initiation factor RRN3	A0A0R4ICI5_DANRE	0.116295	0.357084	0.793544		0.785159	-1.0899	-0.91965	-0.891055	-1.07385	-0.497103	-0.255838	-0.822648	-0.824965	-1.52063	-0.519384	-0.158603	-0.872416	-0.31207	-0.406203	-0.560786	-0.982535	-0.812269	-0.596375	-0.766549	-0.537214	-0.187106	-1.58571	-0.19365	-0.453076	0.065608	-0.633657	-0.433833	-0.859026	0.000998146	43.1601	tr	7955
A0A0R4ICI6;A0A8M3ASH7;A0A8M3AVG4;Q1LUM9	dync1li1	Dynein light intermediate chain;Isoform of Q1LUM9, Dynein light intermediate chain	A0A0R4ICI6_DANRE;A0A8M3ASH7_DANRE;A0A8M3AVG4_DANRE;Q1LUM9_DANRE	-0.0320858	0.192509	0.897826		-0.470481	1.41406	1.11939	1.37177	1.06104	1.12227	1.05395	0.954842	0.950464	1.29513	0.886415	0.903733	1.12848	1.48081	1.34013	1.0123	1.2931	1.08995	1.16778	0.846675	1.10768	1.14205	0.937312	1.14683	1.06482	0.874949	1.29905	1.32976	1.32104	0.000646935	50.1965	tr	7955
A0A0R4ICJ7;Q5U3Q4	b4galt4	Beta-1,4-galactosyltransferase;Isoform of A0A0R4ICJ7, Beta-1,4-galactosyltransferase	A0A0R4ICJ7_DANRE;Q5U3Q4_DANRE	-0.0615636	0.181518	0.904801		-0.447264	-0.378832	0.243757	0.837759	-0.601315	0.0486174	0.205993	0.0729084	-0.497197	-0.452961	0.0457592	0.358405	-0.0530214	-0.0734811	0.0969267	0.26844	-0.321726	-0.0589485	-0.248417	-0.0639124	0.0539389	-0.516801	0.316087	-0.590189	0.587868	-0.156533	0.312239	-0.282381	-0.308238	0.000646935	53.7114	tr	7955
A0A0R4ICL0	fam193a	Family with sequence similarity 193 member A	A0A0R4ICL0_DANRE	-0.529837	0.802984	0.549214		-1.45585	-2.37796	-1.98721	-2.02783	-2.27743	-3.2282	-2.92063	-2.32938	-0.988821	-0.557907	-1.39415	-1.36744	-2.46683	-2.80833	-2.12389	-1.97056	-1.46422	-1.53795	-5.29513	-3.32892	-2.40315	-2.27855	-2.57084	-1.30408	-1.70606	-3.59573	-1.99029	-2.78217	-4.04606	0.00131822	41.0876	tr	7955
A0A0R4ICL5;A0A8M1PSG8	sec24a	Isoform of A0A8M1PSG8, Protein transport protein Sec24A isoform X2;Protein transport protein Sec24A isoform X1	A0A0R4ICL5_DANRE;A0A8M1PSG8_DANRE	0.20957	0.66266	0.619137		1.26401	-0.808081	-0.528991	-0.587176	-0.575343	-0.279678	-0.589703	0.264723	-0.323138	-0.818806	0.851775	0.102781	-0.113515	0.207843	-0.354441	-0.265414	-0.575196	-0.407813	-0.40205	0.303138	0.38257	0.459651	-0.522059	-0.130546	-0.0221858	0.23944	-0.297918	0.714306	-0.0936875	0.000646935	44.1306	tr	7955
A0A0R4ICM6;A0A8M9P0C8;A0A8M9PL31	mapkbp1	Isoform of A0A0R4ICM6, Mitogen-activated protein kinase-binding protein 1 isoform X2;Isoform of A0A0R4ICM6, Mitogen-activated protein kinase-binding protein 1 isoform X3;Mitogen-activated protein kinase-binding protein 1	A0A0R4ICM6_DANRE;A0A8M9P0C8_DANRE;A0A8M9PL31_DANRE	-0.359085	0.740914	0.582466		-1.3758	-1.72503	-1.57104	-1.54972	NaN	-3.65476	-1.65354	-2.55592	-1.39796	NaN	-3.33416	-1.72447	-2.18885	-3.09376	-2.45326	-1.84779	-2.4983	-2.25253	-2.18383	-3.14392	-2.08489	-3.00227	-3.67594	-2.76906	-2.17609	-2.81928	-2.06261	-2.47837	-3.41851	0.00233789	38.1425	tr	7955
A0A0R4ICN6	fam193b	Family with sequence similarity 193 member B	A0A0R4ICN6_DANRE	0.248199	0.577184	0.668211		1.13986	-1.28655	0.484672	-0.0514903	-0.437071	-0.214315	0.208109	-0.356301	-1.05257	-0.781423	-0.122142	-0.348958	0.506272	0.133221	-0.088913	-0.0875854	0.661528	0.316881	0.570532	-1.69292	0.188017	0.314251	-0.000227928	0.421322	0.271774	-0.0827112	-0.264015	-0.854194	0.304667	0.000998146	43.0538	tr	7955
A0A0R4ICP4	si:ch73-347e22.8	Si:ch73-347e22.8	A0A0R4ICP4_DANRE	0.166982	0.878923	0.509208		1.55451	1.05445	0.668509	1.04216	0.356271	0.965826	0.779865	0.773576	0.699365	0.559069	0.925631	0.768856	0.288803	0.57635	1.22746	1.12166	0.880192	0.73327	0.804498	0.678423	1.21742	1.02585	0.318246	0.900031	1.42904	0.893104	1.35452	0.609444	1.05824	0.000646935	45.6043	tr	7955
A0A0R4ICQ3;A0A8M3AT58;Q6DBU2	gpalpp1	GPALPP motifs-containing protein 1;Isoform of Q6DBU2, GPALPP motifs-containing protein 1	A0A0R4ICQ3_DANRE;A0A8M3AT58_DANRE;Q6DBU2_DANRE	0.156068	0.312885	0.827039		0.705886	-0.678502	-0.850496	-0.0767674	-0.358368	-0.17209	-0.84126	-0.466218	-1.33991	-0.30653	-1.99071	-0.982621	-1.29328	-1.8892	-1.08833	0.0766249	-0.87387	-0.966308	-0.103179	-0.118391	-1.07415	-0.647893	-1.31979	-0.0868359	-1.0465	-1.78374	-0.275095	-0.55378	-1.37641	0.0009375	43.4931	tr	7955
A0A0R4ICR8;Q6PH44	bsg	Basigin;Isoform of A0A0R4ICR8, Basigin	A0A0R4ICR8_DANRE;Q6PH44_DANRE	-0.287038	2.56795	0.0788989		-3.31512	3.30799	3.2517	3.17545	3.34228	3.24659	3.17341	2.85783	3.21533	3.10253	2.54255	3.07197	3.0126	2.60359	3.29548	2.42865	3.06925	3.09434	2.93904	2.73257	2.5991	2.83227	3.10269	2.75465	2.68713	2.67739	2.83852	2.58316	2.84201	0.000646935	54.1194	tr	7955
A0A0R4ICS1;A0A8M9Q587	itga4	Integrin alpha 4;Isoform of A0A0R4ICS1, Integrin alpha-4 isoform X2	A0A0R4ICS1_DANRE;A0A8M9Q587_DANRE	-0.0362979	0.0207606	0.990147		-0.0594607	-5.13548	-1.30563	NaN	NaN	-4.40889	-1.65611	-1.54546	-2.74929	NaN	-0.199372	-3.08683	-1.85639	NaN	NaN	-1.55966	NaN	-2.38806	-1.28269	-3.25893	-1.99208	NaN	NaN	NaN	NaN	-1.77687	-3.71707	-3.87648	-2.41829	0.00349777	37.4596	tr	7955
A0A0R4ICU6;A0A0R4IPT5	lsr	Isoform of A0A0R4IPT5, Lipolysis-stimulated lipoprotein receptor;Lipolysis-stimulated lipoprotein receptor	A0A0R4ICU6_DANRE;A0A0R4IPT5_DANRE	-0.0172365	0.053554	0.97377		-0.147357	1.68877	1.85314	2.14041	1.5372	1.25233	1.87827	1.85504	1.63362	1.47823	2.10843	2.1405	1.81238	1.73738	2.03277	2.05174	2.25067	2.01016	1.57179	1.52686	1.44206	1.78485	1.86191	2.41617	1.55302	1.70579	2.07295	1.4886	1.17056	0.000646935	53.4516	tr	7955
A0A0R4ICW1;A0A8M3B4H9	svild	Isoform of A0A8M3B4H9, Supervillin d;Supervillin isoform X1	A0A0R4ICW1_DANRE;A0A8M3B4H9_DANRE	-0.0140163	0.105393	0.948394		-0.276269	2.43812	2.5491	2.60759	2.55405	2.60076	2.58485	2.49761	2.26696	2.42421	2.23977	2.31504	2.52023	2.54278	2.38348	2.5754	2.40517	2.39026	2.54653	2.51837	2.51727	2.44436	2.62676	2.19105	2.47513	2.54279	2.49298	2.49505	2.10721	0.000646935	55.0598	tr	7955
A0A0R4ID09	rps6ka3a	Ribosomal protein S6 kinase	A0A0R4ID09_DANRE	-0.0130083	0.115486	0.943229		-0.300079	4.00741	4.25911	4.15624	3.82127	3.99104	4.19296	4.1031	3.99246	3.967	4.0706	4.21671	4.16392	4.01268	4.05535	4.17749	3.98495	4.03274	4.20864	4.0621	4.04384	3.87285	4.05407	4.05874	3.97547	3.99969	4.21562	4.22465	3.9169	0.000646935	57.1665	tr	7955
A0A0R4ID51;A0A8M3ATW0;A0A8M3B3V4;Q9DG12;Q9DG12-2	arnt2	Aryl hydrocarbon receptor nuclear translocator 2;Isoform of Q9DG12, Aryl hydrocarbon receptor nuclear translocator 2;Isoform of Q9DG12, Aryl hydrocarbon receptor nuclear translocator 2 isoform X1;Isoform of Q9DG12, Aryl hydrocarbon receptor nuclear translocator 2 isoform X2;Isoform of Q9DG12, Isoform 2 of Aryl hydrocarbon receptor nuclear translocator 2	A0A0R4ID51_DANRE;A0A8M3ATW0_DANRE;A0A8M3B3V4_DANRE;ARNT2_DANRE	0.041446	0.0360979	0.981854		0.101106	-3.2334	-5.13378	-1.65922	-2.51212	-1.28244	-1.33519	-0.675138	-2.13993	-1.89723	-2.70801	-1.86209	-0.950156	-1.38521	-1.07881	-1.09989	-1.03623	-1.99938	-2.74092	-1.29058	-0.695046	-1.23658	-4.52419	-3.1287	-2.09065	-1.68784	-1.64143	-1.63266	-2.46836	0.0012621	41.5103	sp;tr	7955
A0A0R4ID68	pfklb	ATP-dependent 6-phosphofructokinase	A0A0R4ID68_DANRE	-0.121811	0.903842	0.494342		-1.58619	2.36152	2.80466	2.83993	2.6257	2.67267	2.38662	2.97136	2.52157	2.57736	2.54652	2.86099	2.94536	2.79575	2.51619	2.75554	2.64645	2.73687	2.39857	2.78879	2.47097	2.38752	2.30258	2.21373	2.68413	2.45748	2.88283	2.64678	2.34864	0.000646935	52.4365	tr	7955
A0A0R4ID81;A0A8M3B571	rab11fip2	RAB11 family-interacting protein 2 (class I);Rab11 family-interacting protein 2 isoform X2	A0A0R4ID81_DANRE;A0A8M3B571_DANRE	0.149085	0.630571	0.635723		1.21813	-0.209057	-0.231054	0.237122	-0.647324	-0.822502	-0.498022	-0.581754	-0.116405	-0.216414	-0.451981	-0.467934	-0.13843	-1.19907	-0.113025	-0.0770388	0.348697	-0.169655	-0.00943184	-0.627425	-0.779778	-0.304608	-0.391677	-0.0503111	-0.295298	-0.426609	-0.320258	-0.306489	0.0412164	0.000646935	48.2016	tr	7955
A0A0R4ID82	vps33a	Vacuolar protein sorting-associated protein 33A	A0A0R4ID82_DANRE	0.0510065	0.165803	0.911872		0.413477	1.28366	1.20673	1.62347	1.41899	1.59673	1.07952	1.73368	0.70882	1.20357	1.16464	1.18268	1.51908	1.79382	1.22994	1.77072	0.932122	1.06323	1.20175	1.66934	1.53195	0.882326	1.06848	0.937304	1.56687	1.74022	1.55128	1.86681	1.67701	0.000646935	48.3491	tr	7955
A0A0R4IDA7;A0A8M2B6B7;A0A8M2B6F1;A0A8M2B6H9;A0A8M6YWD3;A3KNM2;I3IT45	tpd52	Isoform of A0A8M2B6H9, Si:ch211-203l9.2;Isoform of A0A8M2B6H9, Tumor protein D52;Isoform of A0A8M2B6H9, Tumor protein D52 isoform X2;Isoform of A0A8M2B6H9, Tumor protein D52 isoform X3;Isoform of A0A8M2B6H9, Tumor protein D52 isoform X4;Tumor protein D52 isoform X1	A0A0R4IDA7_DANRE;A0A8M2B6B7_DANRE;A0A8M2B6F1_DANRE;A0A8M2B6H9_DANRE;A0A8M6YWD3_DANRE;A3KNM2_DANRE;I3IT45_DANRE	0.226996	0.675076	0.612802		1.28155	0.918104	0.305982	0.958092	0.738384	0.759335	1.00399	-0.0794926	0.665932	-0.130234	-0.738142	0.299357	0.326204	0.661293	0.97415	-0.0423603	-0.208718	1.28275	1.33545	0.789213	0.844209	0.628281	0.731892	0.58743	0.636965	0.834081	0.826461	0.59993	0.995319	0.000646935	57.1576	tr	7955
A0A0R4IDF5	si:rp71-36a1.2	Si:rp71-36a1.2	A0A0R4IDF5_DANRE	-0.0826218	0.133783	0.932811		-0.342441	-1.70365	-1.2913	-1.6928	-2.40197	-2.03235	-2.43895	-1.48453	-0.125457	-1.50521	-1.16885	-0.639666	-1.4086	-1.7734	-2.46214	-1.85892	-1.82225	-2.22263	-1.73328	-1.07045	-2.30374	-0.770495	NaN	-1.03642	-1.88252	-1.20266	-2.27943	-2.45211	-0.987428	0.0009375	43.5808	tr	7955
A0A0R4IDF6;A0A8M9QFN6	nbeal1	Isoform of A0A0R4IDF6, Neurobeachin-like protein 1 isoform X2;Neurobeachin-like 1	A0A0R4IDF6_DANRE;A0A8M9QFN6_DANRE	0.110938	0.209734	0.890219		0.506458	-2.76044	-2.42454	-2.51483	-3.90812	-1.83782	-3.00096	-2.75402	-2.76567	-1.92019	NaN	-3.31039	-2.26067	-2.66038	-1.92055	-2.17805	-2.42458	-3.27263	-1.63836	-2.39487	-1.97067	-3.34971	-2.57655	-3.04486	-2.29338	-2.89517	-1.71516	-2.26557	-3.08424	0.00131822	40.4088	tr	7955
A0A0R4IDG8;A0A8M2BKL5;A0A8M2BKM4;A0A8M9PND9;A0A8M9PSJ6;A0A8M9PYM1;A0A8M9PYM6;A0A8M9PZV3;A0A8M9Q9J4;E9QI21	sh3tc2	Isoform of A0A8M2BKM4, SH3 domain and tetratricopeptide repeat-containing protein 2 isoform X10;Isoform of A0A8M2BKM4, SH3 domain and tetratricopeptide repeat-containing protein 2 isoform X11;Isoform of A0A8M2BKM4, SH3 domain and tetratricopeptide repeat-containing protein 2 isoform X12;Isoform of A0A8M2BKM4, SH3 domain and tetratricopeptide repeat-containing protein 2 isoform X13;Isoform of A0A8…	A0A0R4IDG8_DANRE;A0A8M2BKL5_DANRE;A0A8M2BKM4_DANRE;A0A8M9PND9_DANRE;A0A8M9PSJ6_DANRE;A0A8M9PYM1_DANRE;A0A8M9PYM6_DANRE;A0A8M9PZV3_DANRE;A0A8M9Q9J4_DANRE;E9QI21_DANRE	0.0253445	0.0324448	0.983233		0.0912219	-3.54849	-2.4607	-1.12722	-3.80664	-2.90754	-2.63139	-2.13813	-1.8941	-3.67178	-1.54273	-1.47179	-2.04258	-2.60327	-2.05502	-2.71343	-1.99949	-1.58742	-2.96357	-1.95174	-3.06524	-3.21075	-3.4047	-2.39044	-1.59973	-1.69997	-2.04697	-2.14979	-2.76333	0.00943902	33.3309	tr	7955
A0A0R4IDJ7	si:ch211-225h24.2	Si:ch211-225h24.2	A0A0R4IDJ7_DANRE	0.053874	0.0360565	0.981854		0.103682	NaN	NaN	NaN	NaN	NaN	NaN	-3.37991	-1.90593	NaN	-3.29196	NaN	NaN	-3.21335	NaN	NaN	NaN	NaN	NaN	-3.56856	-2.7463	-1.72987	NaN	NaN	NaN	NaN	-3.80567	-2.61916	NaN	0.00593371	32.0106	tr	7955
A0A0R4IDX7;E1AZ73	tshz3b	Isoform of A0A0R4IDX7, Teashirt homolog 3;Teashirt homolog 3 isoform X1	A0A0R4IDX7_DANRE;E1AZ73_DANRE	-0.122189	0.261116	0.852641		-0.609177	-1.00358	-1.04616	0.0600953	-0.484088	-1.02881	-0.809096	-1.1736	NaN	-1.48047	NaN	-0.585409	0.0878716	-0.64335	-1.9282	-0.645658	-1.24877	-0.694767	-0.1373	-0.966607	-1.5596	-0.858474	-1.07225	-1.37894	-1.06722	-0.237506	-0.740488	-1.57992	-1.2304	0.0012621	41.4619	tr	7955
A0A0R4IE41	csnk2a4	non-specific serine/threonine protein kinase	A0A0R4IE41_DANRE	-0.324637	0.467905	0.729879		-0.974335	-2.19616	-3.26964	-2.23147	-3.74713	-2.23495	-4.81692	-2.41437	NaN	NaN	-2.43271	-2.35853	-3.603	-2.73466	-1.54633	-1.91558	NaN	NaN	-4.56557	-2.88912	-2.94433	-3.04103	-3.53346	-2.41543	-4.17988	-3.24488	-2.55303	-3.13688	-3.06234	0.00886117	34.0356	tr	7955
A0A0R4IE55;A0A8M9QBA2;A5PMU4	anks1b	Ankyrin repeat and sterile alpha motif domain-containing protein 1B;Isoform of A5PMU4, Ankyrin repeat and sterile alpha motif domain-containing protein 1B;Isoform of A5PMU4, Ankyrin repeat and sterile alpha motif domain-containing protein 1B isoform X2	A0A0R4IE55_DANRE;A0A8M9QBA2_DANRE;ANS1B_DANRE	0.0870206	0.342545	0.805226		0.759444	0.596052	0.423176	0.713226	0.80719	0.644169	1.03405	0.420588	0.0124764	0.339134	0.206843	-0.136011	-0.242093	0.580442	0.731922	0.82282	0.734725	0.470904	0.471299	0.50865	0.638335	0.597151	0.155682	0.100801	0.465371	0.713616	0.747336	0.60539	0.317369	0.000646935	47.7013	sp;tr	7955
A0A0R4IEF8;A0A8M2B620	zc3h18	Isoform of Q1LUE5, Zinc finger CCCH domain-containing protein 18;Isoform of Q1LUE5, Zinc finger CCCH domain-containing protein 18 isoform X1	A0A0R4IEF8_DANRE;A0A8M2B620_DANRE	0.0682732	0.314975	0.825146		0.709712	-0.00566578	0.538972	0.610796	0.404543	0.603889	0.455603	0.238365	-0.405675	0.508769	0.715291	0.258233	0.641603	0.528053	0.370389	0.721222	0.721375	0.431539	0.564369	0.426503	0.396544	0.253089	0.677498	0.465343	0.235244	0.256209	0.755089	0.370848	0.144118	0.000646935	54.2378	tr	7955
A0A0R4IEK3;A0A8M2BAT2;A0A8M3ANR6	dlg1b	Isoform of Q5PYH5, Disks large homolog 1	A0A0R4IEK3_DANRE;A0A8M2BAT2_DANRE;A0A8M3ANR6_DANRE	-0.0655506	0.622671	0.640611		-1.2067	0.661071	0.833473	0.801217	0.600675	0.64496	0.910132	0.878665	0.762994	1.06723	1.04865	0.85018	0.583836	0.92394	0.78253	0.790462	0.558874	0.745022	0.579564	0.79984	0.770025	0.937373	0.658386	1.04806	0.656332	0.595913	0.739527	0.792062	0.760406	0.000646935	56.2538	tr	7955
A0A0R4IEM7;Q6PBT5	pyroxd1	Isoform of Q6PBT5, Pyridine nucleotide-disulfide oxidoreductase domain-containing protein 1;Pyridine nucleotide-disulfide oxidoreductase domain-containing protein 1	A0A0R4IEM7_DANRE;PYRD1_DANRE	-0.603028	0.322118	0.820868		-0.759539	NaN	-0.699648	-1.22547	NaN	NaN	NaN	NaN	NaN	NaN	NaN	NaN	NaN	NaN	NaN	NaN	-0.0920901	NaN	NaN	-0.631931	NaN	NaN	NaN	-1.57787	NaN	-2.31661	NaN	-1.85056	-2.92445	0.00488443	41.8354	sp;tr	7955
A0A0R4IEP6;Q6NUT7	sort1;sort1a	Isoform of Q6NUT7, Sortilin 1a;Sortilin	A0A0R4IEP6_DANRE;SORT1_DANRE	-0.143335	0.40304	0.769355		-0.864295	-0.613435	-0.383805	-0.396589	-1.58049	-0.700834	-0.672889	-0.398835	-0.370391	-1.24562	-0.845548	-0.670201	-0.476209	-0.689747	-0.772515	-0.79992	-0.600875	-0.613241	-0.894439	-1.24468	-0.62475	-1.74586	-1.09622	0.513205	-0.543933	-0.928985	-0.926273	-0.925808	-1.39202	0.000646935	52.0244	sp;tr	7955
A0A0R4IER9;A0A8M6Z2D8	daam1a	Disheveled-associated activator of morphogenesis 1 isoform X1;Isoform of A0A8M6Z2D8, Disheveled-associated activator of morphogenesis 1 isoform X2	A0A0R4IER9_DANRE;A0A8M6Z2D8_DANRE	0.0241501	0.0715152	0.963423		0.193368	-1.45737	-1.00192	-0.901879	-1.4698	-1.23531	-0.959693	-0.857122	-1.77331	-1.19616	-0.97144	-1.13757	-1.09749	-0.92008	-1.54322	-0.80266	-1.1679	-1.61647	-1.50469	-0.811987	-0.879538	-1.21331	-1.7524	-1.13049	-1.10243	-0.794216	-0.689634	-0.933677	-1.78485	0.000646935	48.7514	tr	7955
A0A0R4IES7;A0A8M3B529;B8JIA1	bltp1;kiaa1109	Bridge-like lipid transfer protein family member 1;Isoform of B8JIA1, Uncharacterized protein KIAA1109 homolog isoform X7;Si:ch211-233a24.2	A0A8M3B529_DANRE;B8JIA1_DANRE;BLTP1_DANRE	0.100664	0.247953	0.859969		0.582877	-1.24316	-1.55702	-2.38513	-1.4717	-1.9869	-1.92809	-1.45124	-1.60455	-1.2291	-1.75208	-2.50213	-2.20447	-1.62411	-1.61319	-1.64857	-0.643064	-1.23912	-2.15248	-2.36114	-1.54583	-2.05729	-1.76246	-0.991625	-2.05579	-1.12811	-2.05347	-2.06277	-1.44187	0.000998146	42.928	sp;tr	7955
A0A0R4IF19;A0A0R4IN12	spink2.4;spink2.5	Ovomucoid-like	A0A0R4IF19_DANRE;A0A0R4IN12_DANRE	-0.244592	0.341528	0.805584		-0.762768	-2.20714	-1.41207	-2.48999	-1.65524	-0.882611	NaN	-0.683145	NaN	-1.17706	-0.0407906	-1.45886	-0.922446	-1.85518	NaN	-1.24682	NaN	-2.87208	NaN	-1.25702	-1.61303	-1.47167	-2.15957	NaN	-2.21371	NaN	-0.956616	-0.507242	NaN	0.00398185	40.7544	tr	7955
A0A0R4IF41;A0A8M3AV43;A2BID7	prdm10	Isoform of A2BID7, PR domain zinc finger protein 10;PR domain zinc finger protein 10	A0A0R4IF41_DANRE;A0A8M3AV43_DANRE;PRD10_DANRE	0.0789042	0.142707	0.926326		0.362465	-1.68724	-2.88345	-1.40528	-2.32629	-1.81546	-2.03083	-1.58751	-2.45345	-2.43488	-2.24531	-2.73436	-2.10348	-1.88517	-2.15578	-1.82029	-1.93473	-2.9341	-0.767299	-2.01424	-1.75521	-2.12658	-1.20981	-2.66666	-1.74136	-2.2444	-2.43118	-3.4743	-1.52367	0.00131822	40.5149	sp;tr	7955
A0A0R4IF65	mcm2	DNA replication licensing factor MCM2	A0A0R4IF65_DANRE	0.219509	1.2059	0.368806		1.94835	2.92436	2.86765	3.12661	3.32113	3.00718	2.97628	3.11017	2.60021	2.60087	2.41047	3.0483	3.35491	2.83186	2.71509	3.14895	2.48557	2.93652	3.09653	3.33652	3.51154	3.50609	2.91281	2.64792	3.34941	3.55007	3.14741	3.32422	3.01465	0.000646935	56.1919	tr	7955
A0A0R4IFD5;A0A8M9P454	radil2a	Isoform of A0A0R4IFD5, Si:ch73-281f12.4 isoform X1;Si:ch73-281f12.4	A0A0R4IFD5_DANRE;A0A8M9P454_DANRE	0.406701	0.906713	0.493039		1.59427	-1.46366	-1.88167	-1.87912	-1.75351	-2.29517	-1.8449	-2.80903	-2.9359	-0.84312	NaN	-1.46787	-2.3856	-1.81248	-1.70907	-2.77928	-2.07873	-1.30977	-0.943205	-1.28195	-1.27143	-1.13521	-0.208825	NaN	-2.86648	-1.7098	-1.63492	-1.48358	-1.09079	0.0012621	41.3491	tr	7955
A0A0R4IFI0;A0A8M6Z171	rptor	Isoform of A0A0R4IFI0, Regulatory-associated protein of mTOR isoform X2;Regulatory-associated protein of MTOR, complex 1	A0A0R4IFI0_DANRE;A0A8M6Z171_DANRE	-0.152982	0.466212	0.730843		-0.968308	-1.06286	-0.911115	-1.14268	-1.02427	-1.24288	-2.01196	-0.480541	-1.42558	-1.12249	-0.724055	-0.792225	-1.09319	-1.67939	-0.815518	-0.736666	-1.31357	-1.74729	-1.09377	-0.907672	-0.715044	-1.63195	-1.0121	-2.22504	-1.16141	-0.946314	-1.14984	-1.79787	-1.23195	0.000646935	45.0359	tr	7955
A0A0R4IFJ0;A2BGD5	calcoco1;calcoco1a	Calcium-binding and coiled-coil domain-containing protein 1;Isoform of A2BGD5, Calcium-binding and coiled-coil domain 1a	A0A0R4IFJ0_DANRE;CACO1_DANRE	-0.259906	0.672613	0.613394		-1.27937	-0.180554	-0.150082	-0.445555	0.127977	0.22703	0.112891	-0.120912	0.148308	0.259764	NaN	-0.618519	-0.534238	-0.344541	0.39437	0.0989513	-0.1387	-0.584927	0.45777	-0.785639	-0.741094	-1.31596	0.0568161	-1.31579	-0.307502	0.717843	-0.285832	0.4212	-1.12636	0.000646935	51.5799	sp;tr	7955
A0A0R4IFJ1;Q6NUX7	dnajc7	DnaJ (Hsp40) homolog, subfamily C, member 7;Isoform of A0A0R4IFJ1, DnaJ (Hsp40) homolog, subfamily C, member 7	A0A0R4IFJ1_DANRE;Q6NUX7_DANRE	0.147211	1.32425	0.325946		2.08128	-0.117011	0.324834	0.0171838	-0.153978	0.198691	0.115358	0.00516415	0.0733619	-0.029109	-0.23433	0.287979	-0.221045	-0.312901	-0.0856075	0.195257	0.272505	0.0946102	0.261944	0.0712624	0.195015	0.0809364	0.215935	0.0424509	0.0592093	0.417435	0.103436	0.278959	-0.359417	0.000646935	53.7505	tr	7955
E7F125	ifi44a1	Interferon-induced protein 44-like	E7F125_DANRE	1.77227	4.86109	0.00285776	+	5.43802	-0.884973	-3.70848	-2.10336	-2.89909	-2.04828	-2.17415	-1.55711	NaN	-1.31624	NaN	-0.780742	-3.3509	-2.67659	-0.548202	-0.382008	-0.914921	0.164212	0.135273	0.257417	0.700092	-0.374197	-0.82122	0.456628	-0.191823	-0.017848	-1.59123	-0.700489	0.0358272	0.000646935	46.7698	tr	7955
A0A0R4IPT3;A0A8M3ARL1	si:ch211-209n20.1	Guanylate-binding protein 1 isoform X1;Isoform of A0A0R4IPT3, Guanylate-binding protein 1 isoform X2	A0A0R4IPT3_DANRE;A0A8M3ARL1_DANRE	1.73259	6.15664	0.000454781	+	6.49387	-1.79189	-1.59824	-1.63738	-4.16843	-2.78324	-2.62254	-2.76422	-3.26568	-2.04259	-3.37296	-1.56001	-3.75754	-2.42105	-2.45431	-1.17268	-1.92943	-0.694644	-1.42786	-0.860069	-0.497725	-1.42641	-0.350559	-0.77248	-0.175021	-0.269616	-0.290967	-1.55653	-0.55988	0.0051844	36.7151	tr	7955
A0A0R4IFR5;A0A8M3AUU3;A0A8M9Q3D0;A0A8M9Q9L6	mtmr3	Isoform of A0A8M9Q3D0, Phosphatidylinositol-3-phosphate phosphatase;Phosphatidylinositol-3-phosphate phosphatase	A0A0R4IFR5_DANRE;A0A8M3AUU3_DANRE;A0A8M9Q3D0_DANRE;A0A8M9Q9L6_DANRE	-0.0047825	0.00804727	0.997288		-0.0232428	-0.564883	-0.884222	-0.357033	-0.81385	-0.645356	-0.617555	-2.31926	-1.13972	-1.23423	NaN	-0.604978	-1.12694	-1.19833	-0.213657	-1.75913	-1.61142	-0.571605	-0.348443	-0.766769	-0.107733	-1.04179	-0.538828	-0.556976	-1.04806	-0.687067	-0.878053	-0.846314	-1.92631	0.000646935	47.7253	tr	7955
A0A0R4IFT8;A0A8M9PNH5;A0A8M9QBK3	usp47	Isoform of A0A8M9QBK3, Ubiquitin carboxyl-terminal hydrolase 47;Ubiquitin carboxyl-terminal hydrolase 47	A0A0R4IFT8_DANRE;A0A8M9PNH5_DANRE;A0A8M9QBK3_DANRE	0.110766	0.266674	0.848463		0.619219	-0.652602	-1.20996	-0.513561	-0.862631	-1.01921	-1.29974	0.0356159	-1.45884	-0.887522	-0.801198	-1.61838	-1.089	-1.0121	-1.23936	-0.814078	-1.59269	-1.16161	-1.86496	-0.644059	-0.148358	-1.27908	-0.173591	-0.626683	-0.230609	-1.00547	-1.16222	-0.49013	-0.884222	0.000646935	46.0417	tr	7955
A0A0R4IFY5	si:ch211-119e14.1	Cilia- and flagella-associated protein 251-like	A0A0R4IFY5_DANRE	0.473258	2.41439	0.094616		3.17305	-0.620128	-0.250223	-0.785738	-1.31914	-0.426683	-0.976863	-0.140175	-0.206433	-0.666668	0.366363	-0.732487	-1.23967	-1.18392	-1.0587	0.0891514	-0.301781	-0.370948	-0.342076	0.171238	0.166765	-0.0178776	-0.616519	-0.378974	0.128579	-0.233999	-0.103084	-0.644878	-0.160445	0.000646935	44.3839	tr	7955
A0A0R4IG09	eif4h	Eukaryotic translation initiation factor 4H	A0A0R4IG09_DANRE	-0.0451787	0.286968	0.838901		-0.65779	3.86621	3.89145	3.85875	3.33757	3.58688	3.23942	3.48693	3.73478	3.50805	3.16003	3.61992	3.41065	3.50179	3.50499	3.4911	3.49294	3.46332	3.66141	3.21074	3.54316	3.48558	3.53865	3.48245	3.55153	3.48523	3.64752	3.36308	3.65822	0.000646935	53.6335	tr	7955
A0A0R4IG19;A0A8M6YZR1;A0A8M6Z0F0;A0A8M6Z221;A0A8M6Z7K7;A0A8M6Z818;Q502S2	sh3glb2a	Endophilin-B2;Isoform of A0A8M6Z0F0, Endophilin-B2;Isoform of A0A8M6Z0F0, Endophilin-B2 isoform X6	A0A0R4IG19_DANRE;A0A8M6YZR1_DANRE;A0A8M6Z0F0_DANRE;A0A8M6Z221_DANRE;A0A8M6Z7K7_DANRE;A0A8M6Z818_DANRE;Q502S2_DANRE	-0.115587	0.0799645	0.95843		-0.215147	-1.62213	-2.16245	-4.74456	-2.2479	NaN	-2.53043	-2.54356	NaN	-2.96414	-4.73373	-1.94265	-3.01548	NaN	-3.84448	-6.8358	NaN	-2.42614	-2.95591	-2.65046	-2.78327	-2.51435	NaN	-2.95766	-3.09747	-1.70649	-4.10596	-1.58947	NaN	0.00892566	33.9865	tr	7955
A0A0R4IG59	bnip1b	BCL2-interacting protein 1b	A0A0R4IG59_DANRE	-0.140058	0.158912	0.916583		-0.398429	-3.54535	-0.442499	-1.24726	-2.16047	-0.660663	-2.46302	-1.34789	-0.628348	-0.181069	-1.25716	-0.724583	-0.343134	-0.821508	-1.38148	-2.06704	-0.574244	-1.38736	-1.37017	-1.92555	-2.05069	-0.881782	-2.72653	-1.95857	0.743862	-1.51717	-2.16397	-1.18873	-0.0972915	0.000998146	41.9317	tr	7955
A0A0R4IGA6;Q06S87;Q06S87-2	urah;uraha	5-hydroxyisourate hydrolase;Isoform of Q06S87, 5-hydroxyisourate hydrolase;Isoform of Q06S87, Isoform 2 of 5-hydroxyisourate hydrolase	A0A0R4IGA6_DANRE;HIUH_DANRE	0.571424	2.02211	0.148354		2.80024	-0.16977	0.64546	0.156198	-1.46919	-0.674582	0.17971	0.341283	-0.925693	-0.951424	-0.784358	0.0427189	0.278423	0.59294	-0.302651	0.512217	0.408957	0.0374708	0.100076	0.93666	-0.170179	0.688366	-0.415049	0.283758	-0.060864	0.50395	0.809512	0.671553	0.652575	0.000646935	50.0395	sp;tr	7955
A0A0R4IGD7	plcd1a	Isoform of A7MD68, Phosphoinositide phospholipase C	A0A0R4IGD7_DANRE	0.0711725	0.441256	0.744251		0.927831	4.10716	4.1898	4.02741	3.71971	4.05557	4.01499	3.78966	3.77876	3.66872	3.72593	4.03005	4.08355	4.2773	4.14038	4.03196	3.61215	3.78179	4.23623	4.0523	4.19323	3.88478	3.97782	3.86461	4.23746	4.14202	4.08952	4.42104	4.08048	0.000646935	57.4243	tr	7955
A0A0R4IGE6;A0A8M3BBQ5	sh3gl1b	Endophilin-A2;Isoform of A0A0R4IGE6, Endophilin-A2	A0A0R4IGE6_DANRE;A0A8M3BBQ5_DANRE	0.0773845	0.280729	0.840036		0.64602	2.39506	2.03476	2.14788	2.12869	2.74377	2.28197	1.83166	1.92529	2.08185	1.44286	1.29387	1.9362	2.25082	2.12236	2.31475	2.06882	2.05379	2.44194	1.66681	1.92099	2.18371	2.50811	2.14615	1.99442	2.30726	2.3077	2.15817	1.62781	0.000646935	53.1784	tr	7955
A0A0R4IGK4;F1QCQ7	stom	Erythrocyte band 7 integral membrane protein isoform X1;Isoform of A0A0R4IGK4, Erythrocyte band 7 integral membrane protein isoform 1	A0A0R4IGK4_DANRE;F1QCQ7_DANRE	-0.190995	0.698336	0.603503		-1.31409	3.25966	3.76254	2.72277	3.09771	3.35779	3.53213	3.24373	3.2665	3.22026	2.33623	3.46459	3.21894	3.46755	2.39886	3.52155	2.37706	2.98323	2.63717	3.06717	2.91505	2.52426	3.44061	2.91852	3.47703	3.09132	3.17058	2.91809	2.63368	0.000646935	55.9254	tr	7955
A0A0R4IGK8	tgm5l	Transglutaminase 5,-like	A0A0R4IGK8_DANRE	0.0534714	0.101582	0.948548		0.267177	1.06989	1.8273	1.02281	0.284838	1.07129	0.868072	1.35065	-0.0488296	0.61237	1.16072	1.49629	1.26943	1.58254	1.18221	0.747965	-0.200653	0.914903	1.46169	1.38962	1.04472	1.3392	0.601255	0.58721	1.46648	1.46924	1.45293	2.09173	1.13188	0.000646935	52.5027	tr	7955
A0A0R4IGL6;A0A2R8PW57;A0A8M3AJ23;A0A8M3AJX0;Q8JFV5	hectd1	E3 ubiquitin-protein ligase;Isoform of A0A8M3AJX0, E3 ubiquitin-protein ligase	A0A0R4IGL6_DANRE;A0A2R8PW57_DANRE;A0A8M3AJ23_DANRE;A0A8M3AJX0_DANRE;Q8JFV5_DANRE	-0.0309061	0.133131	0.932824		-0.34081	0.32476	0.691275	0.600809	0.616446	0.34219	0.751938	0.486069	0.664588	0.157739	0.318391	0.812136	0.403654	0.85088	0.466189	0.267018	0.343518	0.510446	0.703904	0.579388	0.606324	0.54142	0.874749	-0.224758	0.693014	0.395881	0.430071	0.744267	0.589139	0.000646935	51.3761	tr	7955
A0A0R4IGM8;A0A8M2B7U5;F1R5N2	mia3	Isoform of F1R5N2, Melanoma inhibitory activity protein 3 isoform X2;Isoform of F1R5N2, MIA SH3 domain ER export factor 3;MIA SH3 domain ER export factor 3	A0A0R4IGM8_DANRE;A0A8M2B7U5_DANRE;F1R5N2_DANRE	-0.0113979	0.0442018	0.977981		-0.122775	0.839009	0.251115	0.421214	0.404123	0.287417	0.193158	0.489992	-0.0905776	0.413973	0.440024	0.425735	0.319967	0.851217	0.524259	0.282182	0.0835137	0.149091	0.496732	0.555605	0.664101	0.434211	0.0285664	0.116547	0.386396	0.659024	0.554683	0.875898	0.324507	0.000646935	51.5851	tr	7955
A0A0R4IGP6	pkma	Pyruvate kinase	A0A0R4IGP6_DANRE	0.0565064	0.31009	0.82833		0.700761	3.55588	4.15412	3.37238	3.60299	3.63783	3.86382	3.98025	4.14383	3.9768	3.65016	4.08476	3.73348	3.81736	3.63275	3.73004	4.1356	3.81597	3.91927	3.94289	3.74354	3.65711	4.12748	4.05819	3.59564	3.61158	4.00745	3.8576	3.79514	0.000646935	59.0676	tr	7955
A0A0R4IGT8;A0A8N7T5X9	magi3a	Isoform of A0A0R4IGT8, Membrane-associated guanylate kinase, WW and PDZ domain-containing protein 3;Membrane-associated guanylate kinase, WW and PDZ domain-containing protein 3	A0A0R4IGT8_DANRE;A0A8N7T5X9_DANRE	0.0193031	0.0440219	0.978174		0.122297	0.766085	0.69023	1.32497	0.511051	0.510006	0.884863	-0.035655	0.540812	0.962753	-0.322073	0.979286	0.960435	-0.26987	0.862867	0.667829	1.26457	0.697527	0.558012	0.36834	0.553163	0.615396	0.197444	0.784986	0.448657	0.554593	0.625515	0.079771	1.2202	0.000646935	47.6743	tr	7955
A0A0R4IGU0	cnn1b	Calponin	A0A0R4IGU0_DANRE	0.0453094	0.0474717	0.976001		0.131992	NaN	-2.53381	-3.28915	-1.81534	-0.927615	-2.2101	-0.915031	-1.56453	-1.44208	NaN	-2.71892	-2.13462	-0.893559	-1.71865	-1.13774	-2.20041	NaN	-2.228	NaN	NaN	-0.500552	-2.66057	-2.18953	-2.19667	NaN	NaN	-1.29965	NaN	0.000998146	42.3254	tr	7955
A0A0R4IGU7;Q08BQ9	zgc:152938	Isoform of A0A0R4IGU7, Uncharacterized protein LOC768145;Uncharacterized protein LOC768145 isoform X1	A0A0R4IGU7_DANRE;Q08BQ9_DANRE	0.188044	0.262631	0.851676		0.61249	-2.0151	-3.39544	-2.6958	-1.69767	-1.27954	-1.95001	-2.1969	NaN	-3.30966	-3.56208	-2.62249	-2.66432	-2.24937	NaN	-2.17591	-1.62439	-2.65269	NaN	-1.8714	-3.27394	-1.57412	-1.3953	-2.439	-1.96505	-3.54004	-1.57966	-3.86251	-1.70965	0.00221921	38.2014	tr	7955
A0A0R4IGV0	LOC107988037	INO80 complex subunit E	A0A0R4IGV0_DANRE	0.115729	0.183315	0.904602		0.451082	1.11	-0.000147343	0.993668	0.286986	0.690767	0.713695	-1.18562	0.556902	-1.00808	-0.660771	-0.320879	0.0304089	0.550203	0.845181	0.0180616	-0.179042	0.475903	0.262386	-1.33673	0.870675	0.861761	0.346308	0.41334	0.270532	0.603289	1.01656	0.848698	-0.249212	0.000646935	49.537	tr	7955
A0A0R4IGW7	rrbp1b	Isoform of Q1LXR3, Ribosome-binding protein 1 isoform X1	A0A0R4IGW7_DANRE	-0.294329	0.208307	0.890948		-0.505109	-1.93477	-5.54715	-1.6694	-1.67431	-3.90554	-3.13026	NaN	-5.48158	-2.75798	NaN	-3.9586	-2.27435	-3.56572	-2.12759	-6.94632	NaN	-3.02996	-3.24661	-3.90362	-2.78501	NaN	-1.89722	NaN	-2.73974	NaN	-3.25429	-2.8636	-3.9663	0.00342337	33.9238	tr	7955
A0A0R4IH07	frem2b	Isoform of B6IDE7, FRAS1-related extracellular matrix 2b	A0A0R4IH07_DANRE	-0.343996	2.41373	0.094616		-3.17244	1.39207	1.67025	1.67044	1.51221	1.43456	1.9639	1.17774	0.869716	1.22096	1.97337	1.89172	1.94909	1.46109	1.50345	0.901999	1.00769	1.58381	0.924293	1.40436	1.41467	0.853136	1.20958	1.34695	1.38697	1.18655	1.44433	1.23465	0.975642	0.000646935	54.3293	tr	7955
A0A0R4IH08;A0A8M6Z0J4;A0A8M6Z266	itpr3	Inositol 1,4,5-trisphosphate receptor;Isoform of A0A8M6Z0J4, Inositol 1,4,5-trisphosphate receptor	A0A0R4IH08_DANRE;A0A8M6Z0J4_DANRE;A0A8M6Z266_DANRE	0.145605	0.602245	0.652877		1.17691	-0.353321	-1.16392	-0.254168	-0.71262	-1.037	-0.26471	-0.217354	-0.80081	-0.649124	0.0226393	0.00326252	-0.676907	-0.644979	-0.78052	-0.546291	-0.414248	-0.120951	-0.498957	-0.315159	-0.62033	-0.932923	-0.364381	-0.86076	0.00455999	-0.0105839	-0.197652	-0.372354	-0.24103	0.000646935	52.5526	tr	7955
A0A0R4IH35	mccc1	Methylcrotonoyl-CoA carboxylase subunit alpha, mitochondrial	A0A0R4IH35_DANRE	-0.0926535	0.607808	0.65		-1.18506	1.68844	1.7645	1.8577	1.68831	1.95165	1.63355	1.75979	1.99189	1.89212	1.20432	1.84692	1.5094	1.61715	1.42314	1.75101	1.3381	1.49348	1.95174	1.53619	1.77655	1.55344	1.81346	1.33142	1.59602	1.82418	1.6345	1.59802	1.33365	0.000646935	53.7458	tr	7955
A0A0R4IH56;A0A8M2B724;A0A8M3AK71;A0A8M3B2Q2	kdm2aa	Isoform of A0A8M2B724, Lysine (K)-specific demethylase 2Aa;Isoform of A0A8M2B724, Lysine (K)-specific demethylase 2B isoform X2;Isoform of A0A8M2B724, Lysine (K)-specific demethylase 2B isoform X3;Lysine (K)-specific demethylase 2B isoform X1	A0A0R4IH56_DANRE;A0A8M2B724_DANRE;A0A8M3AK71_DANRE;A0A8M3B2Q2_DANRE	0.070968	0.154347	0.918584		0.388383	-1.00362	-0.0763001	-0.496241	-0.0859909	-1.63179	-0.408467	-0.643083	-0.29473	-0.534265	-0.866143	0.181622	0.489246	-0.581911	-0.298164	-0.764315	0.135577	-0.186591	-0.229908	-0.678868	-0.437942	0.0588818	-0.254218	0.29224	-0.617574	0.118508	-1.21843	-0.585392	-0.888248	0.0009375	43.723	tr	7955
A0A0R4IH79	lonp1	Lon protease homolog, mitochondrial	A0A0R4IH79_DANRE	-0.0547988	0.35387	0.795695		-0.779504	1.93873	1.87592	1.73471	1.73174	2.26997	2.08198	2.17182	2.22138	1.92724	2.06431	1.8181	2.09076	2.01964	1.86242	2.26362	1.6571	1.6261	1.9464	1.96967	2.13694	1.99457	2.02964	1.70033	1.8812	2.00997	2.09659	2.06183	1.66759	0.000646935	51.584	tr	7955
A0A0R4IH97	bmal2	Aryl hydrocarbon receptor nuclear translocator-like 2	A0A0R4IH97_DANRE	0.16923	0.386312	0.778406		0.835852	-1.04661	-0.562613	-1.445	-0.152914	-0.317586	0.0951614	-0.308038	-0.336215	-0.365299	-0.547087	-0.297201	0.305001	-0.28387	0.384753	0.00319767	-0.373813	0.101772	-0.971658	0.144355	-0.533555	-0.0317841	0.396439	0.793842	0.120226	-0.906196	0.216957	-1.35727	-0.11081	0.00646801	36.0745	tr	7955
A0A0R4IHF0	pacsin2	Protein kinase C and casein kinase substrate in neurons 2	A0A0R4IHF0_DANRE	-0.0308142	0.0839087	0.957566		-0.224256	1.23077	1.21891	1.25521	0.903994	1.28597	0.893666	1.31727	0.811411	0.585603	0.0816336	0.820336	0.946409	1.40658	0.696179	1.21033	0.146506	0.714494	1.2256	1.02326	1.06146	0.97817	0.660291	0.350209	1.16699	1.12792	1.19171	1.4508	0.714806	0.000646935	51.9714	tr	7955
A0A0R4IHH9;A0A8M2BCW8;F1R1W8	aatf	Apoptosis-antagonizing transcription factor;Isoform of F1R1W8, Apoptosis-antagonizing transcription factor;Isoform of F1R1W8, Protein AATF isoform X1	A0A0R4IHH9_DANRE;A0A8M2BCW8_DANRE;F1R1W8_DANRE	-0.184891	0.940665	0.478685		-1.63245	0.607663	1.10836	0.374844	0.544097	0.602942	0.584317	0.981302	0.488264	0.182966	0.834615	0.770059	0.708506	0.770452	0.553765	0.824394	0.226352	0.117656	0.222927	0.869472	0.813465	0.20275	0.000541687	0.891593	0.318414	0.275886	1.06986	0.220796	0.469574	0.000646935	51.0198	tr	7955
A0A0R4IHL6;A0A0R4IW61	parn	Isoform of Q7ZU92, Poly(A)-specific ribonuclease PARN	A0A0R4IHL6_DANRE;A0A0R4IW61_DANRE	0.0173169	0.068724	0.965143		0.186317	1.18256	1.34282	0.876974	1.34152	1.31456	1.40596	1.27117	0.701864	1.23825	0.498781	1.20614	1.29367	1.57039	0.874888	1.44256	0.884904	1.10708	1.37684	1.27427	1.17846	1.00418	1.18129	0.91602	1.05686	1.3225	1.04257	1.39077	1.18369	0.000646935	50.8345	tr	7955
A0A0R4IHX2	klhdc4	Kelch domain-containing 4	A0A0R4IHX2_DANRE	-0.16988	0.504653	0.70509		-1.02922	-0.873188	0.0720353	-0.10815	-0.14156	0.0722284	-0.159402	0.363046	-0.00525331	-0.0454359	-0.832629	0.303808	0.0274668	-0.357055	-0.710067	0.0711622	-0.233545	-0.36395	-1.47177	0.562485	-0.134012	-0.0254545	-0.485602	-0.771294	-0.47164	-0.555261	0.0555201	-0.245752	-0.703367	0.000646935	44.9216	tr	7955
A0A0R4IHX8;Q6DGU1	sat2b	Diamine N-acetyltransferase 2 isoform X1;Isoform of A0A0R4IHX8, Diamine N-acetyltransferase 2	A0A0R4IHX8_DANRE;Q6DGU1_DANRE	-0.469537	0.623053	0.640611		-1.20839	-0.556296	-1.45335	-0.229215	-0.559586	-0.821127	-0.824426	-1.97285	-1.95881	-1.34788	NaN	-2.00066	-1.15553	-1.20387	-0.378618	-0.69579	-1.86895	-1.28312	-0.603036	-1.12169	-1.01099	-1.18281	-1.00805	-5.62443	-1.70583	-2.14043	-0.460196	-1.77838	-1.6645	0.000646935	44.7773	tr	7955
A0A0R4II06	lgals4	Si:dkey-151j17.4	A0A0R4II06_DANRE	0.606972	1.03324	0.43895		1.74593	3.58494	2.07579	1.17331	3.82356	4.07561	2.76637	3.49675	3.61121	3.96762	2.318	0.615576	2.49075	3.52674	4.09763	4.94781	3.84391	4.52301	3.30077	3.8779	3.81495	3.54371	2.78989	2.58416	2.79347	3.08858	3.04904	3.96518	3.99907	0.000646935	57.5492	tr	7955
B3DKF1	si:ch211-276k2.1	Si:ch211-276k2.1 protein	B3DKF1_DANRE	1.62683	3.37529	0.0253183	+	4.14694	0.638416	NaN	-1.62014	NaN	-0.590878	0.84003	-1.23405	NaN	-1.81187	-1.03212	-1.01024	NaN	-0.230962	0.929915	0.933648	-1.42113	2.03153	1.54764	0.982508	2.31069	1.3415	1.23422	1.75248	0.863744	1.54639	1.43971	0.571453	0.470609	0.000646935	46.9772	tr	7955
A0A0R4II39;A0A8M2B4K6;A0A8M2B4L1;A0A8M2B533;D1L3Y5	dyrk1b	dual-specificity kinase;Isoform of A0A8M2B533, dual-specificity kinase	A0A0R4II39_DANRE;A0A8M2B4K6_DANRE;A0A8M2B4L1_DANRE;A0A8M2B533_DANRE;D1L3Y5_DANRE	0.176217	0.31315	0.826878		0.706372	-1.36692	-2.64815	-2.01026	-0.6009	-1.93837	-1.51076	-0.929569	-1.36356	-0.900013	-1.45572	-1.57591	-2.12043	-2.34977	-0.744225	-0.894058	-1.38691	-2.98754	-1.22403	-1.15988	-0.780437	-0.176496	-1.18638	-1.89875	-1.064	-1.79007	-2.33212	-1.13697	-1.02987	0.00131822	40.4228	tr	7955
A0A0R4IIA7;A0A8M2BG54;A0A8M6Z7P4	tln2a	Isoform of A0A8M6Z7P4, Talin 2a;Isoform of A0A8M6Z7P4, Talin-2 isoform X2;Talin-2 isoform X1	A0A0R4IIA7_DANRE;A0A8M2BG54_DANRE;A0A8M6Z7P4_DANRE	-0.426435	1.57444	0.251777		-2.34999	-1.03368	-1.63776	-1.41476	-0.758499	-0.785237	-0.463615	-0.692464	-0.532042	-0.139069	-1.05655	-1.11449	-1.22533	-0.50778	-1.70117	-1.43961	-0.404393	-1.80593	-1.37088	-1.02933	-0.700541	-2.00467	-1.0077	-1.14794	-2.09802	-1.44642	-1.92899	-1.09814	-1.54996	0.000646935	46.1533	tr	7955
A0A0R4IIB3;A0A0R4IP15;A0A8M2BE14;A0A8M3AUJ2;A0A8M3AUL1;A0A8M3BBA1;A0A8M9PNJ2	neo1a	Isoform of A0A8M3AUL1, Neogenin 1a;Isoform of A0A8M3AUL1, Neogenin isoform X2;Isoform of A0A8M3AUL1, Neogenin isoform X3;Isoform of A0A8M3AUL1, Neogenin isoform X4;Isoform of A0A8M3AUL1, Neogenin isoform X5;Neogenin isoform X1	A0A0R4IIB3_DANRE;A0A0R4IP15_DANRE;A0A8M2BE14_DANRE;A0A8M3AUJ2_DANRE;A0A8M3AUL1_DANRE;A0A8M3BBA1_DANRE;A0A8M9PNJ2_DANRE	-0.177686	0.756088	0.576222		-1.39322	0.230011	-0.179588	0.184391	-0.117275	0.152507	-0.0420952	0.284837	-0.216702	-0.674336	0.11075	-0.1991	0.155323	0.221913	-0.325059	0.119177	-0.420739	-0.444261	-0.0333967	-0.388355	-0.0716324	-0.0182085	-0.177781	-0.786238	0.0237536	0.229365	-1.15283	0.125207	0.0939136	0.000646935	47.898	tr	7955
A0A0R4IIB7	aldh5a1	Succinate-semialdehyde dehydrogenase	A0A0R4IIB7_DANRE	0.154422	0.843357	0.529419		1.50871	1.91528	2.17281	1.63636	1.87059	2.11814	2.1179	2.32398	1.55009	1.89561	1.67019	2.2344	1.82524	2.44275	1.83779	2.23158	1.62859	1.82115	1.84109	2.35098	2.2521	1.98496	2.38984	2.1029	2.25932	2.17901	2.25487	2.63649	1.84015	0.000646935	52.4424	tr	7955
A0A0R4IIC4;A0A8M2BE44	dennd4c	DENN domain-containing protein 4C isoform X1;Isoform of A0A8M2BE44, DENN domain-containing protein 4C isoform X2	A0A0R4IIC4_DANRE;A0A8M2BE44_DANRE	0.0728932	0.248535	0.859595		0.584018	-0.250817	-0.746588	-0.019568	-0.872529	0.240148	-0.190289	-0.661734	-0.512577	-0.147965	-0.0969543	-0.3984	-0.382682	0.0396161	0.197578	-0.100902	-0.601887	-0.318993	0.229006	-0.197003	0.0320587	-0.191728	-0.00319576	-1.0341	0.0992885	-0.0182915	-0.109957	-0.205338	-0.361215	0.0009375	43.4642	tr	7955
A0A0R4IIC5	fam83fb	Family with sequence similarity 83 member Fb	A0A0R4IIC5_DANRE	0.230055	0.674415	0.612802		1.28062	-1.34183	-0.496683	-0.448892	-1.48823	-0.863877	-1.35857	-0.450356	-1.66241	-1.6681	-0.105805	-0.455582	-0.834854	-0.71945	-1.42357	-0.612597	-1.15187	-0.659922	-1.32025	-0.519592	-1.15477	-0.784909	-0.510837	-0.55736	-0.0199208	-1.24085	-0.899239	-0.73237	0.0670524	0.00141388	39.6939	tr	7955
A0A0R4IIC7;C4XVB5	ikzf2	IKAROS family zinc finger 2;Isoform of A0A0R4IIC7, Helios protein	A0A0R4IIC7_DANRE;C4XVB5_DANRE	0.32851	0.505206	0.70509		1.03008	-1.84408	-2.80422	-0.291234	-3.42271	-1.48926	-0.826274	-1.24567	-1.36676	-2.92056	-1.81352	-1.16525	-2.71525	-1.07953	-1.71688	-2.62277	-1.18191	-1.43191	-0.976539	-2.10988	-1.47541	-3.2998	-0.343256	-1.32456	-0.741176	-0.697099	-1.28065	-1.57419	-1.0429	0.00141388	39.8283	tr	7955
A0A0R4IIF8;A0A0R4IMQ2;P58239	cnmd	Isoform of P58239, Leukocyte cell-derived chemotaxin 1;Leukocyte cell-derived chemotaxin 1	A0A0R4IIF8_DANRE;A0A0R4IMQ2_DANRE;CNMD_DANRE	-2.11081	2.7805	0.0586984		-3.82462	-2.65121	NaN	-0.253001	-0.689918	-0.720867	0.0134439	NaN	NaN	NaN	-2.71224	-2.44507	-1.12411	-2.8215	-1.47679	NaN	NaN	-3.68708	-4.35507	-4.84761	-4.39369	NaN	-1.60804	NaN	NaN	NaN	-2.44574	-3.8553	NaN	0.000646935	46.6005	sp;tr	7955
A0A0R4IIH3;A0A8M6YXN3;A0A8M9P6M7	gpa33a	Cell surface A33 antigen isoform X1;Isoform of A0A8M6YXN3, Cell surface A33 antigen isoform X2;Isoform of A0A8M6YXN3, Cell surface A33 antigen precursor	A0A0R4IIH3_DANRE;A0A8M6YXN3_DANRE;A0A8M9P6M7_DANRE	-0.0161467	0.0484066	0.975622		-0.133882	2.39298	2.72682	2.31072	1.87892	2.73854	2.58947	2.42227	2.43609	2.60934	1.84842	2.66264	1.72833	2.01269	2.35612	2.32939	3.15591	2.31828	2.48547	2.28296	2.07083	2.10277	2.61793	2.17998	2.13784	2.48229	2.15467	2.11283	2.05613	0.000646935	56.8841	tr	7955
A0A0R4IIJ3;A0A8M3AXQ8	si:ch211-175l6.2;trim35-23	Isoform of A0A2R8RZP6, Tripartite motif-containing protein 35 isoform X1;Tripartite motif-containing 35-23	A0A0R4IIJ3_DANRE;A0A8M3AXQ8_DANRE	0.619982	1.3848	0.30599		2.15222	-3.24022	-3.99483	-1.53149	-2.84804	-2.01425	-2.36148	-1.87451	-2.71894	-2.87962	NaN	-3.91429	-2.68115	-1.30676	-2.09254	-1.86885	-2.42873	-1.9878	-1.4065	-2.48364	-1.48478	-3.37148	-1.27281	-2.38236	-2.84725	-1.87914	-1.18926	-1.40173	-1.34775	0.00803123	34.8528	tr	7955
A0A0R4IIN0;A0A8M3AY01;A0A8M3AY27;A0A8M3BDZ1	taok2b	Isoform of A0A8M3AY27, non-specific serine/threonine protein kinase;non-specific serine/threonine protein kinase	A0A0R4IIN0_DANRE;A0A8M3AY01_DANRE;A0A8M3AY27_DANRE;A0A8M3BDZ1_DANRE	-0.191855	0.322033	0.820868		-0.723452	-2.45419	-2.33377	-2.03392	-2.37161	-2.41756	-1.76651	-3.58869	-0.629834	-2.22415	NaN	NaN	-2.3246	-1.9134	-2.44083	-1.22225	-2.2287	-1.16505	-3.10963	-2.12128	-3.27773	-2.25011	-2.16704	-2.23621	-2.53254	-3.41537	-2.76697	-2.97537	-2.13331	0.00131822	40.2138	tr	7955
A0A0R4IIN9;A0A2R8QBK0;A0A8M9QDJ5	lnpep	Isoform of A0A2R8QBK0, Leucyl-cystinyl aminopeptidase isoform X2;Isoform of A0A2R8QBK0, Leucyl-cystinyl aminopeptidase isoform X3;Leucyl-cystinyl aminopeptidase isoform X1	A0A0R4IIN9_DANRE;A0A2R8QBK0_DANRE;A0A8M9QDJ5_DANRE	0.0891341	0.358341	0.793087		0.787366	0.656095	1.03776	0.488077	0.0465889	0.384805	0.416779	0.571095	0.70076	-0.126669	0.156695	0.732501	0.251761	0.435305	0.246891	1.00226	0.66509	0.502594	0.630512	0.259435	0.445548	-0.0073204	0.303011	0.0797977	0.91939	0.573989	0.840598	0.538694	0.492723	0.000646935	52.5626	tr	7955
A0A0R4IIR4;A0A8M3BBF4;A0A8M9PQA8;A0A8M9Q2Y6;A0A8M9Q932;A0A8M9QI62	nfat5b	Isoform of A0A8M9PQA8, Nuclear factor of activated T-cells 5 isoform X2;Isoform of A0A8M9PQA8, Nuclear factor of activated T-cells 5 isoform X3;Isoform of A0A8M9PQA8, Nuclear factor of activated T-cells 5 isoform X4;Isoform of A0A8M9PQA8, Nuclear factor of activated T-cells 5 isoform X5;Isoform of A0A8M9PQA8, Nuclear factor of activated T-cells 5 isoform X6;Nuclear factor of activated T-cells 5 i…	A0A0R4IIR4_DANRE;A0A8M3BBF4_DANRE;A0A8M9PQA8_DANRE;A0A8M9Q2Y6_DANRE;A0A8M9Q932_DANRE;A0A8M9QI62_DANRE	0.154677	0.141824	0.926326		0.360481	-3.31432	-1.69582	-4.2506	-3.60816	-2.07356	-1.31638	-5.5535	-3.0943	-3.91529	-4.96408	-1.89449	-2.54312	-4.24847	-2.93458	-2.39792	-1.21781	-2.97442	-1.94923	-4.08332	-3.73047	-4.60501	-3.63432	-2.51551	-2.47087	-3.15668	-2.31937	-4.29488	-3.89141	0.00625072	36.2874	tr	7955
A0A0R4IIV9	thumpd1	THUMP domain-containing 1	A0A0R4IIV9_DANRE	-0.0369329	0.0681502	0.965233		-0.184863	-2.8331	-2.04966	-1.84282	-2.75133	-1.03879	-2.48765	-2.36396	-2.31465	-2.61134	-2.77903	-2.3497	-2.86608	-1.78012	-1.94406	-2.36347	-3.29961	-2.81885	-1.81856	-2.22331	-2.94071	-1.63614	-2.10853	-1.74716	-2.05704	-2.61779	-1.60861	-3.00478	-2.2848	0.0067746	35.9155	tr	7955
A0A0R4IJ04;A0A8M9Q1B8;A0A8M9Q7N4;Q6NV05	rbm14b	Isoform of A0A8M9Q1B8, RNA binding motif protein 14;Isoform of A0A8M9Q1B8, RNA binding motif protein 14 isoform X2;Isoform of A0A8M9Q1B8, RNA binding motif protein 14 isoform X3;RNA binding motif protein 14 isoform X1	A0A0R4IJ04_DANRE;A0A8M9Q1B8_DANRE;A0A8M9Q7N4_DANRE;Q6NV05_DANRE	-0.114176	0.254599	0.856327		-0.595865	0.55771	0.126117	1.06829	1.06644	0.163661	0.496285	-0.0760584	0.00900984	0.236342	0.583686	0.22244	0.273942	0.286597	0.978209	0.209905	1.32899	1.23424	0.858435	0.0945406	0.512333	-0.944105	0.652376	-0.349932	0.0371051	0.0819197	0.60674	0.140692	-0.0690255	0.000646935	52.7917	tr	7955
A0A0R4IJ07	elp1	Elongator complex protein 1	A0A0R4IJ07_DANRE	0.37999	1.68055	0.220546		2.45979	-0.445278	-0.850325	-0.70581	-0.178379	-0.880935	-1.47053	-0.598393	-0.791461	-0.999677	-1.86006	-0.5653	-0.717691	-0.662197	-0.102483	-0.502137	-0.405174	-0.218611	0.286041	-0.574503	-0.386623	-0.914221	0.02777	-1.02512	-0.489879	-0.386408	-0.403517	0.034194	-0.550462	0.000646935	44.6757	tr	7955
A0A0R4IJ19	si:dkeyp-69b9.6	Si:dkeyp-69b9.6	A0A0R4IJ19_DANRE	0.243484	0.50818	0.70393		1.03848	-1.90546	-2.23942	-1.40431	-1.4271	-1.95507	-1.55958	-1.50915	-1.15604	-1.62581	-3.35121	-1.40656	-1.2929	-2.88549	-0.815511	-1.17719	-1.7206	-1.02516	NaN	-1.77241	-1.16752	NaN	-2.12678	-1.50486	NaN	-1.37238	-1.69284	-1.52944	NaN	0.00461593	37.1317	tr	7955
A0A0R4IJ71;A0A8M9NZJ5;A0A8M9PJV9;A0A8M9PMU3;A0A8M9PMU8	plecb	Isoform of A0A8M9PDC8, Plectin b;Isoform of A0A8M9PDC8, Plectin isoform X22;Isoform of A0A8M9PDC8, Plectin isoform X24;Isoform of A0A8M9PDC8, Plectin isoform X27;Isoform of A0A8M9PDC8, Plectin isoform X28	A0A0R4IJ71_DANRE;A0A8M9NZJ5_DANRE;A0A8M9PJV9_DANRE;A0A8M9PMU3_DANRE;A0A8M9PMU8_DANRE	-0.251696	0.445698	0.743296		-0.935092	-0.0279541	-0.111998	-0.465703	-1.67843	-0.177246	-0.885627	-0.0832586	-1.35208	0.0134411	0.164959	-0.402315	0.27086	0.11583	0.140295	0.569107	-0.949836	-1.13319	-1.18002	-0.242873	-0.302673	0.701471	-1.1199	-1.6848	-1.66383	-0.312112	0.429078	0.111304	-1.2247	0.000646935	46.3594	tr	7955
A0A0R4IJ75	ints1	Integrator complex subunit 1	A0A0R4IJ75_DANRE	-0.215983	1.19639	0.371578		-1.93747	-0.80279	-0.744362	-0.929421	-0.824628	-1.26809	-0.875486	-1.02687	0.0816054	-1.14064	-0.534695	-0.78904	-0.895202	-0.862714	-1.07598	-0.982412	-1.11374	-1.2024	-1.31194	-0.91624	-1.17599	-0.828871	-1.72407	-0.996299	-1.10329	-1.11035	-0.830702	-0.702275	-0.7135	0.000646935	50.415	tr	7955
A0A0R4IJC7	yme1l1b	ATP-dependent zinc metalloprotease YME1L1	A0A0R4IJC7_DANRE	-0.0394873	0.0945849	0.950893		-0.250337	-0.831031	-0.728274	-0.719666	-0.45406	-0.255866	-0.542945	-0.502158	-1.518	-0.55849	-0.349653	0.108358	-0.538238	-0.408571	-0.786193	-0.402279	-0.402658	-1.11707	-0.641236	-0.233195	-0.99299	-0.253148	-1.49529	-1.47298	-0.439866	-0.258356	-0.349018	-0.0652275	-0.5143	0.000646935	51.354	tr	7955
A0A0R4IJE4;B3DJZ5	casp20	Caspase 20, apoptosis-related cysteine peptidase;Isoform of A0A0R4IJE4, Uncharacterized protein LOC100192215	A0A0R4IJE4_DANRE;B3DJZ5_DANRE	-0.160437	0.730425	0.584984		-1.35834	1.47791	1.79443	1.57775	1.95615	1.70592	1.58532	1.90137	1.12815	2.19553	1.92788	2.01108	2.04363	1.90197	1.68453	1.38842	1.31509	1.32534	1.30108	1.85609	1.92819	1.52273	1.1412	1.93527	2.20951	1.44187	2.06521	1.88122	1.33429	0.000646935	50.9845	tr	7955
A0A0R4IJF5;Q6PBL0	pam16	Isoform of Q6PBL0, Mitochondrial import inner membrane translocase subunit tim16;Mitochondrial import inner membrane translocase subunit tim16	A0A0R4IJF5_DANRE;TIM16_DANRE	0.213259	0.695772	0.603503		1.31052	0.83918	1.29871	0.394541	0.418329	0.628688	0.117738	0.707407	0.879053	0.170897	-1.08197	0.617397	0.218478	0.451184	0.0844698	0.773423	1.11598	0.804642	0.612573	0.335841	0.988096	0.745482	0.480834	0.51165	0.897246	0.418786	0.47	0.235408	0.339762	0.000683136	46.4479	sp;tr	7955
A0A0R4IJJ1	p3h2	procollagen-proline 3-dioxygenase	A0A0R4IJJ1_DANRE	-0.456311	0.714143	0.595424		-1.34063	-3.50574	-2.45086	-2.90544	-2.98328	-2.06958	-3.22521	-1.88754	NaN	-1.25288	-2.16173	-3.41609	-2.69391	-4.37016	-2.09426	-2.87842	-2.82668	-2.70737	-4.76895	-2.32392	-3.58335	-2.38661	-3.18943	NaN	-2.59068	-2.272	-4.81791	-3.4535	NaN	0.00245339	38.018	tr	7955
A0A0R4IJJ4;A0A8M3AHT4;A0A8M3ARW6;A0A8M3B082;A0A8M9PZJ6;A0A8M9QBD4;A0A8M9QGL6;A0A8M9QKV9;A0A8M9QPD2	limch1b	Isoform of A0A8M9PZJ6, LIM and calponin homology domains 1b;Isoform of A0A8M9PZJ6, LIM and calponin homology domains-containing protein 1 isoform X2;Isoform of A0A8M9PZJ6, LIM and calponin homology domains-containing protein 1 isoform X3;Isoform of A0A8M9PZJ6, LIM and calponin homology domains-containing protein 1 isoform X4;Isoform of A0A8M9PZJ6, LIM and calponin homology domains-containing prot…	A0A0R4IJJ4_DANRE;A0A8M3AHT4_DANRE;A0A8M3ARW6_DANRE;A0A8M3B082_DANRE;A0A8M9PZJ6_DANRE;A0A8M9QBD4_DANRE;A0A8M9QGL6_DANRE;A0A8M9QKV9_DANRE;A0A8M9QPD2_DANRE	0.0786199	0.378093	0.782283		0.821728	0.164605	0.705879	0.562228	0.484437	0.351842	0.56284	0.261023	0.724052	-0.261953	0.271104	0.914375	0.620802	0.592493	0.0727024	0.507507	0.728502	0.647814	0.320391	0.51314	0.367387	0.563356	0.657847	0.838376	0.173642	0.298323	0.573351	0.540113	0.397357	0.000646935	51.3631	tr	7955
A0A0R4IJJ7;A0A8M3AVY6;Q6PEH9	slc39a10	Isoform of Q6PEH9, Zinc transporter ZIP10;Isoform of Q6PEH9, Zinc transporter ZIP10 isoform X2;Zinc transporter ZIP10	A0A0R4IJJ7_DANRE;A0A8M3AVY6_DANRE;S39AA_DANRE	-0.369497	0.868314	0.516706		-1.54092	-0.0403509	-1.55329	-0.983447	-1.20407	-1.21437	-0.412821	-1.45135	-2.66336	-1.87212	-1.44088	-1.9165	-1.7294	-2.43524	-1.38988	-2.12839	-1.1024	-1.13359	-2.57194	-1.4925	-2.70414	-1.60234	-2.3703	-1.2298	-1.41673	-2.45808	-1.45997	-2.21252	-1.59733	0.000646935	46.81	sp;tr	7955
A0A0R4IJK4	rp9	RP9 pre-mRNA-splicing factor	A0A0R4IJK4_DANRE	0.185403	0.435193	0.748501		0.917878	-0.993503	-1.7425	-0.925541	-0.446932	-0.974807	-1.02241	-0.857067	-1.86971	-1.19675	-0.37556	-1.24332	-0.536416	-0.34538	-1.11497	-0.0608788	-1.71697	-1.29484	-1.39364	-0.752232	-0.281144	-0.927863	-1.94081	-0.524032	-0.166569	-0.225066	-0.885625	-0.475871	-0.403677	0.000803084	44.0284	tr	7955
A0A0R4IJL2	naga	Alpha-galactosidase	A0A0R4IJL2_DANRE	-0.00175527	0.00363335	1		-0.0105427	1.80505	2.28275	1.67793	1.76077	1.68031	1.86381	2.55107	2.36969	2.03496	0.332023	2.09106	1.9991	1.70858	1.846	2.21989	1.91233	1.5245	1.93349	2.50559	1.83763	1.49129	1.68125	2.45057	2.06744	1.64772	1.55077	1.40079	1.7553	0.000646935	49.7526	tr	7955
A0A0R4IJL5	mboat2b	Membrane-bound O-acyltransferase domain-containing 2b	A0A0R4IJL5_DANRE	0.285001	0.316163	0.825146		0.713764	-3.34499	NaN	-2.78159	-4.07407	-1.72819	-4.12361	-2.44206	NaN	-3.59805	-2.88928	-3.74195	-3.35052	-2.3899	-3.13953	-3.82368	-2.43037	-4.08902	-2.14527	-2.04329	-3.71672	-1.26286	-1.91506	-5.3187	-3.11033	-2.52428	NaN	-1.80415	NaN	0.00526994	36.6221	tr	7955
A0A0R4IJR2;A0A0R4IXA1	fbxo11a	F-box protein 11a;Isoform of A0A0R4IXA1, F-box protein 11a	A0A0R4IJR2_DANRE;A0A0R4IXA1_DANRE	-0.0242153	0.0345701	0.981961		-0.096981	-2.55565	-0.841111	-1.13301	-0.884265	-1.24419	-1.05133	-1.17384	-0.816442	-0.425143	-3.14458	-0.717525	-0.965936	-1.22613	-0.776622	-1.11474	-0.0119615	-0.524788	-0.89889	-1.46146	-1.01557	-1.15408	-1.12589	-1.18961	-1.47749	-1.53519	-2.09066	-2.28221	-1.41225	0.000646935	44.3396	tr	7955
A0A0R4IJR7;A0A8M9PRL2	tgoln2	Isoform of A0A0R4IJR7, Trans-Golgi network integral membrane protein 2 isoform X2;Si:ch1073-392o20.2	A0A0R4IJR7_DANRE;A0A8M9PRL2_DANRE	0.102946	0.292113	0.836442		0.667441	1.6046	2.07142	1.51758	1.18916	1.50729	1.43441	1.6937	1.09626	1.66006	-0.230457	1.53107	1.51375	1.5218	1.2869	1.60286	1.26996	1.17642	1.42579	1.64322	1.51092	1.28421	1.54456	1.16763	1.80518	1.66325	1.61903	1.95873	1.16702	0.000646935	55.6048	tr	7955
A0A0R4IJT4;A0A8M6Z293;A0A8M6Z3S4;A0A8M6Z9J5	pde10a	Isoform of A0A8M6Z293, Phosphodiesterase;Phosphodiesterase	A0A0R4IJT4_DANRE;A0A8M6Z293_DANRE;A0A8M6Z3S4_DANRE;A0A8M6Z9J5_DANRE	0.262624	0.696842	0.603503		1.31201	-1.36809	-1.61595	-2.26409	-3.09244	-1.20595	-1.2078	-1.80725	-2.19755	-2.01391	-0.690377	-1.75344	-1.4118	-1.29816	-1.52705	-0.441966	-2.0453	-1.45437	-0.707681	-1.38721	-1.65187	-1.27936	-1.70646	-1.95708	-1.73163	-1.06801	-1.1226	-1.38551	-1.83807	0.00855451	34.2703	tr	7955
A0A0R4IJT8;Q7ZU96	cct8	Isoform of A0A0R4IJT8, T-complex protein 1 subunit theta;T-complex protein 1 subunit theta	A0A0R4IJT8_DANRE;Q7ZU96_DANRE	0.118349	0.65921	0.621061		1.25912	4.93324	4.84052	4.64028	4.73686	5.16937	5.1416	4.80356	4.59619	4.71238	4.25258	4.89005	5.05442	5.11878	4.76152	4.93984	4.25235	4.91351	5.09423	4.93221	5.12547	4.79939	5.08015	4.6755	5.16534	5.0223	5.08825	5.20679	5.01292	0.000646935	55.2917	tr	7955
A0A0R4IJV5	ddx52	Probable ATP-dependent RNA helicase DDX52	A0A0R4IJV5_DANRE	0.065399	0.191564	0.898718		0.468497	4.6335	3.87928	3.93692	4.3944	3.67881	3.90378	4.2751	4.57443	4.39433	5.09544	4.42268	4.08087	4.75829	4.03191	4.49502	4.05758	4.48507	4.75932	3.91633	4.72698	4.55113	4.60616	4.31143	3.96771	4.16326	3.80674	4.23576	4.89285	0.000646935	44.4265	tr	7955
A0A0R4IJX6;A0A8M3AXZ6;Q6DC62	cant1b	Calcium activated nucleotidase 1b isoform X1;Isoform of A0A8M3AXZ6, Calcium activated nucleotidase 1b;Isoform of A0A8M3AXZ6, Calcium activated nucleotidase 1b isoform X2	A0A0R4IJX6_DANRE;A0A8M3AXZ6_DANRE;Q6DC62_DANRE	-0.692586	0.765851	0.570999		-1.4116	-1.72531	-2.60357	-1.25407	-1.5441	-3.04224	NaN	-1.7792	-3.45064	-1.86068	-2.03599	-1.03256	-1.84487	NaN	-2.47784	-4.28528	-0.751874	-0.43564	-3.06931	-1.5388	-3.6798	-1.16719	-5.48111	-1.29717	-3.9231	-3.74593	-3.20105	-3.13271	NaN	0.00131822	40.4794	tr	7955
A0A0R4IJZ5;A0A8M9PBG8;A0A8N7TEP3	LOC558300;si:ch211-12p12.3	E3 ubiquitin-protein ligase TRIM39-like isoform X1;Isoform of A0A8N7TEP3, Zinc-binding protein A33-like isoform X2;Uncharacterized protein LOC678620	A0A0R4IJZ5_DANRE;A0A8M9PBG8_DANRE;A0A8N7TEP3_DANRE	0.250558	0.686047	0.607937		1.29695	0.380314	0.751604	1.1087	0.191151	-0.431201	0.330676	0.65897	1.11263	0.475717	0.0661383	0.812992	0.980041	-0.528349	1.10717	0.235523	1.01859	0.803257	0.685643	1.47464	0.642211	1.15129	-0.142879	1.07606	0.297365	0.725395	0.166287	0.949344	1.44164	0.000646935	50.3707	tr	7955
A0A0R4IK06	ankfy1	Ankyrin repeat and FYVE domain-containing 1	A0A0R4IK06_DANRE	0.17208	0.377183	0.782283		0.820158	-0.186399	-0.807451	-0.16572	-0.223577	-0.20566	-0.15518	-0.758805	-0.569798	-1.04909	-2.73038	-0.905847	-0.705971	0.137156	-0.297281	-0.505045	-0.331373	-0.391241	-0.383718	-0.620569	-0.154356	-0.891534	-0.0451612	-1.18606	-0.286404	-0.451647	-0.0083189	-0.0635405	-0.895921	0.000646935	50.0131	tr	7955
A0A0R4IK46	fra10ac1	FRA10A-associated CGG repeat 1	A0A0R4IK46_DANRE	0.0311583	0.0460635	0.976851		0.127704	-1.59456	-1.65847	-1.07731	-2.38103	-1.22512	-1.62382	-3.30507	-1.58407	-1.26352	-2.8043	-1.58369	-2.32243	-3.17544	-2.05261	-1.19782	-1.89577	-1.78367	-2.56754	-0.983562	-2.29968	-3.14299	-1.60138	-2.20197	-2.26514	-1.77914	-1.41194	-1.94286	-2.14175	0.000998146	42.2873	tr	7955
A0A0R4IK49	dapk2b	Death-associated protein kinase 2	A0A0R4IK49_DANRE	-0.0183999	0.0490398	0.975465		-0.135547	1.09262	1.08198	0.661964	0.364039	0.332043	0.881055	0.952803	0.21883	-0.162968	1.08554	0.327353	0.82033	1.2313	0.112067	0.805652	0.516501	0.660954	0.475116	0.925644	0.964787	0.744843	0.72182	0.174115	0.323241	0.873308	0.843141	0.378171	0.334075	0.0009375	43.6043	tr	7955
A0A0R4IK61;A0A8M9Q6A9;F1Q772	plpp1a	Isoform of F1Q772, Phospholipid phosphatase 1;Isoform of F1Q772, Phospholipid phosphatase 1 isoform X2;Phospholipid phosphatase 1	A0A0R4IK61_DANRE;A0A8M9Q6A9_DANRE;F1Q772_DANRE	0.0712672	0.0794027	0.958708		0.213103	-0.153021	-0.560474	0.253958	-0.964544	-0.454128	-1.72153	-1.96887	0.6266	-1.18783	-2.00605	-0.594923	0.848564	-0.570221	0.829268	-0.514438	0.823878	-0.22379	0.775098	-1.20747	-1.57739	-0.428549	0.317183	-0.295864	-0.332426	-1.98049	-0.709474	-0.422621	-0.849103	0.00181445	39.2949	tr	7955
A0A0R4IK63;A0A8M3AZE2;A0A8M3B5F7;A0A8M9PYS2	map3k4	Isoform of A0A0R4IK63, Mitogen-activated protein kinase kinase kinase 4 isoform X2;Isoform of A0A0R4IK63, Mitogen-activated protein kinase kinase kinase 4 isoform X3;Isoform of A0A0R4IK63, Mitogen-activated protein kinase kinase kinase 4 isoform X4;Mitogen-activated protein kinase kinase kinase 4	A0A0R4IK63_DANRE;A0A8M3AZE2_DANRE;A0A8M3B5F7_DANRE;A0A8M9PYS2_DANRE	0.0663157	0.385013	0.779134		0.833625	0.0305128	-0.277805	0.155879	0.262752	-0.440344	0.0466681	-0.0937405	-0.44619	-0.463298	-0.40138	-0.331102	-0.478394	-0.278216	-0.160186	0.11313	-0.43231	-0.140178	0.0192499	-0.0472593	-0.151183	0.0857306	-0.280876	-0.178049	-0.290907	-0.0961981	4.00543e-05	-0.355796	-0.191819	0.000646935	48.0404	tr	7955
A0A0R4IK67;A0A286Y9D1;A0A8M2B6B3;A0A8M2B6H0;A0A8M2B6J6;A0A8M3B3P0	phf14	Isoform of A0A286Y9D1, PHD finger protein 14;Isoform of A0A286Y9D1, PHD finger protein 14 isoform X1;Isoform of A0A286Y9D1, PHD finger protein 14 isoform X3;Isoform of A0A286Y9D1, PHD finger protein 14 isoform X5;Isoform of A0A286Y9D1, PHD finger protein 14 isoform X6;PHD finger protein 14	A0A0R4IK67_DANRE;A0A8M2B6B3_DANRE;A0A8M2B6H0_DANRE;A0A8M2B6J6_DANRE;A0A8M3B3P0_DANRE;PHF14_DANRE	0.00600008	0.00499017	0.999333		0.0144629	-2.06112	-1.6884	-0.457984	-2.87187	-1.45415	-2.2509	0.0468998	-1.28447	-3.4985	-3.00399	-2.74249	-2.81099	-0.891873	-2.18111	-1.11213	-1.45769	-1.56793	-2.24996	-2.63404	-3.17682	-3.56062	-2.98367	0.878738	-2.10585	-1.72553	-1.58709	-1.85101	NaN	0.00635691	36.09	sp;tr	7955
A0A0R4IK86;F1Q4X7	stk19	Isoform of A0A0R4IK86, Serine/threonine kinase 19;Serine/threonine kinase 19	A0A0R4IK86_DANRE;F1Q4X7_DANRE	-0.124363	0.222177	0.881618		-0.531555	-1.69645	-0.444232	-1.12377	-1.854	-2.31751	-2.28545	-1.29007	-1.95052	-0.908647	-1.59033	-1.68561	-1.34481	-2.12131	-0.554519	-1.88347	-0.922363	-1.70513	-0.839444	-1.3255	-2.49083	-1.62925	-2.86466	-0.616077	-1.07517	-1.87505	-2.08386	-2.02606	-1.57144	0.00221921	38.1796	tr	7955
A0A0R4IKA2;Q2EI20	rest	Isoform of Q2EI20, RE1-silencing transcription factor;RE1-silencing transcription factor	A0A0R4IKA2_DANRE;REST_DANRE	0.124943	0.188085	0.902221		0.46139	-1.43885	-1.84736	-0.89705	-0.820401	-1.08366	-1.48024	-1.72635	-2.86134	-1.08745	-2.83749	-2.34137	-0.950967	-1.67781	-3.46131	-0.646235	-1.64764	-1.2878	-1.58524	-0.901177	-1.67538	-2.41166	-1.63983	NaN	-1.5268	-1.42027	-1.72669	-2.13732	-2.53052	0.000646935	46.1281	sp;tr	7955
A0A0R4IKC9;A0A2R8QKL6;C7DZJ6	bnc2	Basonuclin 2;Isoform of A0A0R4IKC9, Basonuclin 2;Isoform of A0A0R4IKC9, Basonuclin-2	A0A0R4IKC9_DANRE;A0A2R8QKL6_DANRE;C7DZJ6_DANRE	-0.194425	0.676304	0.612802		-1.28328	-1.06868	-1.82286	-1.21738	-1.0532	-1.15723	-1.78831	-1.14515	-1.25962	-1.5734	-0.334667	-1.18901	-0.545329	-0.916052	-0.998187	-0.562236	-1.3221	-1.17711	-1.70362	-1.35968	-1.25193	-0.777757	-1.92451	-1.16743	-1.04716	-1.47706	-1.81456	-1.41809	-1.78778	0.000646935	44.1773	tr	7955
A0A0R4IKD0;A0A8M9PGI2	rsu1	Isoform of A0A8M9PGI2, Ras suppressor protein 1;Ras suppressor protein 1 isoform X1	A0A0R4IKD0_DANRE;A0A8M9PGI2_DANRE	-0.115264	0.446335	0.743296		-0.93613	2.47851	2.99055	1.93715	2.53436	2.84459	2.60425	2.20367	2.41342	2.49767	1.77957	2.3198	2.5099	2.78762	2.58568	2.46374	1.5054	2.06728	2.49175	2.15447	2.2805	2.30811	2.95809	2.346	2.39158	2.58499	2.5699	2.42519	2.32606	0.000646935	48.9602	tr	7955
A0A0R4IKE0	casq1a	Calsequestrin	A0A0R4IKE0_DANRE	-1.79955	1.95031	0.161498		-2.80857	4.75464	2.53729	NaN	4.31972	4.29051	3.94461	4.87967	4.53669	5.61639	2.96169	NaN	3.08383	4.50656	0.443568	3.18204	0.567667	NaN	0.347677	2.99522	2.32625	NaN	4.69238	2.40081	-0.0907454	NaN	NaN	1.78917	NaN	0.000646935	52.2201	tr	7955
A0A0R4IKF0	apoa1b	Apolipoprotein A-I precursor	A0A0R4IKF0_DANRE	0.340959	2.16871	0.124956		2.94146	8.91176	8.7639	7.96531	8.69009	9.20878	8.88995	8.81783	8.72231	8.6697	8.25091	8.20491	8.35021	8.6664	8.79751	9.20985	8.36844	9.35614	9.08597	9.02422	9.08705	9.07281	9.47361	8.6918	8.9832	8.79152	8.80797	8.90731	8.82312	0.000646935	57.0975	tr	7955
A0A0R4IKF7	suox	sulfite oxidase	A0A0R4IKF7_DANRE	0.0721931	0.16799	0.909874		0.418221	-0.339738	-1.32569	-1.08066	-0.840189	-1.35278	-0.714408	-1.10882	-0.620479	-1.03918	-1.59495	-0.584109	-1.63289	-0.520059	-0.264979	-1.20955	-0.872968	0.0639763	-0.306554	-0.814428	-1.1984	-0.832195	-1.05164	-0.455367	-1.15731	-1.37791	-1.6932	-0.637297	-0.465355	0.000646935	46.4577	tr	7955
A0A0R4IKI2;A0A8N7TF91	maml1	Isoform of A0A0R4IKI2, Mastermind-like protein 1 isoform X2;Mastermind-like protein 1 isoform X1	A0A0R4IKI2_DANRE;A0A8N7TF91_DANRE	0.598469	0.703411	0.601404		1.33974	-3.18819	NaN	-1.6663	-0.645579	NaN	-2.19066	-4.30647	NaN	NaN	-2.31439	-3.0805	-3.03421	-2.81556	-3.87482	-3.56587	NaN	NaN	-2.62341	-1.71047	-1.84692	-2.2004	-1.45252	NaN	-1.04474	NaN	-1.37791	-3.19654	NaN	0.00461593	36.8699	tr	7955
A0A0R4IKJ1	pcif1	mRNA (2'-O-methyladenosine-N(6)-)-methyltransferase	CAPAM_DANRE	-0.151789	0.657221	0.621284		-1.25629	0.617458	-0.290456	0.84666	1.05613	0.0621128	0.221304	0.70107	0.479055	0.952826	0.354314	0.892844	0.766891	0.741406	0.439712	0.0702019	0.458166	0.629605	0.398624	0.880248	0.391498	0.82583	0.199076	0.555234	0.151905	0.498182	0.278741	0.175812	0.203161	0.000646935	49.2905	sp	7955
A0A0R4IKQ6	cd248a	CD248 molecule, endosialin a	A0A0R4IKQ6_DANRE	-1.00764	2.76226	0.0597366		-3.5447	-0.289247	-1.86332	-0.544189	-0.579926	-0.1724	-0.37784	-0.525943	-1.02863	-0.913914	NaN	-1.74216	-1.16965	-0.838433	-0.128997	-1.77479	NaN	-0.777496	-2.08301	-1.95859	-2.16795	-2.85026	-0.97334	NaN	-0.843084	-2.74424	-3.10678	-0.68592	-1.51822	0.00215077	43.2027	tr	7955
A0A0R4IKQ9	irs2b	Insulin receptor substrate 2	A0A0R4IKQ9_DANRE	-0.824388	2.56435	0.079257		-3.31182	-1.09023	0.237698	-0.606939	-1.63826	-1.54112	-1.5209	-0.500972	-0.750666	-0.997585	-0.187539	-1.06167	-0.459228	-0.609911	-0.716834	-0.898414	-1.45856	-1.33717	-1.18991	-2.11823	-3.16451	-1.63327	-2.00634	-3.29117	-1.52991	-1.0452	-0.948894	-1.29228	-1.07175	0.000646935	46.6161	tr	7955
A0A0R4IKR8	hip1rb	Huntingtin-interacting protein 1-related b	A0A0R4IKR8_DANRE	-0.0616551	0.360965	0.791998		-0.791966	1.7255	2.17871	2.30051	1.69975	1.8711	2.21206	2.22946	1.77864	1.74755	1.75517	2.20279	2.13739	1.86149	2.03751	1.75472	1.85902	1.68184	1.88358	1.93405	2.0317	1.82338	1.69252	1.73478	2.08347	2.07361	2.35458	2.0481	1.91911	0.000646935	56.5885	tr	7955
A0A0R4IKT5;A0A8M3AZN3;A0A8M9PN24;A0A8M9PU90	atg2a	Autophagy-related protein 2 homolog A isoform X1;Isoform of A0A8M3AZN3, Autophagy-related protein 2 homolog A isoform X1;Isoform of A0A8M3AZN3, Autophagy-related protein 2 homolog A isoform X2	A0A0R4IKT5_DANRE;A0A8M3AZN3_DANRE;A0A8M9PN24_DANRE;A0A8M9PU90_DANRE	-0.0650774	0.225048	0.878673		-0.537348	-1.62114	-1.95316	-1.13738	-1.18968	-1.73765	-0.92017	-1.30608	-1.43293	-0.568061	-0.790341	-1.14987	-1.22184	-0.956119	-0.926418	-1.46434	-1.1517	-1.27537	-1.26059	-1.14926	-1.01695	-1.2195	-1.4313	-1.27849	-1.04168	-1.39969	-1.08009	-1.96735	-1.08562	0.000998146	42.4144	tr	7955
A0A0R4IKU1;A0A8M3AMJ0;A0A8M3ANA9;A0A8M3AXZ8	si:ch211-126j24.1	Isoform of A0A8M3ANA9, Phosphofurin acidic cluster sorting protein 2 isoform X2;Isoform of A0A8M3ANA9, Phosphofurin acidic cluster sorting protein 2 isoform X3;Isoform of A0A8M3ANA9, Phosphofurin acidic cluster sorting protein 2 isoform X4;Phosphofurin acidic cluster sorting protein 2 isoform X1	A0A0R4IKU1_DANRE;A0A8M3AMJ0_DANRE;A0A8M3ANA9_DANRE;A0A8M3AXZ8_DANRE	0.475368	0.58863	0.660135		1.15789	-2.84669	-2.10792	-4.27911	-2.98821	-4.14261	-2.18787	-1.74286	-3.84851	-4.10091	-0.905286	-2.33188	-3.19369	-1.63731	-2.91874	-2.96839	-2.15019	-3.00296	NaN	-1.3083	-2.91949	-1.75326	-3.92236	-2.68674	-2.13851	-1.72054	-3.28383	-2.79751	0.402538	0.00141388	39.6964	tr	7955
A0A0R4IKU3	reck	Reversion-inducing cysteine-rich protein with Kazal motifs	RECK_DANRE	-0.213431	0.376603	0.782529		-0.819157	-2.40505	-2.87083	-2.0544	-3.70316	-1.96996	-1.51645	-2.28188	-2.5376	-2.71327	-1.87207	-2.25671	-2.72834	-1.19657	-1.60912	-2.10024	-2.71259	-1.72993	-1.10939	-3.01415	-2.92782	-2.02402	-3.52688	-1.97607	-2.69809	-2.22808	-2.08364	-2.67771	-3.89485	0.000646935	49.9832	sp	7955
A0A0R4IKV3;A0A8M2B840;A0A8M2B8E7	nadk2	Isoform of A0A8M2B840, NAD kinase 2, mitochondrial;NAD kinase 2, mitochondrial	A0A0R4IKV3_DANRE;A0A8M2B840_DANRE;A0A8M2B8E7_DANRE	-0.0179318	0.0400801	0.980481		-0.111797	0.0219164	0.228254	-0.487228	-0.637229	-0.39001	-0.328472	-0.323539	-0.217902	-0.258843	-1.59389	-0.143244	0.654627	0.0463853	0.0128136	-0.108358	-0.208253	-0.273628	0.072751	-0.633749	-0.11981	-0.222013	0.128582	-1.1391	-0.425724	-0.327416	-0.192805	-0.259976	0.0420899	0.000646935	49.2957	tr	7955
A0A0R4IKX4;E7FCX4	tsr1	Isoform of E7FCX4, Pre-rRNA-processing protein TSR1 homolog;Pre-rRNA-processing protein TSR1 homolog	A0A0R4IKX4_DANRE;E7FCX4_DANRE	-0.000567538	0.00256668	1		-0.00745665	0.938595	1.25223	1.07967	1.25453	1.13755	1.25163	1.16248	0.610225	1.31463	0.600885	1.19103	1.23436	1.45033	0.92421	1.17337	0.942286	1.10256	1.11407	1.04033	1.13696	1.07094	1.27763	1.09851	1.23003	0.961133	0.799323	1.14449	1.30275	0.000646935	47.977	tr	7955
A0A0R4IL08;A0A8M3AXY8	si:ch73-173h19.3	Isoform of A0A0R4IL08, Uncharacterized protein LOC563864 isoform X1;Si:ch73-173h19.3	A0A0R4IL08_DANRE;A0A8M3AXY8_DANRE	-0.196268	0.3492	0.80036		-0.771257	-1.11228	-1.49456	-1.89704	-0.717182	-0.190035	-2.52635	-0.295651	-1.47812	-0.519479	-1.16447	-2.04113	-1.8271	-0.777073	-1.32526	-1.05208	-1.68191	-1.71844	-2.21205	-0.624492	-0.799366	-2.18412	-1.51159	-0.79163	-1.78974	-0.917265	-1.60222	-0.579482	-2.64909	0.000646935	47.1699	tr	7955
A0A0R4IL29	calr3b	Calreticulin	A0A0R4IL29_DANRE	0.0440043	0.25476	0.856327		0.596178	5.8349	6.12231	5.85311	5.93758	6.06487	5.81919	6.12204	6.17312	5.97885	5.55505	6.13697	6.06873	6.0489	5.90619	6.03702	6.30259	6.08491	6.32716	5.73982	5.86011	6.36591	6.118	6.13092	5.77175	5.8251	5.86802	5.75323	6.05332	0.000646935	56.5461	tr	7955
A0A0R4IL71;A0A8M2BGX2;A4QP10	ide	Insulin-degrading enzyme;Isoform of A0A0R4IL71, Insulin-degrading enzyme;Isoform of A0A0R4IL71, Insulin-degrading enzyme isoform X2	A0A0R4IL71_DANRE;A0A8M2BGX2_DANRE;A4QP10_DANRE	-0.00488571	0.0309571	0.98434		-0.0871757	2.07374	2.14673	2.47685	2.2728	2.08466	2.5997	2.44856	2.17636	2.18308	2.36336	2.63633	2.53226	2.39127	2.40039	2.45399	2.22837	2.23461	2.45142	2.31676	2.37551	2.40987	2.19622	2.36513	2.47606	2.35491	2.3465	2.2891	2.21922	0.000646935	55.1296	tr	7955
A0A0R4ILA8	psmc3	26S protease regulatory subunit 6A isoform X1	A0A0R4ILA8_DANRE	0.0896606	0.573306	0.669872		1.13407	3.76435	3.81929	3.49925	3.53289	3.81588	3.99566	3.41907	3.32302	3.41052	3.52202	3.63593	3.66995	3.81927	3.54506	3.61428	3.1374	3.67204	3.92473	3.56559	3.97355	3.70925	3.83815	3.55007	3.78741	3.76904	3.95777	3.92656	3.60157	0.000646935	59.2527	tr	7955
A0A0R4ILD9	eif2b1	Translation initiation factor eIF2B subunit alpha	A0A0R4ILD9_DANRE	-0.122492	0.362705	0.791429		-0.79501	-0.68096	-0.964618	-0.685997	-0.214322	-0.663266	-0.320396	-0.0190172	-0.210577	-0.774168	-1.49441	-0.913907	-0.231597	-0.174364	-0.951899	-0.389565	-1.2633	-0.500268	-0.882398	-0.35377	-0.220092	-0.828519	-0.697794	-1.40398	-0.65238	-0.569143	-0.896475	-0.0952959	-1.26141	0.000646935	44.7543	tr	7955
A0A0R4ILE1	si:ch73-347e22.4	Si:ch73-347e22.4	A0A0R4ILE1_DANRE	0.115451	0.177919	0.905334		0.44001	-1.26308	-1.82199	-1.34008	-1.84858	-0.984495	-2.24155	-2.89295	NaN	-2.05923	-3.35657	-1.51467	-1.60324	-2.88207	-1.53221	-1.61219	-1.52412	-1.34952	-2.01401	-3.29779	-1.68282	-1.24193	-1.2692	-1.99039	-2.05396	-2.49166	-2.28996	NaN	-1.02228	0.00625072	36.1154	tr	7955
A0A0R4ILH0	si:dkey-33i11.9	Interferon-induced transmembrane protein 3	A0A0R4ILH0_DANRE	-0.622309	0.42961	0.751973		-0.934893	NaN	-3.78142	-2.72492	NaN	-3.08422	NaN	-3.60715	NaN	NaN	NaN	NaN	NaN	-2.45748	-3.04728	-2.98573	NaN	-4.86111	NaN	NaN	NaN	-0.917979	NaN	NaN	NaN	NaN	-4.54462	-4.89745	-4.22941	0.0036767	38.5607	tr	7955
A0A0R4ILL2;Q503X2	mrpl4	Isoform of Q503X2, Large ribosomal subunit protein uL4m;Large ribosomal subunit protein uL4m	A0A0R4ILL2_DANRE;RM04_DANRE	0.0276604	0.029194	0.98629		0.0823641	-1.53864	-1.8927	-0.792462	-0.903232	-1.79773	-0.532534	-0.527477	-0.0967278	-1.16141	-2.12848	-0.395177	-0.195541	-2.76698	-3.69757	-0.658786	0.0472493	-0.471831	-1.30209	-0.770822	-1.49467	-1.00762	-2.6955	-1.34407	-2.04024	-1.42108	-1.47898	-1.66558	-1.73541	0.000646935	47.8617	sp;tr	7955
A0A0R4ILM1;A0A8M2BCX5	abhd10a	Isoform of A0A8M2BCX5, Palmitoyl-protein thioesterase ABHD10, mitochondrial;Palmitoyl-protein thioesterase ABHD10, mitochondrial	A0A0R4ILM1_DANRE;A0A8M2BCX5_DANRE	-0.119864	0.48126	0.721322		-0.992353	1.03104	1.14948	1.36298	1.17669	1.08796	1.05605	1.38939	1.21851	1.07964	0.41199	1.43474	0.692859	1.36567	1.3804	1.09949	1.02175	1.24238	1.10708	1.22833	0.830626	-0.00787735	1.35041	0.582495	1.12283	1.05385	1.19565	1.13382	1.19848	0.000646935	54.1731	tr	7955
A0A0R4ILM6;A0A8M3AU30;A0A8M9Q814;A0A8M9QH78	exoc6b	Exocyst complex component;Isoform of A0A8M9Q814, Exocyst complex component	A0A0R4ILM6_DANRE;A0A8M3AU30_DANRE;A0A8M9Q814_DANRE;A0A8M9QH78_DANRE	0.101372	0.457011	0.7384		0.953474	0.698328	0.43641	0.844015	0.403797	0.81988	0.735687	0.969144	0.192373	0.0319996	0.806797	0.690623	0.421907	0.701135	0.696462	0.883169	0.128818	0.23388	1.04555	0.840119	0.858809	0.689336	0.364555	0.704041	0.737119	0.87137	0.743302	1.1797	0.587994	0.000646935	50.5751	tr	7955
A0A0R4ILM9	urb1	Nucleolar pre-ribosomal-associated protein 1	A0A0R4ILM9_DANRE	0.183399	0.89502	0.498986		1.57501	0.132169	-0.311681	0.0563083	-0.0835905	0.31748	0.228613	0.0727997	-0.0687537	-0.125	-0.3116	0.252382	0.664237	0.345388	0.296707	0.292004	-0.0168519	-0.274434	0.600616	0.261329	0.398244	0.397907	0.653373	-0.233073	-0.225792	0.580762	0.468748	0.432055	0.698164	0.000646935	48.1963	tr	7955
A0A0R4ILN1;A0A8M3APN0	cc2d1b	Coiled-coil and C2 domain-containing 1B;Isoform of A0A0R4ILN1, Coiled-coil and C2 domain-containing protein 1B isoform X3	A0A0R4ILN1_DANRE;A0A8M3APN0_DANRE	0.128794	0.911356	0.48993		1.59569	0.691127	0.822963	0.682678	0.626054	0.930861	1.07377	1.17504	0.602133	0.488958	1.01691	0.786117	0.390999	0.982926	0.487251	1.07215	0.543246	0.882818	0.923315	0.875396	0.953897	0.916067	0.816605	0.814314	1.04013	1.11954	1.12936	0.93646	0.537596	0.000646935	50.7122	tr	7955
A0A0R4ILW7;A0A8M9PP60;A0A8M9Q1V0;B0R034	dock11	Dedicator of cytokinesis protein 11;Isoform of B0R034, Dedicator of cytokinesis 11;Isoform of B0R034, Dedicator of cytokinesis protein 11 isoform X2;Isoform of B0R034, Dedicator of cytokinesis protein 11 isoform X3	A0A0R4ILW7_DANRE;A0A8M9PP60_DANRE;A0A8M9Q1V0_DANRE;DOC11_DANRE	0.150343	0.263296	0.851653		0.612717	-1.85258	-1.27518	-1.72098	-1.56282	-1.4321	-3.3956	-1.61514	-1.43052	-2.53064	-1.18269	-1.76362	-1.57339	-1.73427	-1.39538	-1.15952	-0.809736	-1.01799	-1.24556	-1.18388	-1.66418	-1.25283	-1.51139	-2.14762	-2.30169	-1.87523	-1.29325	-1.29165	-3.60558	0.000646935	46.5077	sp;tr	7955
A0A0R4ILY5	traf2b	TNF receptor-associated factor	A0A0R4ILY5_DANRE	0.00998347	0.0154178	0.991411		0.0441503	-1.34095	-0.793162	-1.4767	-2.73661	-1.60003	-1.18267	-0.862682	-1.21517	-2.03632	-2.67141	-0.590653	-0.972892	-1.91851	-0.899099	-0.888619	-0.750248	-1.30082	-0.85743	-0.897859	-1.37385	-1.59451	-1.80152	-1.22711	-2.15965	-1.84802	-1.87407	-2.35339	-1.23	0.00280249	37.8417	tr	7955
A0A0R4IM38;A0A8M3B4A0;O57418	pax7a	Isoform of O57418, Paired box 7 isoform PAX7D;Isoform of O57418, Paired box 7 isoform X1;Paired box 7 isoform PAX7C	A0A0R4IM38_DANRE;A0A8M3B4A0_DANRE;O57418_DANRE	-0.0725937	0.172187	0.906645		-0.42729	-0.846792	-0.103579	-0.0116277	0.175205	0.107658	0.292538	0.48037	-0.483841	-0.269966	0.912548	0.139986	0.623038	0.0433145	0.393131	0.294692	-0.13585	-0.0577688	-1.00088	0.203133	0.406104	-0.170857	-0.523288	0.372972	0.769922	0.279554	0.343833	-0.270954	-0.074944	0.000646935	45.1506	tr	7955
A0A0R4IMA9;A0A2R8QA02;A0A8M2BCH2	edil3a	EGF-like repeat and discoidin I-like domain-containing protein 3 isoform X1;Isoform of A0A0R4IMA9, EGF-like repeat and discoidin I-like domain-containing protein 3 isoform X2;Isoform of A0A0R4IMA9, EGF-like repeat and discoidin I-like domain-containing protein 3 isoform X3	A0A0R4IMA9_DANRE;A0A2R8QA02_DANRE;A0A8M2BCH2_DANRE	-0.216146	0.269032	0.846438		-0.62444	-3.87932	-1.6201	-2.22545	-1.85644	-2.73565	-1.98322	-1.73098	-2.93184	-4.04284	-2.28365	-1.49854	-1.35297	-1.1764	-2.90446	-2.08983	-2.55428	-2.35477	-3.42856	-2.20951	NaN	NaN	-2.15141	-4.51117	-1.93185	-2.20263	-2.23578	-3.34765	-1.19504	0.00349777	37.4831	tr	7955
A0A0R4IMB2	c3a.6	Complement C3-H1-like precursor	A0A0R4IMB2_DANRE	-0.086645	0.370191	0.785899		-0.808053	2.46175	2.51328	2.35688	2.52547	2.43608	1.64669	2.90353	2.81293	2.66941	1.92709	2.22141	2.52766	2.50504	2.82015	2.41471	2.86319	2.38082	2.34621	2.21431	2.39171	2.63907	2.56934	2.16973	2.09188	2.15918	2.33513	2.21699	2.32208	0.000646935	51.6185	tr	7955
A0A0R4IMF6	eif4ba	Eukaryotic translation initiation factor 4B	A0A0R4IMF6_DANRE	0.0302889	0.132688	0.932824		0.339802	2.28013	2.40509	2.23006	1.93195	2.41035	2.48022	2.36672	2.4839	2.05753	1.784	2.27583	2.38869	2.42228	2.15006	2.49695	2.81563	2.16259	2.50047	1.87001	2.33078	2.04114	2.12712	2.56949	2.26638	2.44831	2.34441	2.08125	2.03634	0.000646935	51.3855	tr	7955
A0A0R4IMG2;A0A8M9QGE4	gnsb	Isoform of A0A0R4IMG2, N-acetylglucosamine-6-sulfatase;N-acetylglucosamine-6-sulfatase	A0A0R4IMG2_DANRE;A0A8M9QGE4_DANRE	-0.122107	0.252047	0.857305		-0.590889	1.05297	1.82831	0.713126	0.943354	0.629311	0.951138	1.89907	1.72378	1.50731	0.088769	1.35713	1.05755	0.431613	1.05245	1.8928	1.48389	1.37326	0.368768	1.61027	1.0252	0.156208	1.11187	1.47669	0.861491	0.199254	0.987769	0.365183	0.613748	0.000646935	47.1202	tr	7955
A0A0R4IMG3	them6	Protein THEM6	A0A0R4IMG3_DANRE	0.0520635	0.111873	0.944617		0.2916	-0.614813	0.188337	-0.339435	-0.666888	-0.934924	-0.220708	0.215929	-1.0441	-0.604842	0.652066	0.345127	-0.0149794	-0.365615	-1.02515	-0.601151	-0.554197	-0.20423	-0.164875	-0.0122252	-0.0599756	-0.411101	-0.465727	0.165579	-0.152947	-0.50512	-0.146144	0.549971	-1.13896	0.000998146	42.5264	tr	7955
A0A0R4IMH2;A0A8M9Q7G4;A0A8M9QHV8;A0A8M9QLT1	pde4cb	Isoform of A0A8M9QLT1, Phosphodiesterase;Phosphodiesterase	A0A0R4IMH2_DANRE;A0A8M9Q7G4_DANRE;A0A8M9QHV8_DANRE;A0A8M9QLT1_DANRE	-0.0552164	0.140987	0.92704		-0.358599	0.268923	-0.489575	0.56489	0.0177526	-0.0813084	0.176641	-0.189471	-0.915538	-0.647433	-0.560522	0.0751343	0.613419	0.0850472	0.173643	0.0777187	-0.459881	-0.157363	-0.527987	-0.168532	0.390572	0.154919	-0.563046	-0.508355	0.297886	0.206785	0.317497	-0.182142	-0.559498	0.000646935	52.5924	tr	7955
A0A0R4IMH7;A0A8M2B3H4;A0A8M2B3M7;B8A5T6	zswim8	Isoform of A0A8M2B3M7, Zinc finger SWIM domain-containing protein 8;Isoform of A0A8M2B3M7, Zinc finger SWIM domain-containing protein 8 isoform X2;Isoform of A0A8M2B3M7, Zinc finger SWIM domain-containing protein 8 isoform X3;Zinc finger SWIM domain-containing protein 8 isoform X1	A0A0R4IMH7_DANRE;A0A8M2B3H4_DANRE;A0A8M2B3M7_DANRE;B8A5T6_DANRE	0.195585	0.298533	0.834743		0.679792	-3.35674	-2.54188	-3.42157	-2.3734	-4.17833	-2.35004	-3.16869	-2.83634	-2.26543	-2.14001	-3.51859	-2.71073	-2.18199	-3.1499	-3.74893	-1.23153	-2.47499	-1.44393	-3.46057	-4.35261	NaN	-2.76165	-2.24475	-2.87946	-2.16731	-2.33021	-2.52993	-3.1542	0.00141388	39.4048	tr	7955
A0A0R4IMI6;A0A8M2BHT8;A0A8M3AMB2;A0A8M3B5J8;B1H1L4	tcf3b	Isoform of B1H1L4, Transcription factor E2-alpha;Transcription factor E2-alpha	A0A0R4IMI6_DANRE;A0A8M2BHT8_DANRE;A0A8M3AMB2_DANRE;A0A8M3B5J8_DANRE;B1H1L4_DANRE	-0.39189	1.2195	0.362913		-1.96384	-0.216183	-0.469545	0.419159	0.0309629	-0.302967	-0.354535	-0.774115	-0.512434	-1.20589	-0.91635	-0.291218	0.409064	-0.0499158	-0.682205	-1.58062	-0.719913	0.133282	-0.508353	-0.782486	-0.672585	-0.683111	0.109529	0.0282393	-1.47932	-1.04333	-0.460862	-1.17426	-1.56885	0.000646935	49.5734	tr	7955
A0A0R4IMI8	pkdc	Protein kinase-like domain-containing	A0A0R4IMI8_DANRE	0.0607072	0.10836	0.946212		0.283308	-1.13423	-1.68614	-1.23028	-1.38292	-1.12421	-0.735084	-1.07541	-0.788493	-2.88343	-1.1673	-0.712954	-1.80056	-1.44649	-0.784516	-1.26243	-0.397723	-0.894651	-1.54224	-1.12271	-1.31073	-1.17794	-0.899298	-0.626023	-0.558544	-1.11605	-1.83475	-1.98831	-2.37074	0.000998146	41.8812	tr	7955
A0A0R4IML0	capgb	capping protein (actin filament), Gelsolin-like B	A0A0R4IML0_DANRE	0.193053	1.57148	0.252273		2.34689	3.71563	3.96318	3.71666	3.29951	3.85375	3.7077	3.68748	3.78248	3.48431	3.06195	3.59799	3.60543	3.84167	3.89328	3.84308	3.51955	3.90491	4.17636	3.66755	4.00088	3.69749	3.92889	3.63884	3.76594	3.93559	4.04816	4.06467	3.72186	0.000646935	54.1862	tr	7955
A0A0R4IMM3;A0A8M2B1S2;A0A8M2B295;Q6PBY7	trappc13	Isoform of Q6PBY7, Trafficking protein particle complex subunit 13;Trafficking protein particle complex subunit 13	A0A0R4IMM3_DANRE;A0A8M2B1S2_DANRE;A0A8M2B295_DANRE;TPC13_DANRE	0.131413	0.0984794	0.949182		0.260536	-2.867	-2.9112	-5.33717	-4.27579	-2.14109	-5.84453	-3.13587	-2.03923	NaN	NaN	-4.02437	-3.24625	-1.55403	-2.34454	-2.67566	NaN	-2.81721	-2.43716	-4.68683	-3.84775	-2.16652	NaN	NaN	NaN	-1.91207	-4.38558	-2.91657	-3.94141	0.00625072	36.2664	sp;tr	7955
A0A0R4IMR9;A0A8M2B7R9;Q7ZW35	fam49a	CYFIP-related Rac1 interactor A;Isoform of A0A0R4IMR9, CYFIP-related Rac1 interactor A	A0A0R4IMR9_DANRE;A0A8M2B7R9_DANRE;Q7ZW35_DANRE	0.140495	0.480318	0.722197		0.990855	-0.338954	-0.827536	-0.51022	-1.77319	-0.996256	-0.471653	-0.848401	-0.924154	-0.711955	-1.08772	-1.69487	-1.40965	-0.395666	-1.04814	-1.06027	-0.844072	-0.819043	-0.53667	-1.02458	-0.585575	-0.810226	-0.178542	-0.75756	-1.23951	-0.46034	-0.84866	-0.845143	-1.06125	0.000646935	49.1189	tr	7955
A0A0R4IMS4;A0A8M2BGT5;A0A8M2BGV2;A0A8M2BGW9;A0A8M2BHE2;A0A8M6Z279;A0A8M6Z935;A0A8M9PXP5;A0A8M9PXQ2;A0A8M9Q9K7;A0A8M9QF96;A0A8M9QJK5;A0A8M9QNB1;Q6PGV0	lrrfip2	Isoform of A0A8M2BGT5, Leucine-rich repeat flightless-interacting protein 2;Leucine-rich repeat flightless-interacting protein 2	A0A0R4IMS4_DANRE;A0A8M2BGT5_DANRE;A0A8M2BGV2_DANRE;A0A8M2BGW9_DANRE;A0A8M2BHE2_DANRE;A0A8M6Z279_DANRE;A0A8M6Z935_DANRE;A0A8M9PXP5_DANRE;A0A8M9PXQ2_DANRE;A0A8M9Q9K7_DANRE;A0A8M9QF96_DANRE;A0A8M9QJK5_DANRE;A0A8M9QNB1_DANRE;Q6PGV0_DANRE	-0.0147722	0.0578252	0.971508		-0.158438	1.24448	1.34789	1.3995	0.930503	1.50998	1.21215	1.39375	1.13643	0.894504	1.03127	1.08042	1.28592	1.65201	1.439	1.33317	0.917084	0.806056	1.34859	1.3124	1.47679	1.05495	0.93047	1.02128	1.26969	1.73498	1.46486	1.53437	1.14629	0.000646935	53.3138	tr	7955
A0A0R4IMS9	polr2a	DNA-directed RNA polymerase subunit	A0A0R4IMS9_DANRE	-0.0345057	0.294728	0.834743		-0.672325	2.20027	2.26739	2.15426	2.16897	2.3293	2.19637	2.18248	1.96519	1.84121	2.28919	2.2404	2.27947	2.39609	1.9178	2.28523	1.90083	1.98921	2.09628	2.19242	2.25338	2.09161	2.14975	2.04201	2.14157	2.20943	2.19058	2.22653	2.17648	0.000646935	53.5497	tr	7955
A0A0R4IMW4;Q58EE0	mtmr1b	Isoform of Q58EE0, Phosphatidylinositol-3,5-bisphosphate 3-phosphatase;Phosphatidylinositol-3,5-bisphosphate 3-phosphatase	A0A0R4IMW4_DANRE;Q58EE0_DANRE	-0.21869	0.282022	0.838901		-0.651749	-1.83151	-1.97315	-2.13346	-1.21942	-1.56713	-0.993285	-1.91694	0.388463	NaN	NaN	NaN	-2.53684	-1.62959	NaN	-1.50042	NaN	-1.27926	-2.84864	-2.41195	-1.78752	-2.75689	-2.33076	NaN	NaN	-1.19242	-1.46266	-0.596275	-1.19295	0.00993204	31.855	tr	7955
A0A0R4IMX2;A0A8M2B375	sec24c	Isoform of A0A0R4IAZ9, Protein transport protein Sec24C;Isoform of A0A0R4IAZ9, Protein transport protein Sec24C isoform X3	A0A0R4IMX2_DANRE;A0A8M2B375_DANRE	0.0665224	0.468045	0.729816		0.971251	1.98939	2.01043	2.0411	1.78332	2.10809	2.07051	1.80628	1.73603	1.94272	2.07614	1.92347	1.90181	2.17672	1.79678	1.98154	1.529	1.78943	2.3151	2.06401	2.09982	2.25488	1.87445	1.90918	1.81748	2.22051	2.17575	2.16945	2.09353	0.000646935	51.8332	tr	7955
A0A0R4IMX7;A0A0R4IRP5;A0A8M9PRL0	sh3pxd2b	Isoform of A0A0R4IMX7, SH3 and PX domain-containing protein 2B isoform X2;Isoform of A0A0R4IMX7, SH3 and PX domain-containing protein 2B isoform X3;SH3 and PX domain-containing protein 2B isoform X1	A0A0R4IMX7_DANRE;A0A0R4IRP5_DANRE;A0A8M9PRL0_DANRE	-0.0219089	0.129754	0.934747		-0.3331	1.8466	2.09332	1.67402	2.20416	2.21961	2.00473	1.99974	1.79436	2.11268	2.01093	2.09667	1.72244	2.30487	1.66041	2.12067	2.14235	1.73611	1.88397	1.81592	1.95764	2.01958	1.90524	1.98996	1.97233	2.02999	2.1148	1.99089	1.75838	0.000646935	54.5898	tr	7955
A0A0R4IMY5;A0A8M3BEW5;A0A8M6YZL5;F1RAX3	spock3	Isoform of A0A8M3BEW5, SPARC (osteonectin), cwcv and kazal-like domains proteoglycan 3;Isoform of A0A8M3BEW5, Testican-3 isoform X2;Testican-3 isoform X1	A0A0R4IMY5_DANRE;A0A8M3BEW5_DANRE;A0A8M6YZL5_DANRE;F1RAX3_DANRE	-0.773957	1.37678	0.308788		-2.18051	-0.988516	NaN	-0.466767	-1.30368	-1.45526	-0.241295	-2.5572	-0.925869	NaN	NaN	-1.77066	-0.726461	-2.3304	-0.717215	-3.63685	NaN	-0.30082	-2.11008	-1.04285	-1.95796	NaN	NaN	-2.49665	-1.79934	-2.07979	-2.42173	-2.15106	NaN	0.00141388	39.937	tr	7955
A0A0R4IMZ8	kpnb1	Importin subunit beta-1	A0A0R4IMZ8_DANRE	0.200036	0.7032	0.601496		1.32084	4.67692	3.75442	4.64681	4.34599	4.69009	4.67903	3.57363	3.94878	3.65624	4.07604	3.8831	4.01291	4.77449	4.40405	4.04504	3.63737	4.63654	4.91337	4.23355	4.75436	4.20377	4.82126	3.97881	4.45642	4.60927	4.67497	4.6914	4.26687	0.000646935	54.4729	tr	7955
A0A0R4IN14;A0A8M6Z3N3;A0A8M9PWA5;D3KYU7	raf1a	Isoform of A0A0R4IN14, RAF proto-oncogene serine/threonine-protein kinase;RAF proto-oncogene serine/threonine-protein kinase	A0A0R4IN14_DANRE;A0A8M6Z3N3_DANRE;A0A8M9PWA5_DANRE;D3KYU7_DANRE	0.0508884	0.177377	0.905334		0.438431	-0.410721	-0.242633	-0.487653	-0.132015	-0.122917	-0.629878	0.438906	-0.390865	-0.263222	-0.181377	0.035984	0.247921	0.0388637	-0.126999	-0.0483208	-0.223285	-0.577527	-0.73499	0.43017	-0.189074	0.298764	-0.22396	-0.410108	0.118424	0.00579071	0.0714169	0.175548	-0.207017	0.000646935	48.5391	tr	7955
A0A0R4IN26;A0A8M2BA90	septin15	Isoform of A0A8M9PMV4, Septin	A0A0R4IN26_DANRE;A0A8M2BA90_DANRE	-0.0957606	0.540084	0.686076		-1.08392	5.8551	5.87856	5.33619	5.38431	5.8815	5.58219	5.91528	5.19858	5.54798	5.29344	5.46358	5.53352	6.02826	5.57433	5.77577	5.18478	5.12491	5.2868	5.65957	5.60847	5.69391	5.51071	5.42889	5.5219	5.5081	5.69069	5.69441	5.44326	0.000646935	54.6477	tr	7955
A0A0R4IN44;A0A8M6Z6A6;A0A8M9PXB6;A0A8M9Q337;A0A8M9Q8D9;A0A8M9QDQ6;Q6DG04	pdlim5a	Isoform of A0A8M6Z6A6, PDZ and LIM domain 5;Isoform of A0A8M6Z6A6, PDZ and LIM domain 5a;Isoform of A0A8M6Z6A6, PDZ and LIM domain protein 5 isoform X3;Isoform of A0A8M6Z6A6, PDZ and LIM domain protein 5 isoform X4;Isoform of A0A8M6Z6A6, PDZ and LIM domain protein 5 isoform X5;Isoform of A0A8M6Z6A6, PDZ and LIM domain protein 5 isoform X6;PDZ and LIM domain protein 5 isoform X1	A0A0R4IN44_DANRE;A0A8M6Z6A6_DANRE;A0A8M9PXB6_DANRE;A0A8M9Q337_DANRE;A0A8M9Q8D9_DANRE;A0A8M9QDQ6_DANRE;Q6DG04_DANRE	-0.983672	2.55566	0.0801394		-3.30382	2.1887	0.508897	0.87601	1.30119	1.07938	0.92699	2.07015	2.09128	2.86928	0.962572	-0.207978	1.06939	1.21676	0.442674	0.856745	-1.14629	0.574184	-0.0170202	0.960894	0.955693	-1.01888	1.59505	0.136521	-0.392082	0.266907	0.575063	0.312464	-0.0353503	0.000646935	55.9824	tr	7955
A0A0R4IN51	si:rp71-1d10.8	Si:rp71-1d10.8	A0A0R4IN51_DANRE	-0.228884	0.542507	0.684389		-1.08762	-1.41351	-1.13163	-0.621896	-0.228683	-1.68778	-1.02379	-1.13104	-2.32586	-0.906636	-1.24695	-0.350176	-0.65532	-1.33789	-0.810944	-1.93918	-0.59218	-0.651207	-0.911477	-2.03953	-1.10557	-1.55217	-0.679643	-0.568343	-1.56425	-1.12915	-1.91135	-2.1105	-1.32193	0.000646935	45.5636	tr	7955
A0A0R4IN58	fcer1g	Fc epsilon receptor IgFc epsilon receptor Ig	A0A0R4IN58_DANRE	0.248587	1.05201	0.42796		1.76848	0.187298	0.51961	-0.541404	-0.230865	-0.0852327	0.320401	0.650475	0.225311	0.380774	-0.0665779	-0.360672	-0.457845	-0.31371	0.297107	0.529119	0.800565	0.298159	0.525682	0.400322	0.788264	0.247712	0.0764046	0.5193	0.114844	-0.165593	-0.523716	0.0338011	0.360016	0.00165097	41.9935	tr	7955
A0A0R4IN78	stk24b	non-specific serine/threonine protein kinase	A0A0R4IN78_DANRE	0.0165985	0.0503478	0.975312		0.138979	1.17304	0.4748	0.843648	0.323229	0.846161	0.805552	0.798893	0.29759	0.527225	0.365032	0.420858	0.832143	1.26146	0.67094	1.15097	0.117254	0.66391	0.553283	0.831487	0.947836	0.175873	0.605083	0.805946	1.21418	0.901731	0.851465	0.721975	0.331955	0.000646935	47.1588	tr	7955
A0A0R4IN79;A0A8M9QGX8;A0A8M9QPM1	nfkb1	BICD family-like cargo adapter 1 isoform X1;Isoform of A0A0R4IN79, BICD family-like cargo adapter 1 isoform X2;Isoform of A0A0R4IN79, BICD family-like cargo adapter 1 isoform X3	A0A0R4IN79_DANRE;A0A8M9QGX8_DANRE;A0A8M9QPM1_DANRE	0.252573	1.927	0.164437		2.70718	0.880763	1.00869	0.70587	0.811694	0.932989	1.14445	0.681448	0.213053	0.468281	0.82638	0.796774	0.807354	0.944458	0.712538	1.21768	0.743695	0.982783	1.36117	1.19781	1.15146	0.583265	0.870242	0.608604	1.32252	1.24715	1.22245	1.13408	0.827852	0.000646935	55	tr	7955
A0A0R4IN87;A0A2R8QD88;A0A8M2BHR2;A0A8M2BHS0;A0A8M2BHS5;Q6NW66	gatad2ab	GATA zinc finger domain-containing 2Ab;Isoform of A0A0R4IN87, GATA zinc finger domain containing 2A;Isoform of A0A0R4IN87, GATA zinc finger domain-containing 2Ab;Isoform of A0A0R4IN87, Transcriptional repressor p66-alpha isoform X2;Isoform of A0A0R4IN87, Transcriptional repressor p66-alpha isoform X3;Isoform of A0A0R4IN87, Transcriptional repressor p66-alpha isoform X4	A0A0R4IN87_DANRE;A0A2R8QD88_DANRE;A0A8M2BHR2_DANRE;A0A8M2BHS0_DANRE;A0A8M2BHS5_DANRE;Q6NW66_DANRE	0.113658	0.502111	0.706786		1.02524	0.691093	0.828632	0.505589	0.561448	0.584246	0.66096	0.520447	-0.212779	-0.0786886	0.288505	0.628325	0.201632	0.52937	0.141153	0.487365	0.520903	0.486958	0.507408	0.318903	0.690542	0.729434	0.40061	0.131474	1.21762	0.312095	0.300938	0.417772	0.919118	0.000646935	46.5024	tr	7955
A0A0R4IN88;A0A8M1PZT6;A0A8M9PBJ1;A0A8M9PZH7	si:dkeyp-115e12.6	Centromere protein F-like isoform X1;Isoform of A0A8M1PZT6, Centromere protein F-like isoform X1;Isoform of A0A8M1PZT6, Centromere protein F-like isoform X2	A0A0R4IN88_DANRE;A0A8M1PZT6_DANRE;A0A8M9PBJ1_DANRE;A0A8M9PZH7_DANRE	-0.150088	0.2521	0.857305		-0.591995	-2.78079	-2.54468	-2.90745	-3.0349	-2.98289	-2.73847	-3.46489	-3.15193	-3.12982	-3.66582	-2.82149	-3.62439	-5.25356	NaN	-2.96974	-3.66074	NaN	-2.65398	-2.74304	-4.44868	-3.46239	-4.07991	-4.00451	NaN	-3.14406	-3.30631	-3.09619	-3.09401	0.00970362	32.3759	tr	7955
A0A0R4INA6;A0A8M6Z1J0;A0A8M9P8X5;A0A8M9PE84;A0A8M9PE88;A0A8M9PKR1;A0A8M9PKR6;A0A8M9PNR5;D3KYK8;D3KYL0	gphna	Gephyrin isoform X1;Isoform of A0A8M9PE84, Gephyrin;Isoform of A0A8M9PE84, Gephyrin a;Isoform of A0A8M9PE84, Gephyrin isoform X2;Isoform of A0A8M9PE84, Gephyrin isoform X3;Isoform of A0A8M9PE84, Gephyrin isoform X4;Isoform of A0A8M9PE84, Gephyrin isoform X5;Isoform of A0A8M9PE84, Gephyrin isoform X8;Isoform of A0A8M9PE84, Gephyrin isoform X9	A0A0R4INA6_DANRE;A0A8M6Z1J0_DANRE;A0A8M9P8X5_DANRE;A0A8M9PE84_DANRE;A0A8M9PE88_DANRE;A0A8M9PKR1_DANRE;A0A8M9PKR6_DANRE;A0A8M9PNR5_DANRE;D3KYK8_DANRE;D3KYL0_DANRE	0.0201346	0.0353967	0.981961		0.0992143	0.594798	0.376682	1.50277	0.0433445	1.06483	0.800316	0.600073	0.698459	-0.973643	0.602414	0.946125	0.939905	0.240774	1.09752	0.537519	1.47577	0.668543	0.611226	0.394569	0.456639	0.829069	-0.0828257	1.16729	-0.415032	0.656507	0.849515	0.614215	1.05324	0.000646935	49.1584	tr	7955
A0A0R4INE3;A0A8M3AKX1	p3h4	Isoform of A0A0R4INE3, Synaptonemal complex protein SC65 isoform X1;Prolyl 3-hydroxylase family member 4 (inactive)	A0A0R4INE3_DANRE;A0A8M3AKX1_DANRE	0.0534013	0.212576	0.888855		0.512036	0.254265	0.714504	-0.0541167	0.845512	0.435107	0.460624	0.744445	0.546075	0.681026	0.317698	0.409208	0.488554	0.63036	0.904559	0.480505	0.636998	0.81349	0.191698	0.676294	0.573991	0.994808	0.207561	1.09635	0.221364	0.613196	0.307033	0.894122	0.418032	0.000646935	53.5967	tr	7955
A0A0R4ING6	camlg	Guided entry of tail-anchored proteins factor	A0A0R4ING6_DANRE	-0.446958	1.18896	0.374064		-1.93609	-2.00789	-1.4359	-0.774455	-1.05973	NaN	-2.04999	-1.27518	-1.52099	-1.68148	NaN	-1.51775	-2.30811	-2.34201	-1.32563	-1.7793	-1.54324	-1.64728	-1.99769	-2.43607	-2.3509	-1.51667	-1.1347	-2.57013	-1.70464	-2.1043	-2.87402	-1.50788	-3.60623	0.0076353	35.1118	tr	7955
A0A0R4INK2	uap1	UDP-N-acetylglucosamine pyrophosphorylase 1	A0A0R4INK2_DANRE	0.215817	1.94716	0.161927		2.72701	2.34991	2.70755	2.58264	2.03154	2.13703	2.3029	2.56809	2.00136	2.26532	2.07701	2.6423	2.53559	2.39313	2.41636	2.46474	2.35684	2.56294	2.52798	2.39929	2.74863	2.51047	2.27676	2.72022	2.76276	2.68787	2.86958	2.39773	2.74635	0.000646935	54.5001	tr	7955
A0A0R4INK4;A0A8M2BH00;Q68EH8	flad1	FAD synthase;Isoform of Q68EH8, FAD synthase	A0A0R4INK4_DANRE;A0A8M2BH00_DANRE;FAD1_DANRE	0.521501	0.834415	0.533969		1.50094	-2.02261	-1.46798	-2.3593	-3.97638	-4.24492	NaN	-1.42362	-2.10299	-2.37503	-1.57289	-3.33522	-1.74796	-4.61484	NaN	-2.24025	-1.12423	-2.27267	-2.07055	-1.49691	-1.59102	-2.37739	-2.41323	-2.44582	-3.52511	-2.16515	-1.46174	-1.96927	-1.99668	0.000646935	44.1284	sp;tr	7955
A0A0R4INM0	mrc1a	Macrophage mannose receptor 1	A0A0R4INM0_DANRE	-1.20659	1.48409	0.274819		-2.28519	0.775949	-1.56202	-2.36847	0.329985	0.691404	0.995854	0.236773	-1.42399	-0.173794	0.167599	-3.29568	0.78594	-0.297921	-1.41574	-0.815266	-2.26213	NaN	NaN	-0.248626	-1.80998	NaN	-0.0172415	-2.43336	-2.97952	-2.68086	NaN	-1.82565	NaN	0.000646935	47.1591	tr	7955
A0A0R4INT7;B8JIC5	homer1b	Homer protein homolog 1 isoform 1;Isoform of B8JIC5, Homer protein homolog 1 isoform 2	A0A0R4INT7_DANRE;B8JIC5_DANRE	-0.699787	1.28422	0.336806		-2.06652	-2.1571	-2.74128	-1.91436	-2.10208	NaN	-2.32547	-3.1885	-1.2505	-0.992319	NaN	-1.5695	-2.82863	NaN	-2.83799	NaN	-3.03096	-1.98899	-2.3627	-1.89048	-3.05249	NaN	-3.50641	-2.26305	-3.95928	-2.00018	-4.57378	NaN	-2.97709	0.00656909	36.0284	tr	7955
A0A0R4IP12	pds5b	PDS5 cohesin-associated factor B	A0A0R4IP12_DANRE	-0.114685	1.33017	0.323217		-2.08782	1.9648	2.03266	1.9816	2.00021	2.06209	2.21006	2.20452	1.86616	1.87425	2.1351	2.08634	2.09637	2.22338	1.74412	2.21423	1.77145	2.00784	1.89419	2.08514	1.89845	1.81959	2.02133	1.62293	1.82402	1.93183	2.03	1.95093	1.80414	0.000646935	53.0877	tr	7955
A0A0R4IP53	taok1b	non-specific serine/threonine protein kinase	A0A0R4IP53_DANRE	0.0121836	0.0602283	0.969138		0.164633	1.28353	1.735	1.39512	1.36489	1.42917	1.51935	1.43937	1.44526	1.44668	1.41628	1.8289	1.72469	1.26349	1.58438	1.6323	2.04168	1.75324	1.43451	1.51636	1.38673	1.42157	1.12087	1.64698	1.44798	1.42381	1.50814	1.28845	1.42405	0.000646935	53.7292	tr	7955
A0A0R4IP71	trir	Telomerase RNA component-interacting RNase	A0A0R4IP71_DANRE	-0.101507	0.164803	0.912193		-0.411486	-2.24106	-1.26779	-0.659842	-1.80959	-1.03008	-1.33958	-1.68894	-3.10702	-1.65946	NaN	-0.73196	-1.95419	-0.925998	-0.929144	-1.02468	-1.26853	-2.14846	-1.95449	-1.9837	-2.07264	-2.28662	-1.58766	-0.411496	-1.4125	-1.27966	-1.17245	-1.12999	-2.52096	0.00131822	41.2725	tr	7955
A0A0R4IPA7;A0A8M3ARW9;A0A8M3AS40;A0A8M3AZ97;A0A8M3B259	spef2	Isoform of A0A8M3AS40, Sperm flagellar 2;Isoform of A0A8M3AS40, Sperm flagellar protein 2 isoform X2;Isoform of A0A8M3AS40, Sperm flagellar protein 2 isoform X3;Isoform of A0A8M3AS40, Sperm flagellar protein 2 isoform X4;Sperm flagellar protein 2 isoform X1	A0A0R4IPA7_DANRE;A0A8M3ARW9_DANRE;A0A8M3AS40_DANRE;A0A8M3AZ97_DANRE;A0A8M3B259_DANRE	-0.192497	0.251543	0.857564		-0.589905	-0.863655	0.0923419	-0.121088	-2.24551	0.79627	-0.193374	0.270846	-0.753359	-2.85937	-0.0391941	-0.747748	-0.57233	-0.182031	-0.37574	-0.0487404	-0.519127	-1.53809	-0.158566	-1.06052	-1.71041	-0.102821	-1.0266	-1.47096	-1.99983	-0.108402	-0.669022	0.599405	-0.675226	0.00131822	40.5578	tr	7955
A0A0R4IPE4;A0A0R4ITC5;A0A8M3B4M5	trrap	Isoform of A0A0R4ITC5, Transformation/transcription domain-associated protein;Isoform of A0A0R4ITC5, Transformation/transcription domain-associated protein isoform X2;Transformation/transcription domain-associated protein	A0A0R4IPE4_DANRE;A0A8M3B4M5_DANRE;TRRAP_DANRE	-0.0798021	0.957208	0.471799		-1.65301	1.66416	1.68366	1.5958	1.78124	1.50693	1.68271	1.68582	1.60192	1.6453	1.58762	1.6476	1.76749	1.40479	1.93171	1.64047	1.8537	1.67004	1.53131	1.64187	1.66222	1.561	1.66824	1.63261	1.47755	1.51395	1.43616	1.42829	1.35209	0.000646935	54.968	sp;tr	7955
A0A0R4IPF2;A0A2R8Q4T2;A0A8M2B8L6;A0A8M9PDM0;A0A8M9PQB0;A0A8M9Q3D9	crebbpa	histone acetyltransferase;Isoform of A0A8M2B8L6, histone acetyltransferase	A0A0R4IPF2_DANRE;A0A2R8Q4T2_DANRE;A0A8M2B8L6_DANRE;A0A8M9PDM0_DANRE;A0A8M9PQB0_DANRE;A0A8M9Q3D9_DANRE	-0.0944718	0.280754	0.840036		-0.646069	0.149457	-0.346128	0.221323	-0.00512314	-0.505838	-0.131717	0.708062	-0.509413	0.277214	-0.509965	0.331253	0.545935	-0.904704	0.148022	-0.229891	-0.55174	0.554485	-0.0802612	-0.312423	-0.219522	0.0627232	-0.0578537	-0.0496359	-0.103783	0.0191946	-0.378746	-0.597816	0.091043	0.000646935	47.5379	tr	7955
A0A0R4IPK7;A0A8M3AZR5	vps4b	Isoform of A0A8M3AZR5, Vacuolar protein sorting 4 homolog B;Vacuolar protein sorting-associated protein 4B isoform X1	A0A0R4IPK7_DANRE;A0A8M3AZR5_DANRE	0.109192	0.787978	0.558648		1.43596	3.44968	3.72194	3.52993	3.02658	3.6521	3.62375	3.43783	3.28569	3.26336	3.42093	3.63228	3.43327	3.81083	3.44611	3.55135	3.07555	3.45179	3.67767	3.64771	3.64151	3.5962	3.71256	3.40155	3.74562	3.57511	3.76399	3.90491	3.51746	0.000646935	57.5567	tr	7955
A0A0R4IPM5;Q6P0Z9	sp6	Isoform of A0A0R4IPM5, Transcription factor Sp6;Sp6 transcription factor	A0A0R4IPM5_DANRE;Q6P0Z9_DANRE	-0.478845	0.65452	0.622667		-1.25502	-1.21479	-1.28888	0.107508	-4.10321	-1.19611	-1.40299	-1.97513	-0.991004	-0.960469	NaN	-1.58847	-1.24955	-2.32145	-0.835621	-1.73896	-0.320682	-1.37839	-1.39492	-1.04128	-2.68421	NaN	-1.86039	-3.19177	-2.39999	-1.35427	-2.77575	-3.76953	-1.33498	0.00139113	40.9096	tr	7955
A0A0R4IPR0;A0A8M2B8N1;A0A8M3AL92;A0A8M3ALY6;A0A8M3ATM7	ptpn13	Isoform of A0A8M2B8N1, Tyrosine-protein phosphatase non-receptor type 13;Tyrosine-protein phosphatase non-receptor type 13	A0A0R4IPR0_DANRE;A0A8M2B8N1_DANRE;A0A8M3AL92_DANRE;A0A8M3ALY6_DANRE;A0A8M3ATM7_DANRE	0.0951461	0.737525	0.582466		1.36803	0.427683	0.566988	0.639144	0.613162	0.839066	0.52693	0.546087	0.377794	0.475556	0.700473	0.834311	0.775848	0.62733	0.419523	0.809197	0.364003	0.584225	0.411224	0.788261	0.490045	0.903046	0.916324	0.513577	0.749478	0.884604	1.07027	0.645021	0.572664	0.000646935	53.4302	tr	7955
B8JKI3	mxa	Isoform of Q8JH68, Interferon-induced GTP-binding protein MxA	B8JKI3_DANRE	1.61936	4.75817	0.0032524	+	5.24873	0.591897	-0.972282	-0.538026	-1.90524	-1.36062	-0.15125	-0.434335	-0.397879	0.0255699	-2.45942	0.38987	-2.28721	-0.291859	1.08335	1.07498	0.13822	1.13819	1.42654	1.20403	1.57485	1.52079	0.102858	1.02768	0.582339	1.0971	0.925002	1.15613	0.994929	0.000646935	48.3961	tr	7955
A0A0R4IPV5	p4hb	Protein disulfide-isomerase	A0A0R4IPV5_DANRE	0.0547633	0.338361	0.807927		0.751982	5.9584	6.08946	5.72683	5.86088	6.44229	6.05436	5.80542	5.88206	5.82274	6.16035	6.21549	6.07361	6.29374	6.00836	6.02371	5.56428	6.03891	6.11996	6.1076	6.15968	6.12118	6.15956	5.8557	6.16283	6.18144	6.19496	6.30783	6.16306	0.000646935	57.9692	tr	7955
A0A0R4IPY6;F1QIY4	ocrl	Isoform of A0A0R4IPY6, phosphoinositide 5-phosphatase;phosphoinositide 5-phosphatase	A0A0R4IPY6_DANRE;F1QIY4_DANRE	0.034178	0.0860436	0.956023		0.229509	0.50778	0.77366	0.850114	0.301611	0.919826	-0.0376072	0.145181	0.53995	0.0716972	0.0441294	0.769461	0.619989	-0.148731	0.972954	0.861003	0.672979	0.753804	0.333214	0.263133	0.348808	-0.39403	0.129545	0.189743	0.647972	0.59888	0.56145	0.494278	1.34773	0.000646935	50.0774	tr	7955
A0A0R4IQ16;A0A8M9QPU2;F1QSA4	mag	Isoform of F1QSA4, Myelin-associated glycoprotein;Isoform of F1QSA4, Myelin-associated glycoprotein isoform X3;Myelin-associated glycoprotein	A0A0R4IQ16_DANRE;A0A8M9QPU2_DANRE;F1QSA4_DANRE	-0.0910634	0.0796706	0.958626		-0.213948	-1.18181	0.103111	-3.40897	-1.45335	-1.97958	-4.12662	-1.80843	-1.43915	-1.07168	-3.82393	-1.34278	-2.56122	-3.26852	-2.32584	-2.86734	-1.33339	-1.30816	-2.07013	-1.55888	-4.31234	-2.60286	NaN	-1.65238	NaN	-1.69639	-1.97721	-3.43543	-1.72578	0.00360274	37.4465	tr	7955
A2BIN8;A7WK81	nos2a	Isoform of A2BIN8, Nitric oxide synthase;Nitric oxide synthase	A2BIN8_DANRE;A7WK81_DANRE	1.61469	4.44822	0.00551432	+	5.79044	-0.4408	NaN	NaN	NaN	NaN	NaN	NaN	0.440464	NaN	NaN	0.462511	NaN	NaN	NaN	1.63546	2.11914	2.03158	1.4019	2.12419	1.75827	0.771125	1.27029	1.91412	2.17368	1.42829	2.2509	1.79524	2.08829	0.000998146	43.0916	tr	7955
A0A0R4IQ46	cyp2aa12	Cytochrome P450, family 2, subfamily AA, polypeptide 12	A0A0R4IQ46_DANRE	0.380183	0.804775	0.548354		1.46615	0.311276	-0.503675	0.119751	0.604972	0.881538	1.43719	-0.114912	NaN	-1.35689	NaN	-0.0754061	0.29789	0.730426	0.710016	0.510635	NaN	0.514017	0.998918	0.757852	1.09397	NaN	0.838397	-0.840468	0.678072	0.313592	0.905733	1.18425	0.649403	0.00686773	47.4116	tr	7955
A0A0R4IQ51;F1QH83;Q90ZY6	tlk1b	Isoform of Q90ZY6, Serine/threonine-protein kinase tousled-like 1-B;Serine/threonine-protein kinase tousled-like 1-B	A0A0R4IQ51_DANRE;F1QH83_DANRE;TLK1B_DANRE	-0.250794	0.53624	0.687806		-1.07805	-2.48569	-1.11052	-1.38953	-0.576279	-0.756805	-0.481771	-0.345123	-1.634	-1.13651	0.392678	-1.40356	-0.683385	-1.12027	-1.24032	-1.74452	-1.85407	-1.66748	-1.24185	-1.03611	-0.898033	-0.575144	-1.37634	-0.698663	-1.18834	-1.33884	-0.845279	-0.557766	-2.45978	0.000646935	45.2031	sp;tr	7955
A0A0R4IQ55;Q7T336	hmbsa	hydroxymethylbilane synthase;Isoform of A0A0R4IQ55, hydroxymethylbilane synthase	A0A0R4IQ55_DANRE;Q7T336_DANRE	-0.293969	0.776054	0.56455		-1.42005	-2.33921	-1.50817	-2.08688	-2.62453	-1.99798	-1.97484	-1.4909	-3.07661	-2.8518	-1.70992	-1.81383	-1.26731	-1.03276	-1.2716	-1.60555	-2.96382	-1.72367	-2.50398	-2.61874	-1.91407	-1.97247	-2.72977	-2.38534	-2.59886	-2.24919	-1.51685	-2.60491	-1.77469	0.000646935	44.2494	tr	7955
A0A0R4IQ63	cyp2k16	Cytochrome P450, family 2, subfamily K, polypeptide16	A0A0R4IQ63_DANRE	-0.871567	2.51358	0.0842154		-3.27833	-2.19411	-2.03397	-1.43232	-1.34584	-0.546512	-1.50363	-2.37419	-1.17747	-0.909922	-0.510423	-1.00631	-0.848697	-1.37667	-2.39825	-2.19686	-1.38097	-2.08195	-3.98005	-1.97718	-1.32517	NaN	-2.06134	-3.14087	-3.07351	-2.04071	-2.32617	-1.63465	-2.3651	0.000998146	42.2213	tr	7955
A0A0R4IQB8	ftsj3	pre-rRNA processing protein FTSJ3	A0A0R4IQB8_DANRE	-0.0387011	0.114056	0.94345		-0.296728	-0.0503712	0.246262	-0.556762	0.458016	-0.303859	0.0754204	0.18022	0.293204	0.398794	-0.279902	0.155263	-0.132327	-0.107849	-0.440995	0.349885	-0.467549	-0.031661	0.296642	-0.148403	-0.353037	0.199924	0.318951	0.279444	0.323581	0.0971394	-0.146471	-0.544246	-0.780901	0.000646935	47.3203	tr	7955
A0A0R4IQG1	hmgcs1	Isoform of A0A8M1PIL7, Hydroxymethylglutaryl-CoA synthase	A0A0R4IQG1_DANRE	0.0248679	0.0466852	0.976305		0.129346	1.63965	0.524458	1.38464	1.18392	1.36134	1.3409	0.596824	1.99452	0.88046	0.0225849	0.88588	1.17943	1.27581	2.07804	1.0912	1.52646	1.66289	1.67342	0.889275	0.725285	0.569842	1.63957	1.72808	1.44977	0.372797	1.38516	1.12869	0.854148	0.00461593	36.9393	tr	7955
A0A0R4IQG7;Q800V0	nos1	Isoform of A0A0R4IQG7, Nitric oxide synthase;Nitric oxide synthase	A0A0R4IQG7_DANRE;Q800V0_DANRE	0.846119	1.08586	0.415439		1.82212	-1.58596	-2.4647	NaN	-2.63362	-3.86493	NaN	-1.22001	-1.10701	-2.47797	NaN	-6.25721	NaN	-1.90609	-0.650421	-1.36522	-1.30187	-1.99668	-1.3199	-1.20629	-0.999475	-2.30571	-1.48637	-2.85216	-1.36333	-1.84504	-1.35591	-0.955376	-1.6361	0.00131822	40.5972	tr	7955
A0A0R4IQI6	si:ch211-11n16.2	Si:ch211-11n16.2	A0A0R4IQI6_DANRE	0.0755043	0.135818	0.931719		0.346917	-0.954276	0.0723977	0.368719	0.797093	-0.616499	0.0583467	-0.0617161	1.33684	0.789961	0.0340824	0.415949	0.551515	-0.330151	0.476335	0.0935507	1.71073	0.655011	0.252244	0.0299358	0.176348	0.571885	0.1081	0.859444	-0.289362	-0.530663	0.115473	-0.136241	0.379201	0.00131822	40.9109	tr	7955
A0A0R4IQI7	ap4e1	AP-4 complex subunit epsilon	A0A0R4IQI7_DANRE	-0.0955856	0.142962	0.926326		-0.363037	-2.75736	-1.72647	-2.39594	-3.31637	-0.165939	-1.89549	-2.78609	-1.92744	-2.77363	-2.05161	-2.45716	-2.93739	-2.20206	-2.44877	-2.15634	-2.41375	-4.00807	-1.55375	-1.70809	-1.90844	-2.7418	-2.50257	-1.70245	-2.60353	-2.69522	-2.234	-2.8962	-2.05569	0.00943902	33.3044	tr	7955
Q31365	mhc1uba	Major histocompatibility complex class I UBA precursor	Q31365_DANRE	1.59311	5.29017	0.0015102	+	5.71683	2.34612	0.951057	1.28714	-0.301756	1.58036	0.00429153	2.24808	0.948871	0.893848	-0.618483	2.0159	0.00200272	0.731302	2.21934	2.46277	2.17618	2.18741	2.97725	2.80371	2.79668	2.46062	2.30972	2.90063	2.7294	2.98723	2.03457	2.85615	2.92923	0.000646935	50.582	tr	7955
A0A0R4IQM9;Q4QRD0	stxbp1a	Isoform of A0A0R4IQM9, Syntaxin-binding protein 1;Syntaxin-binding protein 1	A0A0R4IQM9_DANRE;Q4QRD0_DANRE	-0.136261	0.579286	0.666828		-1.14299	1.24695	1.06252	0.760068	1.70386	1.17461	1.26297	1.05787	0.824712	1.58402	0.78487	1.31773	1.31852	1.06806	0.735443	1.51863	0.865362	1.26468	0.366573	1.28153	0.932043	0.902499	1.05517	0.981655	1.61453	0.739308	0.846636	0.681011	0.944935	0.000646935	54.2789	tr	7955
A0A0R4IQN0	ncbp2as2	Si:ch211-162e15.3	A0A0R4IQN0_DANRE	0.0677117	0.150508	0.922067		0.379882	-0.533389	-0.283502	-0.370615	-2.03783	-0.974937	-0.194536	-0.438731	-0.44734	-0.117841	-0.759589	-0.735134	-0.188657	-0.506635	-1.20256	-0.138328	-0.102645	-0.585571	-1.35101	-1.07223	-1.18261	-0.494782	-0.957729	-0.435572	-0.0406585	-0.181821	-0.582917	-0.534221	-0.18324	0.000646935	51.9685	tr	7955
A0A0R4IQR2;Q9PTE6	tpst1	Isoform of Q9PTE6, Protein-tyrosine sulfotransferase;Protein-tyrosine sulfotransferase 1	A0A0R4IQR2_DANRE;TPST1_DANRE	0.140327	0.187179	0.903241		0.459263	-1.28485	-1.43563	-2.94367	-1.33774	-0.77997	-2.4042	-1.54063	-1.47051	-2.10373	-1.21345	-2.10758	-3.17891	-3.67074	-1.16988	-0.561574	-2.58642	-1.17637	-1.28284	-1.56806	-1.92001	-2.0471	-1.95783	-1.73119	-1.55792	-1.04001	-2.33794	-1.31936	-3.5903	0.00198314	38.3963	sp;tr	7955
A0A0R4IQS2;A0A8M2BGE7;A0A8M2BGH6;A0A8M3B6G9;A0A8M3BD95;A0A8M9QGK5;Q7ZVQ4	usp25	Isoform of A0A8M3B6G9, ubiquitinyl hydrolase 1;ubiquitinyl hydrolase 1	A0A0R4IQS2_DANRE;A0A8M2BGE7_DANRE;A0A8M2BGH6_DANRE;A0A8M3B6G9_DANRE;A0A8M3BD95_DANRE;A0A8M9QGK5_DANRE;Q7ZVQ4_DANRE	0.128523	0.562532	0.674		1.11793	0.398499	-0.634365	0.474616	0.392691	0.334535	0.60627	-0.116023	0.0169921	0.256534	-0.375919	-0.24927	0.292244	-0.0926952	0.318977	0.267569	-0.271388	0.702975	0.159601	0.353945	0.47433	0.10055	0.308605	0.22245	0.209034	0.035511	0.0759916	0.347211	0.43602	0.000646935	48.9148	tr	7955
A0A0R4IQS8	atp2a2b	Calcium-transporting ATPase	A0A0R4IQS8_DANRE	0.0934983	0.620873	0.642438		1.20409	2.05326	2.30703	1.68023	1.97226	2.3749	2.06406	2.1446	1.73621	1.83841	2.03914	2.14859	2.22154	2.45419	1.92466	2.19445	1.87169	2.11312	2.46669	1.99296	2.33573	2.2952	2.15173	1.9418	2.19384	2.30433	2.16185	2.3309	1.9138	0.000646935	51.3419	tr	7955
A0A0R4IQV0;A0A8M1QHK5;A0A8M1QR78;A0A8M2B799;A0A8M3AUY2;A0A8M6YVF3;A0A8M6YW70;A0A8M9P722;A0A8M9PCD7;A0A8M9PTW1;A0A8N7UUU2;B7ZCZ6	LOC100149327;LOC101882661;LOC101885559;LOC103908633;LOC110438202;LOC110438413;LOC555422;LOC559910;LOC570184;LOC795083;si:ch211-211k8.4;si:ch211-236l14.1	Si:ch211-211k8.4;Si:ch211-236l14.1;Uncharacterized protein LOC100149327;Uncharacterized protein LOC101882661;Uncharacterized protein LOC101885559;Uncharacterized protein LOC103908633;Uncharacterized protein LOC110438202;Uncharacterized protein LOC110438413;Uncharacterized protein LOC555422;Uncharacterized protein LOC559910;Uncharacterized protein LOC570184;Uncharacterized protein LOC795083	A0A0R4IQV0_DANRE;A0A8M1QHK5_DANRE;A0A8M1QR78_DANRE;A0A8M2B799_DANRE;A0A8M3AUY2_DANRE;A0A8M6YVF3_DANRE;A0A8M6YW70_DANRE;A0A8M9P722_DANRE;A0A8M9PCD7_DANRE;A0A8M9PTW1_DANRE;A0A8N7UUU2_DANRE;B7ZCZ6_DANRE	-0.717593	0.412508	0.763428		-0.886947	1.2802	NaN	NaN	1.56287	NaN	-3.27367	-2.00505	-0.23169	-1.1552	0.145156	-1.31632	-1.70899	NaN	NaN	0.609676	0.591273	0.276054	0.0986986	-5.51124	-2.10303	0.0509157	-2.61758	NaN	-2.19426	-3.23946	-2.04676	NaN	NaN	0.000646935	47.6636	tr	7955
A0A0R4IQW7	utp20	Small subunit processome component 20 homolog	A0A0R4IQW7_DANRE	-0.030425	0.131368	0.933477		-0.336789	-0.532581	-0.471429	-0.487544	-0.625741	-0.168412	-0.77365	-0.369431	-0.583972	-0.508154	-0.192977	-0.235288	-0.117904	-0.394753	-0.591074	-0.306709	-0.00653124	-0.303078	-0.843625	-0.6863	-0.255085	-0.490326	-0.760635	-0.219905	-0.586255	-0.55246	-0.69012	-0.751066	-0.0267634	0.000646935	48.6869	tr	7955
A0A0R4IQZ2	zdhhc13	Putative palmitoyltransferase ZDHHC13	ZDH13_DANRE	-0.0531366	0.152229	0.920318		-0.383698	0.226328	-0.0140071	0.787747	0.267175	-0.0524588	0.461397	0.438513	0.517912	-0.00878239	-0.373692	0.677468	0.27541	-0.286481	0.499115	0.381059	0.232329	0.581669	-0.0904722	0.471904	0.25209	-0.889264	-0.179778	0.177388	0.488396	0.494513	0.113922	0.21339	0.424588	0.000646935	49.4912	sp	7955
A0A0R4IR31	mhc2dhb	H-2 class II histocompatibility antigen, E-S beta chain-like	A0A0R4IR31_DANRE	0.874675	2.47891	0.0865021		3.23296	2.20138	2.08013	2.65982	1.40026	1.72241	1.00368	3.8642	3.06621	2.67899	1.75191	2.65216	2.13203	1.90783	2.27935	2.15966	4.24075	3.2396	3.01722	2.83188	3.86108	3.32105	1.82131	4.12506	2.49372	2.90646	2.93775	2.88299	3.80728	0.000646935	50.7163	tr	7955
A0A0R4IR84	ndst1b	Bifunctional heparan sulfate N-deacetylase/N-sulfotransferase 1	A0A0R4IR84_DANRE	0.379345	1.01419	0.448652		1.72288	-1.39735	-1.37712	-1.8489	-2.19295	-1.67837	-2.67037	-1.97517	-2.42732	-3.19066	-1.66452	-1.80234	-1.04994	-2.03951	-2.48032	-1.94642	-0.944247	-2.04415	-2.62767	-1.33884	-0.961839	-1.41355	-2.69269	-1.30638	-1.98058	-1.507	-1.38264	-0.716643	-1.62136	0.00221921	38.2837	tr	7955
A0A0R4IR86;A0A8M3AUW8;A0A8M9P155;A0A8M9PQC3	chd2	DNA helicase;Isoform of A0A8M9PQC3, DNA helicase	A0A0R4IR86_DANRE;A0A8M3AUW8_DANRE;A0A8M9P155_DANRE;A0A8M9PQC3_DANRE	-0.000969921	0.00377177	1		-0.0109426	1.08679	1.63065	0.999482	1.28167	1.5785	1.3071	1.2988	1.02592	1.27139	1.41039	0.840423	1.02746	1.17565	0.868376	1.40108	1.65484	1.41288	1.1325	1.1004	1.00895	1.42786	1.37222	1.30964	0.957607	1.04253	1.02304	0.884437	1.06104	0.000646935	54.3172	tr	7955
A0A0R4IRC7	avl9	AVL9 homolog (S. cerevisiase)	A0A0R4IRC7_DANRE	0.060898	0.160482	0.915271		0.40187	-1.75394	-1.16332	-1.38216	-1.64202	-1.55053	-0.771793	-1.58186	-1.32359	-1.96772	-0.944327	-1.1117	-1.60439	-0.936772	-0.575017	-1.74321	-0.801013	-0.669652	-1.07199	-1.26647	-1.48512	-1.6042	-1.35997	-1.83992	-0.737552	-0.703355	-1.55913	-1.17705	-1.43793	0.000646935	44.3503	tr	7955
A0A0R4IRI3	srl	Isoform of A0AUR2, Sarcalumenin	A0A0R4IRI3_DANRE	-0.807774	0.404378	0.769228		-0.877383	-1.33054	-3.43071	NaN	-0.747323	-1.1809	-0.389858	0.0350618	-1.31546	2.07261	-1.8315	NaN	-2.43906	-1.37432	-4.12903	-3.846	NaN	NaN	NaN	-1.64495	NaN	NaN	0.898515	NaN	-1.98717	NaN	-4.15136	NaN	NaN	0.0042157	46.6644	tr	7955
A0A0R4IRJ2	ppa2	inorganic diphosphatase	A0A0R4IRJ2_DANRE	-0.0272118	0.106705	0.947461		-0.279387	2.02567	1.64261	1.80983	1.94604	1.97027	2.02685	1.95517	1.31597	1.93652	1.24973	1.47213	1.81169	2.12094	2.01526	1.66016	1.5671	1.90329	1.65115	1.62366	1.8574	2.15219	2.05759	2.00753	1.47448	2.06429	1.76049	1.74264	1.39574	0.000646935	49.4446	tr	7955
A0A0R4IRJ4;A0A8M2B2M9	prr12a	Isoform of A0A0R4IRJ4, Proline-rich protein 12 isoform X2;Proline-rich 12a	A0A0R4IRJ4_DANRE;A0A8M2B2M9_DANRE	-0.0415654	0.0756042	0.961039		-0.203715	-0.400155	-0.893255	-0.429288	-0.25553	-0.588723	-1.2098	-1.07365	-1.48738	-1.81076	-1.87228	-1.0979	-1.08978	-0.832324	-0.465332	-0.412559	-0.840919	-1.10526	-0.550286	-0.982004	-0.936752	-0.495068	-1.25685	NaN	-1.62764	-0.658879	-0.626192	-1.18051	-2.40884	0.000646935	49.1358	tr	7955
A0A0R4IRL8	scarb1	Isoform of A0A8M6Z8R4, Scavenger receptor class B member 1	A0A0R4IRL8_DANRE	0.441764	2.25877	0.111095		3.02704	2.79236	3.39078	2.92824	2.73411	3.38627	2.60626	2.83053	2.11329	1.72987	2.691	3.0576	3.04865	2.94927	2.84732	3.06268	2.8805	3.0945	3.00745	3.21523	3.06435	3.45657	2.55352	3.32954	3.75505	3.31684	3.66685	3.52741	3.35974	0.000646935	52.6681	tr	7955
A0A0R4IRM1	kif5bb	Isoform of A0A8M2BJ79, Kinesin-like protein	A0A0R4IRM1_DANRE	0.181377	1.06639	0.423644		1.78567	1.3066	1.08384	0.659584	1.12011	0.9582	1.04356	0.867216	0.510016	0.592859	0.232235	0.366836	0.836363	1.10457	1.25187	1.21892	0.862672	0.817379	1.31733	1.15181	1.17836	0.796089	1.04252	0.795946	1.20993	1.08095	1.11739	1.07755	0.80628	0.000646935	51.4765	tr	7955
A0A0R4IRM6	fabp1b.2	Fatty acid-binding protein, liver	A0A0R4IRM6_DANRE	1.22763	1.52143	0.267257		2.29959	0.535742	-0.943242	-3.53121	-1.46381	-0.541966	-2.05444	0.204768	1.3617	0.169244	NaN	-4.13749	-1.65833	-0.527925	-0.192948	0.595392	1.77468	1.99424	0.479626	1.00149	1.06651	-2.57191	-1.0014	-0.467717	-0.688758	0.0264282	0.725832	-0.0753565	0.564767	0.000646935	51.0526	tr	7955
A0A0R4IRS1	ap1m1	AP-1 complex subunit mu-1	A0A0R4IRS1_DANRE	0.000624759	0.00283221	1		0.00822558	3.13611	3.17628	2.62317	2.88599	2.9202	2.92858	3.21162	2.65009	2.92293	2.82522	3.11294	3.05256	3.37068	2.69735	3.22858	2.82115	2.83621	3.11197	3.00878	3.07568	2.72731	2.93607	2.69919	3.11905	2.95235	3.07629	3.18372	2.74611	0.000646935	54.4293	tr	7955
A0A0R4IRS4;Q08BP0	pnkp	Bifunctional polynucleotide phosphatase/kinase isoform X1;Isoform of A0A0R4IRS4, Bifunctional polynucleotide phosphatase/kinase	A0A0R4IRS4_DANRE;Q08BP0_DANRE	-0.276602	2.28587	0.107661		-3.05263	1.04529	0.661078	0.882187	0.745523	0.562741	0.796703	0.756809	0.747796	0.676465	0.895405	1.0991	1.2109	0.380637	0.968384	0.552022	0.996462	0.930759	0.46788	0.638858	0.197774	0.0577869	0.399673	0.618273	0.724065	0.556033	0.561234	0.585541	0.270233	0.000646935	53.073	tr	7955
A0A0R4IRV6	tfap4	Transcription factor AP-4 (activating enhancer-binding protein 4)	A0A0R4IRV6_DANRE	-0.00198774	0.00172062	1		-0.00501797	-3.8243	-1.23817	-1.06538	-3.2518	-1.50229	-0.870367	-1.8123	-3.23403	-1.7679	-0.479864	-1.32612	-2.14377	-0.604972	NaN	-1.13558	NaN	-2.30919	NaN	-1.19893	-1.98438	-1.59018	NaN	-2.76947	-0.945462	-2.34878	NaN	-1.74293	NaN	0.0068431	33.5193	tr	7955
A0A0R4IRW8	wu:fc74e04	Uncharacterized protein LOC554458 isoform X1	A0A0R4IRW8_DANRE	0.0420914	0.0671401	0.965233		0.1823	-0.043828	0.496048	1.03029	-0.308356	0.0183001	0.455068	-0.291895	-0.352032	0.500881	-1.8018	1.30528	1.02822	0.645497	0.28176	0.168657	0.22334	0.161889	0.229428	0.788313	-0.256155	-0.100616	0.435149	-0.356855	0.745845	0.288842	0.625317	-0.0705738	0.670129	0.000646935	46.7411	tr	7955
A0A0R4IRX2;F1R6S5	ccl27a	C-C motif chemokine;Isoform of A0A0R4IRX2, C-C motif chemokine	A0A0R4IRX2_DANRE;F1R6S5_DANRE	-0.370539	0.722632	0.589615		-1.35069	-0.227368	-1.42392	-0.21824	-0.164898	-0.120639	0.183648	-1.88094	-0.972741	NaN	-1.83764	-0.323844	-0.189939	-0.946411	-0.602498	-1.55239	NaN	-0.552072	-1.72549	-0.456781	0.0429583	-1.11771	-2.43823	-0.60578	-1.78733	-1.30807	-0.577149	-0.249196	-1.21519	0.00474633	37.9485	tr	7955
A0A0R4IS04;A0A2R8QN30;A0A8M6Z0S2;Q8JFG6	mpz	Isoform of A0A2R8QN30, Myelin protein P0 isoform X2;Isoform of A0A2R8QN30, Myelin protein P0 isoform X3;Isoform of A0A2R8QN30, Myelin protein P0 precursor;Myelin protein P0 isoform X1	A0A0R4IS04_DANRE;A0A2R8QN30_DANRE;A0A8M6Z0S2_DANRE;Q8JFG6_DANRE	0.281798	0.378573	0.782283		0.822555	2.3835	1.46879	-0.342851	0.603175	1.71269	-0.376842	2.10651	1.98992	2.11574	-0.55429	1.20567	-0.338126	2.15039	1.10293	1.88823	0.336507	0.173737	1.96434	1.8538	1.70794	1.64182	1.94489	1.74847	0.885448	1.58056	0.157117	1.74551	1.54399	0.000646935	52.4844	tr	7955
A0A8M1Q2C5	ifi44a3	Interferon-induced protein 44	A0A8M1Q2C5_DANRE	1.53287	4.07042	0.00882424	+	4.7583	-0.0293913	-1.41191	-2.05621	NaN	-1.33887	-1.46463	-1.58055	NaN	-0.166498	NaN	-0.240449	-2.64081	-1.9549	0.652844	0.258117	-0.442736	0.877226	0.801238	0.635056	1.43164	-0.0525961	0.318307	0.713818	1.09165	0.361217	-0.724924	0.179588	0.445378	0.000646935	48.2951	tr	7955
A0A0R4IS22;A0A8M2BFQ9;Q7SYI9	cpdp	Deoxyribodipyrimidine photo-lyase;Isoform of A0A8M2BFQ9, Deoxyribodipyrimidine photo-lyase	A0A0R4IS22_DANRE;A0A8M2BFQ9_DANRE;Q7SYI9_DANRE	0.0371387	0.184906	0.904286		0.454457	1.32006	1.89543	1.75141	1.59671	1.60534	1.77679	1.81757	2.02106	1.71903	1.84343	1.97171	1.4381	1.45825	1.73743	1.66481	2.39022	1.80682	1.80898	1.67564	1.80914	1.53858	1.45946	1.75492	1.76871	1.72669	1.74862	1.86862	1.45104	0.000646935	56.6174	tr	7955
A0A0R4IS36;A0A2R8RNA7;A0A8M3APC9;B0V151	sh3glb1b	Endophilin-B1;Isoform of A0A8M3APC9, Endophilin-B1	A0A0R4IS36_DANRE;A0A2R8RNA7_DANRE;A0A8M3APC9_DANRE;B0V151_DANRE	-0.029097	0.0979039	0.949182		-0.25835	2.00794	2.8563	2.4114	2.86503	2.31651	2.57937	2.76702	2.24444	3.25592	2.48943	2.89078	2.91363	2.61369	2.4774	2.63363	3.21899	2.69125	2.37505	2.79149	2.30241	2.3072	2.23057	2.64538	2.68846	2.31959	2.78566	2.64524	2.64657	0.000646935	55.8188	tr	7955
A0A0R4IS45	cog6	Conserved oligomeric Golgi complex subunit 6	A0A0R4IS45_DANRE	0.0165034	0.038169	0.98156		0.106677	-0.744496	-0.259304	-0.511857	-1.60564	0.0362787	-0.395827	-0.364712	-1.01386	-0.846667	-0.319611	-0.383676	-0.96947	-0.151636	-0.401647	0.136123	-1.45131	-0.787846	-0.522197	-0.29039	-0.452131	-0.372316	-1.09105	-0.648529	-0.61614	-0.437452	-0.412527	-0.120395	-0.634922	0.000646935	44.1505	tr	7955
A0A0R4IS70	purba	Purine-rich element binding protein B-like	A0A0R4IS70_DANRE	-0.00532651	0.0132658	0.993079		-0.0380783	0.704105	0.925557	0.488	0.37562	1.25341	1.00197	0.777248	0.517681	0.938525	1.06064	0.409319	0.414431	1.2102	0.79365	0.8272	0.13876	0.529528	0.773088	1.1137	0.989791	1.17771	1.03668	0.779222	-0.171201	1.12815	0.884714	1.2899	0.298542	0.000646935	51.172	tr	7955
A0A0R4ISC3	map1sa	Electromotor neuron-associated protein 1	A0A0R4ISC3_DANRE	-0.0180991	0.100281	0.948589		-0.264061	1.70933	1.20429	1.43562	1.48336	1.70307	1.43197	1.44147	1.2193	1.40874	1.59202	1.12628	1.38367	1.47423	1.72585	1.54426	1.16033	1.27794	1.62758	1.47817	1.63968	1.32797	1.49311	1.07761	1.36032	1.5233	1.64721	1.51529	1.41304	0.000646935	54.9769	tr	7955
A0A0R4ISE8;A0A8M3AN84	im:6912630	Isoform of A0A0R4ISE8, Suppressor of IKBKE 1;Suppressor of IKBKE 1	A0A0R4ISE8_DANRE;A0A8M3AN84_DANRE	-0.0100792	0.00848224	0.997035		-0.0245206	-2.62654	-3.14131	-1.0765	-2.43238	-2.90556	-1.95105	-4.78057	NaN	NaN	NaN	-2.32475	-2.6648	-4.36089	-1.88942	-1.99882	-3.32429	-2.68634	-1.49309	-2.77581	-2.3602	-2.14346	-1.9584	-2.83519	-4.78053	-2.22002	-4.40296	-2.7882	NaN	0.00892566	33.9748	tr	7955
A0A0R4ISI0	kdm3b	Isoform of A0A8M2BKX2, Lysine-specific demethylase	A0A0R4ISI0_DANRE	-1.16132	1.9601	0.159659		-2.9645	NaN	-0.787256	-1.8544	NaN	-1.49393	NaN	-0.728646	NaN	NaN	NaN	NaN	-2.67796	-1.66649	-2.0454	-2.33286	-3.76244	NaN	NaN	-3.50657	-3.01195	-3.42479	NaN	NaN	NaN	NaN	-1.32982	-2.2869	-2.49703	0.00186202	40.4733	tr	7955
A0A0R4ISJ3;A0A8M2B7S3	xrn2	5'-3' exoribonuclease;Isoform of A0A0R4ISJ3, 5'-3' exoribonuclease	A0A0R4ISJ3_DANRE;A0A8M2B7S3_DANRE	0.0330285	0.310567	0.82833		0.701636	3.13039	3.20435	3.13076	3.0524	3.20767	3.28317	3.21524	2.97942	3.04084	3.10969	3.12799	3.27238	3.20973	3.03034	3.39005	3.02647	2.97802	3.13528	3.228	3.26125	3.28725	3.00476	2.91898	3.21951	3.12546	3.33598	3.35651	3.18924	0.000646935	55.9942	tr	7955
A0A0R4ISM7;A0A8M9QBS9;A0A8M9QGC6;A0A8M9QKH9	palm2akap2	A-kinase anchor protein 2 isoform X1;Isoform of A0A8M9QBS9, A-kinase anchor protein 2 isoform 3 (Akap2);Isoform of A0A8M9QBS9, A-kinase anchor protein 2 isoform X2;Isoform of A0A8M9QBS9, A-kinase anchor protein 2 isoform X3	A0A0R4ISM7_DANRE;A0A8M9QBS9_DANRE;A0A8M9QGC6_DANRE;A0A8M9QKH9_DANRE	-0.169518	1.29126	0.334276		-2.04465	3.13011	2.98916	2.96956	3.21542	3.3647	3.41705	2.97013	2.98988	2.90544	2.99567	3.22178	3.26022	3.21506	2.87894	3.15918	2.90606	3.15423	2.71343	2.8313	3.20504	2.98616	3.05129	2.68174	2.44593	3.06145	3.10368	3.28705	2.56334	0.000646935	52.6003	tr	7955
A0A0R4ISV1	heatr5b	HEAT repeat-containing 5B	A0A0R4ISV1_DANRE	0.257455	1.29424	0.333653		2.04797	-0.479258	-1.07434	-0.382075	-0.488391	-0.476742	-0.758274	-0.59094	-0.667396	-0.728024	-1.25777	-1.17727	-0.469449	-0.414609	-0.240032	-0.365718	-0.378176	-0.52328	-0.0129299	-0.40722	-0.556293	-0.37934	-0.323761	-1.38174	-0.00959539	-0.222403	-0.130246	-0.145797	-0.763694	0.000646935	45.5062	tr	7955
A0A0R4ISW4;A0A8M2B764;A0A8M2B773;A0A8M2B7I1;A0A8M3B3X6	arid1b	AT-rich interactive domain-containing protein 1B isoform X1;Isoform of A0A8M2B773, AT-rich interactive domain 1B (SWI1-like);Isoform of A0A8M2B773, AT-rich interactive domain-containing protein 1B isoform X2;Isoform of A0A8M2B773, AT-rich interactive domain-containing protein 1B isoform X3;Isoform of A0A8M2B773, AT-rich interactive domain-containing protein 1B isoform X4	A0A0R4ISW4_DANRE;A0A8M2B764_DANRE;A0A8M2B773_DANRE;A0A8M2B7I1_DANRE;A0A8M3B3X6_DANRE	0.286912	1.64782	0.232729		2.42616	-0.88659	-1.1214	-0.331298	-0.869638	-0.735053	-0.36909	-0.929759	-0.315472	-0.646101	-0.0606318	-0.064023	-1.02016	-0.467908	-0.584452	-0.333161	-0.247377	-0.125434	-0.168991	-1.01622	-0.462586	-0.0708418	-0.268495	-0.273337	-0.316608	-0.290827	0.0322781	-0.0843129	-0.758892	0.000646935	44.6068	tr	7955
A0A0R4ISX1;A0A2R8RLU7;A0A8M1QHY5;A0A8M9PVI0;F1R1Q2	plekhg5a	Isoform of F1R1Q2, Pleckstrin homology domain-containing family G member 5 isoform X2;Isoform of F1R1Q2, Pleckstrin homology domain-containing family G member 5 isoform X3;Isoform of F1R1Q2, Pleckstrin homology domain-containing family G member 5 isoform X4;Isoform of F1R1Q2, Pleckstrin homology domain-containing family G member 5 isoform X5;Pleckstrin homology domain-containing family G member 5…	A0A0R4ISX1_DANRE;A0A2R8RLU7_DANRE;A0A8M1QHY5_DANRE;A0A8M9PVI0_DANRE;F1R1Q2_DANRE	0.0985153	0.129493	0.934747		0.332643	-2.02549	0.0828586	-0.30694	-1.23569	-0.23215	-0.486377	-0.73994	-1.66339	-2.56743	NaN	-0.120557	-0.0632877	0.0360723	-0.700202	-0.834866	-0.339636	-0.348452	-0.470837	-0.696558	-0.590206	-1.09073	0.569925	-1.6754	-1.61396	-1.79931	-0.0811062	-0.489411	0.0462785	0.000646935	46.9661	tr	7955
A0A0R4IT00	elovl1b	Elongation of very long chain fatty acids protein 1	A0A0R4IT00_DANRE	0.552577	1.90598	0.16874		2.69443	-1.9234	-0.772271	-1.30305	-1.40577	-1.38311	-1.24219	-1.30728	-2.15776	-1.72632	NaN	-1.42981	-2.22452	-2.27611	-0.728863	-0.257877	-0.29176	-1.06741	-0.895114	-1.20597	-0.204798	-2.07985	-1.98119	-0.815104	-1.17584	-1.05862	-0.849699	-1.03164	-0.758783	0.000646935	44.3756	tr	7955
A0A0R4IT09;Q6P948	pdha1a	Isoform of A0A0R4IT09, Pyruvate dehydrogenase E1 component subunit alpha;Pyruvate dehydrogenase E1 component subunit alpha	A0A0R4IT09_DANRE;Q6P948_DANRE	-0.000418016	0.00170149	1		-0.00494803	2.83974	2.94892	2.53427	2.99796	3.09209	2.94198	3.17032	2.66802	2.86962	2.79844	2.93318	2.80136	3.21628	2.69862	3.07791	2.42466	2.68992	2.77943	3.16677	3.15975	2.63197	2.98059	2.51722	2.78832	3.01174	3.02407	3.12205	3.13056	0.000646935	55.426	tr	7955
A0A0R4IT13	si:ch211-244c8.4	APC membrane recruitment protein 2-like	A0A0R4IT13_DANRE	0.328274	0.727534	0.587476		1.35585	-1.82796	-3.75737	-2.16548	-1.53733	-2.41729	-1.83161	-1.84096	-1.59268	NaN	-3.26098	-1.60871	-1.71022	-1.40891	-1.91136	-2.33241	-2.52575	-0.82501	-2.08525	-1.18434	-1.41898	-2.07054	-2.20379	-1.0443	-2.08333	-1.55847	-1.00167	-2.10201	-1.90616	0.000646935	53.8449	tr	7955
A0A0R4IT14;A0A8M3AV58	wrn	DNA 3'-5' helicase;Isoform of A0A0R4IT14, DNA 3'-5' helicase	A0A0R4IT14_DANRE;A0A8M3AV58_DANRE	-0.0547392	0.0733214	0.962564		-0.197991	-2.4059	-2.80164	-2.83702	-1.77832	-2.23622	-2.20023	-1.93078	-0.77074	-1.31214	-2.27071	-2.17902	-1.96772	-2.2759	-1.35483	-1.86218	-1.36054	-3.94775	-1.28195	-1.78395	-2.13409	-1.39659	-1.89059	-2.65091	-1.75547	NaN	-2.42747	-3.4313	-1.08706	0.0089856	33.8164	tr	7955
A0A0R4IT16;Q7ZW03	rtf2	Isoform of A0A8M6Z109, Replication termination factor 2	A0A0R4IT16_DANRE;Q7ZW03_DANRE	0.560752	1.0004	0.451659		1.70611	0.598171	1.43737	-1.04513	-1.03005	0.62218	0.746325	-0.994334	-0.0658736	0.386443	-0.725954	0.736338	-1.85456	1.57359	1.17475	-0.633267	0.363532	0.216651	1.00714	1.36439	1.43412	0.850281	0.81689	-0.193431	0.709716	1.21081	0.645003	0.311263	1.30671	0.000646935	45.012	tr	7955
A0A0R4IT40	si:ch211-286o17.1	Si:ch211-286o17.1	A0A0R4IT40_DANRE	-0.345505	1.14141	0.392506		-1.87401	1.33405	0.623696	1.48665	1.54016	1.6406	1.28825	0.231068	0.494274	0.591875	0.531337	0.943802	1.23579	1.60897	1.43571	0.44616	-0.137974	1.32662	1.14839	0.836425	0.704901	-0.0353212	1.31589	1.02489	0.665826	0.768218	1.33873	0.601983	0.144411	0.000646935	50.4048	tr	7955
A0A0R4IT43;A0A286Y8M9;A0A8M2BC62;A0A8M2BC66;A0A8M2BC87;A0A8M3B1G3;E9QJL8	dock4b	Dedicator of cytokinesis 4b;Isoform of E9QJL8, Dedicator of cytokinesis 4b;Isoform of E9QJL8, Dedicator of cytokinesis protein 4 isoform X1;Isoform of E9QJL8, Dedicator of cytokinesis protein 4 isoform X3;Isoform of E9QJL8, Dedicator of cytokinesis protein 4 isoform X5;Isoform of E9QJL8, Dedicator of cytokinesis protein 4 isoform X6	A0A0R4IT43_DANRE;A0A286Y8M9_DANRE;A0A8M2BC62_DANRE;A0A8M2BC66_DANRE;A0A8M2BC87_DANRE;A0A8M3B1G3_DANRE;E9QJL8_DANRE	0.177785	0.27232	0.844826		0.630374	-2.1503	-1.72178	-2.84518	-1.48177	-1.33705	-1.98356	-1.92542	-1.19702	-1.6073	-2.56286	-1.56855	-2.07634	-1.55563	NaN	-1.59649	-2.00549	-1.6678	-1.6111	-1.34772	-2.44571	-4.04322	-0.633062	-2.11127	-0.899302	-0.463765	-2.24179	-1.28068	-1.02353	0.00975763	32.2995	tr	7955
A0A0R4ITA8;A0A2R8RK99;A0A8M1RMR9;A0A8M2B9C5;A0A8M2B9K3;A0A8M3B6I6;E7FDP2	pfkpa	ATP-dependent 6-phosphofructokinase;Isoform of A0A8M2B9C5, ATP-dependent 6-phosphofructokinase	A0A0R4ITA8_DANRE;A0A2R8RK99_DANRE;A0A8M1RMR9_DANRE;A0A8M2B9C5_DANRE;A0A8M2B9K3_DANRE;A0A8M3B6I6_DANRE;E7FDP2_DANRE	0.0998385	0.518954	0.69818		1.05146	0.391419	0.636411	0.249136	0.235128	0.417816	0.484427	1.03587	0.79508	0.66664	0.197276	0.27025	0.325825	0.714811	0.925888	0.811284	0.760823	0.566214	0.971227	0.567467	0.772012	0.971987	0.0842667	0.63438	0.512976	0.553381	0.566133	0.501572	0.470002	0.000646935	49.9458	tr	7955
A0A0R4ITH7	pargl	poly(ADP-ribose) glycohydrolase	A0A0R4ITH7_DANRE	0.216657	1.92156	0.165753		2.70182	1.65896	1.46473	1.37728	1.27717	1.44867	1.59661	1.58902	1.29783	1.35666	1.3495	1.53666	1.28369	1.47881	1.81196	1.80665	1.35885	1.58866	1.60336	1.84461	1.90406	1.8942	1.32934	1.84204	1.85527	1.91746	1.76498	1.75411	1.09718	0.000646935	50.2026	tr	7955
A0A0R4ITL2;A0A8M6Z9E4	ZCWCC3	Isoform of A0A0R4ITL2, MORC family CW-type zinc finger protein 4 isoform X1;MORC family CW-type zinc finger protein 4	A0A0R4ITL2_DANRE;A0A8M6Z9E4_DANRE	0.121211	0.119031	0.94076		0.309326	-3.10778	-2.75999	-3.59125	NaN	NaN	-1.78005	-2.3718	NaN	-2.73871	NaN	NaN	-3.70862	-1.90416	-3.78914	-3.12716	-2.28918	-1.74268	-3.19262	-1.07596	-4.23644	-2.27285	-2.53121	NaN	-2.92973	-1.52876	-3.03082	-3.11917	-4.54427	0.00768519	43.1492	tr	7955
A0A0R4ITL8;Q5XJ60	fundc2	FUN14 domain-containing protein 2;Isoform of A0A0R4ITL8, FUN14 domain-containing protein 2	A0A0R4ITL8_DANRE;Q5XJ60_DANRE	0.122306	0.395448	0.77341		0.851436	-0.247267	0.112698	-0.0225501	-0.683404	-0.0734739	-0.0141668	-0.105858	-1.21511	-0.0298681	0.23135	-0.0464315	0.164186	-0.490707	-1.09627	0.299541	-0.143905	-0.263791	-0.0442781	0.241814	-0.38442	-0.162499	0.0835867	-0.201152	-0.180426	-0.177074	-0.260631	0.209067	-0.820418	0.0009375	43.4553	tr	7955
A0A0R4ITN2	gc	Vitamin D-binding protein	A0A0R4ITN2_DANRE	-0.2575	0.732293	0.584486		-1.36089	0.015604	-0.476836	0.5084	0.539409	1.30377	0.0299959	-0.127138	0.193829	0.364769	0.130978	0.188882	0.713254	1.1562	1.06568	-0.038805	-0.726051	0.975247	0.303424	-0.0572577	0.622847	0.169215	0.394997	-0.162043	0.331779	-0.786658	0.438041	0.503132	0.0339265	0.000646935	53.3332	tr	7955
A0A0R4ITN4	efl1	Elongation factor-like GTPase 1	A0A0R4ITN4_DANRE	-0.195486	0.541277	0.685219		-1.08574	-1.25159	-0.673071	-1.11945	-1.61803	-0.899516	-0.595572	-1.50278	-1.14699	-0.714708	0.0685434	-0.936222	-0.917007	-0.943115	-0.771606	-1.60452	-1.19937	-1.00409	-0.778985	-1.82909	-1.21463	-0.784242	-1.3965	-0.697367	-2.00182	-0.452489	-1.52259	-1.1657	-0.106522	0.00131822	41.1323	tr	7955
A0A0R4ITP2;A0A8M6YTS8;A0A8M9P030	atxn3	Isoform of A0A0R4ITP2, ubiquitinyl hydrolase 1;ubiquitinyl hydrolase 1	A0A0R4ITP2_DANRE;A0A8M6YTS8_DANRE;A0A8M9P030_DANRE	-0.114295	0.158036	0.916583		-0.396506	-1.72856	-3.27378	-1.62875	-2.45805	-2.12917	-2.98497	-3.33506	-1.36661	-1.57244	-2.00811	-1.50233	-3.26628	-2.80448	-1.2435	-2.64147	-2.04493	-1.8148	-1.2668	-2.21281	-2.18517	-2.27543	-2.76212	-1.77362	-2.43286	-1.99631	-1.81189	-3.41265	-4.27136	0.000646935	44.5423	tr	7955
A0A0R4ITP4	mamdc2a	MAM domain-containing 2a	A0A0R4ITP4_DANRE	-0.0100769	0.0176354	0.990982		-0.0503778	1.06359	1.55797	1.90491	1.78038	1.09813	0.956356	2.28407	1.94747	2.0132	0.169887	1.59191	1.26611	1.54756	2.69107	1.24832	2.29596	1.7468	1.51155	1.94859	1.67946	1.51128	2.01944	1.2082	1.57227	1.31749	1.52707	1.51884	0.626287	0.000646935	52.664	tr	7955
A0A0R4ITS3	tpbga	Trophoblast glycoprotein a	A0A0R4ITS3_DANRE	0.372321	0.753894	0.577685		1.39025	-0.870974	-1.70519	-1.39523	-1.04281	-1.23089	-1.0574	-0.228157	-1.18571	-1.72595	-2.89661	-1.19512	-1.21842	-0.222431	-0.0678759	0.0720129	0.159653	-0.77008	-0.269722	-0.949746	-1.18089	-1.43453	-0.409684	-2.05961	-1.33078	-0.102186	-0.180383	-1.73215	-0.642177	0.000998146	42.2622	tr	7955
A0A0R4ITY1;A0A8M3AS23;A0A8M3B244	ciz1a	Cip1-interacting zinc finger protein isoform X1;Isoform of A0A8M3AS23, Cdkn1a-interacting zinc finger protein 1a;Isoform of A0A8M3AS23, Cip1-interacting zinc finger protein isoform X2	A0A0R4ITY1_DANRE;A0A8M3AS23_DANRE;A0A8M3B244_DANRE	0.0173534	0.0228383	0.989908		0.0648726	-1.32643	-0.35233	-0.943822	-2.46522	-0.509174	-1.79928	-2.32099	-1.57253	-2.49167	-2.2466	-1.168	-0.895196	-1.08276	0.0829306	-0.866732	-0.977238	-1.02063	-0.644324	-1.8113	-1.85665	-1.35774	-1.94815	-2.11309	-2.04956	-1.74737	-0.39578	-1.24971	-0.809879	0.000646935	50.8118	tr	7955
A0A0R4ITZ2	vac14	Isoform of Q66L58, Protein VAC14 homolog	A0A0R4ITZ2_DANRE	0.081289	0.326914	0.816399		0.731409	-0.338313	0.299388	0.195028	-0.0762691	-0.293175	-0.017766	-0.0206633	-0.4108	-0.127822	0.393399	0.401991	0.021945	0.423316	0.197854	0.319333	-0.436201	-0.264367	-0.300853	0.283556	-0.0569286	0.490485	0.00748158	0.464276	0.361241	0.104101	0.505056	0.0695076	0.239471	0.000646935	48.5103	tr	7955
A0A0R4IU41	lrrc45	Leucine-rich repeat-containing 45	A0A0R4IU41_DANRE	0.222208	0.235833	0.868885		0.55986	-2.53728	-2.07964	-1.80789	-1.47519	-2.40916	-2.99017	-2.78855	NaN	-2.18393	-5.0172	-1.32232	-0.714596	-1.91218	-1.4663	-1.33795	-3.32186	-2.08995	-2.33489	NaN	-2.43141	-0.338262	-1.88965	NaN	-1.88374	-1.17134	-1.01798	-3.3932	-2.61967	0.00625072	36.1324	tr	7955
A0A0R4IU56	dph5	diphthine methyl ester synthase	A0A0R4IU56_DANRE	0.188268	0.356894	0.793544		0.785314	-1.40577	NaN	-2.04957	-2.51794	-1.90531	-1.58543	-2.63125	-1.82999	-2.90771	-1.52781	-1.91531	-1.95867	-1.21069	-2.18141	-1.58035	-1.77708	-2.89334	-1.08317	-1.28212	-2.12881	-2.54741	-1.57656	-0.7972	-2.06717	-2.71618	-0.974002	-0.928973	-2.61001	0.00131822	40.2374	tr	7955
A0A0R4IUB2;A0A8M2B8J4	ankhd1	Isoform of E9QEX9, Ankyrin repeat and KH domain-containing 1;Isoform of E9QEX9, Ankyrin repeat and KH domain-containing protein 1 isoform X2	A0A0R4IUB2_DANRE;A0A8M2B8J4_DANRE	0.0654687	0.121612	0.939617		0.314345	-0.380983	-1.16803	-0.578817	-1.39627	-0.173466	-0.451349	-1.47331	-0.842252	-1.05958	0.393515	-0.986942	-0.415534	-0.527348	-0.610146	-2.35891	-0.854776	0.000508308	-0.130623	-1.09534	-0.47514	-0.749384	-0.302127	-0.257614	-0.97483	-0.563817	-0.241581	-0.357319	-0.392983	0.000646935	46.5107	tr	7955
A0A0R4IUB6;A0A8M3AIX1;A0A8M3AT63	epn1a	Epsin 1;Isoform of A0A0R4IUB6, Epsin 1 isoform X1;Isoform of A0A0R4IUB6, Epsin 1 isoform X3	A0A0R4IUB6_DANRE;A0A8M3AIX1_DANRE;A0A8M3AT63_DANRE	-0.0832594	0.211661	0.888855		-0.510164	1.45534	1.36812	1.16964	1.24484	1.56671	1.52045	1.43318	0.600574	1.2567	0.358489	0.989023	1.14812	1.50927	1.3616	1.33014	0.651417	0.897068	0.610565	1.56591	1.7807	0.852591	1.01245	0.198118	1.46962	1.68273	1.34816	1.74503	0.671916	0.000646935	47.1034	tr	7955
A0A0R4IUF0	top2a	DNA topoisomerase 2	A0A0R4IUF0_DANRE	0.248198	0.779721	0.562714		1.42495	-1.76678	-1.79091	-1.64742	-1.59297	-2.05566	-1.18627	-1.4475	-1.70863	-2.66552	-1.02852	-0.47259	-1.9548	-2.03891	-1.69308	-1.5452	-1.6308	-1.29443	-1.28618	-1.2143	-1.04591	-1.19193	-1.75273	-1.10772	-0.878306	-1.24816	-1.90004	-2.34118	-1.1379	0.00131822	40.9221	tr	7955
A0A0R4IUG8;A0A2R8QDZ7;A0A8M3AKR4;A0A8M3AT48;A5D6T8	ppp1r13bb	Apoptosis-stimulating of p53 protein 1 isoform X1;Isoform of A0A8M3AT48, Apoptosis-stimulating of p53 protein 1;Isoform of A0A8M3AT48, Apoptosis-stimulating of p53 protein 1 isoform X2;Isoform of A0A8M3AT48, Apoptosis-stimulating of p53 protein 1 isoform X3;Isoform of A0A8M3AT48, Apoptosis-stimulating of p53 protein 1 isoform X4	A0A0R4IUG8_DANRE;A0A2R8QDZ7_DANRE;A0A8M3AKR4_DANRE;A0A8M3AT48_DANRE;A5D6T8_DANRE	0.127788	0.178598	0.905334		0.44104	-1.25066	-1.83308	-2.01324	-2.13977	-1.53708	-1.2953	-1.0118	1.56537	-1.40583	-1.15712	-1.26306	-1.67474	-2.67084	-1.02605	-0.962675	-1.60579	-1.36195	-1.55659	-2.07784	-1.11866	-0.812951	-0.355618	-1.35074	-1.46417	-1.54664	-1.50013	-0.990232	-0.220182	0.00162541	38.7431	tr	7955
A0A0R4IUJ2	pik3r3a	Phosphoinositide-3-kinase, regulatory subunit 3A (gamma)	A0A0R4IUJ2_DANRE	-0.230572	0.2399	0.865868		-0.570229	-2.85357	-2.88409	-2.33245	-2.30094	NaN	-2.50695	-2.0731	-2.6576	NaN	NaN	-4.77859	-1.54388	-4.05009	NaN	-4.29688	-2.17007	-2.46368	-1.4703	-2.82274	-2.9023	NaN	NaN	NaN	-3.26044	NaN	-3.63914	-3.28112	-3.9803	0.00794183	34.9408	tr	7955
A0A0R4IUJ5	nagk	N-acetyl-D-glucosamine kinase	A0A0R4IUJ5_DANRE	-0.0399301	0.0869495	0.955913		-0.231732	-0.694191	-0.460578	-0.555076	-0.337524	-0.746665	-0.74923	-0.336631	-0.411844	-0.333282	-0.546867	-0.0986032	-0.890992	-1.64263	-0.507835	-1.56877	-0.605695	-0.265288	-0.487009	-0.50308	-0.714718	-1.42692	-1.46718	-0.897995	-0.360467	0.125305	-0.447268	-0.132258	-0.119634	0.000646935	46.9781	tr	7955
A0A0R4IUL0;A0A8M3AVM0	fkbp15b	Isoform of A0A0R4IUL0, peptidylprolyl isomerase;peptidylprolyl isomerase	A0A0R4IUL0_DANRE;A0A8M3AVM0_DANRE	0.0994076	0.419454	0.758512		0.891822	-0.0764875	0.5579	0.369867	0.0570745	0.106944	0.279469	0.436698	0.416934	-0.11504	-0.516032	0.76422	0.464152	0.603194	0.153358	0.14536	0.35819	0.246682	0.914801	0.218073	0.426605	0.184993	0.351767	0.622644	-0.108679	0.511575	0.456506	0.339564	0.225876	0.000646935	50.6392	tr	7955
A0A0R4IUL1;A0A8M3ARL8;A0A8M3B1Q0;A0A8M3B8X9;A0A8M9Q0D0;Q5RH04	chchd3a	Isoform of A0A8M3B8X9, Coiled-coil-helix-coiled-coil-helix domain-containing 3a;Isoform of A0A8M3B8X9, MICOS complex subunit MIC19 isoform X2;Isoform of A0A8M3B8X9, MICOS complex subunit MIC19 isoform X3;Isoform of A0A8M3B8X9, MICOS complex subunit MIC19 isoform X4;MICOS complex subunit MIC19 isoform X1	A0A0R4IUL1_DANRE;A0A8M3ARL8_DANRE;A0A8M3B1Q0_DANRE;A0A8M3B8X9_DANRE;A0A8M9Q0D0_DANRE;Q5RH04_DANRE	0.179889	0.203876	0.893166		0.49556	-1.65975	-0.573912	-1.15495	-2.08145	-3.06052	-2.2438	-2.62621	NaN	-0.816472	NaN	-2.61511	-2.90139	-0.961237	-2.66574	-3.15236	-2.63574	-1.76329	-2.11908	-1.72949	-2.03829	-0.279238	-0.43756	NaN	-1.38096	NaN	-1.57174	NaN	-2.32731	0.00635691	36.1097	tr	7955
A0A0R4IUL8	nkrf	NF-kappa-B-repressing factor	A0A0R4IUL8_DANRE	0.00839867	0.0344344	0.982061		0.0966143	0.25586	0.194696	0.182004	0.379855	0.0124683	-0.00943279	0.0851488	0.1909	0.121724	-0.30085	0.065259	0.356685	-0.236884	0.335308	0.336226	0.549969	0.288549	0.224075	-0.519656	0.176916	0.0238895	0.0685844	0.00464058	0.125216	0.132015	0.168241	-0.161902	0.33356	0.000646935	45.3934	tr	7955
A0A0R4IUM7;Q20JQ9	scn1laa	Isoform of A0A0R4IUM7, Sodium channel protein;Sodium channel protein	A0A0R4IUM7_DANRE;Q20JQ9_DANRE	0.751266	0.811967	0.543717		1.47346	-3.29102	-3.30657	-3.99086	-2.46255	-2.66048	NaN	-2.03164	NaN	-2.97349	-5.40943	-3.91106	-3.83033	-5.35866	-2.9894	-1.65813	NaN	-1.10591	-3.52629	-2.04605	-3.48198	-4.14717	-2.23384	-2.39567	-6.63603	-2.6667	-2.57957	-1.97962	-1.51006	0.00886117	34.042	tr	7955
A0A0R4IUQ5;A0A8M3B4F3	csnk1g1	Isoform of Q5PRD4, Casein kinase I isoform gamma-1	A0A0R4IUQ5_DANRE;A0A8M3B4F3_DANRE	-0.268339	0.826437	0.539132		-1.48667	-1.64423	-0.975429	-1.00911	-1.62003	-0.784855	-1.13008	-0.69377	-0.0977082	-1.19386	-0.240953	-0.536228	-0.439778	-0.565824	-0.738738	-1.91326	-0.486745	-0.866685	-1.58661	-0.487334	-1.83136	-0.793255	-1.12346	-0.654129	-1.13942	-1.73222	-0.948913	-0.673742	-1.19021	0.000998146	43.0507	tr	7955
A0A0R4IUS2;A0A8M2BCK0;A2BHM9	bmp2k	BMP-2-inducible protein kinase isoform 1;Isoform of A0A0R4IUS2, BMP-2-inducible protein kinase isoform 2;Isoform of A0A0R4IUS2, BMP-2-inducible protein kinase isoform X1	A0A0R4IUS2_DANRE;A0A8M2BCK0_DANRE;A2BHM9_DANRE	0.0236874	0.0513119	0.974463		0.141504	-1.50645	-1.02803	-1.44659	-1.10606	-0.604891	-1.01287	-1.09657	-1.63306	-1.01915	-1.73768	-1.73993	-0.822168	-1.15102	-2.41727	-1.05101	-1.51262	-1.347	-1.7559	-1.90036	-1.14216	-1.69237	-1.51098	-0.334766	-1.14676	-1.33595	-1.25245	-0.677813	-1.32999	0.000646935	44.0998	tr	7955
A0A0R4IUS4;A0A8M6YYI5	flnca	Filamin C, gamma a (actin-binding protein 280);Isoform of A0A0R4IUS4, Filamin-C isoform X2	A0A0R4IUS4_DANRE;A0A8M6YYI5_DANRE	-0.887641	1.40366	0.300164		-2.23052	2.81551	1.10043	NaN	2.70411	2.21889	1.78449	2.31108	2.82315	3.53288	1.04701	NaN	1.4695	2.21858	0.66562	0.678251	NaN	NaN	0.76755	1.50355	0.851105	NaN	2.84078	0.859111	0.689391	NaN	NaN	NaN	NaN	0.000646935	51.768	tr	7955
A0A0R4IUU4	si:ch1073-205c8.3	NEDD8-conjugating enzyme Ubc12	A0A0R4IUU4_DANRE	0.121029	0.66209	0.619399		1.26321	2.03655	2.13833	1.51899	1.48619	1.94382	1.95148	1.98045	1.71353	1.68752	1.52004	1.80931	1.76361	2.21904	1.3978	1.93709	1.64018	1.83425	1.89141	2.00679	2.05006	1.32552	2.17098	1.67096	1.80269	2.00873	2.17254	2.22217	2.12771	0.000646935	54.4614	tr	7955
A0A0R4IUW1	cpne3	Isoform of F1Q9D2, Copine III	A0A0R4IUW1_DANRE	-0.00193088	0.00733243	0.997942		-0.0211871	2.08756	2.41034	2.00857	2.0945	2.31198	2.34689	2.53986	1.91534	2.15027	2.66668	2.36261	2.13979	2.58971	1.72642	2.44351	1.82903	2.05831	2.16186	2.46181	2.14637	2.4293	2.40772	2.29798	2.18899	2.27381	2.28378	2.47177	1.86924	0.000646935	53.5227	tr	7955
A0A0R4IUW4;A0A8M1NBP0;A0A8M2B4Z0;Q08BR4	setdb1b	Histone-lysine N-methyltransferase SETDB1-B;Isoform of Q08BR4, Histone-lysine N-methyltransferase SETDB1-B;Isoform of Q08BR4, Histone-lysine N-methyltransferase SETDB1-B isoform X2	A0A0R4IUW4_DANRE;A0A8M1NBP0_DANRE;A0A8M2B4Z0_DANRE;STB1B_DANRE	-0.0256629	0.0864075	0.956023		-0.230403	-0.409286	-0.322947	-0.33885	-0.131578	-0.455799	-0.385252	-0.523239	-0.666604	-0.707268	-0.202384	-0.430299	-0.0920439	-0.349975	-0.370585	-0.473939	-0.300142	-0.246725	-0.621112	0.00273132	-0.664729	-0.630783	-1.4391	-0.115188	-0.293379	-0.0429659	-0.0145369	-0.327266	-0.578257	0.000646935	48.5724	sp;tr	7955
A0A0R4IV10	si:ch73-144l3.1	Nuclear factor 7, ovary-like	A0A0R4IV10_DANRE	0.12512	0.109798	0.945886		0.287251	-2.8486	-0.745753	-2.68798	-5.63212	-4.18146	-2.01585	-1.90091	-1.32949	NaN	-2.48861	-3.06868	-2.27685	-3.81546	-2.65554	-2.20781	NaN	-2.06252	-3.44771	-3.4707	-2.49557	NaN	-2.5794	NaN	-4.14708	-2.49459	-2.21112	-1.74671	-1.92357	0.00950753	33.1139	tr	7955
A0A0R4IV16;Q6DC68	ifrd2	Interferon-related developmental regulator 2;Isoform of A0A0R4IV16, Interferon-related developmental regulator 2	A0A0R4IV16_DANRE;Q6DC68_DANRE	-0.0744622	0.202405	0.893541		-0.491105	0.614513	0.433138	0.767306	0.885139	0.701816	0.79398	0.764784	0.770416	1.15902	0.0106659	0.991862	0.885993	0.795759	0.111094	0.825813	0.812686	1.0878	0.890686	0.591814	0.506463	-0.16255	-0.161564	0.523103	0.99951	0.500587	0.516243	0.152806	1.55962	0.000646935	47.2903	tr	7955
A0A0R4IV41;A0A8M9PWI3	polr3a	DNA-directed RNA polymerase subunit;Isoform of A0A8M9PWI3, DNA-directed RNA polymerase subunit	A0A0R4IV41_DANRE;A0A8M9PWI3_DANRE	0.0370046	0.122122	0.939177		0.315528	0.0647879	-0.16047	-0.159805	0.241231	-0.097683	-0.256777	0.31936	-0.439188	0.0881577	-0.224201	0.0478258	0.527	-0.276833	-0.658549	0.220474	0.266656	-0.130665	0.212327	-0.000375748	-0.0401421	-0.507353	-0.671193	0.144906	0.318181	-0.18143	0.0538473	0.235876	-0.388186	0.000646935	53.4328	tr	7955
A0A0R4IV67;A0A8M2BAR0;A0A8M3AQ64	agla	Glycogen debranching enzyme;Isoform of A0A8M2BAR0, Glycogen debranching enzyme	A0A0R4IV67_DANRE;A0A8M2BAR0_DANRE;A0A8M3AQ64_DANRE	-0.174205	1.06813	0.423587		-1.78774	1.58823	1.36393	0.990146	1.50842	1.28073	1.3491	1.88274	1.72935	2.0226	1.26736	1.01344	1.34874	0.989487	1.30003	1.20679	1.27155	1.13904	1.38176	1.44466	1.35606	1.32331	1.53431	0.994398	0.931717	1.05685	1.04144	1.18823	1.32534	0.000646935	51.899	tr	7955
A0A0R4IVA0	s100w	S100 calcium-binding protein W	A0A0R4IVA0_DANRE	0.325035	1.28201	0.337714		2.03432	3.88609	5.2147	3.98212	4.12134	5.0455	4.60497	4.41021	3.60482	4.17076	4.71763	3.99874	4.02528	4.94548	4.0278	4.38413	4.45407	4.27371	4.80801	4.97145	4.6523	4.14339	4.63467	4.17909	5.10199	4.76843	4.68253	5.06411	5.18805	0.000646935	52.7269	tr	7955
A0A0R4IVE2;A0A8M2BGF3	usp10	Isoform of A0A0R4IVE2, Ubiquitin carboxyl-terminal hydrolase;Ubiquitin carboxyl-terminal hydrolase	A0A0R4IVE2_DANRE;A0A8M2BGF3_DANRE	0.199659	1.86089	0.177934		2.64176	2.26934	2.20705	2.13425	2.52777	2.67866	2.54962	2.23122	2.11009	2.03567	2.73709	2.50446	2.49594	2.45675	2.12607	2.59411	2.2776	2.55122	2.6719	2.47542	2.6759	2.72367	2.28567	2.43608	2.46426	2.59838	2.50325	2.79123	2.81049	0.000646935	49.1027	tr	7955
A0A0R4IVJ0;A0A8M2B3B2	ogt.1;ogt.2	Isoform of A0A0R4IVJ0, UDP-N-acetylglucosamine--peptide N-acetylglucosaminyltransferase 110 kDa subunit;UDP-N-acetylglucosamine--peptide N-acetylglucosaminyltransferase 110 kDa subunit	A0A0R4IVJ0_DANRE;A0A8M2B3B2_DANRE	0.299275	0.213721	0.888262		0.51587	-2.83774	-2.5799	-1.76693	-2.1257	NaN	-2.1143	-5.64978	NaN	NaN	-2.74549	-4.60071	-2.49328	-2.04693	-2.21919	-2.30668	-3.70864	-2.03911	-1.28948	-2.2704	-1.34417	-1.7065	NaN	-3.77578	-6.64732	-2.33914	-1.2457	-1.75028	NaN	0.00526994	36.604	tr	7955
A0A0R4IVL9;A0A8M3ASS4;A0A8M3B9Z0	arhgef12b	Isoform of A0A8M3ASS4, Rho guanine nucleotide exchange factor (GEF) 12b;Isoform of A0A8M3ASS4, Rho guanine nucleotide exchange factor 12 isoform X2;Rho guanine nucleotide exchange factor 12 isoform X1	A0A0R4IVL9_DANRE;A0A8M3ASS4_DANRE;A0A8M3B9Z0_DANRE	-0.153497	1.00691	0.45007		-1.71403	0.43673	0.238482	0.446995	0.822076	0.568454	0.219828	0.652351	0.577737	0.368333	0.567221	0.754942	0.800579	0.152338	0.678507	0.321685	0.344776	0.511502	0.365544	0.452106	0.371119	0.647525	-0.116961	0.688467	0.536467	-0.0478363	0.649216	0.386051	0.0259585	0.000646935	46.7306	tr	7955
A0A0R4IVM1;Q6P0B2	lsm14ab	Isoform of A0A0R4IVM1, C19orf13-like protein;LSM14A mRNA-processing body assembly factor b	A0A0R4IVM1_DANRE;Q6P0B2_DANRE	-0.0998779	0.524339	0.695281		-1.05978	2.81349	3.23411	3.20956	2.88732	3.02277	2.92447	3.50418	3.02652	2.76307	3.30992	3.58945	2.99623	2.92259	3.0737	2.84467	2.7489	2.98755	3.26032	3.01185	2.85381	3.30817	2.9226	2.9305	2.46815	2.98473	3.00364	3.05727	3.49691	0.000646935	55.5808	tr	7955
A0A0R4IVS5	man2a1	Alpha-mannosidase	A0A0R4IVS5_DANRE	0.188504	1.40784	0.299538		2.17277	1.14113	1.38445	1.312	0.967162	0.87693	1.14321	1.15312	0.675174	0.662848	1.08803	1.4286	1.30198	0.703323	0.852458	1.11465	1.29379	1.31953	1.26476	1.33421	1.02102	1.39117	0.738034	1.53415	1.21526	1.31863	1.33502	1.28439	1.16484	0.000646935	53.9602	tr	7955
A0A0R4IVU8	im:7150988	Golgi-associated plant pathogenesis-related protein 1	A0A0R4IVU8_DANRE	-0.00213626	0.00474039	0.999333		-0.0137376	0.761147	1.69268	2.30025	1.18536	0.912884	0.958024	1.14907	1.3027	0.765334	0.304328	1.72907	1.24908	0.766552	1.76527	1.03766	1.54904	1.27903	1.11576	1.30362	1.11067	0.679303	1.00581	1.59478	1.30497	1.36349	0.997871	1.01796	1.45186	0.000646935	51.7776	tr	7955
A0A0R4IVX1;A0A1D5NT24;F1RA88	adam10a	Disintegrin and metalloproteinase domain-containing protein 10;Isoform of A0A1D5NT24, Disintegrin and metalloproteinase domain-containing protein 10	A0A0R4IVX1_DANRE;A0A1D5NT24_DANRE;F1RA88_DANRE	-0.0333361	0.158072	0.916583		-0.396585	2.33963	2.4798	2.09777	2.30186	2.47637	2.27703	2.65287	2.00732	2.34078	1.946	2.50305	2.42176	2.69319	2.18025	2.51101	2.20734	2.08711	1.9835	2.58753	2.3124	2.50298	2.19681	1.94261	2.40517	2.41434	2.34779	2.63855	2.11382	0.000646935	53.2381	tr	7955
A0A0R4IVY2;A0A8M9Q0B6	igf2bp2b	Insulin-like growth factor 2 mRNA-binding protein 2b;Isoform of A0A0R4IVY2, Uncharacterized protein LOC557028 isoform X2	A0A0R4IVY2_DANRE;A0A8M9Q0B6_DANRE	-0.0204506	0.0636192	0.967121		-0.173328	2.13955	1.87438	1.83854	1.5527	1.84859	1.67926	1.59604	1.32897	1.63834	0.659024	1.68944	1.99827	2.10007	1.49685	1.81164	1.39144	1.29951	1.66523	1.79511	1.53511	1.34349	1.96759	1.7162	2.04104	1.83679	1.79867	1.54582	1.40606	0.000646935	49.4222	tr	7955
A0A0R4IVY5;A0A8M9PRV2	rock1	Isoform of A0A8M9PRV2, Rho-associated protein kinase;Rho-associated protein kinase	A0A0R4IVY5_DANRE;A0A8M9PRV2_DANRE	0.0309831	0.217181	0.886145		0.521427	0.303753	0.465429	0.255821	0.251925	0.595354	0.442628	0.724917	0.246377	0.336017	0.453268	0.551395	0.390762	0.471897	0.41204	0.655849	0.40977	0.0413275	0.417786	0.378354	0.41741	0.534374	0.521273	0.370742	0.439856	0.519398	0.622961	0.739046	0.2672	0.000646935	49.9019	tr	7955
A0A0R4IVZ0;A0A8M2B6L1;A0A8N7TFJ5	nup153	Isoform of A0A0R4IVZ0, Nuclear pore complex protein Nup153 isoform X1;Isoform of A0A0R4IVZ0, Nuclear pore complex protein Nup153 isoform X3;Nuclear pore complex protein Nup153	A0A0R4IVZ0_DANRE;A0A8M2B6L1_DANRE;A0A8N7TFJ5_DANRE	-0.0333385	0.100735	0.948548		-0.265149	0.436394	0.262118	0.538914	0.200199	0.481349	0.561145	-0.0472288	0.115796	0.58187	-0.447992	0.579762	0.652759	0.563796	0.225972	0.348549	-0.609198	0.338441	0.793003	0.0818024	0.414223	0.565624	0.52887	0.425661	0.741709	0.198608	0.324755	0.155392	-0.0693259	0.000646935	48.2967	tr	7955
A0A0R4IW01;F1REV3	krit1	Isoform of F1REV3, Krev interaction trapped protein 1;Krev interaction trapped protein 1	A0A0R4IW01_DANRE;KRIT1_DANRE	-0.0921652	0.117931	0.941104		-0.30579	-2.13032	-3.44152	-1.72532	-2.96358	-2.7667	-4.16462	-2.25744	-3.3489	-2.45794	-3.75428	-3.38632	-2.20174	-2.40475	-2.62741	-3.18705	-3.03479	-2.52451	-2.05401	-3.47888	-3.14045	-2.40163	-2.27638	-2.92163	-3.70946	-4.24969	-2.44294	-4.39592	-1.10379	0.0051844	36.7173	sp;tr	7955
A0A0R4IW71	emilin2b	EMILIN-2 isoform X1	A0A0R4IW71_DANRE	-0.50646	2.72456	0.0639599		-3.45828	-0.127767	-0.337668	-0.271156	0.489719	0.63437	0.118499	0.284122	-0.221374	-0.050972	0.468975	-0.718607	0.162745	0.752673	0.35341	-0.337527	-0.9454	-0.0867958	-0.727248	-0.182624	-0.0698748	-0.338592	-0.264339	-0.928788	-0.711229	-0.402152	0.166662	-0.0162153	-0.709348	0.000646935	51.6366	tr	7955
A0A0R4IW74;A0A8M2B7I9;A0A8M2B7J0;A0A8M6YUS2;A0A8M9P2I3;A0A8M9PBN5;A0A8M9PP81;A0A8M9PSK8;Q6IQF6	cep43	Centrosomal protein 43;Isoform of A0A8M9PSK8, Centrosomal protein 43	A0A0R4IW74_DANRE;A0A8M2B7I9_DANRE;A0A8M2B7J0_DANRE;A0A8M6YUS2_DANRE;A0A8M9P2I3_DANRE;A0A8M9PBN5_DANRE;A0A8M9PP81_DANRE;A0A8M9PSK8_DANRE;Q6IQF6_DANRE	0.101323	0.268539	0.846645		0.622799	-0.991607	-0.20958	-0.805006	-1.06024	-0.735799	-0.0420418	-0.850466	-1.09425	-0.345666	-0.26412	-0.745222	-1.59684	-0.160467	-0.452812	-0.347346	-0.724401	-0.308274	0.198392	-1.08388	-0.157438	-0.52564	-1.28511	-0.341947	-0.19983	-0.693773	-1.18963	-0.66263	-0.614096	0.00113218	41.5802	tr	7955
A0A0R4IW75;A2BGG1	mtmr12	Isoform of A2BGG1, Myotubularin-related protein 12;Myotubularin-related protein 12	A0A0R4IW75_DANRE;MTMRC_DANRE	-0.0820383	0.20328	0.893166		-0.492914	-1.08852	-0.335505	-0.370034	-0.719095	-1.12931	-0.375549	-1.1292	-0.180735	-1.13077	-0.522493	-0.459002	0.310781	-0.80185	-0.580568	-1.20831	-0.271202	-0.417311	0.126082	-0.874615	-0.471184	-0.152868	-0.458675	-0.627622	-0.954588	-0.885546	-1.60876	-1.03815	-0.817641	0.00360274	37.4246	sp;tr	7955
A0A0R4IWE3	armc10	Armadillo repeat-containing 10	A0A0R4IWE3_DANRE	0.510248	1.56557	0.254155		2.34072	-1.42294	-1.75357	-2.17983	-2.30037	-2.67173	-1.02281	-1.83368	-2.10882	-1.08264	-3.3198	-2.7136	-1.41444	-2.43028	-2.89812	-2.03296	-1.64703	-0.950487	-1.5366	-1.47081	-2.0364	-1.45731	-1.70137	-1.34668	-0.98544	-1.36433	-1.93759	-2.41985	-1.12231	0.00178015	37.2008	tr	7955
A0A0R4IWH7;A0A8M2B1L0	apc	APC regulator of WNT-signaling pathway;Isoform of A0A0R4IWH7, APC regulator of WNT-signaling pathway	A0A0R4IWH7_DANRE;A0A8M2B1L0_DANRE	0.0983879	0.337726	0.80802		0.751297	-0.882024	-1.01321	-0.92225	-1.16674	-0.989211	-1.80262	-1.20434	-0.864746	-1.45766	NaN	-1.35988	-1.34247	-1.90086	-1.45787	-1.63444	-1.42382	-1.07596	-1.25617	-0.863354	-1.10008	-1.22598	-0.673377	-0.941555	-0.847953	-0.767593	-1.0866	-1.83819	-1.51014	0.00131822	40.8882	tr	7955
A0A0R4IWI1;A0A0R4IWI1-2;A0A0R4IWI1-3;A0A286YBI5;A0A8M2B8M6;A0A8M3AGT4;A0A8M3B0H5;A0A8M6Z2R8;A0A8M6Z496;A0A8M9P423	ebf1a;ebf1b	Isoform of A0A0R4IWI1, Isoform 2 of Transcription factor COE1-A;Isoform of A0A0R4IWI1, Isoform 3 of Transcription factor COE1-A;Isoform of A0A0R4IWI1, Transcription factor COE1 isoform X1;Isoform of A0A0R4IWI1, Transcription factor COE1 isoform X2;Isoform of A0A0R4IWI1, Transcription factor COE1 isoform X3;Isoform of A0A0R4IWI1, Transcription factor COE1 isoform X4;Isoform of A0A8M2B8M6, EBF tran…	A0A286YBI5_DANRE;A0A8M2B8M6_DANRE;A0A8M3AGT4_DANRE;A0A8M3B0H5_DANRE;A0A8M6Z2R8_DANRE;A0A8M6Z496_DANRE;A0A8M9P423_DANRE;COE1A_DANRE	-0.301768	0.693458	0.604151		-1.3073	-1.57512	-1.23624	-1.43327	-0.677836	-2.0239	-2.49366	-1.07903	-1.39296	-0.624285	-0.460952	-1.37112	-2.54052	-2.21053	-1.80653	-1.70913	-0.654553	-1.63109	-1.99037	-2.09802	-1.88386	-3.06371	-1.89585	-1.74728	-2.08804	-1.32903	-1.10107	-1.97405	-1.98461	0.000998146	42.1267	sp;tr	7955
A0A0R4IWK3;A0A8M3AIC8;A0A8M3AQV5	thrap3a	Isoform of A0A8M3AQV5, Thyroid hormone receptor-associated protein 3 isoform X2;Isoform of A0A8M3AQV5, Thyroid hormone receptor-associated protein 3 isoform X3;Thyroid hormone receptor-associated protein 3 isoform X1	A0A0R4IWK3_DANRE;A0A8M3AIC8_DANRE;A0A8M3AQV5_DANRE	-0.318057	1.81871	0.185085		-2.59968	-1.48556	-1.58089	-1.72654	-1.88772	-1.36557	-1.78036	-1.94068	-1.4904	-1.13044	-1.60261	-1.69859	-1.0169	-1.98465	-2.42076	-1.9122	-1.43258	-1.92471	-2.22318	-1.77589	-2.0113	-1.70328	-2.19388	-2.13381	-2.22874	-1.70031	-1.66952	-2.39595	-2.25912	0.00162541	38.6446	tr	7955
A0A0R4IWL6	pum1	Pumilio homolog 1	A0A0R4IWL6_DANRE	-0.111689	0.62289	0.640611		-1.20702	0.835498	1.27561	0.992949	1.30771	1.00508	0.999822	0.850591	1.22209	0.868084	0.772342	0.9514	1.03432	1.02901	1.32689	0.964222	1.20356	1.21786	1.09995	0.959549	0.697142	0.593661	1.27141	0.135059	0.84401	1.01167	1.00111	0.969464	0.939091	0.000646935	54.5043	tr	7955
A0A0R4IWM3;A0A8M3B270;A0A8M3B9D0	gak	Cyclin-G-associated kinase isoform X1;Isoform of A0A8M3B9D0, Cyclin G-associated kinase;Isoform of A0A8M3B9D0, Cyclin-G-associated kinase isoform X3	A0A0R4IWM3_DANRE;A0A8M3B270_DANRE;A0A8M3B9D0_DANRE	-0.0801675	0.257442	0.854708		-0.601392	0.141961	0.912632	0.56454	0.686462	-0.0316353	0.750318	0.431202	1.03306	1.23602	-0.0372868	1.07683	0.441677	0.833081	0.970572	0.684568	0.603393	0.872193	0.702817	0.90861	0.516334	1.02107	-0.0925417	0.373332	0.261465	0.438855	0.541816	0.611306	0.443862	0.000646935	47.486	tr	7955
A0A0R4IWN8	hmgn1a	Non-histone chromosomal protein HMG-17	A0A0R4IWN8_DANRE	-0.167477	0.0524878	0.973871		-0.146522	-0.883366	-0.250432	-6.55075	NaN	-2.62471	-1.94194	-3.82004	-2.54531	NaN	NaN	-3.76681	NaN	-5.06604	-3.48473	NaN	NaN	NaN	NaN	-3.04862	NaN	NaN	NaN	-2.55923	NaN	NaN	-4.17482	NaN	NaN	0.000998146	41.7279	tr	7955
A0A0R4IWR0	fut9b.6	Fucosyltransferase	A0A0R4IWR0_DANRE	0.399049	1.24398	0.353512		1.99159	-0.453067	0.0661244	-0.752308	-1.47558	-0.66734	-0.859135	0.100457	0.103087	-1.078	-1.2101	0.0386744	0.185847	-0.57325	0.0660868	-0.119821	-0.132309	-0.230804	-0.185865	0.283767	0.271203	-0.354481	-0.888657	-0.320848	0.573537	0.406409	-0.731287	0.882547	-0.375214	0.000646935	47.9616	tr	7955
A0A0R4IWU8	si:dkey-73n8.3	Si:dkey-73n8.3	A0A0R4IWU8_DANRE	0.21364	0.916883	0.486929		1.60265	4.70203	5.92814	4.76525	4.55963	5.52028	4.96867	5.0273	4.49084	4.36733	4.48447	5.38997	5.04552	5.19468	4.73259	5.17268	4.83783	4.94391	4.97553	5.31174	4.97643	5.09915	4.89723	5.1765	5.50628	5.3166	5.08093	5.4837	5.38914	0.000646935	54.599	tr	7955
A0A0R4IWX6;A0A8M2BEV6;A0A8M3AVS9;A0A8M3AVT6;A0A8M3B5F6;A0A8M3BCB1;A0A8M6Z2K8;A0A8M6Z8H2;A0A8M9PSC7;A0A8M9Q4Q3;B0V217;B0V218	abi2a	Abl interactor 2 isoform X1;Isoform of A0A8M6Z2K8, Abl interactor 2;Isoform of A0A8M6Z2K8, Abl interactor 2 isoform X10;Isoform of A0A8M6Z2K8, Abl interactor 2 isoform X11;Isoform of A0A8M6Z2K8, Abl interactor 2 isoform X2;Isoform of A0A8M6Z2K8, Abl interactor 2 isoform X3;Isoform of A0A8M6Z2K8, Abl interactor 2 isoform X4;Isoform of A0A8M6Z2K8, Abl interactor 2 isoform X5;Isoform of A0A8M6Z2K8, …	A0A0R4IWX6_DANRE;A0A8M2BEV6_DANRE;A0A8M3AVS9_DANRE;A0A8M3AVT6_DANRE;A0A8M3B5F6_DANRE;A0A8M3BCB1_DANRE;A0A8M6Z2K8_DANRE;A0A8M6Z8H2_DANRE;A0A8M9PSC7_DANRE;A0A8M9Q4Q3_DANRE;B0V217_DANRE;B0V218_DANRE	0.127585	0.959994	0.469542		1.65646	1.85645	1.52979	1.50206	1.93053	1.51096	2.02458	1.60595	1.63137	1.543	1.74302	2.00167	1.6925	2.04388	1.69888	1.78434	2.28059	1.73812	1.84522	1.49692	1.69669	2.12345	1.84934	2.02532	1.63224	1.80699	2.09107	1.89246	1.83808	0.000646935	52.9117	tr	7955
A0A0R4IX41;Q6AZD3	meaf6	Chromatin modification-related protein MEAF6;Isoform of Q6AZD3, Chromatin modification-related protein MEAF6	A0A0R4IX41_DANRE;EAF6_DANRE	-0.288883	1.00491	0.450342		-1.71414	-0.743206	-0.908291	-0.661753	-0.00900745	0.135128	0.218023	-0.312594	-1.0346	-0.491969	NaN	-0.219078	-0.166848	-0.236278	-0.315864	0.092907	-0.953288	-0.468657	-1.70802	-0.858083	-0.917239	-0.375162	-0.352373	-1.34829	-0.286186	-0.19932	-0.377189	-0.605913	-0.798994	0.000646935	47.4162	sp;tr	7955
A0A0R4IX46;A0A8M9QPT0	zgc:85932	Isoform of A0A0R4IX46, Uncharacterized protein LOC405875 isoform X2;Uncharacterized protein LOC405875 isoform X1	A0A0R4IX46_DANRE;A0A8M9QPT0_DANRE	-0.188035	0.504438	0.70509		-1.0297	-1.25527	-2.6305	-1.29739	-1.65782	-1.27164	-0.77728	-1.60217	-1.44324	-1.16532	-0.790079	-1.07558	-1.8605	-1.73456	-1.45428	-1.46963	-1.23121	-1.34569	-1.65693	-1.29885	-1.31451	-1.05476	-1.90228	-1.56974	-2.82253	-2.23756	-1.43837	-1.68833	NaN	0.0075527	35.1981	tr	7955
A0A0R4IX64	lratb.1	Si:ch73-132f6.5	A0A0R4IX64_DANRE	-0.215378	0.587379	0.661369		-1.155	-1.70121	-1.52236	-0.481697	-0.481434	-0.438108	-1.11729	-0.245672	-0.731001	-0.908506	-0.920221	-0.576168	-1.01183	-0.500686	-1.46461	-1.21628	-0.52461	-1.0203	-1.22733	-0.695964	-0.483792	-0.630233	-1.45771	-2.22156	-2.01855	-1.19914	-0.662669	-0.868834	-0.889113	0.000646935	45.2375	tr	7955
A0A8M9PZB0	LOC100536949	Mucin-2-like isoform X1	A0A8M9PZB0_DANRE	1.48875	3.93062	0.0108931	+	4.62908	-1.93477	-1.15431	NaN	-1.57223	-1.00874	NaN	0.0769682	-0.493354	-1.16899	NaN	-1.268	-1.68981	-2.71335	-0.580291	-0.611926	1.19294	0.638746	-0.0328655	-0.0688362	0.74508	-0.059371	-0.277081	-1.18481	-0.753165	1.1354	0.223608	1.48466	1.21955	0.000646935	48.6161	tr	7955
A0A0R4IXD8;A0A8M3B334	dync1i2b	Cytoplasmic dynein 1 intermediate chain 2 isoform X1;Isoform of A0A8M3B334, Cytoplasmic dynein 1 intermediate chain 2 isoform X2	A0A0R4IXD8_DANRE;A0A8M3B334_DANRE	0.0291082	0.0778076	0.959796		0.209134	1.72933	1.41609	1.04285	1.24465	1.32078	0.987992	1.10779	1.51985	1.76687	0.359806	0.936839	1.13054	1.02853	0.894193	1.12496	1.59254	1.42339	1.1168	1.44405	1.62549	0.922645	0.884779	1.50188	1.19061	1.43068	1.2222	1.2169	0.196709	0.000646935	54.1143	tr	7955
A0A0R4IXD9	tbcd	Tubulin-specific chaperone D	A0A0R4IXD9_DANRE	0.188711	1.47334	0.277381		2.24321	1.45282	1.8778	1.70118	1.78317	1.86201	1.91183	1.86606	1.36314	1.75253	0.962314	1.76536	1.6085	1.65471	1.60561	2.09817	1.76865	1.90182	2.01832	1.88802	1.84248	1.60015	1.83581	1.69211	1.54373	1.9041	1.88115	2.1817	1.65279	0.000646935	52.0605	tr	7955
A0A0R4IXF0	fadd	FAS-associated death domain protein	A0A0R4IXF0_DANRE	0.209602	0.915878	0.487413		1.60139	-0.950295	-2.28615	-1.52848	-2.26113	-1.45654	-1.52001	-1.59116	-1.81641	-2.07833	-1.42654	-1.70033	-1.51193	-1.53793	-1.70539	-1.78326	-2.05165	-1.11088	-1.21495	-1.69782	-0.906072	-1.31969	-1.92812	-1.83638	-1.35558	-1.32849	-1.29503	-1.29447	-1.31381	0.000646935	47.4545	tr	7955
A0A0R4IXF5	zgc:92161	Uncharacterized protein LOC447817	A0A0R4IXF5_DANRE	0.131717	0.462784	0.734718		0.962792	0.606122	1.12519	1.2403	0.689339	1.23901	0.810987	1.15347	1.41077	0.508947	1.07539	1.33131	0.906467	1.48332	1.80501	0.693993	1.1534	1.04395	1.21711	1.01896	1.44465	0.989155	1.25816	0.580428	1.2185	1.59931	1.79686	1.75592	1.45929	0.000646935	53.7631	tr	7955
A0A0R4IXF6	kat2a	Histone acetyltransferase KAT2A	KAT2A_DANRE	0.107206	0.178047	0.905334		0.440283	-1.45544	-1.75067	-2.57444	-1.83954	-2.04042	-2.00642	-1.32357	NaN	-1.7552	NaN	-1.28479	-1.81119	-2.60173	-1.05136	-1.72589	0.0481582	-1.73242	-0.748957	-1.74417	-2.08433	-1.37353	-3.21146	-1.74386	-1.88961	-1.87518	-1.64249	-1.94699	-1.90562	0.000646935	44.2829	sp	7955
A0A0R4IXG2	aplp1	Amyloid beta (A4) precursor-like protein 1	A0A0R4IXG2_DANRE	-0.569772	1.63237	0.236832		-2.4102	-0.136243	-1.40913	1.06157	0.544204	0.289229	0.444307	-1.55493	-0.514412	-0.554592	0.289722	0.0721722	0.528277	-0.0745234	0.251035	-1.25991	-1.50047	-0.550017	-0.970709	-0.743352	-0.579385	-0.371477	-0.974937	0.113848	-0.278814	-0.85532	0.286929	-0.602029	-0.454488	0.000646935	48.3795	tr	7955
A0A0R4IXJ3;A0A8M9P8H5	si:ch73-248e21.7	Isoform of A0A0R4IXJ3, Mucin-5AC-like;Mucin-5AC-like	A0A0R4IXJ3_DANRE;A0A8M9P8H5_DANRE	0.348861	0.645758	0.627387		1.23995	-0.58488	-2.12086	-2.22508	-1.9328	-1.61152	-2.4973	-2.52593	-1.65	-3.48156	-2.09829	-2.60191	-2.73018	-1.64768	-0.526213	-1.59473	-3.60811	-2.1037	-1.37765	-1.30696	-1.41562	-0.923648	-1.50158	-0.84476	-2.41612	-1.66518	-1.56892	-1.39046	-1.6327	0.00948458	40.7054	tr	7955
A0A0R4IXJ5;A0A8M9QB40;A0A8M9QGG2;A0A8M9QP71;A1L269;B7ZVF6;H0WEN9	ablim3	Actin-binding LIM protein 3 isoform X1;Isoform of A0A8M9QB40, Actin-binding LIM protein 3;Isoform of A0A8M9QB40, Actin-binding LIM protein 3 isoform X2;Isoform of A0A8M9QB40, Actin-binding LIM protein 3 isoform X3;Isoform of A0A8M9QB40, Actin-binding LIM protein 3 isoform X4;Isoform of A0A8M9QB40, Actin-binding LIM protein 3 isoform X5;Isoform of A0A8M9QB40, Actin-binding LIM protein 3 isoform X6	A0A0R4IXJ5_DANRE;A0A8M9QB40_DANRE;A0A8M9QGG2_DANRE;A0A8M9QP71_DANRE;A1L269_DANRE;B7ZVF6_DANRE;H0WEN9_DANRE	0.121202	0.114526	0.94345		0.300518	-1.7089	NaN	NaN	NaN	NaN	-2.07448	-4.2078	NaN	-3.04086	-2.43832	-1.6045	-1.70287	-2.07952	NaN	-2.37576	-3.46754	-2.20825	NaN	-1.11165	-1.80519	-2.48181	NaN	NaN	-1.67538	NaN	NaN	-2.76203	NaN	0.00693189	40.8568	tr	7955
A0A0R4IXX0;A0A8M6YYV3;A0A8M6Z645;A0A8M9PJA8;A0A8M9PWR0;A0A8M9Q7T4;A0A8M9QD77	dmd	Dystrophin;Isoform of A0A0R4IXX0, Dystrophin	A0A0R4IXX0_DANRE;A0A8M6YYV3_DANRE;A0A8M6Z645_DANRE;A0A8M9PJA8_DANRE;A0A8M9PWR0_DANRE;A0A8M9Q7T4_DANRE;A0A8M9QD77_DANRE	-0.288291	0.917432	0.486529		-1.60334	0.569813	0.360356	0.155583	0.554456	0.615176	0.312612	0.741488	0.106853	0.613421	0.980587	0.159651	0.220736	0.784402	0.210811	0.472096	-0.6931	-0.33411	-0.492443	0.810519	0.542333	0.54644	-0.189844	-0.69411	0.563906	0.534358	0.662138	1.09697	-0.475281	0.000646935	48.3658	tr	7955
A0A0R4IY00	mrpl3	Large ribosomal subunit protein uL3m	A0A0R4IY00_DANRE	-0.111525	0.453778	0.739493		-0.948236	0.043685	-0.374864	0.0891862	-0.288778	-0.118374	-0.0220976	0.474919	-0.31149	-0.274458	0.0690012	-0.00452518	0.0308962	0.370805	-0.442235	0.174906	-0.534772	0.100801	-0.286319	0.558067	-0.175146	-0.53156	-0.389682	-0.422531	-0.526205	0.168939	0.132261	-0.0726385	-0.515798	0.000646935	47.1664	tr	7955
A0A0R4IY33;A0A2R8QER9	tom1	Isoform of A0A0R4IY33, Target of Myb protein 1 isoform 2;Target of Myb protein 1 isoform 1	A0A0R4IY33_DANRE;A0A2R8QER9_DANRE	-0.0190456	0.0358678	0.981854		-0.100485	-0.653361	-0.637166	-0.151714	-0.917237	-0.405324	-0.458579	-0.987349	-0.397207	-1.73665	-1.67388	-0.813191	-0.25453	-0.137292	-0.356228	-1.70697	-0.532197	-0.842947	-0.0861502	-1.39709	-0.670389	-0.937652	-0.6362	-0.33724	-1.12975	-0.699501	-0.76897	-0.205831	0.104544	0.000998146	43.3865	tr	7955
A0A0R4IY52;A0A8M9PSC6	vps52	Isoform of A0A0R4IY52, Vacuolar protein sorting-associated protein 52 homolog;Vacuolar protein sorting-associated protein 52 homolog	A0A0R4IY52_DANRE;A0A8M9PSC6_DANRE	0.105915	0.311905	0.827507		0.70409	-0.67274	-0.752885	-1.06784	-1.40689	-0.875493	-1.24153	-1.27118	-1.60402	-2.38967	-1.3552	-1.11024	-1.46611	-0.617425	-1.3434	-1.63396	-0.951729	-1.13533	-1.39408	-1.05133	-1.11273	-1.40045	-1.25236	-0.932635	-1.7287	-0.714664	-0.695782	-1.02533	-0.662721	0.00131822	40.8351	tr	7955
A0A0R4IY81;A0A8M3AQ77	nlrc3l	Isoform of A0A0R4IY81, NLR family CARD domain-containing protein 3-like isoform X2;NLR family CARD domain-containing protein 3-like isoform X1	A0A0R4IY81_DANRE;A0A8M3AQ77_DANRE	0.183918	1.06381	0.425021		1.78259	-0.209888	-0.101012	0.196747	0.106231	0.093379	0.329358	0.687111	0.901665	-0.112193	0.544407	0.099268	0.275208	0.302693	0.00120544	0.394003	0.303987	0.27441	0.148409	0.786025	0.336509	0.50005	0.493991	0.499928	0.432612	0.509765	0.734073	-0.0918665	0.36714	0.000646935	50.0549	tr	7955
A0A0R4IY96	ints5	Integrator complex subunit 5	A0A0R4IY96_DANRE	0.0596136	0.200558	0.894111		0.487275	-0.441995	-0.575198	-0.320735	-0.0440674	-0.647739	0.223258	-0.153614	-0.681527	-0.0867109	-0.461642	-0.20256	-0.288071	-0.926541	-0.0104494	-0.177392	-1.0911	-0.382094	-0.314503	-0.113449	0.0262651	0.148229	-0.0608139	-0.0305223	-0.718086	-0.521436	-0.30971	0.0520039	-0.290394	0.000646935	47.2052	tr	7955
A0A0R4IYB8;A0A8M2BE86;A0A8M2BEX3;A0A8M6Z7N2;B0UXN7	abl2	Isoform of A0A0R4IYB8, Tyrosine-protein kinase;Tyrosine-protein kinase	A0A0R4IYB8_DANRE;A0A8M2BE86_DANRE;A0A8M2BEX3_DANRE;A0A8M6Z7N2_DANRE;B0UXN7_DANRE	-0.0100853	0.0168286	0.990982		-0.0481156	-2.18332	-1.85785	-1.664	-1.60229	-1.88741	-1.42729	-1.68404	-1.11884	-1.23099	-3.34932	-1.43822	-0.840738	-1.62543	-0.948371	-1.99687	-0.808282	-1.68899	-2.0134	-2.08349	-1.71041	-1.26231	-1.35994	-2.12946	-2.46172	-1.80351	-0.970047	-1.56657	-1.14429	0.00162541	38.6564	tr	7955
A0A0R4IYE4	rbm26	RNA-binding motif protein 26	A0A0R4IYE4_DANRE	-0.0423068	0.0715433	0.963423		-0.193438	-0.384826	0.127504	0.0688548	-0.992718	0.245685	-0.0410337	-0.818145	0.0418696	-1.20915	-0.425638	-0.655695	-1.23981	0.144605	-0.590387	0.219223	-0.523802	-1.80584	0.113716	-1.15908	-0.307754	-1.21046	0.228202	-0.566447	-0.199047	0.191247	0.116287	-0.522081	-0.89535	0.000646935	44.7363	tr	7955
A0A0R4IYF8;A0A286Y912;A0A8M9Q9J2;Q6NYP6	ppm1aa	Isoform of A0A8M9Q9J2, Protein phosphatase 1A;Protein phosphatase 1A	A0A0R4IYF8_DANRE;A0A286Y912_DANRE;A0A8M9Q9J2_DANRE;Q6NYP6_DANRE	0.0899904	0.725434	0.588354		1.3515	2.88573	2.82253	3.01127	2.67439	2.90311	2.84153	2.77973	2.63493	2.453	2.94133	2.80049	2.75645	2.82148	2.8669	2.81202	2.74953	2.95823	2.79049	2.74467	3.24229	2.715	2.68801	2.57721	2.89973	2.87124	3.23044	3.12327	3.05063	0.000646935	57.4599	tr	7955
A0A0R4IYQ0;Q5RIF4;Q5RIF5	tnnt2e	Isoform of A0A8M9QB78, Novel slow skeletal troponin T family protein;Isoform of A0A8M9QB78, Troponin T2e, cardiac	A0A0R4IYQ0_DANRE;Q5RIF4_DANRE;Q5RIF5_DANRE	-2.42097	2.4406	0.0917196		-3.37134	1.88881	0.500802	NaN	3.08939	2.07611	0.424678	2.22267	1.69487	4.22273	0.433486	NaN	0.043623	0.86574	-1.46776	-1.0671	-1.06476	NaN	-2.11375	-0.298725	-1.53971	NaN	1.6212	NaN	-3.15341	NaN	NaN	NaN	NaN	0.000646935	54.7438	tr	7955
Q6DKF0	mxc	Interferon-induced GTP-binding protein MxC	MXC_DANRE	1.4603	5.10297	0.00194714	+	5.55152	2.52092	0.230621	0.698212	-0.253595	1.10382	1.2499	1.38556	0.477317	1.64158	0.654673	1.87744	0.195932	1.06754	1.98348	2.53158	1.48493	2.88427	2.75142	2.388	3.79175	2.94064	2.126	3.18833	2.33098	2.86341	1.94701	1.93324	2.11605	0.000646935	55.5543	sp	7955
A0A0R4IYT8	si:ch211-71n6.4	Carboxylic ester hydrolase	A0A0R4IYT8_DANRE	0.0156236	0.0405023	0.980304		0.112926	-0.377841	0.0807061	-0.375024	-0.399832	-0.661955	-0.261802	0.654357	0.785182	-0.525931	0.303799	-0.0978737	-0.0380211	-0.140327	-0.275986	0.346883	0.0239253	-0.0207005	-0.367708	-0.0363817	-0.246394	0.0873089	0.143596	-0.205698	-0.649085	-0.0361233	-0.137703	-0.448848	0.43511	0.000646935	49.9709	tr	7955
A0A0R4IYV8	orai1a	Calcium release-activated calcium channel protein 1	A0A0R4IYV8_DANRE	-0.367845	0.600065	0.654579		-1.17594	-0.656662	-1.90909	-2.55305	-2.46839	-2.98314	-3.20064	-2.4548	-1.18277	-1.38955	-2.91953	-0.837379	-1.14105	-1.45023	-2.2931	-2.08001	NaN	-2.44705	-2.71933	-1.90639	-2.3558	-2.74049	-1.44502	-4.19865	-2.08207	-1.43386	-2.54077	-1.98416	NaN	0.00303656	37.6957	tr	7955
A0A0R4IYX1;Q6P3J9	adka	Adenosine kinase;Isoform of Q6P3J9, Adenosine kinase	A0A0R4IYX1_DANRE;Q6P3J9_DANRE	0.0639156	0.670872	0.614132		1.27563	3.15295	3.36971	3.05135	3.25174	3.14037	3.192	3.13742	3.35063	3.25935	2.84115	3.29835	3.25596	3.17594	3.33121	3.26304	3.07218	3.35862	3.40271	3.4648	3.32438	3.16671	3.18641	3.25916	3.23603	3.15599	3.07308	3.44807	3.29178	0.000646935	54.365	tr	7955
A0A0R4IYX6	znf687a	Zinc finger protein 687a	Z687A_DANRE	-0.0698727	0.222765	0.8809		-0.532744	-1.28551	-1.41144	-0.437212	-1.3093	-0.999083	-1.14966	-0.914098	-1.13873	-1.07447	-2.01767	-1.20645	-0.694604	-0.868595	-0.290342	-0.685549	-1.33766	-0.842829	-1.3896	-1.08648	-1.30117	-0.772261	-1.27855	-1.26942	-1.25417	-0.836074	-1.305	-1.33122	-1.08538	0.0009375	43.6243	sp	7955
A0A0R4IYX8;A0A8M9Q8F2	dpysl4	Dihydropyrimidinase-related protein 4 isoform X1;Isoform of A0A8M9Q8F2, Dihydropyrimidinase-like 4	A0A0R4IYX8_DANRE;A0A8M9Q8F2_DANRE	-0.0539273	0.100629	0.948548		-0.264895	2.5078	2.17753	1.8146	2.00159	1.8717	1.96108	2.51287	2.13266	1.93935	-0.0811119	1.70634	2.34529	2.0483	2.42303	2.40275	1.89916	2.21161	2.01603	2.33571	2.4412	1.59302	1.87584	1.68087	1.47595	2.15913	2.02697	1.48406	1.00373	0.000646935	49.4508	tr	7955
A0A0R4IZ00;A0A2R8Q0I4;Q5BKX3	lamp2	Isoform of A0A2R8Q0I4, Lysosomal membrane glycoprotein 2;Isoform of A0A2R8Q0I4, Lysosomal-associated membrane protein 2;Lysosomal-associated membrane protein 2	A0A0R4IZ00_DANRE;A0A2R8Q0I4_DANRE;Q5BKX3_DANRE	0.297037	0.609253	0.649551		1.18717	-0.931701	-0.654832	-0.971249	-1.17605	-2.09704	-1.49102	0.385292	-1.11935	-1.2624	-0.580305	-0.348375	-0.312398	-1.16789	-1.77509	-0.122132	-2.07588	-1.03164	-1.47721	0.755657	-0.4024	-0.558487	-0.944492	-0.574497	0.0219789	-1.02992	-0.979524	-0.294699	-0.630631	0.000646935	45.55	tr	7955
A0A0R4IZ33;Q7ZV43	tollip	Isoform of Q7ZV43, Toll-interacting protein;Toll-interacting protein	A0A0R4IZ33_DANRE;TOLIP_DANRE	0.158611	0.531489	0.690975		1.07077	0.66234	0.503636	1.02975	0.896135	1.22218	1.13516	0.648475	1.14141	0.972126	-0.412531	0.409832	0.587921	0.93279	1.0975	0.767342	0.350208	1.45401	1.11999	1.09917	1.08623	1.02481	1.26606	0.276739	0.607449	0.75407	1.33251	1.07296	0.835745	0.000646935	52.3255	sp;tr	7955
A0A0R4IZ84;A0A8M2BJZ5	smg6	Isoform of A0A0R4IZ84, Telomerase-binding protein EST1A;Telomerase-binding protein EST1A	A0A8M2BJZ5_DANRE;EST1A_DANRE	-0.396393	1.18026	0.375693		-1.91896	-1.94753	-2.06166	-1.9714	-1.37558	-1.2091	-1.2862	-0.911446	-1.48021	-1.23621	-1.00874	-1.59826	-1.74314	-1.54699	-1.87113	-1.42331	-2.24409	-1.38646	-2.30817	-1.02164	-2.02802	-2.65309	-3.22834	-2.59426	-0.826699	-1.22813	-2.05274	-1.99767	-1.80448	0.00221921	38.156	sp;tr	7955
A0A0R4IZ89;A0A8M3AU39;A0A8M9QCJ6;A0A8M9QHK5	znf638	Isoform of A0A8M9QHK5, Si:ch211-212k18.4;Isoform of A0A8M9QHK5, Zinc finger protein 638 isoform X3;Isoform of A0A8M9QHK5, Zinc finger protein 638 isoform X4;Zinc finger protein 638 isoform X2	A0A0R4IZ89_DANRE;A0A8M3AU39_DANRE;A0A8M9QCJ6_DANRE;A0A8M9QHK5_DANRE	0.042667	0.207109	0.891331		0.500816	0.330362	0.223351	0.0294108	0.384791	0.323711	0.268644	0.0675755	0.0572972	0.177299	0.26601	0.130116	0.131895	0.488335	0.244	0.16836	-0.201979	0.356588	0.347383	0.0552521	0.681316	0.152328	0.55327	-0.317299	0.332503	0.446406	0.619581	0.390294	0.136134	0.000646935	52.215	tr	7955
A0A0R4IZ99;Q566U4;Q566U4-2	afmid	Isoform of Q566U4, Isoform 2 of Kynurenine formamidase;Isoform of Q566U4, Kynurenine formamidase;Kynurenine formamidase	A0A0R4IZ99_DANRE;KFA_DANRE	-0.173256	0.299574	0.834491		-0.685636	-3.26242	-2.69218	-4.30125	-3.44175	-2.86509	-4.41005	-2.88676	NaN	-3.17327	NaN	-2.78363	-3.1498	NaN	NaN	-4.06957	NaN	-2.99578	NaN	-3.65894	-3.93406	-2.6741	-3.40443	NaN	-2.80771	-3.23912	-3.86899	-4.04607	NaN	0.00635691	36.0784	sp;tr	7955
A0A0R4IZE3;A0A8M2BGV0;A0A8M2BGZ6;A0A8M9QKJ1;Q6P0V0	hnrnph1	Heterogeneous nuclear ribonucleoprotein H1;Isoform of Q6P0V0, Heterogeneous nuclear ribonucleoprotein H1;Isoform of Q6P0V0, Heterogeneous nuclear ribonucleoprotein H1 isoform X2;Isoform of Q6P0V0, Heterogeneous nuclear ribonucleoprotein H1 isoform X3;Isoform of Q6P0V0, Heterogeneous nuclear ribonucleoprotein H1 isoform X4	A0A0R4IZE3_DANRE;A0A8M2BGV0_DANRE;A0A8M2BGZ6_DANRE;A0A8M9QKJ1_DANRE;Q6P0V0_DANRE	-0.370003	1.82338	0.184089		-2.60435	0.0803127	-0.0709672	0.102561	0.106679	0.489603	0.0505581	0.659472	0.511889	0.524014	-0.553991	-0.629842	0.454988	-0.419978	0.149964	-0.173936	0.0609279	-0.326804	-0.313898	-0.201301	0.275218	-0.275165	-0.0440197	-0.458155	-0.396709	-0.460374	-0.198422	-0.0261288	-1.18602	0.000646935	45.8345	tr	7955
A0A0R4IZG6	ptbp2a	Polypyrimidine tract-binding protein 2a	A0A0R4IZG6_DANRE	0.0578231	0.373372	0.784487		0.813568	2.27217	2.2248	2.29032	2.28831	2.49091	2.50861	2.36766	1.85718	1.77652	2.04428	2.49392	2.14385	2.25127	2.20856	2.42182	2.04907	2.37182	2.3778	2.08971	2.17513	2.25235	2.3003	2.41035	2.5091	2.35693	2.27779	2.40037	2.03534	0.000646935	54.1616	tr	7955
A0A0R4IZJ3	si:ch211-161m3.4	Oocyte zinc finger protein XlCOF19-like	A0A0R4IZJ3_DANRE	0.107934	0.078114	0.959588		0.210073	0.250563	-0.57435	-1.19358	-1.73655	-0.58292	-2.31949	-2.76278	NaN	-0.815283	-2.11144	-2.1648	-3.69652	-5.42262	-0.593568	-1.358	-0.202583	-1.98634	-0.440758	-3.79426	-3.02975	NaN	-0.820142	-1.13571	-1.46783	-2.29905	-1.38784	-2.82315	-1.57479	0.00541572	40.6806	tr	7955
A0A0R4IZJ5;P62447	zfpl1	Isoform of P62447, Zinc finger protein-like 1;Zinc finger protein-like 1	A0A0R4IZJ5_DANRE;ZFPL1_DANRE	-0.133366	0.198023	0.894658		-0.48248	-0.749448	-0.969548	-0.214213	-1.3056	-1.10899	-0.881218	-0.978644	0.440188	0.329414	NaN	0.324904	-1.61948	0.308231	-2.10459	-0.681813	NaN	-1.32147	-0.0523272	-0.939052	-2.22478	-1.27041	-0.697353	-0.611304	-0.524704	-0.63935	-0.206163	-0.574497	-0.519543	0.000646935	54.59	sp;tr	7955
A0A0R4IZL6	rragcb	Ras-related GTP-binding protein	A0A0R4IZL6_DANRE	0.101537	0.554621	0.678829		1.106	0.0418797	0.313618	0.0171533	-0.334024	0.00665188	-0.0232458	0.0292616	-0.122609	-0.253386	-0.843657	0.0897751	-0.0479679	0.111809	0.0595541	0.140003	-0.256114	0.291853	0.110233	-0.0947714	-0.211372	-0.0293961	0.274655	0.375146	0.25969	-0.204937	-0.0981655	0.0157728	-0.106262	0.000646935	50.4706	tr	7955
A0A0R4IZN4	slc52a2	Riboflavin transporter 1 isoform X1	A0A0R4IZN4_DANRE	0.231042	0.202843	0.893166		0.494636	-1.44305	-1.60653	-3.4823	NaN	-3.34386	NaN	-2.67382	NaN	NaN	-3.77751	-1.14744	-3.02206	-4.06491	-1.18456	-2.08205	-2.75848	NaN	NaN	-3.24961	-2.71732	-1.94138	-2.28367	-0.656231	NaN	NaN	-2.8262	-3.81715	-1.10353	0.00131822	40.5234	tr	7955
A0A0R4IZR5	stag2b	Cohesin subunit SA	A0A0R4IZR5_DANRE	-0.0367921	0.239783	0.865868		-0.566774	2.4371	2.17998	2.54447	2.50239	2.32022	2.31951	2.4292	2.01628	2.1282	2.17241	2.46221	2.6764	2.40141	2.52604	2.41691	2.21846	2.25506	2.2029	2.51328	2.49609	2.59924	2.08825	2.37685	2.32021	2.21781	2.39531	2.41455	2.0858	0.000646935	52.6993	tr	7955
A0A0R4IZT6	ppp1cc	Serine/threonine-protein phosphatase	A0A0R4IZT6_DANRE	0.44578	1.32456	0.325946		2.08162	0.927347	-0.991959	0.273096	1.18608	0.597498	0.262635	0.56669	0.374565	-0.919403	-0.299747	-0.0706205	-0.687041	0.180415	0.685766	0.0839806	0.0842252	0.559886	0.583098	0.861553	0.815621	0.30137	0.628239	-0.243769	0.973749	0.771735	0.505097	1.49983	0.901629	0.000646935	52.7342	tr	7955
A0A0R4IZV0;A0A2R8Q2J0;F1QNG7	npc1	Isoform of A0A2R8Q2J0, Niemann-Pick C1 protein isoform X2;Isoform of A0A2R8Q2J0, Niemann-Pick C1 protein precursor;Niemann-Pick C1 protein isoform X1	A0A0R4IZV0_DANRE;A0A2R8Q2J0_DANRE;F1QNG7_DANRE	-0.168341	0.701173	0.602699		-1.31803	1.8728	2.11617	1.50267	1.74887	1.92577	1.65839	2.6803	2.09869	1.88883	2.41984	1.43848	1.94152	2.13266	1.68469	2.08555	1.52536	1.21099	1.4794	2.40225	1.59068	1.77641	1.70264	1.62871	2.39882	1.73066	1.8449	1.82552	1.55104	0.000646935	48.5718	tr	7955
A0A0R4J755	hck	Tyrosine-protein kinase	A0A0R4J755_DANRE	0.278576	0.1937	0.896775		0.478593	NaN	NaN	-2.73697	-3.64748	-2.92165	-3.2084	-2.90977	NaN	-4.13942	NaN	-4.71184	-5.30635	NaN	NaN	-4.40783	NaN	-5.99133	-2.57331	-2.70593	-2.99558	NaN	NaN	NaN	NaN	-2.6014	NaN	-2.65873	NaN	0.00993204	31.9617	tr	7955
A0A0R4J7R2;A0A8M3B6I5	myo18aa	Isoform of A0A8M9QL86, Myosin XVIIIAa;Isoform of A0A8M9QL86, Unconventional myosin-XVIIIa isoform X10	A0A0R4J7R2_DANRE;A0A8M3B6I5_DANRE	0.0530363	0.184903	0.904286		0.454449	0.27607	0.574453	0.470259	0.568022	0.343493	0.101494	0.74227	0.838084	0.412054	1.05029	0.559172	0.354598	0.5739	1.08327	0.0782242	1.1123	0.695984	0.314686	0.297503	0.550855	0.395441	0.65197	0.509343	0.692142	0.493235	1.06174	0.56974	1.26677	0.000646935	48.3828	tr	7955
A0A0R4J7S6;A0A8M9PNN9	wdhd1	Isoform of A0A8M9PNN9, WD repeat and HMG-box DNA-binding protein 1;WD repeat and HMG-box DNA-binding protein 1 isoform X1	A0A0R4J7S6_DANRE;A0A8M9PNN9_DANRE	0.142964	0.434857	0.748746		0.917325	-1.40637	-1.86141	-1.9744	-2.19403	-1.53237	-2.40905	-2.08857	-2.19275	-2.50485	-1.92151	-1.61861	-1.50904	-1.8494	-1.2126	-1.30883	-2.25954	-1.39278	-1.71293	-1.89531	-2.58399	-2.11968	-1.44619	-1.34258	-1.8607	-1.66202	-2.22409	-1.10941	-1.35539	0.00131822	40.2978	tr	7955
A0A0R4J7V9;A0A8M2BFC8;A0A8M9PRX8;A0A8M9QF94;A0A8M9QJI7;Q6PBT9	znf385b	Isoform of Q6PBT9, Zinc finger protein 385B;Isoform of Q6PBT9, Zinc finger protein 385B isoform X1;Isoform of Q6PBT9, Zinc finger protein 385B isoform X2;Isoform of Q6PBT9, Zinc finger protein 385B isoform X3;Isoform of Q6PBT9, Zinc finger protein 385B isoform X4;Zinc finger protein 385B	A0A0R4J7V9_DANRE;A0A8M2BFC8_DANRE;A0A8M9PRX8_DANRE;A0A8M9QF94_DANRE;A0A8M9QJI7_DANRE;Z385B_DANRE	-0.364768	0.362247	0.791555		-0.797188	0.169234	-1.42702	-0.754635	-0.485544	-0.0473194	-0.796957	-1.06821	-2.67583	-2.83604	-3.06387	-1.85709	-0.171479	-0.293307	0.26401	-0.4491	-2.92309	-2.17818	NaN	-2.74996	-0.53488	NaN	-1.02354	NaN	-1.57332	NaN	-0.713438	-0.808584	NaN	0.000998146	41.7843	sp;tr	7955
A0A0R8WGG0	prf1.2	Perforin 1.2 precursor	A0A0R8WGG0_DANRE	-0.338709	0.245917	0.86107		-0.585312	NaN	-2.45543	NaN	-1.25195	-3.88322	-2.2404	-1.40649	-3.27934	-0.177943	NaN	NaN	NaN	-2.70378	-4.39862	-3.47656	NaN	NaN	-2.19728	-2.85238	-1.59497	NaN	-2.29323	NaN	-2.84126	NaN	NaN	-4.06864	NaN	0.000998146	43.1933	tr	7955
A0A0S2I7K2	vclb	Metavinculin	A0A0S2I7K2_DANRE	-0.0383753	0.156846	0.916905		-0.39389	4.13478	4.10225	4.04586	3.9842	4.34341	4.20026	4.08104	3.96494	3.91403	3.51982	3.96476	4.02711	4.41644	3.96704	4.16021	3.50095	3.96765	4.16381	3.94314	4.17736	3.69772	4.33887	3.40706	3.9164	4.21047	4.31453	4.32216	4.00834	0.000646935	56.4676	tr	7955
A0A0U2ULT4;E7FBY6	adgra2	Adhesion G protein-coupled receptor A2;Adhesion G protein-coupled receptor A2 precursor	A0A0U2ULT4_DANRE;AGRA2_DANRE	-0.324146	0.83023	0.536533		-1.49346	-1.59546	-1.81051	-0.596758	-2.38203	-1.73007	-1.89366	-2.29192	-2.91556	-1.26485	-1.09298	-1.31415	-1.35762	-1.77528	-0.939878	-1.58696	-1.97021	-1.73094	-2.08597	-2.8158	-2.67102	-1.07471	-2.04825	NaN	-2.47473	-1.76234	-2.03107	-2.00232	-1.28026	0.000646935	44.1995	sp;tr	7955
A0A140LFZ1;A0A140LH63	si:ch73-368j24.11;si:ch73-368j24.12	Histone H1-like	A0A140LFZ1_DANRE;A0A140LH63_DANRE	-0.19856	0.457297	0.7384		-0.953935	3.55804	4.44025	2.95513	4.13198	4.77637	3.91124	3.59644	2.95355	4.95089	3.07998	4.18366	3.97394	3.68565	3.18942	3.58059	2.8455	3.5951	2.93266	3.39729	3.35663	3.43785	4.16003	3.74545	4.35307	3.84514	4.10325	3.86168	3.39246	7.59301e-06	51.7007	tr	7955
A0A140LG01	myg1	Myg1 exonuclease	A0A140LG01_DANRE	0.0394531	0.164167	0.912193		0.409916	1.91748	2.11774	1.81273	2.01517	2.49992	2.08166	1.84074	1.56949	1.98596	1.94929	1.72933	2.25498	1.93202	2.13669	2.19556	1.79821	2.29495	2.23654	2.06478	1.9996	1.82341	2.2537	1.38528	1.83472	2.15292	2.06732	2.47204	1.81648	0.000646935	54.6847	tr	7955
A0A140LG11	si:dkey-56m19.5	Fibrous sheath CABYR-binding protein	A0A140LG11_DANRE	-0.0820435	0.0956924	0.950777		-0.253015	-0.651548	-2.36974	-0.781148	-1.11374	-0.147757	-0.288742	-3.74658	-2.07154	-1.85498	-2.55615	-1.7706	-0.944799	-0.583856	-1.1951	-2.15071	-1.85494	-0.905454	-0.866438	-1.95977	-1.08869	-1.02303	-0.405679	-2.13447	-2.3172	-1.5324	-0.881278	-1.47807	-2.62676	0.00162541	38.8861	tr	7955
A0A140LG54;A0A8M1RLA9;A0A8M6YW20;A0A8N7UVW5;A7E2M8;A7MC11;A7MCA8;B3DJF8;F1QAU0;F1R4A4;Q05AK8;Q5BJA5;Q6PC60;R4GE15;X1WDH8;X1WHF1	ano9a;hist2h2l;LOC108179079;LOC570661;si:ch211-113a14.15;si:ch211-113a14.29;si:dkey-108k21.11;si:dkey-23a13.1;si:dkey-23a13.22;si:dkey-23a13.8;si:dkey-261m9.19;si:dkey-261m9.6;zgc:114046;zgc:173585;zgc:173587	Histone H2B;Histone H2B 1/2;Histone H2B 3;Isoform of F1QAU0, Histone H2B;Isoform of Q5BJA5, Histone H2B;Uncharacterized protein LOC100126107	A0A140LG54_DANRE;A0A8M1RLA9_DANRE;A0A8M6YW20_DANRE;A0A8N7UVW5_DANRE;A7E2M8_DANRE;A7MC11_DANRE;A7MCA8_DANRE;B3DJF8_DANRE;F1QAU0_DANRE;F1R4A4_DANRE;H2B1_DANRE;H2B3_DANRE;Q05AK8_DANRE;R4GE15_DANRE;X1WDH8_DANRE;X1WHF1_DANRE	-0.070516	0.0556006	0.972765		-0.152678	8.79728	9.72792	8.74419	8.99007	8.86103	9.34567	9.35841	9.68132	9.9699	3.93149	10.0346	9.12989	9.20353	8.99982	9.00478	9.49867	9.47335	9.04221	9.04273	8.98084	6.43346	9.38445	7.39296	9.12987	8.97442	8.90181	8.95408	9.57421	0.000646935	55.46	sp;tr	7955
A0A140LGD4	loc564481	Hypothetical protein LOC564481	A0A140LGD4_DANRE	0.989505	1.74582	0.201145		2.59025	-0.579976	-1.04595	-3.70072	-1.97248	NaN	-0.265458	-0.363903	-1.98467	-2.06685	NaN	NaN	NaN	-0.870974	-0.684047	NaN	NaN	0.29614	0.389973	-0.452248	-0.316508	-1.9504	NaN	-0.0527887	-0.321287	-0.513938	0.0876312	-0.244	-0.926542	0.0011606	44.0127	tr	7955
A0A140LGK1	lcp1	Isoform of Q6P698, Plastin-2	A0A140LGK1_DANRE	0.320239	2.35822	0.099571		3.1206	4.97128	4.9287	4.57107	4.40868	5.12211	5.13764	5.11432	4.9613	4.43789	4.82572	4.48314	4.56805	5.2652	5.03054	5.06817	4.77621	5.14783	5.52214	5.15687	5.50313	5.02949	5.50539	4.67867	5.0998	5.27649	5.13242	5.19176	5.22063	0.000646935	57.6575	tr	7955
A0A140LGN9;A0A8M3AXN1;A0A8M3BDQ6	eif4g3a	Eukaryotic translation initiation factor 4 gamma 3 isoform X1;Isoform of A0A8M3BDQ6, Eukaryotic translation initiation factor 4 gamma 3 isoform X2;Isoform of A0A8M3BDQ6, Eukaryotic translation initiation factor 4 gamma 3 isoform X3	A0A140LGN9_DANRE;A0A8M3AXN1_DANRE;A0A8M3BDQ6_DANRE	0.0214107	0.0818602	0.957852		0.219196	-0.293692	-0.0136218	-0.114024	-0.0796423	-0.194413	-0.305959	0.101968	0.269819	-0.797945	-0.628341	-0.362842	-0.0855246	0.130773	-0.187866	-0.0300236	-0.361902	-0.217781	-0.417158	-0.20028	0.146348	-0.384902	0.0314837	-0.231252	0.000931263	0.0457363	0.0678978	-0.0810843	-0.629575	0.000646935	51.93	tr	7955
A0A140LGQ6	dnajc14	DnaJ (Hsp40) homolog, subfamily C, member 14	A0A140LGQ6_DANRE	-0.27973	0.447797	0.742337		-0.939194	-2.04281	-0.833306	-2.08571	-2.59139	-2.3711	-1.97799	-2.62028	NaN	-1.90133	-2.11028	-1.65836	-1.34018	-3.64965	-0.943855	-2.70815	-1.7672	-2.19659	-2.87179	-2.11546	-2.10334	-2.2156	-2.32035	-1.90136	-1.38805	-3.11992	-4.31582	-1.99832	-1.03021	0.00839315	34.43	tr	7955
A0A140LGR1;A0A8M9PXY5	usp54a	Inactive ubiquitin carboxyl-terminal hydrolase 54 isoform 2;Isoform of A0A140LGR1, Inactive ubiquitin carboxyl-terminal hydrolase 54 isoform X2	A0A140LGR1_DANRE;A0A8M9PXY5_DANRE	-0.078788	0.114045	0.94345		-0.296702	-2.0945	-2.20661	-1.70047	-2.09573	-1.90959	-3.76474	-2.87825	-1.95181	-3.65618	-1.29638	-2.31502	-2.00946	-2.28516	-2.06506	-1.96597	-2.66349	-2.07902	-2.24187	-3.17297	-2.02421	-2.75491	-1.62354	-2.00019	-1.01184	-2.15443	-2.66683	-3.15878	-3.81394	0.00453244	37.1709	tr	7955
A0A140LGS2;A4FVM2;E7EXD7;E7EZX1;E7F5W3;E7FE07;F1QTL1;Q4FZZ7;Q561S9;Q5XJK2;Q7ZUY3	h2ax;h2ax1;hist1h2a1;hist1h2a2;hist1h2a3;hist1h2a5;LOC100148591;si:ch1073-153i20.5;si:ch73-368j24.13;si:dkey-108k21.26;si:dkey-23a13.20	Histone H2A;Histone H2AX	A0A140LGS2_DANRE;A4FVM2_DANRE;E7EXD7_DANRE;E7EZX1_DANRE;E7F5W3_DANRE;E7FE07_DANRE;F1QTL1_DANRE;H2AX_DANRE;Q4FZZ7_DANRE;Q561S9_DANRE;Q5XJK2_DANRE	-0.33047	0.401639	0.769781		-0.861928	3.83686	6.77464	3.50583	4.29435	3.58446	2.81307	3.61029	4.08128	4.01949	3.2631	6.60351	2.89143	3.60667	3.25748	3.59768	5.26816	3.38005	3.46275	3.02029	3.67472	3.16777	3.88464	4.37831	2.7066	3.36862	3.99376	2.65844	4.95409	0.000646935	53.3772	sp;tr	7955
A0A140LGT1;A0A8M2B5H7;Q98U16	cbfb	Core-binding factor subunit beta;Isoform of A0A140LGT1, Core binding factor B subunit;Isoform of A0A140LGT1, Core-binding factor subunit beta isoform X2	A0A140LGT1_DANRE;A0A8M2B5H7_DANRE;Q98U16_DANRE	-0.0238059	0.0576659	0.971746		-0.158026	0.87599	0.331758	1.19079	1.45953	1.14461	1.1562	0.531665	1.55397	0.91841	1.08746	0.732641	0.551946	0.417753	1.61866	0.217756	1.19744	1.37901	0.940675	1.21353	0.970849	1.14232	0.85275	1.62582	0.319105	0.780153	0.72777	0.828037	1.04289	0.000646935	57.471	tr	7955
A0A140LGT9;A0A8M6Z274;A0A8M9QBM9	LOC567149	Isoform of A0A8M6Z274, Leukocyte cell-derived chemotaxin-2 isoform X2;Isoform of A0A8M6Z274, Leukocyte cell-derived chemotaxin-2 isoform X3;Leukocyte cell-derived chemotaxin-2 isoform X1	A0A140LGT9_DANRE;A0A8M6Z274_DANRE;A0A8M9QBM9_DANRE	0.952168	1.05501	0.427047		1.80332	-2.03849	NaN	-3.55207	NaN	NaN	-1.07668	-5.15114	NaN	NaN	-2.31569	-2.18511	NaN	-1.63753	-1.61959	-0.954093	-3.29527	-2.34298	0.0319014	NaN	-0.970507	NaN	-1.00263	-2.85353	-0.559505	-1.48374	-1.33144	-2.64117	-0.53544	0.00894974	41.0609	tr	7955
A0A140LGZ8;A0A8M3AI27;A0A8M9Q1N5	pcdh1b	Isoform of A0A8M3AI27, Protocadherin 1b;Isoform of A0A8M3AI27, Protocadherin-1 isoform X3;Protocadherin 1b	A0A140LGZ8_DANRE;A0A8M3AI27_DANRE;A0A8M9Q1N5_DANRE	0.0431221	0.0860292	0.956023		0.229474	-1.34183	-1.90413	-1.11328	-1.74497	-1.1211	-1.25842	-1.27234	-2.15767	-1.71205	-0.327106	-1.85216	-2.07417	-1.29182	-1.49823	-1.23305	-2.75735	-1.52068	-1.11314	-1.26135	-1.63909	-0.749662	-1.65227	-0.943066	-0.953166	-1.74285	-1.24474	-1.26385	-1.9913	0.00131822	40.33	tr	7955
A0A140LH11;A0A140LH24;A0A140LH34	h1l1;si:dkey-23a13.17;si:dkey-23a13.9	Histone H1-like	A0A140LH11_DANRE;A0A140LH24_DANRE;A0A140LH34_DANRE	-0.100298	0.294939	0.834743		-0.672719	5.86411	6.52895	5.83858	5.74237	6.19942	6.2591	5.9797	5.70684	6.08368	4.88179	6.66645	5.94972	6.29679	5.31508	5.92538	5.44376	5.98464	5.42426	5.65026	6.06941	5.35407	6.30426	5.58853	5.96295	6.16254	6.17566	6.04464	5.81807	0.000646935	53.0429	tr	7955
A0A140LH27;A0A8M2BKH8	arap3	Arf-GAP with Rho-GAP domain, ANK repeat and PH domain-containing protein 3 isoform X1;Isoform of A0A140LH27, Arf-GAP with Rho-GAP domain, ANK repeat and PH domain-containing protein 3 isoform X2	A0A140LH27_DANRE;A0A8M2BKH8_DANRE	0.781512	0.740163	0.582466		1.38859	-2.71266	-4.37777	-4.13808	-7.66944	NaN	-3.23276	-5.29326	NaN	-3.05174	NaN	-3.91748	NaN	-4.10653	-3.29321	-4.44873	NaN	-2.35139	-1.93455	-3.56835	-5.18784	NaN	NaN	-3.23653	-4.41291	-2.30072	-3.27167	-3.26514	NaN	0.00954907	32.6795	tr	7955
A0A140LH30;Q7SXN5	dnm1l	Dynamin-1-like protein;Isoform of Q7SXN5, Dynamin-1-like protein	A0A140LH30_DANRE;DNM1L_DANRE	0.0673117	0.537258	0.687339		1.07961	2.40845	2.2435	2.27519	2.14786	2.10475	2.35601	2.22407	1.99674	2.13589	2.33612	2.3275	2.35245	2.45308	2.33927	2.28673	2.04083	2.16759	2.51232	2.14785	2.63966	2.27833	2.45025	2.25606	2.5353	2.4949	2.49649	2.31825	2.01868	0.000646935	53.2704	sp;tr	7955
A0A140LH51;A0A8M1QUZ1	map1aa	Isoform of A0A8M1QUZ1, Microtubule-associated protein 1A isoform X2;Microtubule-associated protein 1A isoform X1	A0A140LH51_DANRE;A0A8M1QUZ1_DANRE	-0.0397326	0.102309	0.948548		-0.268917	-0.303199	-1.14907	-1.31579	-1.42103	-0.774938	-0.92557	-1.24155	-0.791697	-1.32381	-1.79143	-1.17847	-1.13845	-1.09468	-2.25302	-1.04461	-0.835784	-1.13339	-1.23449	-1.29834	-1.65544	-0.803424	-1.40336	-0.886871	-1.76441	-1.05037	-1.42865	-1.1533	-1.56652	0.000646935	44.5228	tr	7955
A0A140LH60	si:dkeyp-32g11.8	Natterin-like protein	A0A140LH60_DANRE	1.04019	2.36916	0.0989048		3.14275	0.0153675	-0.581865	-0.707417	-0.611649	-0.594612	-0.115221	0.619636	-0.738412	-0.409046	NaN	-3.09864	-2.74222	-1.14655	-0.754231	-0.376166	0.443782	1.0235	0.919684	-0.467218	-0.0305614	-1.20598	0.758726	-0.361452	0.236724	0.906007	0.95651	0.170344	-0.111797	0.000646935	50.2067	tr	7955
A0A140TAT8;Q7SY09	adgrl4	Adhesion G protein-coupled receptor L4;Isoform of Q7SY09, Adhesion G protein-coupled receptor L4	A0A140TAT8_DANRE;AGRL4_DANRE	-0.416856	0.443392	0.743634		-0.935323	NaN	-0.635338	-1.73813	NaN	-1.16752	-3.48076	-2.05317	-2.5059	-1.2935	-1.70282	0.0307159	-2.20588	-1.38627	-0.566388	-1.52959	-0.572634	-3.21917	-1.30397	-4.25677	-2.65363	-1.70597	-1.6881	NaN	NaN	NaN	-0.271138	-2.95756	-1.5731	0.00162541	38.6713	sp;tr	7955
A0A193GP06	tg	Thyroglobulin	A0A193GP06_DANRE	0.108751	0.309566	0.828637		0.699798	2.14178	3.27704	2.70117	2.30059	3.02195	2.386	3.15616	2.1673	2.84321	2.90083	3.05522	2.84283	2.92952	2.96455	3.41142	2.64898	2.57503	3.14062	2.94852	2.54951	3.23918	2.82738	2.85148	1.63958	2.77779	3.32682	3.13567	3.1387	0.000646935	47.1215	tr	7955
A0A1B1LZI1	ptprga	protein-tyrosine-phosphatase	A0A1B1LZI1_DANRE	-0.259104	0.70654	0.599679		-1.32547	-1.98318	-2.35009	-1.64214	-1.95646	-2.05756	-3.2235	-1.50516	-2.04975	-2.13522	-3.30853	-2.33723	-1.99913	-2.00329	-2.28537	-3.18638	-1.88752	-1.97954	-1.99275	-2.14019	-2.50393	-2.54313	-1.8163	-2.86473	-2.30238	-3.4637	-2.79685	-2.97378	-2.01291	0.00131822	40.5943	tr	7955
A0A1D5NS60;A0A1D5NS60-2	znf16l	Isoform of A0A1D5NS60, Isoform 2 of Zinc finger protein 16-like;Zinc finger protein 16-like	ZN16L_DANRE	-0.0661345	0.0858042	0.956023		-0.229617	-2.35941	-1.53065	NaN	-2.41971	-2.07632	-2.92457	-2.90195	NaN	-2.30489	NaN	-2.51438	-1.03495	-2.24075	-1.56047	-2.82604	-1.69379	-2.44081	-1.47679	-2.63354	-3.44103	-1.29794	NaN	NaN	-2.50609	-1.07489	-2.96463	-2.23998	NaN	0.00605496	36.3386	sp	7955
A0A1D5NS90;A0A8M2BDW6;A0A8M3B4B4;A0A8M9P9R5;A0A8M9PKZ3;A0A8M9PZ99;A0A8M9Q2L9;F1QAC0	rbm33a	Isoform of A0A8M9PZ99, RNA-binding motif protein 33a;Isoform of A0A8M9PZ99, RNA-binding protein 33 isoform X2;Isoform of A0A8M9PZ99, RNA-binding protein 33 isoform X3;Isoform of A0A8M9PZ99, RNA-binding protein 33 isoform X4;RNA-binding protein 33 isoform X1	A0A1D5NS90_DANRE;A0A8M2BDW6_DANRE;A0A8M3B4B4_DANRE;A0A8M9P9R5_DANRE;A0A8M9PKZ3_DANRE;A0A8M9PZ99_DANRE;A0A8M9Q2L9_DANRE;F1QAC0_DANRE	0.0076188	0.0161088	0.990982		0.0460939	-2.39312	-1.97861	-1.83992	-2.10252	-1.36404	-1.45655	-2.31703	-1.48972	-1.10052	-1.32035	-1.53631	-1.92696	-0.81601	-1.77026	-1.53741	-1.41949	-1.19376	-1.35375	-1.99228	-1.70355	-1.60185	-1.20072	-1.81309	-2.5924	-1.74547	-2.37718	-1.4344	-1.33991	0.00784753	35.0031	tr	7955
A0A1D5NSC5	nfx1	Si:dkey-10f23.2	A0A1D5NSC5_DANRE	0.259334	0.696769	0.603503		1.31191	-1.32889	-1.0513	-1.82221	-1.6415	-1.03954	-1.06876	-1.63757	-1.17393	-0.965229	-1.34471	-1.45027	-2.28577	-1.71033	-2.5837	-1.42792	-0.977417	-1.03623	-1.06563	-2.39592	-1.25511	-1.54564	-0.480444	-0.928304	-0.185983	-1.06864	-1.59095	-1.69337	-1.82146	0.000646935	47.5832	tr	7955
A0A1D5NSC9	bbox1	gamma-butyrobetaine dioxygenase	A0A1D5NSC9_DANRE	-0.219551	0.374543	0.783853		-0.816686	-1.75566	-1.5995	-1.438	-1.09894	-1.05386	-1.41147	-1.55473	NaN	-1.9368	NaN	-1.29748	-0.608692	-0.582062	-1.32643	-1.00117	-1.25266	-3.25288	-1.23261	-2.13206	-1.81841	-1.3795	-2.09872	-2.48831	0.435537	-1.39434	-1.17938	-1.44629	-1.10714	0.00131822	40.5736	tr	7955
A0A1D5NSE1;A0A8M2BGB6;A0A8M2BGE2;A0A8M3B4A5;A0A8M9Q2N7	dgkza	Diacylglycerol kinase;Isoform of A0A8M9Q2N7, Diacylglycerol kinase	A0A1D5NSE1_DANRE;A0A8M2BGB6_DANRE;A0A8M2BGE2_DANRE;A0A8M3B4A5_DANRE;A0A8M9Q2N7_DANRE	-0.0238063	0.0583906	0.971213		-0.159898	-0.32449	-0.455769	-0.889609	-0.834925	-0.598157	-0.27985	-0.539876	-0.450366	-0.66858	-1.58574	-0.20054	-0.362014	-0.80167	-0.545209	-0.249521	-0.61837	-0.7388	-1.10335	0.269831	-0.669714	-1.38746	-0.044363	-0.395138	-0.818242	-1.02823	-0.556461	-0.898152	-0.63211	0.000646935	45.3179	tr	7955
A0A1D5NSE4;F1QI36	sall1a	Isoform of F1QI36, Sal-like protein 1 isoform X1;Sal-like protein 1	A0A1D5NSE4_DANRE;F1QI36_DANRE	-0.403319	1.13568	0.395589		-1.87049	-2.08909	-1.86806	-2.05663	-2.49734	-2.46382	-2.25964	-2.57454	-3.01096	-2.92564	-2.03735	-2.12936	-2.31207	-1.55471	-2.24475	-1.84237	-3.2163	-2.70722	-1.74169	-2.92171	-3.35243	-2.22993	NaN	-3.11947	-3.45833	-1.89156	-2.02143	-2.61014	-3.86709	0.000998146	41.8088	tr	7955
A0A1D5NSL5	tifa	TRAF-interacting protein with FHA domain-containing protein A	A0A1D5NSL5_DANRE	0.0153702	0.0368994	0.981664		0.103265	-0.649415	-1.58725	-1.04636	-0.672106	-0.637073	-1.33256	-1.60365	-1.45427	-1.0526	-1.4233	-1.62502	-1.17215	-0.616783	-1.4305	-1.37055	-0.783695	-1.27267	-1.78228	-1.71801	-0.969965	-0.659081	-0.925422	-1.89153	-1.16981	-0.83235	-0.832857	-0.969716	-0.909914	0.000998146	41.9039	tr	7955
A0A1D5NSM7	pde3b	Phosphodiesterase	A0A1D5NSM7_DANRE	-0.0939423	0.213638	0.888262		-0.514205	-1.4038	-2.42324	-0.825498	-0.939853	-2.13101	-1.86468	-2.39045	-2.35774	-2.41522	-1.68804	-2.21378	-1.68768	-2.42541	-0.980398	-1.89048	-2.25336	-1.69262	-2.31644	-2.2665	-1.32565	-2.49045	-2.10102	-1.87409	-1.67226	-1.44134	-1.91532	-1.85169	-1.97078	0.00943902	33.3624	tr	7955
A0A1D5NSR4;A0A8M1QR39;A0A8M2BGA5;A0A8M2BGA6;A0A8M2BGY8;A0A8M9Q2M9;A0A8M9QHX4;A0A8M9QHX9	chd9	DNA helicase;Isoform of A0A8M2BGA5, DNA helicase	A0A1D5NSR4_DANRE;A0A8M1QR39_DANRE;A0A8M2BGA5_DANRE;A0A8M2BGA6_DANRE;A0A8M2BGY8_DANRE;A0A8M9Q2M9_DANRE;A0A8M9QHX4_DANRE;A0A8M9QHX9_DANRE	-0.0554659	0.221251	0.882389		-0.529681	1.04201	0.826311	0.957274	1.18134	1.0585	1.05665	1.22191	0.232088	0.570212	0.39815	0.989389	1.06381	1.29928	0.978479	1.01002	0.54611	0.59509	0.7394	1.07469	0.867287	1.23069	0.351604	0.831996	1.01304	1.05092	1.00169	0.926387	0.859969	0.000646935	53.4433	tr	7955
A0A1D5NSW6	eml3	EMAP-like 3	A0A1D5NSW6_DANRE	0.118173	0.948613	0.475882		1.64234	2.22109	2.27563	2.32501	1.98554	2.13926	2.03289	2.03137	1.95744	2.06958	1.46234	2.2112	1.93561	1.81903	2.27529	2.08968	2.4594	2.24873	2.22826	2.01785	2.04806	2.28146	2.22805	2.19802	2.1118	2.20788	2.28064	2.1491	1.84677	0.000646935	57.9168	tr	7955
A0A1D5NSZ9;A0A8M6YZD9	si:dkey-6n21.12	Isoform of A0A8M6YZD9, Schwannomin-interacting protein 1-like isoform X2;Schwannomin-interacting protein 1-like isoform X1	A0A1D5NSZ9_DANRE;A0A8M6YZD9_DANRE	0.26044	0.610258	0.648989		1.18864	-1.2582	-1.66852	-2.25219	-1.76871	-2.61556	-1.50039	-0.825087	-1.64899	-1.93691	-0.400502	-1.4916	-2.01462	-0.961286	-1.57594	-0.749424	-2.91346	-1.65353	-1.89467	-1.02258	-1.15116	-1.05042	-1.08834	-1.55754	-1.17276	-1.51108	-0.71032	-0.930262	-0.866808	0.000998146	43.404	tr	7955
A0A1L1QZ88;A0A8M3AUI5;A0A8M3AUJ8;A0A8M3BB95	nhsl2	Isoform of A0A8M3AUJ8, NHS-like 2;Isoform of A0A8M3AUJ8, NHS-like protein 2 isoform X2;Isoform of A0A8M3AUJ8, NHS-like protein 2 isoform X4;NHS-like protein 2 isoform X1	A0A1L1QZ88_DANRE;A0A8M3AUI5_DANRE;A0A8M3AUJ8_DANRE;A0A8M3BB95_DANRE	-0.424745	0.41873	0.758784		-0.894288	NaN	-3.84839	-3.8914	NaN	-3.17487	-3.82927	-3.81091	-2.84094	NaN	-2.36639	-2.41725	-2.59673	-2.89104	-1.85002	-3.58242	-4.40968	-2.83851	-2.86909	NaN	-5.18514	-2.11602	-2.88796	-1.70131	NaN	-6.7882	-2.48444	-3.68981	-3.10858	0.0089856	33.6713	tr	7955
A0A1L1QZC1;A0A1L1QZL8;A0A1L1QZN8;A0A8M2BDY8;F1RCH6	znf280d	Isoform of A0A8M2BDY8, Zinc finger protein 280C isoform X2;Isoform of A0A8M2BDY8, Zinc finger protein 280C isoform X3;Isoform of A0A8M2BDY8, Zinc finger protein 280C isoform X4;Isoform of A0A8M2BDY8, Zinc finger protein 280C isoform X5;Zinc finger protein 280C isoform X1	A0A1L1QZC1_DANRE;A0A1L1QZL8_DANRE;A0A1L1QZN8_DANRE;A0A8M2BDY8_DANRE;F1RCH6_DANRE	0.147236	0.375447	0.782793		0.817159	-0.832069	-1.25833	-0.734134	0.326677	-1.09991	-0.565608	-1.51618	-1.60085	-0.823447	-1.30429	-1.05417	-0.703018	-0.828669	-0.405974	-0.662736	-0.944992	-1.5266	-0.48333	-0.0981836	-0.694515	-0.277764	-0.411938	-0.655148	-0.0371366	-1.24523	-0.815102	-1.30005	-1.18595	0.000998146	42.2104	tr	7955
A0A1L1QZC7;A0A8M3BBL9	tasor2	Isoform of A0A1L1QZC7, Protein FAM208B isoform X2;Protein FAM208B isoform X1	A0A1L1QZC7_DANRE;A0A8M3BBL9_DANRE	0.173746	0.73831	0.582466		1.3691	-0.000724792	0.193424	-0.878346	-0.265182	-0.572979	0.107365	-0.350647	-0.688551	-0.377164	-1.23598	-0.15626	-0.13889	-0.242949	-0.173806	-0.30551	-0.0136218	-0.136206	-0.213694	-0.247818	-0.65252	-0.173462	0.0866337	0.149251	0.388131	-0.467102	-0.327604	-0.0398054	-0.394923	0.000646935	49.5834	tr	7955
A0A1L1QZE3	or60a1	Olfactory receptor	A0A1L1QZE3_DANRE	-0.770702	0.632783	0.634725		-1.25627	0.653689	NaN	NaN	NaN	0.594735	0.566633	NaN	0.0227904	NaN	NaN	0.445265	NaN	NaN	NaN	-0.553889	0.0896792	0.315882	0.511623	-0.427057	-3.71618	NaN	NaN	0.111151	NaN	NaN	0.185748	NaN	0.656328	0.00624052	30.6742	tr	7955
A0A1L6UW65	tpm4b	Tropomyosin 4-2alpha	A0A1L6UW65_DANRE	-0.568871	1.85412	0.178714		-2.63502	0.556387	1.07664	-0.657575	0.665335	0.838578	0.143179	0.320972	0.750696	0.87237	-0.286016	-0.268995	-0.369756	0.691669	-0.691606	-0.242252	-0.531376	-0.398573	-0.48914	-0.158954	0.442292	-1.02516	0.950566	-1.04444	-0.421062	-0.512334	-0.583174	0.152899	-0.461612	0.000646935	51.7584	tr	7955
A0A286Y7Z8;A0A8M1RI35;A0A8M3ANE7;E7F3H3	ccny	Cyclin-Y isoform X1;Isoform of A0A8M3ANE7, Cyclin Y;Isoform of A0A8M3ANE7, Cyclin-Y isoform X2	A0A286Y7Z8_DANRE;A0A8M1RI35_DANRE;A0A8M3ANE7_DANRE;E7F3H3_DANRE	-0.349714	1.05935	0.426043		-1.78005	-0.0948429	0.593939	0.244353	-0.82212	-0.588537	0.622341	0.169021	-0.552564	-1.0357	0.783809	0.280964	0.647758	0.512844	NaN	0.469289	-0.393164	-0.135959	-0.134339	-0.631773	0.212457	-0.50533	-0.615248	0.311925	-0.604638	-0.510783	-0.230372	-0.664995	-0.643235	0.00315228	37.6579	tr	7955
A0A286Y884	uacab	Uveal autoantigen with coiled-coil domains and ankyrin repeats b	A0A286Y884_DANRE	-0.0822337	0.32931	0.815322		-0.735734	0.456474	0.229826	0.790684	0.325289	0.449195	0.898083	-0.0496426	0.228961	0.288803	0.579075	0.502384	0.0820227	0.552626	0.606483	0.360472	-0.0518689	0.635926	0.603081	0.0484819	0.736379	0.0435858	0.509875	0.109859	-0.0225625	0.540307	0.840684	0.543634	-0.108862	0.000646935	54.1942	tr	7955
A0A286Y893;A0A8M9PGH1	elp2	Isoform of Q05AM5, Elongator complex protein 2	A0A286Y893_DANRE;A0A8M9PGH1_DANRE	0.256858	1.20828	0.368029		1.95106	-0.0953541	0.251908	-0.235231	-0.527769	-0.219452	0.721819	0.249592	-0.378341	-0.546706	-0.276992	0.299492	-0.314658	-0.201512	-0.0595169	0.357992	0.519387	-0.00887108	0.145578	0.283055	0.222223	-0.324112	-0.313834	-0.262114	0.44634	0.112129	-0.0588818	0.283572	0.860819	0.000646935	44.393	tr	7955
A0A286Y8C1;A0A8M9Q686	ctnnd1	Catenin delta-1 isoform X1;Isoform of A0A8M9Q686, Catenin (cadherin-associated protein), delta 1	A0A286Y8C1_DANRE;A0A8M9Q686_DANRE	0.0724823	0.382972	0.77975		0.830125	3.79701	3.96214	3.95628	3.42359	3.80496	4.06957	3.39305	3.81462	3.32064	3.22991	3.70815	3.59154	3.94885	3.89496	3.8466	3.54318	3.88474	4.07824	3.35528	3.8102	3.65194	3.88298	3.68	3.7282	3.77485	3.98989	3.83184	3.87208	0.000646935	54.595	tr	7955
A0A286Y8C8;A0A8M2BL82	p4ha2	Isoform of A0A8M2BL82, procollagen-proline 4-dioxygenase;procollagen-proline 4-dioxygenase	A0A286Y8C8_DANRE;A0A8M2BL82_DANRE	-0.0317799	0.119678	0.940576		-0.309856	2.51701	2.49697	1.72088	2.62741	2.82504	2.16212	2.54031	2.18829	2.53602	2.20168	2.25019	2.24443	2.50852	2.32951	2.71057	2.1167	2.30488	2.55212	2.31407	2.60226	2.64446	2.43991	1.74637	2.04001	2.30329	2.18722	2.58965	2.15197	0.000646935	55.6249	tr	7955
A0A286Y8E9;Q6P1S3	xpnpep1	Isoform of A0A286Y8E9, X-prolyl aminopeptidase (Aminopeptidase P) 1, Soluble;X-prolyl aminopeptidase (aminopeptidase P) 1, soluble	A0A286Y8E9_DANRE;Q6P1S3_DANRE	0.00962819	0.055514	0.972768		0.152453	2.05403	2.35446	2.30594	2.09112	2.39243	2.40738	2.59568	2.29493	2.04571	2.50234	2.54164	2.36101	2.25126	2.52141	2.43052	2.04028	2.42512	2.42829	2.25101	2.38786	2.12645	2.43088	2.17383	2.27582	2.39799	2.37114	2.6036	2.51134	0.000646935	59.1436	tr	7955
A0A286Y8J5;A0A8M2BEQ8;A0A8M3AVL6;Q499B3	kansl3	Isoform of Q499B3, KAT8 regulatory NSL complex subunit 3;Isoform of Q499B3, KAT8 regulatory NSL complex subunit 3 isoform X1;Isoform of Q499B3, KAT8 regulatory NSL complex subunit 3 isoform X2;KAT8 regulatory NSL complex subunit 3	A0A286Y8J5_DANRE;A0A8M2BEQ8_DANRE;A0A8M3AVL6_DANRE;KANL3_DANRE	-0.337559	1.08755	0.414943		-1.8108	-1.71622	-1.25347	-1.30771	-1.90597	-1.37893	-1.77993	-1.74114	-1.38256	-2.36779	-1.52662	-2.39153	-1.35636	-1.70586	-1.93593	-2.19829	-2.22235	-2.14705	-1.99855	-2.34989	-1.95661	-2.03897	-1.60502	-2.95718	-1.9918	-1.9306	-1.85645	-2.83003	-0.393077	0.00461593	37.1121	sp;tr	7955
A0A286Y8J6;A0A8M2B7A1;A0A8M2B7A3;Q5RIE1	eif2b4	Isoform of A0A8M2B7A1, Translation initiation factor eIF2B subunit delta;Translation initiation factor eIF2B subunit delta	A0A286Y8J6_DANRE;A0A8M2B7A1_DANRE;A0A8M2B7A3_DANRE;Q5RIE1_DANRE	0.0156747	0.0630063	0.967161		0.171761	1.9146	2.28176	1.96438	1.60703	1.90772	2.14236	1.78654	1.70088	2.10859	1.58413	2.11495	2.20501	2.17002	1.81488	2.2941	2.13194	1.76584	2.15613	1.84465	1.98547	2.23345	1.48103	2.0197	1.73541	1.88034	1.7891	1.80604	2.39911	0.000646935	52.7068	tr	7955
A0A286Y8J7;F1Q7X5	cenpf	Centromere protein F;Isoform of F1Q7X5, Centromere protein F	A0A286Y8J7_DANRE;F1Q7X5_DANRE	-0.902315	1.72349	0.207325		-3.03793	NaN	NaN	-2.65427	NaN	-1.93245	NaN	-2.97845	NaN	NaN	NaN	-2.59821	-2.81113	NaN	-2.4714	-3.3396	-4.07332	NaN	-3.01698	NaN	NaN	NaN	NaN	NaN	NaN	NaN	NaN	NaN	NaN	0.00954907	32.8181	tr	7955
A0A286Y8P8;A0A8M9PQW1;P0C218	ddx20	Isoform of A0A286Y8P8, RNA helicase;Probable ATP-dependent RNA helicase DDX20;RNA helicase	A0A286Y8P8_DANRE;A0A8M9PQW1_DANRE;DDX20_DANRE	0.170502	0.377231	0.782283		0.820768	-0.109696	-0.971687	-0.326083	-0.610878	-1.17264	-0.563089	-1.53238	-1.82625	-0.029707	NaN	-0.299144	-0.429564	-0.495477	-1.44672	-0.23909	-0.138038	-0.661941	-0.456334	-0.723968	-1.61859	-0.699957	0.0276117	-0.667434	-1.1589	0.12734	-0.105175	-1.17915	-0.687522	0.00389731	46.3065	sp;tr	7955
A0A286Y8U4;B0S6M2	ipo11	Importin 11;Isoform of A0A286Y8U4, Importin 11	A0A286Y8U4_DANRE;B0S6M2_DANRE	0.0461447	0.166828	0.910845		0.415702	0.680753	0.769506	0.97092	0.972957	1.26482	1.41924	0.986055	1.09862	0.673573	0.655686	0.841515	0.920484	1.0394	1.09694	1.31647	0.841242	1.34521	1.2514	1.18124	1.22333	1.43437	0.72074	0.833335	0.165065	1.13455	1.04384	0.97788	0.567833	0.000646935	52.0043	tr	7955
A0A286Y8V3;E7F7M1	si:dkey-164f24.2	Isoform of A0A286Y8V3, Si:dkey-164f24.2;Si:dkey-164f24.2	A0A286Y8V3_DANRE;E7F7M1_DANRE	0.222547	0.385449	0.778831		0.83551	-1.67372	-0.634008	NaN	-2.49773	-1.31997	-1.80233	-2.22819	-2.81219	-1.6986	NaN	-0.801425	-2.03212	-1.88576	-2.06128	-1.76943	-2.12717	-2.51116	-1.05454	-1.67513	-1.03549	-0.88606	-1.5549	-0.214206	-0.801351	-1.56036	-2.78633	-1.76498	-2.16511	0.00839315	34.4393	tr	7955
A0A286Y8W0;A0A8M2B2G9;A0A8M2B2S0;A0A8M2B362;A0A8M2B369;A0A8M2B3A0;A0A8M2B3A6;A0A8M3AYM5;A0A8M3AYP6;A0A8M3B4V8;A0A8M3B7N8;A0A8M3BEC3;A0A8M3BEC5;A1L2E2	ebf3a	Isoform of A0A0R4IWI1, EBF transcription factor 3a;Isoform of A0A0R4IWI1, Transcription factor COE3 isoform X1;Isoform of A0A0R4IWI1, Transcription factor COE3 isoform X10;Isoform of A0A0R4IWI1, Transcription factor COE3 isoform X11;Isoform of A0A0R4IWI1, Transcription factor COE3 isoform X12;Isoform of A0A0R4IWI1, Transcription factor COE3 isoform X13;Isoform of A0A0R4IWI1, Transcription factor …	A0A286Y8W0_DANRE;A0A8M2B2G9_DANRE;A0A8M2B2S0_DANRE;A0A8M2B362_DANRE;A0A8M2B369_DANRE;A0A8M2B3A0_DANRE;A0A8M2B3A6_DANRE;A0A8M3AYM5_DANRE;A0A8M3AYP6_DANRE;A0A8M3B4V8_DANRE;A0A8M3B7N8_DANRE;A0A8M3BEC3_DANRE;A0A8M3BEC5_DANRE;A1L2E2_DANRE	-0.326465	0.637687	0.632539		-1.23084	-0.69006	-1.39321	-0.377113	-0.496221	-0.356367	-0.983609	-1.82642	-1.28549	-0.353711	NaN	-0.503187	-2.19243	-1.96753	-1.04096	-0.947439	-0.523682	-1.89909	-0.366135	-1.70601	-1.99874	NaN	-0.53023	-2.52092	-1.16436	-1.75231	-1.9815	-1.67254	-0.647413	0.00311826	42.3965	tr	7955
A0A286Y8W8;A0A8M3ALG5;A0A8M3AM66;A0A8M3ATW1;A0A8M3AWV3;A0A8M6YV87;A0A8M9P3P6;A0A8M9PIU4;A0A8M9PPX7;A0A8M9PR05;A0A8M9PUI9	vav2	Guanine nucleotide exchange factor VAV2 isoform X1;Isoform of A0A8M9PUI9, Guanine nucleotide exchange factor VAV2 isoform X10;Isoform of A0A8M9PUI9, Guanine nucleotide exchange factor VAV2 isoform X11;Isoform of A0A8M9PUI9, Guanine nucleotide exchange factor VAV2 isoform X2;Isoform of A0A8M9PUI9, Guanine nucleotide exchange factor VAV2 isoform X3;Isoform of A0A8M9PUI9, Guanine nucleotide exchange…	A0A286Y8W8_DANRE;A0A8M3ALG5_DANRE;A0A8M3AM66_DANRE;A0A8M3ATW1_DANRE;A0A8M3AWV3_DANRE;A0A8M6YV87_DANRE;A0A8M9P3P6_DANRE;A0A8M9PIU4_DANRE;A0A8M9PPX7_DANRE;A0A8M9PR05_DANRE;A0A8M9PUI9_DANRE	-0.0972402	0.393094	0.774346		-0.847431	-0.311241	-1.33956	-0.963554	-0.522358	-1.19157	-0.70155	-0.730453	-1.25832	-1.02449	-0.303739	-0.690549	-0.553456	-0.756506	-0.845522	-0.452687	-0.961346	-1.0749	-1.27635	-0.793796	-1.13435	-0.421627	-1.03397	-0.517292	-1.06257	-0.949632	-0.849457	-1.25684	-0.769426	0.000646935	44.4705	tr	7955
A0A286Y906;E7F7E8	tbc1d9b	Isoform of F1Q7J9, TBC1 domain family member 9B isoform X1;Isoform of F1Q7J9, TBC1 domain family member 9B isoform X2	A0A286Y906_DANRE;E7F7E8_DANRE	-0.0644575	0.257814	0.854708		-0.602113	-0.9909	-1.40379	-0.679324	-0.519875	-1.04574	-1.32749	-1.09611	-1.13356	-0.954422	-0.28502	-0.98123	-0.617033	-1.12358	-1.06836	-0.761812	-1.29148	-1.19581	-0.51361	-1.02523	-0.909334	-1.23408	-1.12978	-0.975182	-1.02475	-0.725706	-0.967739	-0.894007	-1.48031	0.00141388	39.5704	tr	7955
A0A286Y993;A0A8M2BGX5;A0A8M3ASB5;A0A8M9Q0C1	lxn	Isoform of Q5PR40, Latexin;Isoform of Q5PR40, Latexin isoform X2;Isoform of Q5PR40, Latexin isoform X3	A0A286Y993_DANRE;A0A8M2BGX5_DANRE;A0A8M3ASB5_DANRE;A0A8M9Q0C1_DANRE	0.268207	0.772689	0.567058		1.41555	1.34452	0.593082	0.365769	1.06005	0.515524	0.986917	0.461484	0.677922	1.11796	-1.34388	0.612393	0.281797	0.669467	1.44536	0.764688	0.768038	0.761995	0.970911	0.819499	0.788571	0.630374	1.38536	0.755395	0.595648	1.07779	0.897329	1.12774	1.19993	0.000646935	50.9251	tr	7955
A0A286Y994;F1REF3	wu:fc14d01	Isoform of F1REF3, Transmembrane protein 87A isoform X1;Transmembrane protein 87A precursor	A0A286Y994_DANRE;F1REF3_DANRE	0.14091	0.36078	0.791998		0.791642	0.55068	0.723678	0.646225	-0.222442	-0.037921	0.526845	-0.593932	-0.669197	-1.00508	-0.770518	0.0797806	-0.499853	0.341084	-0.189994	0.297547	0.718698	0.00914288	0.382304	-0.351468	-0.186874	0.201365	-0.234397	0.161922	-0.477123	-0.0323133	-0.0312786	-0.104999	0.499576	0.000646935	47.7945	tr	7955
A0A286Y9A7;E7F5A7	mrasa;mrasb	Muscle RAS oncogene homolog;Ras-related protein M-Ras	A0A286Y9A7_DANRE;E7F5A7_DANRE	-0.186263	0.356443	0.793544		-0.785049	1.34143	-0.947133	-0.64162	0.394467	-1.02509	-0.630486	0.0671902	-0.398721	0.0342245	-0.578895	-1.35683	0.364042	0.355307	0.147636	0.303721	-0.944258	-0.0816822	0.186894	0.0239344	-0.869759	-0.703424	NaN	-0.389528	-0.687448	-0.705004	-0.618153	-0.214291	NaN	0.00770624	42.9005	tr	7955
A0A286Y9B1;A0A2R8QNA9;A0A8M2BK81;A0A8M2BKA5;A0A8M2BKR2;A0A8M3AYR4;A0A8M9Q897;E7FC72;Q7ZTX5;U3JAN6;U3JAX5;U3JB38	exoc7	Exocyst complex component 7;Isoform of A0A2R8QNA9, Exocyst complex component 7	A0A286Y9B1_DANRE;A0A2R8QNA9_DANRE;A0A8M2BK81_DANRE;A0A8M2BKA5_DANRE;A0A8M2BKR2_DANRE;A0A8M3AYR4_DANRE;A0A8M9Q897_DANRE;EXOC7_DANRE;Q7ZTX5_DANRE;U3JAN6_DANRE;U3JAX5_DANRE;U3JB38_DANRE	-0.0509816	0.184611	0.904286		-0.45383	-0.0676861	-0.37695	-0.112181	-0.284289	-0.286131	-0.360251	-0.32085	-0.248024	-0.421256	0.0823298	-0.133346	-0.0355673	-0.33976	0.0536852	0.166771	-0.745084	-0.355599	-0.283128	-0.00610447	-0.224995	-0.570184	-0.524509	-1.02539	-0.403346	0.339988	-0.156413	0.2278	-0.00382185	0.000646935	51.2457	sp;tr	7955
A0A286Y9N9;A0A8M3B8R1;A0A8M9PI70;A0A8M9PVI2;A0A8M9Q1F3;A0A8M9Q6P3;A0A8M9QC73	snap91b	Clathrin coat assembly protein AP180 isoform X1;Isoform of A0A8M3B8R1, Clathrin coat assembly protein AP180 isoform X2;Isoform of A0A8M3B8R1, Clathrin coat assembly protein AP180 isoform X3;Isoform of A0A8M3B8R1, Clathrin coat assembly protein AP180 isoform X4;Isoform of A0A8M3B8R1, Clathrin coat assembly protein AP180 isoform X5;Isoform of A0A8M3B8R1, Clathrin coat assembly protein AP180 isoform…	A0A286Y9N9_DANRE;A0A8M3B8R1_DANRE;A0A8M9PI70_DANRE;A0A8M9PVI2_DANRE;A0A8M9Q1F3_DANRE;A0A8M9Q6P3_DANRE;A0A8M9QC73_DANRE	-0.33792	0.3831	0.77975		-0.830343	-0.479277	-0.893738	-1.37891	-1.39642	-0.864778	-1.61458	-0.749762	-1.51433	-2.03989	-2.4123	-1.15131	-0.197021	-0.561188	-1.23293	-1.06613	-2.69384	-1.5439	-2.45995	-0.584973	-0.936396	-1.2009	-0.993627	-5.78381	-1.07058	-0.399804	-0.791948	-0.571737	-1.11974	0.00131822	40.4456	tr	7955
A0A286Y9Q5;A0A8M6YWT6;A0A8M6YYQ0;A0A8M9P767;A0A8M9PHQ1;A0A8M9PVX6;A0A8M9PZF3;A0A8M9PZG8	spag9a	C-Jun-amino-terminal kinase-interacting protein 4;Isoform of A0A286Y9Q5, C-Jun-amino-terminal kinase-interacting protein 4 isoform X1;Isoform of A0A286Y9Q5, C-Jun-amino-terminal kinase-interacting protein 4 isoform X2;Isoform of A0A286Y9Q5, C-Jun-amino-terminal kinase-interacting protein 4 isoform X3;Isoform of A0A286Y9Q5, C-Jun-amino-terminal kinase-interacting protein 4 isoform X4;Isoform of A0…	A0A286Y9Q5_DANRE;A0A8M6YWT6_DANRE;A0A8M6YYQ0_DANRE;A0A8M9P767_DANRE;A0A8M9PHQ1_DANRE;A0A8M9PVX6_DANRE;A0A8M9PZF3_DANRE;A0A8M9PZG8_DANRE	0.270961	1.25719	0.348342		2.00648	0.200824	-0.0742211	-0.0265098	0.0296249	0.660789	-0.362467	-0.0982676	0.0139565	-0.223667	-0.849369	-0.863585	-0.333718	-0.0396361	-0.0603991	0.378471	0.0537791	0.130916	0.127657	-0.292802	0.736841	-0.0409527	-0.122035	-0.196891	0.256168	-0.0318127	0.412473	-0.276894	0.631893	0.000646935	45.3892	tr	7955
A0A286Y9W9;A0A2R8PY61;A0A8M2B7E3;A0A8M9P2G2;A0A8M9PBK9;A0A8M9PH55	exoc1	Exocyst complex component 1 isoform X1;Isoform of A0A8M9P2G2, Exocyst complex component 1;Isoform of A0A8M9P2G2, Exocyst complex component 1 isoform X2;Isoform of A0A8M9P2G2, Exocyst complex component 1 isoform X3;Isoform of A0A8M9P2G2, Exocyst complex component 1 isoform X5	A0A286Y9W9_DANRE;A0A2R8PY61_DANRE;A0A8M2B7E3_DANRE;A0A8M9P2G2_DANRE;A0A8M9PBK9_DANRE;A0A8M9PH55_DANRE	0.097416	1.02957	0.440729		1.7415	2.03448	2.14661	1.95838	1.96415	1.72355	2.03485	2.20232	2.23792	1.90489	1.86728	2.30581	2.12018	1.8199	2.11051	2.17871	2.24733	2.19546	2.36063	2.17881	1.94667	2.21067	2.02786	2.15223	1.96219	1.9619	2.0117	2.18861	2.17189	0.000646935	50.5052	tr	7955
A0A286Y9X1;A0A8M3AYV9;A0A8M3B513;A0A8M3BEH1	gbf1	Golgi brefeldin A-resistant guanine nucleotide exchange factor 1;Isoform of A0A286Y9X1, Golgi-specific brefeldin A-resistance guanine nucleotide exchange factor 1 isoform X2;Isoform of A0A286Y9X1, Golgi-specific brefeldin A-resistance guanine nucleotide exchange factor 1 isoform X3;Isoform of A0A286Y9X1, Golgi-specific brefeldin A-resistance guanine nucleotide exchange factor 1 isoform X4	A0A286Y9X1_DANRE;A0A8M3AYV9_DANRE;A0A8M3B513_DANRE;A0A8M3BEH1_DANRE	0.0409639	0.261366	0.852641		0.60899	-0.179459	-0.260415	-0.380014	-0.335113	-0.223517	-0.191191	-0.250573	-0.453072	-0.85125	-0.758679	-0.322033	-0.492767	-0.463884	-0.11319	-0.302979	-0.207565	-0.298953	-0.354104	-0.420984	-0.0408764	-0.334106	-0.337025	-0.550483	-0.442613	-0.303654	-0.422142	-0.192188	-0.493991	0.000646935	48.3264	tr	7955
A0A286Y9Z9;A0A8M3AU42;A0A8M3AU57;A0A8M3B146;A0A8M3B418;B7ZDD1	si:ch211-200p22.4	Isoform of A0A8M3AU42, Phosphatidylinositol-binding clathrin assembly protein isoform X2;Isoform of A0A8M3AU42, Phosphatidylinositol-binding clathrin assembly protein isoform X3;Isoform of A0A8M3AU42, Phosphatidylinositol-binding clathrin assembly protein isoform X4;Isoform of A0A8M3AU42, Phosphatidylinositol-binding clathrin assembly protein isoform X5;Isoform of A0A8M3AU42, Phosphatidylinositol…	A0A286Y9Z9_DANRE;A0A8M3AU42_DANRE;A0A8M3AU57_DANRE;A0A8M3B146_DANRE;A0A8M3B418_DANRE;B7ZDD1_DANRE	-0.0868067	0.545914	0.681996		-1.0928	0.474338	0.940056	0.609515	0.656878	0.848409	0.399741	1.0371	0.520052	0.615973	0.395864	0.564145	0.824612	0.848342	0.624238	0.664199	0.85054	0.637953	0.480002	0.770571	0.660456	0.395366	0.48805	0.343511	0.0695891	0.698606	0.819544	0.79371	0.471879	0.000646935	50.103	tr	7955
A0A286YA26;Q5CZT1	dpp7	Dipeptidyl peptidase 2 precursor;Isoform of Q5CZT1, Dipeptidyl peptidase 2 isoform X1	A0A286YA26_DANRE;Q5CZT1_DANRE	-0.0288393	0.0321288	0.983652		-0.0903634	0.715384	2.34709	-0.0829034	0.110794	0.216541	0.645595	2.17316	2.33601	0.0870991	1.96109	0.791944	0.448073	0.979926	0.806456	2.33615	0.21442	0.552609	0.364423	2.1643	0.834016	0.683558	0.29245	1.87884	2.09986	0.531934	0.725626	0.575598	-0.121274	0.000646935	52.5828	tr	7955
A0A286YA34;A3KGZ6	ppp3cca	Isoform of A0A286YA34, Serine/threonine-protein phosphatase (Fragment);Serine/threonine-protein phosphatase	A0A286YA34_DANRE;A3KGZ6_DANRE	0.0669693	0.243944	0.862214		0.574994	0.282806	-0.382353	-0.459973	-0.972889	-0.391427	-0.400782	-0.155931	-0.719742	-0.13943	0.195688	-0.000266075	-0.0208263	-0.221674	-0.325405	-0.156929	-0.221824	-0.648774	0.0245342	-0.184954	-0.414539	-0.630982	-0.0214796	0.087657	-0.621582	-0.0213385	0.185853	-0.00767994	-0.142597	0.000646935	54.8678	tr	7955
A0A286YA42;A0A8M2BFT1;A0A8M2BFT2	si:ch73-366l1.5	Isoform of A0A8M2BFT1, Si:ch73-366l1.5;Isoform of A0A8M2BFT1, Uncharacterized protein LOC100003714 isoform X2;Uncharacterized protein LOC100003714 isoform X1	A0A286YA42_DANRE;A0A8M2BFT1_DANRE;A0A8M2BFT2_DANRE	-0.0524965	0.0724909	0.963423		-0.195824	0.521229	0.0133052	-1.15206	-0.243673	0.491509	0.0754232	0.176176	0.13816	-0.202442	-1.1003	-0.0675688	0.315413	0.509467	-1.45625	-0.217582	-0.00901175	1.24588	0.503711	0.445945	-0.182548	-1.34863	-0.154892	-0.11991	-1.31717	-0.722928	-0.358144	-1.17639	0.695101	0.00156012	46.492	tr	7955
A0A286YA94;A4QP61	sp3a	Isoform of A0A286YA94, Sp3 protein;Sp3a transcription factor	A0A286YA94_DANRE;A4QP61_DANRE	-0.287906	0.61186	0.6481		-1.19328	-0.222032	-0.449399	-0.902767	-1.02449	-0.937125	-0.89591	-1.29478	-1.33678	-1.58427	NaN	-0.56525	-1.45644	-0.9091	-0.420366	-0.132161	-0.347879	-1.56747	-0.898213	-1.40242	-1.10734	-2.82874	-2.31332	NaN	-1.29427	-1.03726	-1.443	-1.06116	-0.30825	0.00709463	35.7698	tr	7955
A0A286YAE5	cnot4a	CCR4-NOT transcription complex subunit 4	A0A286YAE5_DANRE	-0.196333	0.382144	0.77975		-0.82924	-1.49688	-1.96374	-0.858178	-2.90385	-2.1167	-1.11702	-2.6281	-0.62278	-1.60291	NaN	-1.82832	-1.50077	-1.80317	-2.89753	-1.86724	-1.90159	-2.02365	-1.21612	-1.87227	-2.48364	-2.52975	-2.95439	-1.65857	-2.39803	-1.71932	-2.3431	-1.69127	-1.22501	0.00794183	34.904	tr	7955
A0A286YAF2;E7FCE3	grhl1	Grainyhead-like protein 1 homolog isoform X1;Isoform of E7FCE3, Grainyhead-like protein 1 homolog	A0A286YAF2_DANRE;E7FCE3_DANRE	0.233162	1.71774	0.208729		2.49777	1.06057	1.03276	1.25911	0.634141	1.13193	1.13132	0.948222	0.368796	0.474021	0.978161	1.09756	0.907549	1.34836	0.825149	1.28395	0.99237	1.01854	1.09793	1.42118	1.24793	1.04644	0.990922	0.927655	1.3161	1.49473	1.30957	1.4305	0.884094	0.000646935	50.6615	tr	7955
A0A286YAG4	dync1i2a	Isoform of A0A8M6Z827, Cytoplasmic dynein 1 intermediate chain 2 isoform X2	A0A286YAG4_DANRE	0.180616	0.320699	0.821474		0.720145	2.69157	2.24591	2.62116	2.43662	2.59161	2.41245	2.23155	2.72924	2.79714	-0.817029	2.51292	2.46342	1.91677	2.07477	1.98238	2.43998	2.45104	2.70779	2.16705	2.18697	2.40501	2.99795	2.33266	2.36185	2.36243	2.44454	2.22249	2.37458	0.000646935	55.5652	tr	7955
A0A286YAK8;F1R7M1	arhgap17a	Isoform of F1R7M1, Rho GTPase-activating protein 17 isoform X2;Rho GTPase-activating protein 17 isoform X1	A0A286YAK8_DANRE;F1R7M1_DANRE	0.0917784	0.215137	0.887345		0.517264	0.886728	0.585921	0.85814	0.613242	1.16244	0.529233	0.613583	0.178752	0.359111	-1.16054	0.425061	0.724431	1.02269	0.929379	1.12612	0.219192	0.551794	0.317214	0.543584	1.00759	0.50525	-0.147143	0.594638	0.844916	0.911647	0.675824	1.0471	0.815345	0.000646935	51.664	tr	7955
A0A286YAT8	si:ch211-147g22.5	Aminopeptidase	A0A286YAT8_DANRE	-0.570644	0.798514	0.55241		-1.45352	-4.41294	-2.46121	-2.36689	-3.74649	-2.25667	-2.77399	-2.71875	-1.89625	-2.57218	NaN	-3.59803	-3.04038	-2.92811	-2.61764	-5.1058	-4.37715	-2.25173	-2.56185	-2.68027	-3.43437	-2.8572	-5.43968	-5.61393	-2.8268	-2.62443	-2.82019	-2.21447	NaN	0.000646935	46.1028	tr	7955
A0A286YAV6;A0A8M3BC87;E7F571	ppp1r9ala	Isoform of E7F571, Neurabin-1 isoform X2;Isoform of E7F571, Neurabin-1 isoform X3;Neurabin-1 isoform X1	A0A286YAV6_DANRE;A0A8M3BC87_DANRE;E7F571_DANRE	0.129937	0.288755	0.837983		0.661148	1.13555	1.98845	1.18975	1.89371	2.14485	2.06573	1.73121	0.894288	0.639869	0.962805	1.7349	0.936382	1.08929	1.84777	2.05262	1.8322	0.561167	0.893434	1.7242	1.88797	1.70003	1.93167	1.83951	2.01373	2.13573	1.1195	0.705862	1.67607	0.000646935	55.6665	tr	7955
A0A286YAW0;A0A8M3ARN1;A0A8M3B1R1;A0A8M3B8Z1;Q5RGW0	bltp3b	Isoform of A0A8M3B8Z1, UHRF1-binding protein 1-like;Isoform of A0A8M3B8Z1, UHRF1-binding protein 1-like isoform X2;Isoform of A0A8M3B8Z1, UHRF1-binding protein 1-like isoform X3;UHRF1-binding protein 1-like isoform X1	A0A286YAW0_DANRE;A0A8M3ARN1_DANRE;A0A8M3B1R1_DANRE;A0A8M3B8Z1_DANRE;Q5RGW0_DANRE	0.132089	0.306936	0.830749		0.694958	-0.646093	-0.955277	-0.293198	-1.03137	-0.273382	-0.389585	-1.08148	-1.67481	-0.622186	-0.758042	-1.5756	-0.58568	-1.32892	-0.115298	-0.581692	-0.343182	-0.526075	0.155994	-0.547359	-1.43721	-0.839869	-0.787214	-1.59633	-0.284772	-0.532181	-0.433869	-0.201178	-1.52675	0.000998146	42.5853	tr	7955
A0A286YAZ4;A0A8M2BJY0;A0A8M3AWS2;F1R966	cltca	Clathrin heavy chain;Isoform of A0A8M3AWS2, Clathrin heavy chain	A0A286YAZ4_DANRE;A0A8M2BJY0_DANRE;A0A8M3AWS2_DANRE;F1R966_DANRE	0.0405483	0.395668	0.77341		0.851809	4.90306	4.96892	4.84276	4.63816	5.02743	5.00127	4.85069	4.70596	4.66802	4.90463	4.92977	4.76374	5.14593	4.88507	4.92602	4.73296	4.86196	5.09886	4.75807	5.02161	4.8794	4.99832	4.88063	4.81674	4.86526	5.01908	4.97394	4.97022	0.000646935	54.8854	tr	7955
A0A286YAZ5;A0A8M6Z7W8;E7F4R5	phka1a	Isoform of Q7SXM0, Phosphorylase b kinase regulatory subunit	A0A286YAZ5_DANRE;A0A8M6Z7W8_DANRE;E7F4R5_DANRE	0.21037	0.615598	0.645734		1.19643	-1.47873	-2.70279	-1.68411	-1.67226	-2.41555	-2.16529	-2.31519	-1.75749	-1.80078	-1.81985	-3.07039	-1.8248	-2.8041	-2.36669	-2.15344	-1.10465	-2.17498	-1.81894	-2.09193	-2.60954	-1.74943	-1.65617	-1.3822	-2.18343	-2.26651	-1.53411	-2.56475	-1.64275	0.00453244	37.1437	tr	7955
A0A286YB35;E7FE58	wdr59	Isoform of A0A286YB35, WD repeat domain 59;WD repeat domain 59	A0A286YB35_DANRE;E7FE58_DANRE	-0.154235	0.335271	0.809945		-0.747912	-2.55572	-1.81365	-2.47723	-2.43496	NaN	-2.38129	-1.75837	-1.80716	-3.11537	NaN	-1.69407	-2.21201	-2.20106	-2.20697	-1.51221	-2.01279	-2.55643	-1.85106	-1.96822	-2.64123	NaN	-2.06953	-2.06976	-1.99408	-2.73438	-3.65482	-2.65065	-3.16925	0.0009375	43.4911	tr	7955
A0A286YB73;A0A8M3ANY4;A0A8M3APJ9;A0A8M3AWD6;A0A8M3B701;X1WG48	ppp6r3	Isoform of A0A8M3AWD3, Protein phosphatase 6, regulatory subunit 3;Isoform of A0A8M3AWD3, Serine/threonine-protein phosphatase 6 regulatory subunit 3 isoform X4;Isoform of A0A8M3AWD3, Serine/threonine-protein phosphatase 6 regulatory subunit 3 isoform X6;Isoform of A0A8M3AWD3, Serine/threonine-protein phosphatase 6 regulatory subunit 3 isoform X7;Isoform of A0A8M3AWD3, Serine/threonine-protein ph…	A0A286YB73_DANRE;A0A8M3ANY4_DANRE;A0A8M3APJ9_DANRE;A0A8M3AWD6_DANRE;A0A8M3B701_DANRE;X1WG48_DANRE	0.105282	0.478712	0.723318		0.988299	2.62895	2.00529	2.6305	2.41042	2.71524	2.60563	1.65483	1.86424	2.04846	2.0483	2.2009	2.3968	2.34895	2.59632	2.33113	1.96977	2.42248	2.73503	2.13231	2.53131	2.44502	2.70863	2.41336	2.25578	2.49916	2.66081	2.17419	2.34981	0.000646935	52.7375	tr	7955
A0A286YB96;A0A8M9QAP9;E7F923	tnrc6bb.1	Isoform of A0A286YB96, Si:dkey-46g23.1;Isoform of A0A286YB96, Trinucleotide repeat-containing gene 6B protein-like isoform X3;Si:dkey-46g23.1	A0A286YB96_DANRE;A0A8M9QAP9_DANRE;E7F923_DANRE	0.334071	0.929886	0.481687		1.61898	-1.10527	-1.73211	-0.643578	-0.788327	-1.6725	-0.827853	-0.969557	-1.49753	-1.78689	-2.63046	-1.52903	-0.631488	-1.10745	-0.74054	-1.43449	-0.350166	-0.00625801	-0.403872	-0.820684	-0.899242	-1.59961	-0.543139	-1.14364	-1.54347	-0.997801	-0.595962	-0.93217	-1.71508	0.000646935	48.0946	tr	7955
A0A286YBG9;A0JML7	adpgk	ADP-dependent glucokinase;Isoform of A0JML7, ADP-dependent glucokinase	A0A286YBG9_DANRE;A0JML7_DANRE	0.0383099	0.133968	0.932811		0.342715	2.06863	1.83127	2.07155	1.91969	1.79852	1.7805	1.81502	1.37135	1.83042	1.6508	1.45268	1.70108	1.98263	2.11152	2.01305	1.61033	2.00736	1.95597	2.14226	2.34983	1.31091	1.82092	1.11406	1.50663	1.7605	2.15612	2.20279	1.97129	0.000646935	54.1938	tr	7955
A0A286YBI9	mrc2	C-type mannose receptor 2	A0A286YBI9_DANRE	-0.0135391	0.0426996	0.978469		-0.118784	2.18011	2.10852	1.58254	2.44555	2.42527	2.26488	2.96001	2.24057	2.46392	1.97388	1.88689	1.98124	2.58473	2.40539	2.44696	2.11383	2.24713	2.21939	2.44896	2.39539	2.44186	2.27679	1.58083	2.17569	2.2797	1.96689	2.63017	2.09037	0.000646935	52.9798	tr	7955
A0A286YBK3	galnt7	Polypeptide N-acetylgalactosaminyltransferase	A0A286YBK3_DANRE	0.0833126	0.525324	0.694982		1.06129	1.06181	1.61909	1.46251	0.864444	1.3092	1.33905	1.21877	0.713338	1.12861	1.42051	1.31552	1.18612	1.27173	1.28525	1.29163	1.04416	1.40169	1.2924	1.35246	1.34066	1.40514	1.00548	1.04844	1.5633	1.52148	1.46589	1.42095	1.20866	0.000646935	54.1655	tr	7955
A0A286YBK5;A0A8M2BGZ4;A0A8M2BH37;F6NPK9	wdr62	Isoform of A0A286YBK5, WD repeat domain 62;Isoform of A0A286YBK5, WD repeat-containing protein 62 isoform X2;Isoform of A0A286YBK5, WD repeat-containing protein 62 isoform X3;WD repeat domain 62	A0A286YBK5_DANRE;A0A8M2BGZ4_DANRE;A0A8M2BH37_DANRE;F6NPK9_DANRE	0.147846	0.604196	0.652426		1.17977	-0.0513191	-0.71148	-0.70262	-0.667073	-0.474155	-0.352257	-0.309377	-0.889317	-0.356145	-0.415632	-0.39034	-0.835527	-0.0308509	-1.19991	-0.0285778	-0.882314	-0.516161	0.0186052	-0.275836	-0.437461	-0.0575418	-0.0744238	-0.592883	-0.50038	-0.119151	-0.549882	-0.195261	-1.10489	0.000646935	51.0714	tr	7955
A0A286YBL8;F1Q6T9	ptpn21	Isoform of A0A286YBL8, Tyrosine-protein phosphatase non-receptor type;protein-tyrosine-phosphatase	A0A286YBL8_DANRE;F1Q6T9_DANRE	-0.198419	0.817341	0.542537		-1.47475	-0.679139	-0.655463	0.0071702	-0.936181	-0.233982	-0.241113	-0.0849504	-1.22107	-0.501625	-1.05806	0.0888948	-0.598286	-0.445577	-0.288493	-0.820614	-0.572713	-0.514792	-0.402963	-0.443296	-0.794821	-1.30531	-1.01292	-0.158747	-0.429613	-0.777853	-0.559373	-0.727872	-1.10486	0.000646935	45.9704	tr	7955
A0A286YBN1	prrc2c	Proline-rich coiled-coil 2C	A0A286YBN1_DANRE	0.126434	0.635923	0.63359		1.22584	2.08831	1.4922	1.90851	1.88475	1.96601	1.93374	1.40959	1.22265	1.33977	1.18468	1.11947	1.42003	1.76912	1.9923	1.74971	1.83253	1.94814	2.07724	1.35931	1.7987	1.55647	1.67301	1.58264	1.73786	1.8457	1.8802	1.75218	1.70751	0.000646935	54.9871	tr	7955
A0A286YBP3	myo1g	Myosin IG	A0A286YBP3_DANRE	0.245539	0.590855	0.659163		1.16014	-1.15255	-1.61361	-3.00949	-0.995077	-1.68378	-1.1269	-1.78041	-2.00711	-1.40632	-2.60042	-1.27811	-1.53783	-2.08212	-1.35519	-1.51542	-2.50101	-1.59591	-0.472985	-1.81595	-1.10181	-1.15731	-1.21727	-1.21711	-0.933479	-1.1374	-2.37565	-1.7398	-1.41025	0.00131822	40.3639	tr	7955
A0A286YBW2;A0A8M1RFJ0;A0A8M2BKV2;A0A8M2BL84;A0A8M3ARR7;A0A8M6YTK7	lrch3	Isoform of A0A8M2BKV2, Leucine-rich repeat and calponin homology domain-containing protein 3 isoform X2;Isoform of A0A8M2BKV2, Leucine-rich repeat and calponin homology domain-containing protein 3 isoform X3;Isoform of A0A8M2BKV2, Leucine-rich repeat and calponin homology domain-containing protein 3 isoform X4;Isoform of A0A8M2BKV2, Leucine-rich repeat and calponin homology domain-containing prot…	A0A286YBW2_DANRE;A0A8M1RFJ0_DANRE;A0A8M2BKV2_DANRE;A0A8M2BL84_DANRE;A0A8M3ARR7_DANRE;A0A8M6YTK7_DANRE	-0.184067	0.644721	0.628354		-1.23846	-1.48733	-2.01089	-1.73974	-1.78173	-1.95228	-1.36306	-1.76947	-1.40036	-2.1395	-1.82417	-2.74944	-1.6812	-1.709	-2.38839	-2.30797	-2.63657	-1.58987	-2.19452	-1.9628	-1.30712	-2.01172	-2.04592	-2.30162	-2.37404	-1.81096	-2.52496	-2.15764	-1.34779	0.000646935	47.9523	tr	7955
A0A288CG41;A0A8M9P7T2;Q0PKX3	casp2	Caspase 2;Isoform of A0A288CG41, Caspase 2, apoptosis-related cysteine peptidase;Isoform of A0A288CG41, Caspase-2 isoform X3	A0A288CG41_DANRE;A0A8M9P7T2_DANRE;Q0PKX3_DANRE	0.198296	0.28533	0.838901		0.656859	-2.15572	NaN	-3.87505	-2.79391	-2.2041	-3.06399	-2.155	NaN	-3.67532	NaN	-2.98286	-3.64618	-1.37099	-1.50046	-3.21599	NaN	-3.01114	-2.21591	-3.48422	-1.94787	-2.44813	NaN	-2.22266	-2.14154	-2.46893	-2.25061	-2.81482	-1.49707	0.00916739	33.4151	tr	7955
A0A2C9F1K3	scn4ab	Isoform of Q20JQ7, Sodium channel protein	A0A2C9F1K3_DANRE	-0.0648554	0.132731	0.932824		-0.3399	0.0916681	-0.589756	-0.818153	0.0427494	0.164438	-0.701369	-0.143109	-0.890163	-0.856301	-1.68899	-0.842906	-0.0331211	0.217655	-0.601353	0.0903807	-1.10071	-0.84024	-1.13554	-0.205441	-0.256589	-0.0760574	-0.400566	-1.10691	-0.428903	-0.31595	-0.0949488	-1.27229	-0.412927	0.000646935	53.2392	tr	7955
A0A2I4KBP1	gan	Gigaxonin	A0A2I4KBP1_DANRE	0.0148737	0.0585908	0.971213		0.160415	1.05967	1.59257	1.74362	1.55604	1.61898	1.72519	1.21381	1.56217	1.75603	1.55253	2.14678	1.84634	1.82789	1.10054	1.3815	1.58885	1.57764	1.41345	1.52305	1.75821	1.85739	1.6858	1.86293	1.59878	1.25655	1.60584	1.7352	1.6652	0.000646935	51.7504	tr	7955
A0A2R8PVB4;A0A8M9PG15;A0A8M9PXI9;Q08CT0	zmynd11	Isoform of Q08CT0, Zinc finger MYND domain-containing protein 11 isoform X1;Isoform of Q08CT0, Zinc finger MYND domain-containing protein 11 isoform X2;Isoform of Q08CT0, Zinc finger MYND domain-containing protein 11 isoform X3;Zinc finger MYND domain-containing protein 11 isoform 2	A0A2R8PVB4_DANRE;A0A8M9PG15_DANRE;A0A8M9PXI9_DANRE;Q08CT0_DANRE	-0.0402996	0.0914538	0.9531		-0.242737	-1.62697	-0.534088	-1.17168	-0.766534	-0.982504	-1.20698	-1.43651	-1.82302	-1.9462	-1.46785	-0.961519	-2.02267	-1.5727	-0.484871	-2.35629	-1.23653	-1.18613	-1.63433	-1.17509	-1.28026	-0.992075	-1.22115	-1.17384	-0.928	-1.17108	-1.1149	-1.30405	-1.79457	0.000646935	51.2238	tr	7955
A0A2R8PVI8;A0A8M2B9F9;A0A8M2B9I0;A0A8M3ANG5;A0A8M3AVY1;A0A8M3AZ08;A0A8M9PM69	asap1b	Arf-GAP with SH3 domain, ANK repeat and PH domain-containing protein 1 isoform X1;Isoform of A0A8M3AZ08, Arf-GAP with SH3 domain, ANK repeat and PH domain-containing protein 1 isoform X2;Isoform of A0A8M3AZ08, Arf-GAP with SH3 domain, ANK repeat and PH domain-containing protein 1 isoform X3;Isoform of A0A8M3AZ08, Arf-GAP with SH3 domain, ANK repeat and PH domain-containing protein 1 isoform X4;Is…	A0A2R8PVI8_DANRE;A0A8M2B9F9_DANRE;A0A8M2B9I0_DANRE;A0A8M3ANG5_DANRE;A0A8M3AVY1_DANRE;A0A8M3AZ08_DANRE;A0A8M9PM69_DANRE	-0.48814	0.899736	0.496675		-1.58538	-1.63002	-1.39203	-2.33289	-3.22603	-1.08616	-1.98886	-2.74237	-1.71207	-2.41781	-1.567	-3.02385	-3.87011	-2.22714	-0.322362	-2.16548	-2.94561	-2.66997	-2.03814	-1.89875	-2.67856	-2.25159	-3.86818	NaN	-3.02736	-2.4428	-2.12407	-3.06605	NaN	0.0075527	35.2647	tr	7955
A0A2R8PW61	wu:fc31d10	Isoform of A0A8M9P8J5, Oocyte zinc finger protein XlCOF15 isoform X1	A0A2R8PW61_DANRE	-0.171544	0.202275	0.893541		-0.491323	-1.05985	-1.59277	-1.30409	NaN	-2.31691	-0.180723	-1.09968	-1.8981	0.481581	-1.24682	-0.948525	-0.211012	-2.59194	-2.00095	-0.682461	-0.620374	-2.14186	-1.55447	-1.20249	-2.83541	-1.45781	-1.30386	0.48042	NaN	-2.6022	-1.62408	-0.712058	-1.94321	5.24109e-05	45.9042	tr	7955
A0A2R8PW65;Q6P0H2	nqo1	Isoform of A0A2R8PW65, NAD(P)H dehydrogenase [quinone] 1 isoform 2;NAD(P)H dehydrogenase [quinone] 1 isoform 1	A0A2R8PW65_DANRE;Q6P0H2_DANRE	-0.0668866	0.207975	0.890948		-0.502599	3.34896	3.78969	3.6433	3.03337	3.53552	3.68577	3.69891	3.22892	3.26119	3.7354	3.77349	3.56316	3.70098	3.58548	3.45951	3.39651	3.23111	3.50942	3.84591	3.4507	2.37581	3.53039	2.80791	3.77895	3.81074	3.8743	4.00347	3.57303	0.000646935	54.4416	tr	7955
A0A2R8PWA9;A0A8M2BBQ3;A0A8M2BBZ8;A0A8M3ARB7;A0A8M3B8V9;F1QFF3	sbf1	Isoform of A0A2R8PWA9, Myotubularin-related protein 5 isoform X2;Isoform of A0A2R8PWA9, Myotubularin-related protein 5 isoform X3;Isoform of A0A2R8PWA9, Myotubularin-related protein 5 isoform X4;Isoform of A0A2R8PWA9, Myotubularin-related protein 5 isoform X5;Isoform of A0A2R8PWA9, Myotubularin-related protein 5 isoform X6;Myotubularin-related protein 5 isoform X1	A0A2R8PWA9_DANRE;A0A8M2BBQ3_DANRE;A0A8M2BBZ8_DANRE;A0A8M3ARB7_DANRE;A0A8M3B8V9_DANRE;F1QFF3_DANRE	-0.0124252	0.0317134	0.983652		-0.0892342	-0.932057	-0.512653	-0.701229	-0.842513	-0.440067	-1.20182	-0.739301	-0.620342	-1.30718	-1.32846	-0.845605	-0.486826	-0.148237	-0.57589	-1.13736	-1.40692	-0.874835	-0.464793	-0.57877	-0.245575	-0.861637	-1.5691	-0.813516	-0.840836	-0.504122	-0.738977	-0.241376	-0.578305	0.000646935	46.0493	tr	7955
A0A2R8PWG5	prpf6	Pre-mRNA-processing factor 6	A0A2R8PWG5_DANRE	0.0120379	0.0888	0.954882		0.236264	1.65399	1.69763	1.50094	1.94615	1.62388	1.69748	1.69555	1.62076	1.67943	1.34773	1.94447	1.78709	1.67344	1.63593	1.78948	1.78413	1.76239	1.79315	1.59083	1.68349	1.5354	1.843	1.63588	1.68381	1.7167	1.45407	1.61028	1.7904	0.000646935	51.8743	tr	7955
A0A2R8PWM5;A0A8M2B4U0;A0A8M9PM76;Q6P132;Q6P132-2	tax1bp1b	Isoform of Q6P132, Isoform 2 of Tax1-binding protein 1 homolog B;Isoform of Q6P132, Tax1-binding protein 1 homolog B;Isoform of Q6P132, Tax1-binding protein 1 homolog B isoform X1;Isoform of Q6P132, Tax1-binding protein 1 homolog B isoform X3;Tax1-binding protein 1 homolog B	A0A2R8PWM5_DANRE;A0A8M2B4U0_DANRE;A0A8M9PM76_DANRE;TXB1B_DANRE	-0.112802	0.124093	0.937932		-0.320221	-0.773246	-0.631155	-0.598167	-0.130919	-1.89643	-0.803676	-1.36204	-0.91373	-0.474942	-0.989551	-0.425309	0.431245	NaN	-0.678605	-2.93774	-0.98587	0.0798016	0.0137091	0.383624	-0.208275	-3.54239	-0.820549	-0.386775	-0.490977	-1.71404	-0.403418	-0.332403	-0.191712	0.00349777	37.5504	sp;tr	7955
A0A2R8PWT8;A0A8M3AKY4;A0A8M3ATB4;A0A8M3AWC2;A0A8M3B485;A0A8M9P2P0;Q5TYS4	sipa1l1	Isoform of Q5TYS4, Signal-induced proliferation-associated 1-like 1;Isoform of Q5TYS4, Signal-induced proliferation-associated 1-like protein 1 isoform X1;Isoform of Q5TYS4, Signal-induced proliferation-associated 1-like protein 1 isoform X2;Isoform of Q5TYS4, Signal-induced proliferation-associated 1-like protein 1 isoform X3;Isoform of Q5TYS4, Signal-induced proliferation-associated 1-like prot…	A0A2R8PWT8_DANRE;A0A8M3AKY4_DANRE;A0A8M3ATB4_DANRE;A0A8M3AWC2_DANRE;A0A8M3B485_DANRE;A0A8M9P2P0_DANRE;Q5TYS4_DANRE	-0.178636	0.793969	0.554844		-1.44392	-1.00348	-1.42263	-1.45635	-1.49008	-1.65358	-1.32793	-0.804891	-1.42133	-1.01977	-1.73601	-1.05389	-1.25232	-1.03639	-0.751718	-1.10169	-1.69629	-0.947926	-1.64091	-1.09299	-1.41089	-1.94052	-1.04572	-1.11057	-2.03657	-1.57651	-1.61011	-1.17816	-1.5424	0.000646935	46.4421	tr	7955
A0A2R8PXC7;A0A8M9QI58;E7F4G2	sbf2	Isoform of E7F4G2, Myotubularin-related protein 13 isoform X2;Isoform of E7F4G2, Myotubularin-related protein 13 isoform X3;Myotubularin-related protein 13 isoform X1	A0A2R8PXC7_DANRE;A0A8M9QI58_DANRE;E7F4G2_DANRE	0.00551101	0.0157856	0.991411		0.0451853	0.0817385	-0.0692401	0.501026	0.405724	0.429082	-0.401466	0.0130281	0.229943	0.0496712	-0.161553	0.349627	0.115508	-0.00624323	-0.188354	0.408402	0.512392	0.421471	0.0973835	-0.28287	-0.0818777	0.359811	-0.144546	0.156321	-0.722199	0.351259	-0.0418005	-0.225838	0.617736	0.000646935	52.3946	tr	7955
A0A2R8PXX5;A0A8M2BHB2;Q1LWP7	prrc2a	Isoform of A0A2R8PXX5, Novel protein similar to vertebrate HLA-B associated transcript 2 (BAT2);Isoform of A0A2R8PXX5, Proline-rich coiled-coil 2A;Proline-rich coiled-coil 2A	A0A2R8PXX5_DANRE;A0A8M2BHB2_DANRE;Q1LWP7_DANRE	-0.0461595	0.135466	0.931719		-0.346118	0.937307	-0.144061	0.970941	0.893271	0.810744	1.14839	0.0115862	0.664548	0.425287	0.637344	0.626087	0.431735	0.516072	0.805397	0.583652	0.55079	1.05914	0.73961	0.0109272	0.428199	0.999797	0.492262	0.645632	0.716914	0.292005	0.77275	-0.127243	0.923982	0.000646935	47.4702	tr	7955
A0A2R8PY01	LOC799502	Protein NLRC3	A0A2R8PY01_DANRE	-0.00334958	0.00488021	0.999333		-0.0141405	-0.41725	-1.47184	-0.218415	-0.834928	-1.34638	0.288661	-0.899233	-1.09962	-0.450971	-0.0537891	-0.147056	-1.50104	-1.16482	0.2082	0.219759	-0.702826	-0.130397	-0.928765	-1.78647	-0.187198	-0.251684	-0.601399	-0.876518	-1.2025	-0.264791	0.0967674	-0.697871	-1.84146	0.00016687	51.9676	tr	7955
A0A2R8PY98	cdcp1b	CUB domain containing protein 1b	A0A2R8PY98_DANRE	0.15159	0.518927	0.69818		1.05142	0.927617	1.05597	1.00413	0.639912	0.351517	0.820953	0.395469	-0.425635	0.714827	1.24387	1.33868	0.850851	0.163962	0.731183	0.658126	0.835357	0.817331	1.00437	0.732808	0.156106	0.792357	1.0664	1.22751	0.730306	0.983224	0.708675	0.939377	1.28361	0.000646935	50.9584	tr	7955
A0A2R8PYE5	tmem101	Transmembrane protein 101	A0A2R8PYE5_DANRE	0.665007	1.0731	0.421942		1.79651	NaN	-1.87598	-0.245506	-0.329091	-0.0704498	-2.46285	0.158515	-2.45069	-3.40655	-1.44482	-1.48506	-0.360788	0.0930943	-1.63845	-0.276338	-1.87158	-1.21772	-0.837477	0.108034	0.444921	-0.235543	-0.789664	-1.14794	0.301365	-1.11582	-0.77104	0.75143	-0.744879	0.00180576	43.3246	tr	7955
A0A2R8PYF9;A0A2U3TVM2;A1L1R6	znf423	Isoform of A1L1R6, Si:ch211-216l23.1;Zinc finger protein 423	A0A2R8PYF9_DANRE;A0A2U3TVM2_DANRE;ZN423_DANRE	-0.122411	0.786361	0.559572		-1.43381	-0.484165	-0.206829	-0.22549	0.0764894	-0.365134	-0.368314	-0.213279	-0.53299	0.0653534	-0.491935	-0.0807667	0.141888	-0.440372	-0.0799809	-0.06425	-0.342556	-0.0637493	-0.0922813	-0.328945	-0.497523	-0.407946	-0.052351	-0.439559	-0.239417	-0.432604	-0.631109	-0.600283	-0.726698	0.000646935	48.9848	sp;tr	7955
A0A2R8PYS8;A0A8M9PDM7	pof1b	Isoform of A0A2R8PYS8, Protein POF1B;POF1B actin binding protein	A0A2R8PYS8_DANRE;A0A8M9PDM7_DANRE	0.142101	0.763611	0.572506		1.40336	3.89562	4.13294	3.53229	3.35886	4.04741	3.80832	3.7002	3.74052	3.48751	3.82734	3.94571	3.87743	4.16526	3.60814	4.02377	3.38848	3.9237	4.15935	3.87794	4.13346	3.75051	3.63628	3.60174	3.82669	4.14008	4.22591	4.51529	3.91375	0.000646935	54.1645	tr	7955
A0A2R8PYT0	rad23b	UV excision repair protein RAD23	A0A2R8PYT0_DANRE	0.151117	0.356083	0.793544		0.783399	0.378532	-0.53677	0.414629	0.529542	0.640158	0.464252	-0.655891	-1.14571	-0.349275	-0.872062	-0.294699	-0.00534058	0.148345	0.318951	0.0653591	-1.10056	0.496853	0.11056	0.404704	0.428835	0.114598	0.472357	-0.304528	-0.144559	0.224158	0.544301	0.087266	-0.249032	0.000646935	46.8865	tr	7955
A0A2R8PYX0;A0A8M1Q7N9	sbno2b	Isoform of A0A8M1Q7N9, Protein strawberry notch homolog 2-like isoform X2;Protein strawberry notch homolog 2-like isoform X1	A0A2R8PYX0_DANRE;A0A8M1Q7N9_DANRE	0.0218788	0.0454362	0.976937		0.126045	0.234984	1.00895	0.463489	1.23714	0.62315	-0.0528173	0.790353	-0.742066	0.181273	0.0276527	0.468896	0.984801	0.880199	-0.356088	0.241018	0.0277085	0.671626	-0.00699329	0.870226	0.590923	0.493965	0.644359	0.607175	0.81822	-0.0249662	0.210824	0.15582	0.756314	0.00360274	37.4535	tr	7955
A0A2R8PZN3;A7MD64	ubn2b	Isoform of A7MD64, Ubinuclein 2 isoform X1;Si:ch211-175l6.9 protein	A0A2R8PZN3_DANRE;A7MD64_DANRE	0.0721421	0.162797	0.913558		0.406931	-2.25861	-0.42607	-0.805629	-0.27649	-0.546038	-0.459906	-0.912457	-0.467801	-0.644099	0.242809	-0.682313	-1.45713	-0.502944	-0.971391	-0.404942	-0.642242	-0.818683	-0.452114	-0.332023	-0.37027	-1.04776	-0.41143	-0.664858	-0.460763	-0.964968	-0.443212	-0.740963	-1.40385	0.000646935	44.1213	tr	7955
A0A2R8Q009;F1QAE8;Q6NWX7	ntmt1	Isoform of Q6NWX7, protein N-terminal methyltransferase;N-terminal Xaa-Pro-Lys N-methyltransferase 1	A0A2R8Q009_DANRE;F1QAE8_DANRE;NTM1A_DANRE	-0.0778741	0.0872476	0.955913		-0.233513	-3.26981	-2.55977	-4.28403	NaN	-3.01779	NaN	NaN	NaN	-3.34856	-2.94228	-3.08947	-3.26066	-3.17187	NaN	-4.10213	NaN	-4.66114	NaN	-2.7598	-2.70871	-2.35958	-2.16507	-2.40841	-3.55476	-2.99683	-4.05139	-4.46508	NaN	0.00360274	37.3998	sp;tr	7955
A0A2R8Q0A5;A0A2R8QFA5;A0A8M1RNM7;A0A8M2BJZ7;A0A8M9Q6L3;A0A8M9QCL4;E7F4J9	cux1a	Homeobox protein cut-like;Isoform of E7F4J9, Homeobox protein cut-like	A0A2R8Q0A5_DANRE;A0A2R8QFA5_DANRE;A0A8M1RNM7_DANRE;A0A8M2BJZ7_DANRE;A0A8M9Q6L3_DANRE;A0A8M9QCL4_DANRE;E7F4J9_DANRE	-0.510752	2.49174	0.0855591		-3.24484	-0.815184	-0.30491	0.00950098	0.119136	-0.281133	-0.229661	-1.39661	-0.841879	-0.611295	-0.297648	0.257606	0.044508	-0.871688	-0.19945	-0.722271	-0.774504	-0.524992	-0.897056	-0.479729	-0.968423	-1.5471	-1.0969	-0.616674	-1.6562	-1.03643	-0.96242	-0.843634	-0.442902	0.000646935	49.6295	tr	7955
A0A2R8Q0C3;A0A2R8QMQ9;A0A8M9Q303;A0A8M9Q8B5;A0A8M9QDN1;A2CEP2	sh3glb2b	Endophilin-B2;Isoform of A0A8M9Q303, Endophilin-B2;Isoform of A0A8M9Q303, Endophilin-B2 (Fragment)	A0A2R8Q0C3_DANRE;A0A2R8QMQ9_DANRE;A0A8M9Q303_DANRE;A0A8M9Q8B5_DANRE;A0A8M9QDN1_DANRE;A2CEP2_DANRE	0.117078	0.290988	0.837401		0.665335	-0.0596056	0.195827	-0.235538	0.106828	-0.533804	-0.112148	-0.414265	-0.160538	-1.09793	-0.768201	-0.828272	0.0959482	-0.292171	0.00935364	-0.276263	0.55198	0.369633	-1.29599	-0.219068	0.229959	0.192972	0.319013	0.0779133	-0.68749	-0.390907	-0.366738	-0.9382	-0.0222344	0.000646935	48.5703	tr	7955
A0A2R8Q139	hnrnpk	Isoform of F1QWB4, Heterogeneous nuclear ribonucleoprotein K	A0A2R8Q139_DANRE	-0.093934	0.177632	0.905334		-0.438976	-0.60012	0.210754	-0.596914	-0.813068	-0.0812635	-0.712864	-0.636848	-0.514663	-0.0649662	-1.3924	-0.546609	-0.75436	-0.797143	-0.660067	0.17174	-1.79994	-1.1277	-0.768395	-0.0980186	-0.873731	-0.14089	-0.952188	-0.290466	-0.165282	-0.403485	-0.269103	-0.262578	-2.29557	0.000155855	54.3199	tr	7955
A0A2R8Q1P6;A0A8M2BFX0;Q6PUR3	tbc1d22a	C22orf4-like protein;Isoform of Q6PUR3, TBC1 domain family member 22A isoform X1;Isoform of Q6PUR3, TBC1 domain family member 22A isoform X2	A0A2R8Q1P6_DANRE;A0A8M2BFX0_DANRE;Q6PUR3_DANRE	0.0601777	0.336111	0.809315		0.747955	-0.359919	-0.311237	-0.29742	-0.561228	-0.328902	-0.189883	-0.310637	-0.440497	-0.417872	-0.0406027	-0.235992	0.0404234	-0.32629	-0.571305	-0.123437	-0.576061	-0.193739	-0.249929	-0.236403	-0.0101357	-0.0325413	-0.283335	-0.156329	0.108608	-0.361485	-0.427618	-0.110567	-0.855902	0.000646935	49.6857	tr	7955
A0A2R8Q1Q7	si:ch211-202f5.3	Isoform of A0A0R4IEV6, Si:ch211-202f5.3	A0A2R8Q1Q7_DANRE	-0.213755	0.696969	0.603503		-1.31219	0.588951	1.15156	0.960063	-0.120124	0.269935	0.901866	0.340332	0.632422	0.472198	0.17969	0.522913	0.289119	0.443656	0.676575	0.60882	0.697736	0.51267	0.382929	0.0477276	0.432748	0.399964	0.062933	1.18959	0.339468	0.35022	0.0503368	0.373991	-1.13254	0.000646935	52.3241	tr	7955
A0A2R8Q1X8;Q7ZV03	vps26b	Isoform of Q7ZV03, Vacuolar protein sorting-associated protein 26B;Vacuolar protein sorting-associated protein 26B	A0A2R8Q1X8_DANRE;VP26B_DANRE	-0.0149761	0.0727927	0.96342		-0.196583	1.58625	1.79007	1.57546	1.50008	1.52172	1.35645	1.68249	1.75737	1.50064	0.994627	1.63786	1.7341	1.71537	1.1987	1.62588	1.3775	1.40252	1.52332	1.88144	1.62566	1.415	1.25343	1.29647	1.65118	1.59296	1.73791	1.50584	1.45241	0.000646935	51.7696	sp;tr	7955
A0A2R8Q219	si:ch211-98n17.5	Isoform of A0A1D5NS46, Mucin-15	A0A2R8Q219_DANRE	-0.235894	0.234912	0.869882		-0.558782	-2.029	-4.79874	-1.31445	-1.03238	NaN	-2.68087	-3.8749	-3.46675	-2.7733	NaN	-2.22932	-2.05751	-1.78371	NaN	-4.89199	-1.73882	-2.47764	-1.89066	-3.17634	-3.41025	-2.84394	-2.93222	NaN	-1.47724	-2.84721	-2.85013	NaN	-2.88439	0.00131822	40.8864	tr	7955
A0A2R8Q259;A0A8N7TAL1	rab27b	Isoform of A0A8N7TAL1, RAB27B, member RAS oncogene family;Ras-related protein Rab-27B isoform X1	A0A2R8Q259_DANRE;A0A8N7TAL1_DANRE	0.0342354	0.124247	0.937787		0.320441	2.06406	2.55405	2.44443	2.22203	2.21867	2.22845	2.36647	2.13866	1.76393	2.17625	2.78263	2.80086	1.60434	2.15844	2.28985	2.31708	2.49377	1.89536	2.46712	1.97976	2.22666	2.36906	2.72639	2.35563	2.26332	2.21882	2.00247	2.39725	0.000646935	53.4556	tr	7955
A0A2R8Q264	pigt	GPI transamidase component PIG-T	A0A2R8Q264_DANRE	0.339532	1.71002	0.21131		2.4899	1.34661	0.975944	0.48771	0.228878	0.911432	0.851512	0.573444	0.0924296	0.205207	-0.0197096	0.497555	0.254911	0.597149	0.864673	0.952557	1.73223	0.915887	0.923147	0.226217	0.82479	0.553448	1.0203	1.09597	0.82525	0.873348	0.73578	0.858953	1.08332	0.000646935	55.4859	tr	7955
A0A2R8Q2E8;B0S5U2;Q6E2N3;Q6E2N3-2	trim33	E3 ubiquitin-protein ligase TRIM33;Isoform of Q6E2N3, E3 ubiquitin-protein ligase TRIM33;Isoform of Q6E2N3, Isoform 2 of E3 ubiquitin-protein ligase TRIM33	A0A2R8Q2E8_DANRE;B0S5U2_DANRE;TRI33_DANRE	-0.102708	0.185947	0.904137		-0.45666	-1.22565	-1.5444	-0.768419	-1.6201	-1.15389	-1.55851	-1.00699	-0.91899	-1.28203	-1.82678	-1.35616	-1.13639	-1.19976	-0.0637941	-1.23031	-2.2886	-0.829769	-1.84959	-1.46595	-1.42402	-1.58444	-1.36314	-2.11496	-1.10267	-0.526739	-1.52256	-1.43573	0.6387	0.00141388	39.9197	sp;tr	7955
Q04475	b2m	Beta-2-microglobulin	B2MG_DANRE	1.45956	6.20832	0.000434811	+	6.54097	-0.0137501	-1.38758	0.215459	-1.09146	-0.430676	-0.957073	-0.128263	-0.204782	-0.399528	-0.956954	-0.320545	-1.80002	-1.50313	0.812794	0.761288	0.998774	1.36576	0.872637	0.88849	1.40903	1.67236	0.467464	1.25351	0.518612	0.436163	0.618793	0.47593	0.529603	0.000646935	50.979	sp	7955
A0A2R8Q307	foxj3	Forkhead box J3	A0A2R8Q307_DANRE	-0.220039	0.549708	0.680292		-1.09856	-1.04346	-1.81636	-0.936687	-1.7378	-0.770154	-0.596881	-1.55843	-0.656734	-2.81877	-1.08906	-2.04523	-1.13198	-2.03628	-1.38687	-2.59095	-1.37852	-1.58967	-2.10085	-1.4599	-1.67889	-1.57893	-1.47443	-1.37978	-1.1749	-1.39467	-1.08322	-1.878	-1.94251	0.00131822	40.2145	tr	7955
A0A2R8Q3N8;A4QNU7	sgpl1	Isoform of A0A2R8Q3N8, sphinganine-1-phosphate aldolase;sphinganine-1-phosphate aldolase	A0A2R8Q3N8_DANRE;A4QNU7_DANRE	-0.209892	1.16442	0.381639		-1.90069	0.894732	0.982711	1.25312	0.905684	0.418253	1.02338	1.07056	0.994739	1.0268	1.58091	1.67515	1.37603	0.886529	1.16602	1.124	1.06555	1.02213	0.42059	0.967858	0.91769	0.85209	0.455235	0.894194	1.29275	1.00297	0.983111	0.901986	0.415969	0.000646935	56.815	tr	7955
A0A2R8Q3Q1;E7F602	med16	Isoform of E7F602, Mediator of RNA polymerase II transcription subunit 16;Mediator of RNA polymerase II transcription subunit 16	A0A2R8Q3Q1_DANRE;E7F602_DANRE	0.241162	0.709028	0.598453		1.32891	-2.46081	-0.336736	-1.29435	-1.56024	-1.27867	-1.10038	-0.511445	-0.410964	-1.39546	-0.971666	-1.5053	-1.17947	-0.942782	-1.29951	-0.105666	-1.30272	-0.710401	-0.76293	-1.36419	-1.0469	-0.527839	-1.24496	-0.732116	-0.567675	-0.680511	-1.02073	-1.15178	-1.6531	0.000998146	42.9857	tr	7955
A0A2R8Q3S9;A0A8M9PSH2;H9GYN2	clcc1	Chloride channel CLIC-like protein 1;Isoform of A0A2R8Q3S9, Chloride channel CLIC-like protein 1	A0A8M9PSH2_DANRE;CLCC1_DANRE;H9GYN2_DANRE	-0.0674259	0.128681	0.934756		-0.330642	-0.796737	-1.12535	-0.0159125	-0.0219736	-0.88875	-0.683797	-0.342378	-1.77141	0.461709	-1.28492	-0.53398	-0.0521412	-0.341696	-0.365552	-0.438928	-0.786971	-0.0858831	-1.0231	-0.289402	-0.577538	-0.0844278	-0.586689	-0.321836	-1.97582	-1.01734	-0.627801	-0.409305	-0.481821	0.000998146	42.8437	sp;tr	7955
A0A2R8Q3V6;Q6PFU9	adam17a	ADAM metallopeptidase domain 17a;Isoform of A0A2R8Q3V6, A disintegrin and metalloproteinase domain 17a	A0A2R8Q3V6_DANRE;Q6PFU9_DANRE	-0.00931982	0.0368421	0.981664		-0.10311	0.698618	0.358322	0.586289	0.395131	0.0708809	0.636518	0.270509	0.619583	0.163837	0.286688	0.0776939	0.556381	0.269309	0.269762	0.406521	0.090528	0.606038	0.390434	0.28963	0.441528	-0.281651	0.856461	0.178475	0.346096	0.330327	0.530645	0.56035	0.383661	0.000646935	50.1872	tr	7955
A0A2R8Q3V8;F1QCB1	dhx57	ATP-dependent RNA helicase DHX57 isoform X1;Isoform of A0A2R8Q3V8, ATP-dependent RNA helicase DHX57 isoform X1	A0A2R8Q3V8_DANRE;F1QCB1_DANRE	-0.0395761	0.0579547	0.971336		-0.158903	-1.48707	-2.01162	-1.01122	-2.1959	-2.63074	NaN	-1.34253	-1.35326	-2.54407	NaN	-1.09632	-2.09806	-1.47046	-1.54025	-1.05536	-0.725721	-1.90163	-0.866621	-1.57358	-0.9804	-1.81202	-2.45881	-2.558	-1.45695	-2.03764	-2.88779	-2.61773	-1.86692	0.00131822	41.0518	tr	7955
A0A2R8Q4I1;A0A8M2BHC3;A0JMK2;A3KQ03	mgat1b	Alpha-1,3-mannosyl-glycoprotein 2-beta-N-acetylglucosaminyltransferase;Isoform of A3KQ03, Alpha-1,3-mannosyl-glycoprotein 2-beta-N-acetylglucosaminyltransferase	A0A2R8Q4I1_DANRE;A0A8M2BHC3_DANRE;A0JMK2_DANRE;A3KQ03_DANRE	0.279283	0.765861	0.570999		1.40638	0.526088	0.130963	-0.6476	0.202252	0.0898609	-0.90172	0.568251	0.0104814	0.629193	-0.702054	0.689254	0.0633316	0.0620332	0.651181	1.03631	0.961054	0.348722	0.260831	1.05312	0.574178	0.966927	-0.0845518	0.0311337	-0.222188	0.618443	-0.0734234	0.446625	-0.6357	0.00630943	43.1308	tr	7955
A0A2R8Q4J7	nap1l4a	Nucleosome assembly protein 1-like 4 isoform X1	A0A2R8Q4J7_DANRE	0.0723422	0.354889	0.794143		0.781299	2.44175	2.98644	2.59936	2.44033	2.7241	3.1119	2.34964	2.66413	2.42252	1.86739	2.93414	2.54838	2.58069	2.66098	2.79577	2.6315	2.66581	2.64355	2.83172	2.6028	2.40571	3.07547	2.5741	2.5917	2.60059	2.65337	2.52582	2.74666	0.000646935	57.2983	tr	7955
A0A2R8Q4Q2	clec3a	C-type lectin domain family 3 member A	A0A2R8Q4Q2_DANRE	-0.726421	0	1		0	-3.79383	NaN	NaN	-0.0209837	-1.23581	NaN	0.540268	NaN	0.625391	-2.73787	NaN	NaN	-3.21289	NaN	NaN	NaN	NaN	NaN	-2.13153	NaN	NaN	NaN	NaN	NaN	NaN	NaN	NaN	NaN	0.0034535	37.9369	tr	7955
A0A8N7UYZ6	si:dkey-58f10.11	Si:dkey-58f10.11	A0A8N7UYZ6_DANRE	1.45031	6.60429	0.000228837	+	7.09158	0.153232	-0.921509	-0.340371	NaN	-0.172369	-0.520588	-0.188914	NaN	-0.0395641	-0.427553	0.148822	-1.49768	-0.348136	0.773481	1.48706	0.175656	1.34356	0.893215	1.527	1.97623	1.65962	0.733046	1.43745	1.12097	1.50235	0.732945	0.925397	0.845179	0.0009375	43.5157	tr	7955
A0A2R8Q513	LOC108183482	Protein NLRC3-like	A0A2R8Q513_DANRE	0.1938	0.175269	0.905334		0.438196	NaN	NaN	-2.17258	NaN	-3.69243	-1.87176	-2.24126	NaN	NaN	NaN	-1.68621	-3.1715	-2.25246	NaN	-1.65889	NaN	-3.51225	NaN	-1.1645	-3.59564	NaN	-3.29592	NaN	-1.96532	-1.33651	-2.28355	-1.41375	NaN	0.00252921	36.4008	tr	7955
A0A2R8Q516;A0A8M3AVA8;A0A8M3AVB1;A0A8M3B237;A0A8M3BBW9;E7F237	gapvd1	GTPase-activating protein and VPS9 domain-containing protein 1 isoform X1;Isoform of A0A8M3B237, GTPase-activating protein and VPS9 domain-containing protein 1;Isoform of A0A8M3B237, GTPase-activating protein and VPS9 domain-containing protein 1 isoform X2;Isoform of A0A8M3B237, GTPase-activating protein and VPS9 domain-containing protein 1 isoform X3;Isoform of A0A8M3B237, GTPase-activating prot…	A0A2R8Q516_DANRE;A0A8M3AVA8_DANRE;A0A8M3AVB1_DANRE;A0A8M3B237_DANRE;A0A8M3BBW9_DANRE;E7F237_DANRE	0.181668	1.29378	0.333653		2.04746	0.0767803	0.140166	0.265918	0.0243683	0.583363	0.000243187	0.027626	0.341432	0.0262089	-0.582778	-0.163181	0.19012	0.205513	0.175061	0.0632343	0.0799937	0.00549412	0.483577	-0.0836439	0.190311	0.330098	0.323292	0.436456	0.257848	0.440918	0.584037	0.46345	0.279122	0.000646935	47.8462	tr	7955
A0A2R8Q524;A0A8M2BBN0;A0A8M6YYE6	rassf3	Isoform of A0A8M2BBN0, Ras association domain family member 3;Isoform of A0A8M2BBN0, Ras association domain-containing protein 3 isoform X2;Ras association domain-containing protein 3 isoform X1	A0A2R8Q524_DANRE;A0A8M2BBN0_DANRE;A0A8M6YYE6_DANRE	0.271623	0.885655	0.504768		1.5631	-0.838283	-0.0253797	0.104173	-1.06978	-0.542868	-0.143497	0.257917	-0.445008	-0.162713	0.574489	0.389419	-0.026638	-0.89027	-1.1257	0.100899	0.0449586	-0.225225	-0.123276	0.801691	-0.0165434	0.0773916	-0.457066	-0.060792	-0.432764	0.248036	0.425614	-0.479117	-0.0452189	0.000646935	52.4894	tr	7955
A0A2R8Q5E7	pkd1l2a	Polycystic kidney disease 1-like 2a	A0A2R8Q5E7_DANRE	0.32514	1.93826	0.163453		2.71826	2.00814	1.31448	1.14536	1.23437	1.98615	1.60561	1.51095	1.70548	2.18111	1.11445	1.75175	1.961	1.81633	1.42091	1.95016	1.4327	1.42171	2.04261	2.00453	2.27919	2.10492	2.3913	1.90559	1.99459	2.0935	1.71093	2.18898	1.78732	0.00104892	54.3953	tr	7955
A0A2R8Q5P5;Q1LUP1	add3a	Adducin 3 (gamma) a;Isoform of A0A2R8Q5P5, Adducin 3 (gamma) a	A0A2R8Q5P5_DANRE;Q1LUP1_DANRE	-0.242934	2.27981	0.108231		-3.04691	3.02028	3.0868	2.72654	2.91215	2.96921	2.93038	2.84386	2.544	2.77218	2.66625	2.41951	2.7222	3.07229	2.59766	2.9745	2.4739	2.34899	2.5826	2.3133	2.6509	2.47516	2.91717	2.43492	2.69512	2.59412	2.76098	2.36227	2.29831	0.000646935	55.6205	tr	7955
A0A2R8Q5P7	prkchb	Protein kinase C	A0A2R8Q5P7_DANRE	0.445178	0.98861	0.456188		1.6917	-3.24957	-1.73744	-2.2553	-3.00555	-2.27464	-1.10339	-0.775341	-2.04722	-1.93063	-0.93548	-1.79417	-3.08391	-1.71173	-2.49096	-0.88274	-1.37277	-1.48114	-1.81074	-3.26464	-1.43392	-2.07298	-0.974252	-0.985539	-1.85566	-1.3374	-1.36227	-1.32078	-2.00802	0.000998146	43.234	tr	7955
A0A2R8Q650	tpm3	Tropomyosin 3	A0A2R8Q650_DANRE	-0.367333	1.4923	0.272105		-2.26341	7.29556	7.68866	6.82967	7.45036	7.18109	7.10206	7.9114	8.06717	8.31304	7.57773	7.74899	7.36911	7.48363	6.31959	7.28012	7.43637	6.9494	6.2832	7.40752	7.35942	6.78105	7.44002	7.25459	6.76634	7.01513	7.1495	6.89444	7.17829	0.000646935	54.5628	tr	7955
A0A2R8Q670;A0A2R8QLP1	ube2q2	Isoform of X1WFM4, Ubiquitin-conjugating enzyme E2Q 2 isoform 3;Isoform of X1WFM4, Ubiquitin-conjugating enzyme E2Q 2 isoform 4	A0A2R8Q670_DANRE;A0A2R8QLP1_DANRE	0.0401897	0.17127	0.907952		0.425313	0.0163403	0.214098	0.0327258	-0.199556	0.220737	0.407953	0.278203	0.0979476	-0.526432	0.520157	0.643572	0.20379	0.115032	0.0896473	0.219859	0.00566626	-0.228445	0.194221	0.308778	0.0883131	0.265305	0.3224	0.296475	0.199862	0.59836	-0.0971165	0.300303	0.202888	0.000646935	46.9396	tr	7955
A0A2R8Q6A6;Q58EI9	fam219b	Family with sequence similarity 219 member B;Isoform of A0A2R8Q6A6, Family with sequence similarity 219 member B	A0A2R8Q6A6_DANRE;Q58EI9_DANRE	0.117638	0.0983702	0.949182		0.259472	-2.82922	0.4388	-1.02421	-2.057	-1.82673	-2.75813	-0.661498	-0.834999	-1.02599	-0.636014	0.0973825	-0.792384	-0.460312	-4.31103	-0.570343	0.328395	-0.903479	-2.94533	-1.22169	-3.16812	-0.617206	-2.66729	-0.349181	-0.812419	-0.896051	-0.340459	-2.39598	-0.475261	0.000207024	47.8138	tr	7955
A0A2R8Q6F6	si:dkey-24l11.2	Nucleoporin NUP42	A0A2R8Q6F6_DANRE	-0.0317486	0.0752035	0.961168		-0.202631	-0.604897	-1.10935	-0.497437	-1.71993	-1.01318	-0.700588	-1.3704	-0.604879	-1.02228	-1.34458	-1.60905	-0.953604	-0.998781	-0.665257	-1.31885	-0.0660958	-0.423835	-1.15231	-1.26526	-0.839674	-1.36244	-1.10646	-1.12466	-1.92869	-1.2567	-0.75119	-1.04249	-1.02003	0.00131822	40.4492	tr	7955
A0A2R8Q6G5;F1QAA7	acss2	Isoform of F1QAA7, Acetyl-coenzyme A synthetase;Propionate--CoA ligase	A0A2R8Q6G5_DANRE;F1QAA7_DANRE	0.0638734	0.390836	0.775814		0.843583	2.6211	2.82733	2.71108	2.47917	2.721	3.04204	2.88143	2.43038	2.3182	2.99934	2.77694	2.68146	2.98315	2.55639	2.76547	2.57821	2.82455	2.85223	2.83508	2.92996	2.85588	2.78419	2.62997	2.78393	2.81769	2.92755	3.03029	2.30823	0.000646935	52.7212	tr	7955
A0A2R8Q6P2	si:dkeyp-100h4.1	NACHT, LRR and PYD domains-containing protein 3-like	A0A2R8Q6P2_DANRE	0.0300022	0.0620731	0.967816		0.169371	0.0328741	-0.522335	0.211547	-0.332224	-1.09151	0.571881	0.229616	-0.683908	0.00701332	0.363511	-0.241132	-0.103848	0.46412	-0.110345	0.306798	-0.986662	0.197755	0.194202	-0.102214	0.409476	-0.169545	-0.203044	-0.895831	0.267412	0.211887	0.601331	-0.0857539	-0.53052	0.000998146	41.9918	tr	7955
A0A2R8Q6P4;Q5XIZ8	gpsm2l	G protein signaling modulator 2, like isoform X1;Isoform of A0A2R8Q6P4, G protein-signaling modulator 2,-like	A0A2R8Q6P4_DANRE;Q5XIZ8_DANRE	-0.323168	1.22588	0.360465		-1.97109	0.642614	0.876736	0.706746	0.317787	0.780739	0.836449	0.663839	0.130875	0.898699	1.21166	0.535356	0.954993	0.579119	0.302115	-0.570076	-0.0606465	0.768712	0.715886	0.56903	1.04488	-0.242508	0.489059	-0.621114	0.483409	0.103715	0.88313	0.499068	0.85083	0.000646935	54.0695	tr	7955
A0A2R8Q739	zgc:153039	Uncharacterized protein LOC767698 isoform X1	A0A2R8Q739_DANRE	0.387562	1.16195	0.383036		1.89784	-1.64565	0.167501	0.374576	-0.402387	-0.533926	-0.681677	0.351021	-0.0539575	-1.01566	-0.447886	0.280166	0.741407	-0.889697	0.206162	0.290893	0.509991	0.451506	0.0816584	-0.0569696	-0.702645	0.316925	-0.478292	0.469493	0.232884	-0.0136604	0.525334	-0.166732	0.415483	0.000646935	49.1428	tr	7955
A0A2R8Q7B6;A0A8M9PDJ7;A0A8M9Q7F7	tanc2a	Isoform of A0A2R8Q7B6, Protein TANC2 isoform X3;Isoform of A0A2R8Q7B6, Protein TANC2 isoform X4;Protein TANC2 isoform X1	A0A2R8Q7B6_DANRE;A0A8M9PDJ7_DANRE;A0A8M9Q7F7_DANRE	0.0305166	0.0965887	0.949728		0.25518	-0.64757	-1.19089	-0.852273	-0.603862	-0.549414	-0.372136	-1.17723	-0.534396	-0.598559	-1.02521	-1.20146	-0.773082	-1.07466	-1.18363	-0.474815	-0.366394	-0.332639	-0.560516	-0.823356	-1.14884	-0.782906	-1.16223	-0.615726	-1.35879	-1.16632	-0.750984	-0.634444	-1.17918	0.000646935	46.5748	tr	7955
A0A2R8Q7F9;Q6DHU2	rbm34	Isoform of Q6DHU2, RNA-binding motif protein 34;RNA-binding motif protein 34	A0A2R8Q7F9_DANRE;Q6DHU2_DANRE	-0.455563	1.64872	0.232729		-2.42709	-1.3024	-0.950306	-1.73725	-1.12885	-1.29009	-1.23903	-1.76883	-2.03896	-1.01891	-2.72246	-1.19938	-1.95124	-1.42778	-2.03725	-2.94443	-1.69249	-2.02465	-1.81996	-1.99117	-2.22989	-1.77544	-1.40133	-2.76401	-2.04445	-1.38523	-2.05938	-2.61553	-1.44263	0.0012621	41.5446	tr	7955
A0A2R8Q7M1	scarb2b	Lysosome membrane protein 2	A0A2R8Q7M1_DANRE	-0.528657	2.47976	0.0865021		-3.23376	0.539557	0.541589	0.477275	1.0394	0.273445	0.402839	0.990348	1.13054	0.877982	0.971242	0.825646	1.02496	0.0334563	-0.194249	0.184243	0.535693	0.2559	0.0435667	0.918244	0.581394	-0.543245	0.580266	-0.677286	-0.244558	-0.262459	0.129366	0.179255	-0.147555	0.000646935	54.3552	tr	7955
A0A2R8Q7T0;A0A8M2BDT6;F8W425	fes	Isoform of A0A8M2BDT6, Tyrosine-protein kinase;Tyrosine-protein kinase	A0A2R8Q7T0_DANRE;A0A8M2BDT6_DANRE;F8W425_DANRE	0.491273	1.05942	0.426043		1.77734	-2.03896	-1.70116	-2.99753	-2.47167	-0.991112	-1.16504	-3.00512	-2.3269	-2.6348	-2.88631	-2.28704	-1.84537	-3.31984	-2.0858	-2.25445	-2.14434	-2.90044	-1.51531	-2.73228	-2.15261	-0.14495	-2.23355	-1.48333	-0.851043	-1.14993	-2.48977	-1.41574	-1.41107	0.000998146	42.8493	tr	7955
A0A2R8Q842	LOC100330650	Alpha-2B adrenergic receptor	A0A2R8Q842_DANRE	-0.162496	0.183126	0.904602		-0.451632	-1.3686	-1.4417	-2.48061	-3.46758	-2.31441	-3.59059	-2.79205	-2.39341	NaN	NaN	-2.63841	-2.38769	-2.43114	-4.26949	-3.57497	-1.88125	-3.61089	-4.31961	-3.86396	-1.64428	-2.34648	NaN	-2.55546	-2.73645	-2.17249	-1.50884	-3.31096	NaN	0.00267742	41.0175	tr	7955
A0A2R8Q8A6;A0A8M3AR85	bcl11ba	B-cell lymphoma/leukemia 11B isoform 1;Isoform of A0A2R8Q8A6, B-cell lymphoma/leukemia 11B isoform X1	A0A2R8Q8A6_DANRE;A0A8M3AR85_DANRE	0.135955	0.132682	0.932824		0.340657	NaN	-2.64697	-1.3267	-1.51033	-2.58341	-3.37644	-1.35221	-1.7135	-1.90238	NaN	-2.10399	-1.7363	-4.88121	-1.33024	NaN	-0.701835	-2.18788	-1.64659	-2.22172	-3.71998	-1.90247	-1.31658	-1.80275	-2.81732	NaN	-2.90522	NaN	-1.54052	0.00810661	34.7623	tr	7955
A0A2R8Q8D7	lyrm4	LYR motif-containing protein 4	A0A2R8Q8D7_DANRE	0.429482	1.19007	0.373609		1.93737	-0.429781	-0.11687	-0.669755	-1.03107	NaN	-0.356473	0.343297	NaN	-1.23558	-0.558754	-0.588315	-0.201302	-2.28833	-0.782221	-0.297482	-0.355465	-0.918823	-0.19391	0.250312	-0.542569	0.000778198	-0.346292	-0.181479	0.299872	0.217524	-1.18771	-0.429989	0.463624	0.001565	40.9463	tr	7955
A0A2R8Q8G0	fis1	Mitochondrial fission 1 protein	A0A2R8Q8G0_DANRE	0.476181	0.605283	0.652426		1.19856	-3.38586	NaN	-3.69852	NaN	-4.11612	-3.18806	-2.31973	NaN	-4.941	-1.53148	NaN	-2.75131	NaN	NaN	-1.77325	NaN	-3.50399	NaN	-2.97689	-2.71105	NaN	NaN	-2.17463	-2.69206	-2.26506	-3.79072	-2.70487	-3.06077	0.0015365	35.8311	tr	7955
A0A2R8Q8S1	kras	small monomeric GTPase	A0A2R8Q8S1_DANRE	-0.143748	0.61358	0.647224		-1.19349	0.154613	0.672447	0.415322	0.389215	0.423365	-0.0555592	0.904927	0.615061	0.480905	-0.172757	0.792809	1.08252	0.560759	0.569227	0.327808	0.117243	0.368795	0.210443	0.820248	0.405054	0.613729	-0.388906	0.259953	0.494261	0.488861	0.340399	0.1248	0.637688	0.000646935	49.3757	tr	7955
A0A2R8Q8Y9;A0A2R8QHK6	septin9b	Isoform of A0A2R8Q8Y9, Septin 9b;Septin 9b	A0A2R8Q8Y9_DANRE;A0A2R8QHK6_DANRE	0.157615	1.18529	0.375102		1.92474	2.31696	2.45339	2.26131	2.15177	2.4918	2.63479	2.57371	2.4886	2.56241	1.93233	2.70577	2.55358	2.45334	2.30414	2.70669	2.12571	2.46396	2.42804	2.52781	2.97143	2.72055	2.69297	2.51794	2.22572	2.64205	2.76119	2.78677	2.51966	0.000646935	53.5	tr	7955
A0A2R8Q971;A0A8M3AQE8;A0A8M3AQS5;A0A8M3AXW1;A0A8M3B0U4;A0A8M3B869	arhgap17b	Isoform of A0A8M3AXW1, Rho GTPase-activating protein 17 isoform 1;Isoform of A0A8M3AXW1, Rho GTPase-activating protein 17 isoform X2;Isoform of A0A8M3AXW1, Rho GTPase-activating protein 17 isoform X3;Isoform of A0A8M3AXW1, Rho GTPase-activating protein 17 isoform X4;Isoform of A0A8M3AXW1, Rho GTPase-activating protein 17 isoform X5;Rho GTPase-activating protein 17 isoform X1	A0A2R8Q971_DANRE;A0A8M3AQE8_DANRE;A0A8M3AQS5_DANRE;A0A8M3AXW1_DANRE;A0A8M3B0U4_DANRE;A0A8M3B869_DANRE	0.180353	0.468405	0.729553		0.971829	1.86734	1.8557	1.7245	1.46301	1.87995	1.88124	1.78195	1.13479	1.20135	-0.505626	1.61185	1.70949	1.93696	1.75141	1.6872	1.13503	1.53614	1.9486	1.74531	1.89546	1.49456	1.7095	1.19122	1.66821	1.95739	1.83921	2.0877	1.92332	0.000646935	56.0183	tr	7955
A0A2R8Q9D0;A0A2R8QJQ5;A0A8M9PM80;B5DE36	bcar1	Breast cancer anti-estrogen resistance protein 1 isoform X1;Isoform of A0A8M9PM80, BCAR1 scaffold protein, Cas family member	A0A2R8Q9D0_DANRE;A0A2R8QJQ5_DANRE;A0A8M9PM80_DANRE;B5DE36_DANRE	-0.0495545	0.169461	0.908933		-0.421406	1.07424	1.33877	1.57572	0.996971	1.16158	1.16306	0.599455	1.38877	0.171928	1.06044	1.38408	1.20652	0.846266	1.40657	0.723557	0.745463	1.23819	1.47933	1.01731	0.962796	1.07075	1.12238	1.2941	0.660595	1.01927	1.38325	1.00712	0.956478	0.000646935	48.203	tr	7955
A0A2R8Q9E0;A0JMN8	osbpl9	Isoform of A0JMN8, Oxysterol-binding protein;Oxysterol-binding protein	A0A2R8Q9E0_DANRE;A0JMN8_DANRE	0.100739	0.754644	0.577233		1.39127	0.578694	0.66497	0.65353	0.200962	0.488265	0.800104	0.86477	0.156332	0.459022	0.420491	0.599259	0.619902	0.547027	0.721545	0.637908	0.625042	0.642064	0.554691	0.958518	0.781013	0.688823	0.599894	0.71362	0.128546	0.755945	0.677543	0.662268	0.759345	0.000646935	49.3177	tr	7955
A0A2R8Q9N2	LOC560627	Cytosolic 5'-nucleotidase 1A	A0A2R8Q9N2_DANRE	0.292461	1.376	0.308846		2.13814	-0.0894222	-0.261362	0.39721	0.430776	-0.00231457	0.433025	-0.582678	0.375045	-0.212124	0.0840683	-0.475754	-0.251647	-0.609766	0.786667	-0.0194931	0.305252	0.439819	0.391435	0.53724	0.369555	0.346841	-0.116239	0.136628	-0.0642495	0.740945	0.601399	0.509014	-0.0619712	0.000646935	51.4043	tr	7955
A0A2R8QA59;A0A8M1QKJ8;A0A8M2B3F5;A0A8M9QG54	anapc1	Anaphase-promoting complex subunit 1;Isoform of A0A2R8QA59, Anaphase-promoting complex subunit 1 isoform X2;Isoform of A0A2R8QA59, Anaphase-promoting complex subunit 1 isoform X3;Isoform of A0A2R8QA59, Anaphase-promoting complex subunit 1 isoform X4	A0A2R8QA59_DANRE;A0A8M1QKJ8_DANRE;A0A8M2B3F5_DANRE;A0A8M9QG54_DANRE	-0.145347	0.276572	0.84214		-0.638137	-1.39677	-1.76365	-1.78973	-0.981525	-1.10066	-1.6022	-1.67809	-2.74622	-2.19522	-1.35965	-1.43104	-1.41679	-1.15645	-2.33045	-1.4779	-1.31679	-1.30646	-2.38624	-1.40351	-1.06032	-2.88043	-0.88492	-1.51763	-3.07777	-2.15863	-2.19954	-2.17187	-1.14129	0.00810661	34.6358	tr	7955
A0A8M1NCY5	wu:fi61b04	mRNA decay activator protein ZFP36	A0A8M1NCY5_DANRE	1.41757	5.50405	0.00124155	+	5.90667	-3.5041	-2.07752	-2.41525	-2.90028	-2.08262	-2.61009	-3.54228	-2.55992	-2.49944	-3.58477	-2.34902	-2.05324	-2.87157	-2.36858	-1.08233	-0.375523	-0.581418	-1.454	-1.50094	-2.31089	-0.615262	-1.33711	-0.734994	-0.880898	-1.66942	-0.84668	-1.17531	-3.0079	0.000998146	41.9935	tr	7955
A0A2R8QA86;A0A2R8QFY7;E7F2S8	acsf3	Acyl-CoA synthetase family member 3;Isoform of A0A2R8QA86, Acyl-CoA synthetase family member 3	A0A2R8QA86_DANRE;A0A2R8QFY7_DANRE;E7F2S8_DANRE	0.0990552	0.17764	0.905334		0.438993	-1.78462	-0.511579	-0.102423	-0.964534	-1.07551	-0.36867	-0.684552	-0.599654	0.169227	-0.725501	-1.09602	-0.733768	-1.77635	-1.38537	-1.80263	0.00185919	-0.593559	0.142603	-1.52157	-0.472428	-1.32629	0.305776	-0.523756	-0.893311	-1.03715	-0.781409	-1.24252	-0.508175	0.000998146	41.9193	tr	7955
A0A2R8QAD2;A0A8M6Z166;A0A8M9Q6L4;E7EXI3	pkp4	Isoform of A0A2R8QAD2, Plakophilin 4;Isoform of A0A2R8QAD2, Plakophilin-4 isoform X3;Isoform of A0A2R8QAD2, Plakophilin-4 isoform X4;Plakophilin 4	A0A2R8QAD2_DANRE;A0A8M6Z166_DANRE;A0A8M9Q6L4_DANRE;E7EXI3_DANRE	-0.167887	0.942596	0.478606		-1.63485	-0.91345	-0.491755	-0.903218	-0.307784	-0.894496	-0.486987	-0.572347	-0.886636	-0.929317	-0.804589	-0.628558	-0.522738	-0.931621	-1.0756	-0.380714	-0.594904	-0.81144	-1.02027	-0.690433	-0.767531	-0.789352	-0.827724	-1.35924	-1.49088	-0.755759	-0.938799	-1.32392	-0.948544	0.000646935	50.4062	tr	7955
A0A2R8QAD9;A0A8N7UQQ7	raph1a	Isoform of A0A8N7UQQ7, Ras-associated and pleckstrin homology domains-containing protein 1 isoform X2;Ras-associated and pleckstrin homology domains-containing protein 1 isoform X1	A0A2R8QAD9_DANRE;A0A8N7UQQ7_DANRE	0.0717106	0.162964	0.9135		0.407295	-2.30125	-1.33953	-1.05252	-1.35791	-1.21263	-1.33505	-1.37125	-0.449149	-0.788658	-1.38669	-1.21928	-1.57435	-1.28499	-0.607304	-0.878541	-1.11547	-0.845035	-0.72423	-1.9963	-0.700105	-0.917222	-0.618814	-1.67698	-0.648532	-1.37821	-1.17936	-1.93794	-1.65988	0.00131822	40.4969	tr	7955
A0A2R8QAL3;A0A8M9Q0H4;A0A8M9QLG7;F1QA09;X1WCY4	fat3a	FAT atypical cadherin 3a;Isoform of A0A2R8QAL3, FAT atypical cadherin 3a;Isoform of A0A2R8QAL3, Protocadherin Fat 3 isoform X3;Isoform of A0A2R8QAL3, Protocadherin Fat 3 isoform X4	A0A2R8QAL3_DANRE;A0A8M9Q0H4_DANRE;A0A8M9QLG7_DANRE;F1QA09_DANRE;X1WCY4_DANRE	0.238765	0.315853	0.825146		0.711728	-1.64752	-2.41896	-2.73722	-2.18226	-2.41506	-2.90178	-3.58591	-3.58134	-2.77888	0.296591	-3.20103	-2.41629	-2.34982	-2.24766	-2.01611	-1.68144	-3.34522	-0.693848	-2.55603	-1.78163	-2.35895	NaN	-1.78193	-1.34431	-3.00939	-2.1795	-3.30104	-2.57326	0.00360274	37.3925	tr	7955
A0A2R8QAR5	tmed8	Protein TMED8 isoform X1	A0A2R8QAR5_DANRE	-0.180109	1.0454	0.432238		-1.76056	0.0813627	-0.0690198	0.0379558	0.222592	-0.0348959	-0.0354271	0.0820303	-0.0816445	-0.148783	0.612157	0.427613	0.0786676	-0.256513	0.0414391	-0.602311	0.217789	0.289145	-0.30563	0.238758	-0.136117	-0.115074	-0.469115	-0.0518417	-0.133358	-0.16351	0.417875	-0.45809	-0.292513	0.000646935	49.0599	tr	7955
A0A2R8QAU3	imp3	IMP U3 small nucleolar ribonucleoprotein 3	A0A2R8QAU3_DANRE	-0.137572	0.346902	0.80178		-0.767186	-0.121309	0.527881	0.615731	0.624805	-0.500245	0.307414	0.649594	0.878731	0.620182	-0.146354	0.822224	0.950871	0.552759	-0.334918	0.564068	0.777339	0.583896	-0.783812	0.979686	0.221416	0.053792	-0.245493	0.182303	0.15767	0.542132	0.0242796	0.702084	-0.237996	0.000646935	50.0447	tr	7955
A0A2R8QAW9;F1QG08	clk4b	dual-specificity kinase;Isoform of F1QG08, dual-specificity kinase	A0A2R8QAW9_DANRE;F1QG08_DANRE	-0.282136	0.590255	0.65952		-1.15925	0.324384	1.10734	1.28292	1.6868	1.55208	0.877912	2.01593	1.52568	1.94383	0.342951	0.801747	1.23945	0.303569	0.939899	1.13973	1.11408	0.371272	0.445373	0.776109	0.509694	1.39666	0.937826	2.04332	-1.01273	0.939023	1.60538	0.709174	1.01971	0.00326814	44.1056	tr	7955
A0A2R8QB05;A0A8M3B637;E7FBB9;F6PEN0	tjp2a	Isoform of A0A8M3B637, Tight junction protein 2a (zona occludens 2);Tight junction protein ZO-2 isoform X1	A0A2R8QB05_DANRE;A0A8M3B637_DANRE;E7FBB9_DANRE;F6PEN0_DANRE	0.244373	1.96306	0.15934		2.7426	3.03061	3.30128	3.02971	2.6195	3.10976	3.31117	3.11895	2.68507	2.66101	2.86615	3.22711	2.99574	3.16926	2.99964	3.43518	2.93429	2.98969	3.10671	3.07211	3.30423	3.38634	3.05432	3.02603	3.49456	3.57853	3.49069	3.62739	3.0461	0.000646935	53.4923	tr	7955
A0A2R8QB27;A0A8M9P8E9;A0A8M9Q201	si:ch211-1i11.3	Isoform of A0A2R8QB27, Mitogen-activated protein kinase kinase kinase 5 isoform X2;Isoform of A0A2R8QB27, Mitogen-activated protein kinase kinase kinase 5 isoform X3;Mitogen-activated protein kinase kinase kinase 5 isoform X1	A0A2R8QB27_DANRE;A0A8M9P8E9_DANRE;A0A8M9Q201_DANRE	0.254436	1.0827	0.416822		1.80505	-0.65992	-1.46461	-1.69787	-1.47028	-1.66346	-0.745445	-1.69346	-1.46322	-2.0472	-1.1798	-0.898651	-1.2242	-1.20773	-1.24621	-1.31208	-1.64066	-1.2562	-1.11867	-0.988329	-1.49229	-0.626842	-1.42967	-0.989738	-1.19526	-0.933941	-1.04461	-0.750628	-0.321033	0.00131822	40.8414	tr	7955
A0A2R8QBE4;A0A8M3AQS9;A0A8M3AR25;A0A8M3AY69;A0A8M3B151	pdxdc1	Isoform of Q66HY8, Pyridoxal-dependent decarboxylase domain-containing protein 1;Isoform of Q66HY8, Pyridoxal-dependent decarboxylase domain-containing protein 1 isoform X2;Isoform of Q66HY8, Pyridoxal-dependent decarboxylase domain-containing protein 1 isoform X3;Isoform of Q66HY8, Pyridoxal-dependent decarboxylase domain-containing protein 1 isoform X4;Isoform of Q66HY8, Pyridoxal-dependent dec…	A0A2R8QBE4_DANRE;A0A8M3AQS9_DANRE;A0A8M3AR25_DANRE;A0A8M3AY69_DANRE;A0A8M3B151_DANRE	0.360441	0.796764	0.552588		1.44933	-0.057826	-0.616226	0.739672	-0.314298	0.236743	0.712355	-1.60516	-0.99606	-0.996007	NaN	-0.603137	-0.704083	0.155174	0.53358	-0.180508	-0.215466	0.519514	1.02672	-0.517962	0.459253	-0.680115	0.462263	-1.00951	-0.0975204	0.45109	0.432127	0.27739	0.33323	0.000646935	54.9499	tr	7955
A0A2R8QBF8;A0A8M6YXA3	add3a	Isoform of A0A2R8Q5P5, Adducin 3 (gamma) a;Isoform of A0A2R8Q5P5, Gamma-adducin isoform X2	A0A2R8QBF8_DANRE;A0A8M6YXA3_DANRE	-0.0948457	0.162222	0.913901		-0.405858	-1.26251	-0.637199	-0.0385976	-1.64933	-0.762152	-1.35154	-1.53488	-0.476284	-1.95399	NaN	-0.749813	-1.95424	-0.531375	-2.09413	-1.0402	-0.943361	-0.797188	-0.969391	-1.52834	-1.36842	-1.57127	-0.867315	-2.73753	-0.877975	-1.25346	-0.765895	-1.89868	-0.858392	0.00141388	39.8128	tr	7955
A0A2R8QBK4;A0A8M9Q9D4	lrch4	Isoform of A0A2R8QBK4, Leucine-rich repeat and calponin homology domain-containing protein 4 isoform X2;Leucine-rich repeat and calponin homology domain-containing protein 4 isoform X1	A0A2R8QBK4_DANRE;A0A8M9Q9D4_DANRE	0.367919	1.49586	0.272105		2.2672	-1.14604	-0.908317	-1.32983	-1.47708	-1.34847	-0.717628	-1.63479	-1.58728	-0.909186	-1.74527	-1.79285	-1.05397	-1.55149	-1.96274	-1.7864	-0.713532	-1.23553	-0.562664	-1.13477	-1.34145	-1.34157	-0.218966	-0.492093	-0.507976	-0.96142	-0.996793	-1.80031	-0.920577	0.00625072	36.2811	tr	7955
A0A2R8QC82	cyp8b1.3	Cytochrome P450, family 8, subfamily B, polypeptide 3	A0A2R8QC82_DANRE	0.445123	0.936292	0.480109		1.62699	-0.304967	-1.12169	-1.647	-1.07968	-2.53616	-0.667824	-0.34061	-1.25341	-0.440127	-1.42315	0.0494528	-1.78003	-0.0890393	-0.835696	-2.10826	-0.0446877	-1.13614	-0.738078	0.529178	-0.406404	0.354011	-0.879506	-0.0319824	-1.40188	-0.701111	0.0942183	-0.53572	-0.231851	0.000646935	49.4494	tr	7955
A0A2R8QC89	vmac	Vimentin-type intermediate filament-associated coiled-coil protein	A0A2R8QC89_DANRE	-0.294063	0.562935	0.673866		-1.1195	-0.977891	-1.03007	-1.1539	-2.18663	-0.923962	-0.789677	-2.71552	-1.88777	-2.01293	-1.23884	-1.20471	-1.7616	-0.860569	-1.12801	-2.42255	NaN	-2.76177	-2.85053	-1.06627	-0.439411	-1.05998	-2.22278	-1.69492	-1.15293	-1.60578	-1.99414	-0.788846	-2.21555	0.000998146	42.4191	tr	7955
A0A2R8QCB9;E7F715	sec24b	Isoform of E7F715, Protein transport protein Sec24B isoform X2;Protein transport protein Sec24B isoform X1	A0A2R8QCB9_DANRE;E7F715_DANRE	0.181823	1.05041	0.428867		1.76656	0.581094	0.574362	0.838352	0.702611	0.600228	0.173412	0.395769	0.519262	0.698717	-0.158138	0.886121	0.82772	0.152678	0.815152	0.63417	1.3574	0.762423	0.445007	0.724287	0.944743	0.75061	0.486506	0.907408	0.626887	0.67631	0.649754	0.470213	0.717138	0.000646935	48.388	tr	7955
A0A2R8QCI3;A0A2R8QCI3-2;A0A8M3ARK5;A0A8M3AUH6	ccdc88c	Isoform of A0A2R8QCI3, Isoform 2 of Protein Daple;Isoform of A0A2R8QCI3, Protein Daple isoform X1;Isoform of A0A2R8QCI3, Protein Daple isoform X3;Protein Daple	A0A8M3ARK5_DANRE;A0A8M3AUH6_DANRE;DAPLE_DANRE	0.208165	0.507188	0.704112		1.03318	-0.210261	-0.22184	-0.179664	-0.768803	0.3318	-0.6981	-0.640331	-0.392966	-0.900417	0.126381	-0.181965	-0.547097	0.46326	0.101254	0.67732	-1.49008	-0.616624	0.0246897	-0.135446	0.840775	0.991937	-0.513752	-0.252278	-0.0393119	0.0543833	-0.224426	-0.0778475	-0.0437789	0.000646935	47.019	sp;tr	7955
A0A2R8QCR7;B7ZV28	ptpn23b	Isoform of A0A2R8QCR7, Protein tyrosine phosphatase, non-receptor type 23, b;Protein tyrosine phosphatase, non-receptor type 23, b	A0A2R8QCR7_DANRE;B7ZV28_DANRE	0.467021	1.5176	0.267257		2.29024	-1.67209	-2.14285	-1.58823	-1.23106	-0.548555	-1.36763	-1.8314	-2.87376	-2.16528	-0.984583	-1.78766	-2.16584	-0.710369	-1.17774	-1.77573	-1.3507	-1.31964	-0.955715	-1.38143	-0.801564	-1.73787	-0.79792	-1.71768	-0.984398	-0.759229	-0.876224	-0.711143	-0.539488	0.00113218	41.6874	tr	7955
A0A2R8QCX0;A0A8M9Q6U3;F1QR74	tspan9a	Isoform of F1QR74, Tetraspanin;Tetraspanin 9a	A0A2R8QCX0_DANRE;A0A8M9Q6U3_DANRE;F1QR74_DANRE	-0.0132203	0.0251592	0.988963		-0.0713146	-1.79438	-1.62278	-1.17308	-1.73454	-2.15704	-2.21367	-1.84025	-2.77326	-2.0965	NaN	-1.07288	-1.34762	-1.45598	-1.65005	-1.70202	-1.94143	-1.17519	-1.20983	-2.61446	-1.95361	-2.4951	-1.85839	-1.29979	-2.15901	-1.51097	-1.13541	-2.30377	-1.52213	0.00131822	40.6948	tr	7955
A0A2R8QD00;A0A8M3B155;E7FDV8	arhgef12a	Isoform of E7FDV8, Rho guanine nucleotide exchange factor (GEF) 12a;Isoform of E7FDV8, Rho guanine nucleotide exchange factor 12 isoform X2;Rho guanine nucleotide exchange factor (GEF) 12a	A0A2R8QD00_DANRE;A0A8M3B155_DANRE;E7FDV8_DANRE	-0.140216	0.381707	0.77975		-0.82795	-1.01481	-0.718758	-0.279368	-0.71766	-0.741991	-1.10378	-1.15542	-0.799055	0.136841	-0.466707	-0.592248	-1.13062	-1.30131	-0.132823	-0.141963	-0.258543	-0.635685	-1.03862	-0.785088	-0.622776	-1.02525	-0.611602	-0.546139	-1.85034	-0.98442	-0.838705	-0.933884	-1.70771	0.000803084	44.0333	tr	7955
A0A2R8QDC8;A0A8M3APM3;A0A8M3B7M8;A0A8M3B7N0;A0A8M9QH96;A4IFW2	ptprf;ptprfb	Isoform of A4IFW2, Receptor-type tyrosine-protein phosphatase F;Receptor-type tyrosine-protein phosphatase F	A0A2R8QDC8_DANRE;A0A8M3APM3_DANRE;A0A8M3B7M8_DANRE;A0A8M3B7N0_DANRE;A0A8M9QH96_DANRE;PTPRF_DANRE	0.117376	0.56765	0.672515		1.12561	0.306625	0.900391	0.822723	0.555797	0.242244	0.550208	0.600141	0.28652	0.75614	-0.271541	1.10789	0.784108	0.38702	0.765948	0.801635	0.718294	0.691862	0.533483	0.822071	0.669674	0.376779	0.284668	0.767137	0.629586	0.883542	0.761045	0.863776	0.633919	0.000646935	48.1201	sp;tr	7955
A0A2R8QDI1;Q7SZF4	bag6	BCL2-associated athanogene 6;Isoform of Q7SZF4, BCL2-associated athanogene 6	A0A2R8QDI1_DANRE;Q7SZF4_DANRE	-0.0650384	0.140871	0.927157		-0.358336	0.0728331	-0.642167	0.66165	0.246785	0.477139	1.09752	-0.166628	-0.0986066	-0.0371847	0.909725	0.104293	0.0362387	0.421692	0.0159082	0.22278	-0.909343	0.209136	0.720706	-0.00483608	0.641948	0.17295	0.868546	-0.297791	-0.250955	-0.16477	0.810376	0.342304	-0.172392	0.000646935	44.8693	tr	7955
A0A2R8QDP4;F1R609	rreb1a	Isoform of F1R609, Ras-responsive element-binding protein 1 isoform X2;Ras-responsive element-binding protein 1 isoform X1	A0A2R8QDP4_DANRE;F1R609_DANRE	-0.0720526	0.147439	0.923414		-0.373053	1.75701	1.34608	1.84923	1.73982	1.58722	1.40877	1.96949	-0.526348	2.24017	1.96848	1.91357	1.76482	1.24435	1.72652	1.66429	1.61343	0.99604	1.20989	1.85993	1.54847	1.6934	1.93273	1.24399	1.60011	1.73284	1.32932	1.53337	1.02264	0.00131822	41.2642	tr	7955
A0A2R8QDV2	cst14b.1	Cystatin 14b, tandem duplicate 1	A0A2R8QDV2_DANRE	0.49525	2.6364	0.0719942		3.37789	1.21415	2.55031	1.98451	1.64062	1.46151	1.61965	2.43444	0.994084	1.76144	1.52509	2.04295	1.86867	1.73146	1.87133	2.67713	2.24914	2.21125	2.36646	3.00381	2.64419	2.10299	1.95768	2.33482	2.1131	2.09723	2.34924	1.9293	1.59737	0.000646935	54.0573	tr	7955
A0A2R8QDZ3;Q7T0K2;Q8UWD2	birc2	Baculoviral IAP repeat-containing 2;Isoform of Q7T0K2, Baculoviral IAP repeat-containing 2	A0A2R8QDZ3_DANRE;Q7T0K2_DANRE;Q8UWD2_DANRE	0.318145	0.746835	0.581308		1.38069	-0.565647	-0.607427	-1.84879	-1.01876	-0.633465	-0.301945	-1.41671	-1.6294	-1.6496	-1.85663	-0.852118	-2.96241	-0.550325	-0.75386	-1.06724	-1.06124	-1.0409	-0.298733	-0.780412	-0.993599	-0.65996	-1.51584	-0.276112	-1.85862	-0.509605	-0.946967	-0.793508	-0.390313	0.00210631	38.3038	tr	7955
A0A2R8QE41	mapk14a	Isoform of Q9DGE2, mitogen-activated protein kinase	A0A2R8QE41_DANRE	-0.0127958	0.0329364	0.982936		-0.0925564	1.24172	1.13931	0.974436	0.65225	0.995181	0.546222	1.55555	1.14795	1.12349	1.60588	1.71494	1.40013	1.53698	0.952189	1.2293	1.2179	1.04923	1.09606	1.61942	1.48812	1.10213	0.721314	0.251096	1.234	1.45906	1.57214	1.53515	0.832149	0.000646935	50.2195	tr	7955
A0A2R8QEG6;F1R8J7	rai14	Ankycorbin;Isoform of F1R8J7, Ankycorbin isoform X1	A0A2R8QEG6_DANRE;F1R8J7_DANRE	-0.0219524	0.0836219	0.957735		-0.223548	-0.408774	-0.545668	0.00843287	-0.0736618	0.208992	-0.275669	-0.220996	-0.0649343	-0.52722	-0.140654	-0.391212	-0.272339	-0.188563	-0.138506	-0.076086	0.186313	-0.539497	-0.514821	-0.0021801	-0.477543	0.297226	-0.525835	-0.252176	-0.382914	-0.144115	-0.512441	0.137354	-0.53139	0.000646935	45.3205	tr	7955
A0A2R8QEJ6	gga1	ADP-ribosylation factor-binding protein GGA1	A0A2R8QEJ6_DANRE	0.216306	1.10054	0.409147		1.82614	1.45942	1.31276	0.919225	0.961967	0.98353	1.6241	0.643818	0.968196	1.11484	1.28744	0.794396	0.914747	1.3006	0.483882	1.18635	0.474365	0.9896	1.41107	1.11071	1.53159	1.15228	1.65433	1.49487	1.4914	1.30828	1.62407	1.29393	1.07438	0.000646935	51.1756	tr	7955
A0A2R8QEN6;A0A8M3AND6;A0A8M3B6H8;F1R187	abi1a	Abl interactor 1 isoform X1;Isoform of A0A8M3AND6, Abl interactor 1;Isoform of A0A8M3AND6, Abl interactor 1 isoform X2;Isoform of A0A8M3AND6, Abl interactor 1 isoform X3	A0A2R8QEN6_DANRE;A0A8M3AND6_DANRE;A0A8M3B6H8_DANRE;F1R187_DANRE	-0.0754986	0.571459	0.670993		-1.13131	1.63554	1.95661	1.6872	1.50626	1.82526	1.89045	1.54205	1.71908	1.81698	1.7258	1.84683	1.78684	1.96274	1.91817	1.34177	1.31485	1.97137	1.58629	1.67463	1.69714	1.94902	1.80023	1.82715	1.61932	1.78762	1.67236	1.57957	1.94148	0.000646935	54.6861	tr	7955
A0A2R8QEQ4;Q6NWI7	tmed10	Isoform of Q6NWI7, Transmembrane emp24 domain-containing protein 10;Transmembrane emp24 domain-containing protein 10	A0A2R8QEQ4_DANRE;Q6NWI7_DANRE	-0.0140993	0.0545242	0.973294		-0.149882	3.20388	3.51487	2.81936	3.33127	3.49794	3.23019	3.6433	3.18362	3.43012	3.06098	3.511	3.4514	3.48124	2.78686	3.5539	2.9389	3.18089	3.28577	3.38577	3.3764	2.96267	3.23197	3.08617	3.56125	3.51113	3.45389	3.50613	2.91379	0.000646935	57.113	tr	7955
A0A2R8QEX9	inpp4aa	Isoform of B0S737, phosphatidylinositol-3,4-bisphosphate 4-phosphatase	A0A2R8QEX9_DANRE	0.0543195	0.209385	0.890413		0.505497	0.361383	0.20907	0.627481	0.360219	0.309167	0.0984716	0.365626	0.392652	0.214893	0.00592422	0.0486097	0.64042	0.84318	0.369141	0.863828	0.325083	0.373028	0.508844	0.547809	0.722265	0.317865	0.218288	-0.151774	0.292334	0.693107	0.616578	0.586463	-0.307007	0.000646935	53.3548	tr	7955
A0A2R8QEZ2;F1R333;Q7ZW24	alg11	GDP-Man:Man(3)GlcNAc(2)-PP-Dol alpha-1,2-mannosyltransferase;Isoform of Q7ZW24, GDP-Man:Man(3)GlcNAc(2)-PP-Dol alpha-1,2-mannosyltransferase	A0A2R8QEZ2_DANRE;ALG11_DANRE;F1R333_DANRE	0.0517948	0.0751702	0.961168		0.202629	-3.75111	-1.76459	-3.28168	-1.19742	-2.41347	-1.91682	-2.89964	-3.39392	NaN	-2.75394	-1.97149	-2.69938	-1.94853	-1.93098	-2.14546	-1.51923	-2.6258	-2.40348	-3.11581	-2.57536	-2.38504	-1.38826	-3.14392	-2.35959	-2.51278	-3.23366	-2.58605	-1.65903	0.00162541	38.8379	sp;tr	7955
A0A2R8QFM1;A0A8M2BAQ4;A0A8M2BAZ4;A8E4R7;F1QZ57	puf60a	Isoform of F1QZ57, LOC562370 protein;Isoform of F1QZ57, Poly(U)-binding-splicing factor PUF60 isoform X2;Isoform of F1QZ57, Poly(U)-binding-splicing factor PUF60 isoform X3;Isoform of F1QZ57, Poly(U)-binding-splicing factor PUF60 isoform X4;Poly(U)-binding-splicing factor PUF60 isoform X1	A0A2R8QFM1_DANRE;A0A8M2BAQ4_DANRE;A0A8M2BAZ4_DANRE;A8E4R7_DANRE;F1QZ57_DANRE	-0.0388103	0.108393	0.946212		-0.283387	0.360815	0.0958734	0.334798	0.620733	0.558025	0.713088	0.145565	-0.10578	0.0688972	0.732471	0.314203	0.431137	0.760131	0.221831	0.635517	-0.309498	0.548067	0.310078	0.321457	0.705668	-0.381611	0.450373	-0.540015	0.573357	0.456532	0.635623	0.872499	0.430399	0.000646935	56.6404	tr	7955
A0A2R8QFR0;A0A8M3AUQ3;A0A8M3B1L1;E7F1J4	dennd5a	DENN domain-containing protein 5A isoform X1;Isoform of A0A8M3B1L1, DENN domain-containing protein 5A isoform X2;Isoform of A0A8M3B1L1, DENN domain-containing protein 5A isoform X3;Isoform of A0A8M3B1L1, DENN domain-containing protein 5A isoform X4	A0A2R8QFR0_DANRE;A0A8M3AUQ3_DANRE;A0A8M3B1L1_DANRE;E7F1J4_DANRE	0.221052	0.218172	0.885542		0.524973	-2.74478	-3.51703	-4.56735	-1.42938	NaN	-3.23562	-4.3546	NaN	NaN	-3.77061	-2.84099	-4.30852	-3.63107	-2.45685	-2.128	-2.64844	-1.10243	-4.79223	-3.55936	NaN	-4.06609	-2.91269	-4.31363	-3.53756	-2.73196	NaN	-3.74233	-2.02006	0.00656909	36.049	tr	7955
A0A2R8QFW5;A0A8M3AMW3;Q803T2	strip1	Isoform of Q803T2, Striatin-interacting protein 1 homolog;Isoform of Q803T2, Striatin-interacting protein 1 homolog isoform X1;Striatin-interacting protein 1 homolog	A0A2R8QFW5_DANRE;A0A8M3AMW3_DANRE;STRP1_DANRE	-0.0104478	0.025141	0.988963		-0.0712368	-1.04162	-0.580209	-0.822189	-1.23613	-0.719236	-0.479461	-0.83103	-0.80519	-1.19029	-0.593722	-0.828995	-0.855945	-0.819546	-1.19432	-0.46437	-2.29973	-0.703899	-0.793082	-0.746237	-0.70888	-0.475756	-0.513547	-1.42994	-0.700262	-0.987482	-0.913037	-0.373065	-1.03486	0.000646935	48.3478	sp;tr	7955
A0A2R8QFX4;A2RRT1	mfge8b	Isoform of A0A2R8QFX4, Milk fat globule EGF and factor V/VIII domain-containing b;Milk fat globule EGF and factor V/VIII domain-containing b	A0A2R8QFX4_DANRE;A2RRT1_DANRE	-0.528625	2.11739	0.13199		-2.89231	-0.835711	-1.28599	-0.462318	-0.271111	-0.326505	-0.148017	-0.439693	-1.10249	-1.63509	9.44138e-05	-0.587886	-0.883718	-0.775185	-0.22283	-2.36048	-1.26502	-0.26357	-1.50508	-1.18154	-0.903501	-1.29145	-0.853708	-1.53034	-1.43998	-1.05663	-0.540014	-1.22946	-0.95645	0.000646935	46.5614	tr	7955
A0A2R8QFX5;A0A8M3AUP1;A0A8M3B4J2;A0A8M3BBF1	ampd3a	AMP deaminase;Isoform of A0A8M3BBF1, AMP deaminase	A0A2R8QFX5_DANRE;A0A8M3AUP1_DANRE;A0A8M3B4J2_DANRE;A0A8M3BBF1_DANRE	-0.561442	0.541446	0.685219		-1.09444	-1.9303	-1.45167	-3.27778	-0.232521	-0.848378	-0.592568	-0.844646	-1.02173	0.171175	-2.09041	NaN	-0.710572	-1.39339	-1.89771	-1.50435	NaN	NaN	-2.71497	-1.22872	-2.61287	-3.69135	-0.793692	NaN	-2.78242	NaN	NaN	NaN	0.91653	0.00141388	39.4776	tr	7955
A0A2R8QGA4;E7F3A5	cd68	Isoform of A0A2R8QGA4, Macrosialin;Macrosialin	A0A2R8QGA4_DANRE;E7F3A5_DANRE	0.439391	1.36142	0.315084		2.1222	1.05516	2.32672	2.20015	0.793653	1.82938	2.56059	2.81385	1.35725	1.9047	0.338457	1.96018	1.63896	1.92801	1.91695	2.53522	1.99397	2.21382	2.0716	2.30192	2.43113	1.74625	2.03277	1.51748	2.73135	2.79883	2.26344	2.36401	1.77372	0.000646935	50.2772	tr	7955
A0A2R8QGC0;X1WER2	uba5	Ubiquitin-like modifier-activating enzyme 5	A0A2R8QGC0_DANRE;UBA5_DANRE	0.0925425	0.351203	0.798397		0.774798	1.28415	1.07893	0.928897	1.14148	1.29684	1.36763	1.35931	1.15123	0.350675	1.10897	1.1327	0.931159	1.55784	0.993629	1.23072	0.96527	1.31098	1.02798	1.20901	1.65865	0.941605	1.22199	0.365625	1.13943	1.39576	1.63136	1.69663	1.18403	0.000646935	53.2059	sp;tr	7955
A0A2R8QGM2;A4QNY0;B7ZD37	pald1b	Isoform of B7ZD37, Paladin;Paladin	A0A2R8QGM2_DANRE;A4QNY0_DANRE;B7ZD37_DANRE	0.02752	0.0610828	0.968448		0.166896	0.735778	0.928706	0.268512	-0.46045	0.448566	1.13778	0.499709	0.27745	-0.272897	0.189051	0.808581	0.678379	0.705535	0.52107	1.0762	0.913841	0.855876	-0.112258	0.286883	-0.0543242	0.32467	0.0754356	0.463998	NaN	0.486433	0.53003	0.331853	1.18305	0.000998146	42.8131	tr	7955
A0A2R8QGN6;A0A8M9P0Y3;A0A8M9P9W7;A0A8M9PF94;A0A8M9PLW9;Q9PU61	fli1	Friend leukemia integration 1 transcription factor isoform X1;Isoform of A0A8M9PLW9, Fli-1 protein;Isoform of A0A8M9PLW9, Fli-1 proto-oncogene, ETS transcription factor a;Isoform of A0A8M9PLW9, Friend leukemia integration 1 transcription factor isoform X2;Isoform of A0A8M9PLW9, Friend leukemia integration 1 transcription factor isoform X3;Isoform of A0A8M9PLW9, Friend leukemia integration 1 trans…	A0A2R8QGN6_DANRE;A0A8M9P0Y3_DANRE;A0A8M9P9W7_DANRE;A0A8M9PF94_DANRE;A0A8M9PLW9_DANRE;Q9PU61_DANRE	-0.424395	0.941156	0.478685		-1.63306	-2.72617	-2.25191	-0.869025	-0.637016	-2.74673	-1.7523	-1.89287	-0.945392	-0.383793	-1.56043	-1.35853	-1.37898	-2.09481	-2.21632	-1.58362	-1.78154	-1.49501	-0.960339	-1.67201	-2.50351	-2.71279	-2.17575	-1.26414	-3.16296	-2.77241	-2.12875	-2.19064	-2.35233	0.00162541	39.1919	tr	7955
A0A2R8QGR9;A0A2R8RJH6;Q6IQG1	guk1a	guanylate kinase;Isoform of A0A2R8RJH6, guanylate kinase	A0A2R8QGR9_DANRE;A0A2R8RJH6_DANRE;Q6IQG1_DANRE	-0.0512445	0.14416	0.926224		-0.365725	1.41161	1.65216	1.36382	0.958196	1.2667	0.509733	1.76336	1.26492	0.907184	1.57503	1.60331	1.52917	1.71445	1.6579	1.16657	1.48716	0.976471	1.18385	1.74032	1.63774	1.44182	1.28926	0.774301	1.46254	1.51086	1.78199	1.55977	0.447465	0.000646935	51.476	tr	7955
A0A2R8QGS5;A0A8M3AND1	znf271	Isoform of A0A2R8QGS5, Si:ch211-266d19.4;Si:ch211-266d19.4	A0A2R8QGS5_DANRE;A0A8M3AND1_DANRE	-0.263928	1.65106	0.232013		-2.4295	1.33912	1.147	0.541263	1.05745	0.652127	1.16653	1.16343	0.988936	1.60673	0.803955	0.715032	1.07025	0.897589	0.457981	0.490196	0.846846	0.781594	0.587093	0.940798	0.830489	1.23524	0.261135	0.643335	0.44948	0.856097	0.798367	0.400787	0.790926	0.000646935	52.5963	tr	7955
A0A2R8QI13;Q566T5	prmt3	Isoform of Q566T5, Protein arginine N-methyltransferase 3 isoform X1;Prmt3 protein	A0A2R8QI13_DANRE;Q566T5_DANRE	0.102651	0.470288	0.727936		0.974847	1.88739	2.19771	1.89236	1.89255	2.12812	2.22937	2.36908	1.81587	1.68129	2.66857	1.99241	2.20588	2.39828	1.93358	2.19938	1.62359	1.91379	2.19162	2.44849	2.46649	2.39037	1.70196	2.51928	2.00595	2.36652	2.15219	2.31387	2.4361	0.000646935	56.2024	tr	7955
A0A2R8QI63	atg9b	Autophagy-related protein 9	A0A2R8QI63_DANRE	-0.790474	1.48814	0.273692		-2.26963	NaN	-2.22302	-3.00293	-1.92168	-2.70539	-2.12552	-1.95267	-0.959185	-2.58202	-1.43668	-2.30294	-1.75403	-2.42433	-2.15946	NaN	-1.08502	-1.32069	-3.50452	-4.96809	-3.05122	-4.10383	-3.79888	-1.85376	-3.15944	-3.61011	-2.89713	-2.53446	-1.93885	0.00453244	37.1411	tr	7955
A0A2R8QI85;X1WDB0	map1ab	Isoform of X1WDB0, Microtubule-associated protein 1A isoform X2;Microtubule-associated protein 1Ab	A0A2R8QI85_DANRE;X1WDB0_DANRE	-0.30836	0.542932	0.684249		-1.09017	-2.66184	-3.15752	-2.0023	-2.0607	-1.57137	-1.37517	-3.94394	-1.72377	-1.21916	-1.23437	-2.93086	-2.5577	-1.77202	-2.72056	-3.27564	NaN	-2.76498	-3.32015	-3.51176	-2.44266	-1.7591	-2.3372	NaN	-2.19011	-2.12734	-1.94188	-2.63915	-1.90289	0.0018666	38.4545	tr	7955
A0A2R8QI99;Q6NYV7	pcdh10a	Isoform of Q6NYV7, Protocadherin 10a;Protocadherin 10a	A0A2R8QI99_DANRE;Q6NYV7_DANRE	0.332801	0.941532	0.478685		1.63353	-0.644253	-0.519711	-0.39606	-0.19929	-1.13012	0.497378	-1.21044	-0.677761	-0.853903	-0.977568	-0.303654	-0.421388	-0.8546	-0.166436	-1.34745	-0.237077	-0.0528011	-0.470736	-0.457378	-0.450149	1.19498	-0.286997	0.0511751	0.489643	0.280043	-0.875204	-0.449662	-0.586989	0.000998146	41.8178	tr	7955
A0A2R8QIA3;A0A8M6Z4C6;P31367	pou6f1	Isoform of P31367, POU domain protein;POU domain, class 6, transcription factor 1	A0A2R8QIA3_DANRE;A0A8M6Z4C6_DANRE;PO6F1_DANRE	-0.469351	0.918803	0.485952		-1.60725	-1.07578	-0.598279	-0.59075	-0.501521	-1.06391	-1.94535	0.0729752	-0.524272	-0.605785	-1.75727	-1.06639	-0.732736	-1.22344	NaN	-1.58269	-0.333783	-2.24652	-0.713154	-0.451647	-0.773231	-3.00404	-0.878033	-1.31232	-1.07944	-1.01292	-2.89055	-2.36021	-0.43818	0.00409105	37.5448	sp;tr	7955
A0A2R8QIV0;Q6PHH1	elf2b	E74-like factor 2b (ets domain transcription factor);Isoform of A0A2R8QIV0, E74-like factor 2 (Ets domain transcription factor)	A0A2R8QIV0_DANRE;Q6PHH1_DANRE	0.0902808	0.197375	0.894875		0.480653	0.307497	-0.215348	0.306854	0.511446	0.546023	-0.364039	-0.376459	-0.899248	-0.307039	0.334317	-0.527483	0.455655	0.196389	-0.618936	-0.0519266	-0.320799	0.489954	0.0232286	-0.89799	0.293006	0.686633	0.0378475	-0.301062	-0.369026	0.0176792	1.12549	-0.430177	0.310698	0.000646935	48.5353	tr	7955
A0A2R8QIW0	hdac1	Histone deacetylase	A0A2R8QIW0_DANRE	-0.0734761	0.367533	0.788049		-0.803432	4.20555	4.382	4.43714	4.58375	4.14412	4.28718	4.62377	4.15323	4.40351	3.62193	4.71106	4.62571	4.14712	4.08806	4.38952	4.40897	4.4192	3.97662	4.57568	4.30789	4.15336	4.01265	4.34623	4.30255	4.24952	4.17712	3.95523	4.11093	0.000646935	55.0138	tr	7955
A0A2R8QIY5;A0A8M9PM31	prkcaa	Isoform of A0A8M9PM31, Protein kinase C;Protein kinase C	A0A2R8QIY5_DANRE;A0A8M9PM31_DANRE	-0.0696922	0.267442	0.847908		-0.620695	1.73931	1.4595	1.09617	1.08808	1.21863	1.65575	1.48051	1.58002	1.38144	1.88993	1.35673	1.13098	1.66312	1.381	1.22712	0.973484	1.6058	1.57916	1.46064	1.34228	1.49338	1.72889	1.15236	1.41585	1.72392	1.33598	1.63548	0.471154	0.000646935	54.4669	tr	7955
A0A2R8QJ68;F1QC39	mtcl3a	Isoform of F1QC39, Si:ch211-151o1.4;Si:ch211-151o1.4	A0A2R8QJ68_DANRE;F1QC39_DANRE	-0.179899	0.321062	0.821435		-0.721227	-0.328307	-1.73057	-0.774252	-0.948987	-1.8677	-2.69003	-1.85566	-0.594044	-1.31722	NaN	-0.81465	-1.06545	-2.10833	-1.4398	-1.89711	-1.82561	-2.42082	-2.41286	-1.32681	-1.03523	-1.46693	-1.41709	-0.588007	-2.38026	-1.30426	-0.635149	-0.937677	-1.75463	0.00162541	38.7986	tr	7955
A0A2R8QJA0;A0A8M1NZ82;A0A8M6YY91;A0A8M6Z6C9;A0A8M9PK80;A0A8M9PK85;A0A8M9PXQ3;A0A8M9Q3F9;A0A8M9Q8Q1;A0A8M9QE14	acaca	acetyl-CoA carboxylase;Isoform of A0A8M9PK80, acetyl-CoA carboxylase	A0A2R8QJA0_DANRE;A0A8M1NZ82_DANRE;A0A8M6YY91_DANRE;A0A8M6Z6C9_DANRE;A0A8M9PK80_DANRE;A0A8M9PK85_DANRE;A0A8M9PXQ3_DANRE;A0A8M9Q3F9_DANRE;A0A8M9Q8Q1_DANRE;A0A8M9QE14_DANRE	0.128889	1.12881	0.397504		1.85932	0.286701	0.337951	0.29851	-0.123058	0.389639	0.366471	0.250633	0.293464	0.036005	0.00374508	0.516764	0.510737	0.109142	0.459879	0.313779	0.0712047	0.168266	0.434543	0.706507	0.460125	0.293619	0.360559	0.241034	0.566246	0.575904	0.417338	0.536897	0.395009	0.000646935	47.113	tr	7955
A0A2R8QJF6	unm_hu7910	Isoform of A0A8M3B1J7, Aspartyl/asparaginyl beta-hydroxylase isoform X2	A0A2R8QJF6_DANRE	-0.154929	0.803371	0.549191		-1.45636	0.630025	0.4312	0.416227	1.03155	0.40725	0.587447	0.801834	0.765521	1.10687	0.126572	1.01807	0.951752	0.408137	0.624106	0.855944	0.623677	0.654434	0.347956	0.888614	0.444161	0.526818	0.562359	0.628935	-0.130388	0.580321	0.185751	0.283835	0.685136	0.000646935	54.4192	tr	7955
A0A2R8QJH4	atp2a3	Calcium-transporting ATPase	A0A2R8QJH4_DANRE	0.172666	1.39323	0.303918		2.15691	1.21187	1.53508	1.47916	0.871651	1.47907	1.60648	1.47236	1.05743	0.960814	1.14896	1.55208	1.21343	1.42288	1.44878	1.5381	1.17806	1.31239	1.60903	1.49122	1.54656	1.27409	1.42351	1.23932	1.5718	1.78359	1.58734	1.72643	1.59593	0.000646935	55.7826	tr	7955
A0A2R8QJR9;A0A8M9QII4	znf131	Isoform of A0A2R8QJR9, Zinc finger protein 131 isoform X2;Zinc finger protein 131	A0A2R8QJR9_DANRE;A0A8M9QII4_DANRE	-0.0222925	0.0279776	0.987231		-0.0790345	-1.38352	-2.95022	-1.57341	-1.94369	-2.32121	-1.61513	-0.785044	-2.10315	-0.617037	-2.24531	-0.83386	-1.33727	-1.60069	-2.53676	-3.52054	-0.781469	-1.2448	-2.45517	-1.38023	-2.55471	-1.11126	-0.709795	-1.25368	-2.42203	-1.32014	-2.24972	-1.61646	-1.53837	0.000998146	42.6029	tr	7955
A0A2R8QJS5;Q7ZWF0	rae1	Isoform of Q7ZWF0, Rae1 protein homolog;mRNA export factor	A0A2R8QJS5_DANRE;RAE1L_DANRE	0.0389067	0.107942	0.946474		0.282319	1.65292	1.78105	1.71363	1.60706	1.71081	1.68375	1.52765	1.60181	1.43083	0.145349	1.50775	1.53095	1.94237	1.71662	1.84301	1.54194	1.32692	1.75468	1.33166	1.74693	1.04296	1.58817	0.971872	1.74979	1.87449	1.80681	1.79046	1.72755	0.000646935	51.9851	sp;tr	7955
A0A2R8QK23;A0A8M2BFP4;A0A8M6Z0F8;A0A8M6Z6R0;A0A8M9P7V2;A0A8M9PIQ6;A0A8M9PPQ1;A0A8M9PX35	mtus1b	Isoform of A0A8M9PX35, Microtubule-associated tumor suppressor 1 homolog A-like isoform X2;Isoform of A0A8M9PX35, Microtubule-associated tumor suppressor 1 homolog A-like isoform X3;Isoform of A0A8M9PX35, Microtubule-associated tumor suppressor 1 homolog A-like isoform X4;Isoform of A0A8M9PX35, Microtubule-associated tumor suppressor 1 homolog A-like isoform X5;Isoform of A0A8M9PX35, Microtubule-…	A0A2R8QK23_DANRE;A0A8M2BFP4_DANRE;A0A8M6Z0F8_DANRE;A0A8M6Z6R0_DANRE;A0A8M9P7V2_DANRE;A0A8M9PIQ6_DANRE;A0A8M9PPQ1_DANRE;A0A8M9PX35_DANRE	-0.236499	0.837714	0.531841		-1.50137	0.1898	0.858343	0.755214	0.103373	-0.272857	0.846601	0.12975	0.273187	-0.415365	0.0239143	0.641161	0.681992	-0.191662	0.584142	-0.587493	0.0683312	0.478776	-0.190467	-0.419885	0.356953	-0.291571	-0.1864	0.648915	0.781568	0.182746	0.0599747	0.17991	-0.184743	0.000646935	49.3083	tr	7955
A0A2R8QKB1;E7FE99	sipa1l2	Isoform of A0A2R8QKB1, Signal-induced proliferation-associated 1-like 2;Signal-induced proliferation-associated 1-like 2	A0A2R8QKB1_DANRE;E7FE99_DANRE	0.112781	0.168365	0.909537		0.419224	-3.1444	-2.73026	-2.60928	-3.40954	-2.78095	-2.03584	-4.24234	-1.94875	-1.97062	-2.87474	-3.37752	-2.71065	-2.75936	-2.07125	-2.96687	NaN	-2.02107	-2.00398	-2.56498	-1.99933	-3.25709	-4.42655	-1.48613	-2.96173	-3.21004	-2.67241	-2.44134	-2.42601	0.00113218	41.5806	tr	7955
A0A2R8QKL9	tgm1l1	Protein-glutamine gamma-glutamyltransferase K	A0A2R8QKL9_DANRE	-0.304484	2.86488	0.0521546		-3.58528	2.45955	2.38588	2.0994	1.98027	2.66917	2.51342	2.60111	2.24769	2.14043	1.99202	2.36076	2.45638	2.38067	2.0415	2.41457	1.6982	2.29592	1.72938	1.99329	1.73941	1.84529	2.0307	1.88346	1.9083	2.14465	1.97898	2.21818	2.18513	0.000646935	59.2527	tr	7955
A0A2R8QKT7;A0A8M2B2R7;A0A8M2B2Y7;A0A8M9PXN3;A0A8M9Q9J6;A0A8M9QF87;A0A8M9QNA7;E9QEM6;Q802W0	mark3a	Isoform of A0A8M9PXN3, non-specific serine/threonine protein kinase;non-specific serine/threonine protein kinase	A0A2R8QKT7_DANRE;A0A8M2B2R7_DANRE;A0A8M2B2Y7_DANRE;A0A8M9PXN3_DANRE;A0A8M9Q9J6_DANRE;A0A8M9QF87_DANRE;A0A8M9QNA7_DANRE;E9QEM6_DANRE;Q802W0_DANRE	0.0209481	0.0243976	0.989089		0.0691856	-2.36358	-2.29746	-2.46658	-1.77985	-2.23923	-1.87098	-2.23602	-1.62496	-0.842747	-2.55042	-3.48704	-3.19767	-2.99747	-1.72518	-2.44371	-3.57047	-1.60562	-2.03016	-2.41587	-2.4881	-1.81533	-2.79162	0.137129	-1.67994	-2.83295	-2.49424	-1.99272	-3.3623	0.00162541	38.9491	tr	7955
A0A2R8QKX7	mospd2	Motile sperm domain-containing 2	A0A2R8QKX7_DANRE	0.132687	0.865774	0.518084		1.53765	0.515623	0.674592	0.282121	0.466903	0.67758	0.857947	0.779553	0.648091	0.477595	0.788326	0.807694	0.729027	0.487315	0.294129	0.805711	0.686218	0.401442	0.264326	0.649368	0.724532	0.357624	0.666252	0.97396	1.10905	1.12938	0.900375	0.888278	0.787593	0.000646935	49.6216	tr	7955
A0A2R8QL91	pcnp	Isoform of B8JKI0, PEST proteolytic signal-containing nuclear protein	A0A2R8QL91_DANRE	0.119287	0.148168	0.923414		0.375022	-1.76886	-2.82547	-2.09167	-2.68498	-1.58081	-2.27155	-3.10851	-1.77407	-2.0637	NaN	-3.86835	-2.65482	-3.48574	-4.37206	-3.52734	-2.29444	-2.03969	-1.97759	-2.35138	-1.43992	-2.97194	-1.37384	NaN	-3.19585	-3.37305	-2.11607	-3.62646	-2.71227	0.00334457	35.9773	tr	7955
A0A2R8QLK1;A0A8M1PT13;A0A8M3B0N1;E7FGV0	si:dkeyp-97b10.3	Isoform of A0A2R8QLK1, Si:dkeyp-97b10.3;Isoform of A0A2R8QLK1, Uncharacterized protein si:dkeyp-97b10.3 isoform X2;Isoform of A0A2R8QLK1, Uncharacterized protein si:dkeyp-97b10.3 isoform X4;Si:dkeyp-97b10.3	A0A2R8QLK1_DANRE;A0A8M1PT13_DANRE;A0A8M3B0N1_DANRE;E7FGV0_DANRE	-0.0416783	0.0508019	0.975257		-0.140419	-2.10923	0.135001	-0.649971	NaN	-0.310163	-3.04164	-1.16027	-1.13194	NaN	-0.682703	-0.803072	-1.65164	-1.4041	-0.851037	-0.777509	-0.108401	-1.03992	-1.46086	-2.52378	NaN	-1.42375	-1.08667	-0.992436	NaN	-0.798229	-0.915646	-1.41576	-1.61794	0.000646935	53.0693	tr	7955
A0A2R8QLN9;A0A8M3APK5;E7F2J5;Q7ZW40	uso1	General vesicular transport factor p115;Isoform of Q7ZW40, General vesicular transport factor p115	A0A2R8QLN9_DANRE;A0A8M3APK5_DANRE;E7F2J5_DANRE;Q7ZW40_DANRE	0.094421	0.405756	0.769228		0.868876	1.68935	1.13156	1.57045	1.39246	1.82176	1.67209	0.842364	1.6668	0.989617	1.43866	1.42513	1.57948	1.9746	1.64095	1.21534	1.01624	1.68008	1.92527	1.39137	1.77995	1.53042	1.72538	1.56372	1.44864	1.59469	1.804	1.89833	1.58372	0.000646935	51.7992	tr	7955
A0A2R8QLP7	bcl11bb	B-cell lymphoma/leukemia 11B	A0A2R8QLP7_DANRE	0.126801	0.699596	0.603099		1.31584	-0.478554	-0.702564	0.0766063	-0.602169	-0.303149	-0.815643	-0.315251	-0.22036	-0.343552	-0.704132	-0.0562029	-0.264355	-0.355352	-0.501607	-0.201541	-0.167782	0.177189	-0.15208	-0.204584	-0.536719	-0.149045	-0.814905	0.085515	-0.304536	-0.379411	-0.336486	-0.582433	-0.244252	0.000646935	47.6861	tr	7955
A0A2R8QLQ0;A0A2R8QTX4	elavl1b	ELAV-like protein;Isoform of A0A2R8QTX4, ELAV-like protein	A0A2R8QLQ0_DANRE;A0A2R8QTX4_DANRE	-0.0851233	0.475104	0.726235		-0.982548	3.32504	3.66558	3.32524	3.08359	3.50937	3.47625	3.50389	2.854	3.47049	3.37365	3.70887	3.54662	3.68923	3.3422	3.52197	2.95548	3.34972	3.32622	3.42159	3.3229	2.89838	3.62593	3.04254	3.45141	3.45934	3.4131	3.59758	3.29614	0.000646935	53.3522	tr	7955
A0A2R8QLQ1	olfml1	Isoform of F1QB48, Olfactomedin-like protein 1	A0A2R8QLQ1_DANRE	-0.6432	2.39272	0.0962749		-3.29243	-0.616088	-0.586552	-0.114949	-0.682099	NaN	-0.172941	-0.523176	NaN	-0.0443602	NaN	0.201861	-0.430604	NaN	-0.743929	-0.823462	NaN	-1.20938	-1.63427	NaN	-0.821795	-1.24896	NaN	-1.95937	-0.64908	-0.325736	-0.336419	-1.13637	NaN	0.00728846	35.5489	tr	7955
A0A2R8QM83	tmem126a	Transmembrane protein 126A	A0A2R8QM83_DANRE	-0.327427	0.433262	0.749898		-0.917646	-2.75956	-1.62898	-3.60991	-0.436406	NaN	-2.47626	-1.32572	-2.20129	-0.757407	-2.82692	-1.99799	-1.70467	-2.65531	-1.89671	-3.23819	-1.29979	-2.62279	-3.32268	-1.00445	NaN	-1.07558	-2.98064	NaN	-2.98646	-2.84527	-2.37604	NaN	-2.08433	0.000202551	43.5611	tr	7955
A0A2R8QMI5;A0A8M3AT25;A0A8M3AT30;A0A8M3AT31;A0A8M3B064;A0A8M3B066;A0A8M3B348;A0A8M3BA55;A0A8M9PZM7;A0A8M9QAA8;A0A8M9QFB8;F1QRX4	bin1b	Bridging integrator 1b;Isoform of A0A2R8QMI5, Bridging integrator 1b;Isoform of A0A2R8QMI5, Bridging integrator 1b isoform X1;Isoform of A0A2R8QMI5, Bridging integrator 1b isoform X10;Isoform of A0A2R8QMI5, Bridging integrator 1b isoform X2;Isoform of A0A2R8QMI5, Bridging integrator 1b isoform X3;Isoform of A0A2R8QMI5, Bridging integrator 1b isoform X4;Isoform of A0A2R8QMI5, Bridging integrator 1…	A0A2R8QMI5_DANRE;A0A8M3AT25_DANRE;A0A8M3AT30_DANRE;A0A8M3AT31_DANRE;A0A8M3B064_DANRE;A0A8M3B066_DANRE;A0A8M3B348_DANRE;A0A8M3BA55_DANRE;A0A8M9PZM7_DANRE;A0A8M9QAA8_DANRE;A0A8M9QFB8_DANRE;F1QRX4_DANRE	-0.727081	2.3125	0.10439		-3.0777	0.642972	0.369099	-0.961143	1.24241	0.67546	0.679008	0.911833	0.392561	1.62945	0.457924	-0.4504	0.286429	0.934471	-0.685304	0.22189	-0.198108	-1.18174	-0.18947	0.366058	0.208334	-0.694255	0.57128	-0.381305	-0.322977	-0.968629	-0.830051	-0.316134	-0.339252	0.000646935	49.474	tr	7955
A0A2R8QMT1	synpo	Synaptopodin	A0A2R8QMT1_DANRE	-0.220796	0.933125	0.480914		-1.62303	1.47331	1.22885	0.774207	1.84537	1.42066	0.97709	1.14162	0.74969	1.39332	0.173079	0.517144	0.682693	1.23215	1.23103	1.0485	1.04133	0.395872	1.08644	0.779066	0.81564	0.712767	1.14336	0.53299	1.20403	0.781204	1.01697	0.619627	0.571285	0.000646935	47.6488	tr	7955
A0A2R8QMZ2	pex14	Peroxisomal membrane protein PEX14	A0A2R8QMZ2_DANRE	0.164754	0.146198	0.925176		0.373775	-1.71192	NaN	-4.10485	NaN	NaN	-2.70708	NaN	NaN	NaN	NaN	-2.11428	-3.13428	NaN	-3.03647	-3.22354	NaN	-2.64766	-3.59283	NaN	-2.75298	-2.7312	-1.0643	-2.9837	NaN	-1.7561	-3.79729	NaN	-1.81767	0.00162541	39.0285	tr	7955
A0A2R8QN11;A0A2R8RR15;A0A8M2B5V7;F1Q8X5	fermt2	Fermitin family homolog 2;Isoform of F1Q8X5, Fermitin family homolog 2;Isoform of F1Q8X5, Fermitin family homolog 2 isoform X3	A0A2R8QN11_DANRE;A0A2R8RR15_DANRE;A0A8M2B5V7_DANRE;FERM2_DANRE	-0.197199	1.46843	0.278775		-2.23796	3.96405	4.04195	3.73069	4.14338	4.03981	3.67449	4.32599	3.75948	4.15166	3.48549	3.89796	4.09086	4.17972	3.57679	4.17572	3.62336	3.58944	3.56147	3.90098	3.92819	3.84345	3.73251	3.35724	3.85938	3.65994	3.67066	3.90604	3.49315	0.000646935	58.1156	sp;tr	7955
A0A2R8QNF3;Q6IQU6	rpf1	Isoform of Q6IQU6, Ribosome production factor 1;Ribosome production factor 1	A0A2R8QNF3_DANRE;RPF1_DANRE	-0.222024	0.589801	0.659652		-1.15858	-1.66539	-0.977952	-1.05659	-1.10895	-1.44093	-2.18606	-1.22299	-0.88123	-0.422939	-0.963465	-0.822794	-0.66026	-1.68677	-1.73161	-1.27902	-1.22071	-1.70359	-1.01172	-0.842296	-1.30997	-0.424692	-2.07744	-1.1297	-1.96223	-1.52654	-2.36058	-1.90675	-1.181	0.00113218	41.6877	sp;tr	7955
A0A2R8QNM4;Q1LXR3	rrbp1b	Isoform of Q1LXR3, Ribosome-binding protein 1 isoform X2;Ribosome-binding protein 1	A0A2R8QNM4_DANRE;Q1LXR3_DANRE	0.163034	0.414339	0.761681		0.883284	0.549299	0.291851	-0.0689578	1.05314	0.601222	-0.1792	0.322172	0.423716	0.368984	-1.22436	-0.805667	-0.50045	0.480145	0.784219	0.521801	0.0633702	0.129662	0.754086	0.15799	0.596288	0.536851	0.496492	-0.0201235	0.0396667	0.544045	0.178511	0.460882	-0.0809331	0.000646935	52.2031	tr	7955
A0A2R8QNT0;A0A8M3B9Z3;A0A8M6YYK0	doc2b	Double C2-like domain-containing protein beta isoform X1;Isoform of A0A8M6YYK0, Double C2-like domain-containing protein beta isoform X2;Isoform of A0A8M6YYK0, Double C2-like domain-containing protein beta isoform X3	A0A2R8QNT0_DANRE;A0A8M3B9Z3_DANRE;A0A8M6YYK0_DANRE	-0.142076	0.617692	0.645406		-1.19947	0.959236	1.16168	1.07179	0.494902	0.807886	0.973818	0.836721	0.818163	0.265656	0.938787	1.05892	1.07131	0.971874	1.29379	1.21139	0.862243	0.821435	0.325487	0.742173	0.682096	0.823849	0.799154	0.702405	0.840207	1.09469	1.24066	0.764903	-0.175234	0.000646935	46.9513	tr	7955
A0A2R8QP51	dpp9	Dipeptidyl peptidase 9	DPP9_DANRE	0.000627143	0.0039455	0.999983		0.0114444	2.49371	2.60499	3.01473	2.73695	2.70654	2.57889	2.81592	2.89888	2.68755	2.62317	2.96468	2.84418	2.65145	2.72824	2.76533	2.4815	2.76057	2.76057	2.92075	2.75939	2.80998	2.60409	2.67368	2.54727	2.77103	2.95504	2.9022	2.64727	0.000646935	55.85	sp	7955
A0A2R8QP61	smarcb1b	SWI/SNF-related matrix-associated actin-dependent regulator of chromatin subfamily B member 1	A0A2R8QP61_DANRE	-0.00394198	0.00873474	0.996789		-0.0251993	0.347805	0.688735	0.496088	0.74327	0.971107	0.83279	0.551227	0.712649	0.406516	-0.725592	0.586618	0.632766	0.788862	0.759021	0.44803	-0.120372	0.666887	0.649867	0.390826	1.0695	0.422221	0.842745	-0.373778	0.470842	0.825044	0.499502	1.23517	0.710194	0.000646935	48.5196	tr	7955
A0A2R8QPB8;B5LZ08	grk3	G protein-coupled receptor kinase;Isoform of A0A2R8QPB8, G protein-coupled receptor kinase	A0A2R8QPB8_DANRE;B5LZ08_DANRE	0.137509	1.3641	0.313398		2.12513	1.08287	1.31057	0.961089	1.20749	0.959321	0.912099	1.2211	1.21185	0.869477	0.892362	1.23702	1.07234	1.03791	0.940014	1.2442	1.56818	1.04363	1.23176	1.38782	1.11402	1.09519	1.23217	0.990452	0.956704	1.42342	1.13444	0.984879	1.43377	0.000646935	55.0272	tr	7955
A0A2R8QPC3;A0A8M2BHS2;Q7ZZR0	mbd3b	Isoform of A0A2R8QPC3, Mbd3b protein;Isoform of A0A2R8QPC3, Methyl-CpG binding domain protein 3b isoform X2;Methyl-CpG binding domain protein 3b isoform X1	A0A2R8QPC3_DANRE;A0A8M2BHS2_DANRE;Q7ZZR0_DANRE	0.0915574	0.331456	0.812881		0.739599	-0.634806	0.408946	-0.47147	-0.450337	-0.197978	0.422982	0.22421	-0.433927	-0.552771	0.00987625	-0.216408	-0.324069	0.262175	-0.253058	0.125762	-0.443348	-0.025259	-0.526827	-0.188999	0.053896	-0.403027	-0.0674105	0.176703	-0.0492692	0.55731	-0.142466	0.222019	-0.213916	0.000646935	49.3553	tr	7955
A0A2R8QPF3	wnk4b	non-specific serine/threonine protein kinase	A0A2R8QPF3_DANRE	-0.373944	1.12845	0.397504		-1.8589	-1.81467	-1.65442	-1.39001	-1.34261	-2.25066	-1.57015	-1.76788	-2.89674	-2.23539	-1.36291	-1.73016	-1.41477	-1.81937	-1.45225	-1.38368	-2.55696	-3.01521	-3.01296	-1.85575	-1.60554	-1.63347	-2.07597	-2.99776	-1.70974	-1.58462	-1.89356	-2.86406	-1.74795	0.00153276	39.2307	tr	7955
A0A2R8QPJ6	plxna2	Plexin-A2	A0A2R8QPJ6_DANRE	-0.0423346	0.0432902	0.978191		-0.120401	-2.61918	-1.87279	-1.43227	-3.61827	-1.96079	-2.26766	-2.49441	-1.7809	-3.96485	-1.35813	-2.14895	-2.22116	-5.44156	NaN	-3.46098	-1.79814	-2.79336	-2.47991	-1.49875	-2.66878	-2.10805	-2.41517	-2.70259	-2.95512	-2.7867	-2.53575	-2.23196	-3.89072	0.00855451	34.2329	tr	7955
A0A2R8QPS5;A0A8M9P773	ric1	Guanine nucleotide exchange factor subunit RIC1;Protein RIC1 homolog	A0A8M9P773_DANRE;RIC1_DANRE	0.631809	1.00276	0.450958		1.71151	-4.42678	-1.10668	-1.41777	-1.22862	-3.93023	-2.12117	-1.73306	NaN	-0.864192	-1.1776	-1.00579	-1.7486	-2.58799	-2.33432	-0.907606	-1.14213	-1.18068	-0.595417	-1.0486	-2.12524	0.0573959	-1.59887	-0.216401	-1.61829	-2.89661	-1.84525	-1.88647	-1.80892	0.0068831	35.8053	sp;tr	7955
A0A2R8QPW3;B0S6R1	nckap1	Isoform of B0S6R1, Nck-associated protein 1;Nck-associated protein 1	A0A2R8QPW3_DANRE;NCKP1_DANRE	0.0290445	0.150293	0.922153		0.379404	2.55911	2.76417	2.70586	2.33905	2.53541	2.68393	2.62347	2.12224	2.12844	2.71012	2.72479	2.54439	2.79331	2.3424	2.69683	2.34087	2.52479	2.37732	2.65382	2.66056	2.48195	2.33366	2.41141	2.59283	2.7315	2.78321	2.91403	2.48054	0.000646935	54.1767	sp;tr	7955
A0A2R8QQ99;A0A8M2BFG9;A0A8M2BFH7;A0A8M2BFI3;Q08BE3	slmapa	Isoform of A0A2R8QQ99, Sarcolemma-associated protein a;Isoform of A0A2R8QQ99, Sarcolemmal membrane-associated protein isoform X2;Isoform of A0A2R8QQ99, Sarcolemmal membrane-associated protein isoform X3;Isoform of A0A2R8QQ99, Sarcolemmal membrane-associated protein isoform X4;Sarcolemma-associated protein a	A0A2R8QQ99_DANRE;A0A8M2BFG9_DANRE;A0A8M2BFH7_DANRE;A0A8M2BFI3_DANRE;Q08BE3_DANRE	0.199473	1.22343	0.360829		1.9683	2.12594	1.6189	2.41478	1.98846	2.17403	2.12192	1.29552	1.85023	1.52535	1.72669	1.71603	1.88677	2.14064	2.45415	2.24729	1.72359	2.23964	2.53115	2.04833	2.13957	1.98288	2.20693	2.09784	2.03188	2.10509	2.13965	2.07458	2.2636	0.000646935	51.4723	tr	7955
A0A2R8QR48;F1RB69	thoc5	Isoform of Q6NY52, THO complex subunit 5 homolog	A0A2R8QR48_DANRE;F1RB69_DANRE	0.0525912	0.304587	0.831398		0.690624	1.7851	2.09072	1.73122	1.75039	1.66122	1.43083	1.63862	1.66261	1.62854	1.73841	1.91088	1.88147	1.57617	1.5047	1.86202	1.84982	1.80003	1.89387	1.75499	1.75943	1.89847	1.38404	1.34944	2.15113	1.69339	1.75241	1.51314	2.06499	0.000646935	51.0159	tr	7955
A0A2R8QRA7	hnrnph3	Heterogeneous nuclear ribonucleoprotein H3 (2H9)	A0A2R8QRA7_DANRE	-0.069233	0.557755	0.677189		-1.11073	2.08878	2.18116	1.96118	1.99337	2.21173	2.27157	2.23083	1.9004	2.1512	1.87197	2.0512	2.01415	2.3899	1.85076	2.17691	1.73034	1.94396	1.85954	2.05366	2.0608	2.07718	2.00266	1.72273	2.28341	2.24508	2.08833	2.00418	1.95015	0.000646935	53.2565	tr	7955
A0A2R8QRC7	abcf1	Isoform of Q6NV15, ATP-binding cassette sub-family F member 1 isoform X2	A0A2R8QRC7_DANRE	0.0216979	0.140811	0.927157		0.358201	3.71591	3.98769	3.64634	3.7234	3.71914	3.84189	3.90661	3.49966	3.71356	3.34086	3.71644	3.68113	3.8737	3.48042	3.88907	4.00252	3.54825	3.91026	3.52759	3.67766	3.79641	3.7863	3.59722	3.6499	3.77564	3.71638	3.56511	3.70821	0.000646935	54.4817	tr	7955
A0A2R8QSC8;A0A8M2BII3;B0V137;X1WH55;X1WHL7	slc12a7a	Isoform of A0A2R8QSC8, Solute carrier family 12 member 7 isoform X2;Isoform of A0A2R8QSC8, Solute carrier family 12 member 7 isoform X3;Isoform of A0A2R8QSC8, Solute carrier family 12 member 7 isoform X4;Isoform of A0A2R8QSC8, Solute carrier family 12 member 7 isoform X5;Solute carrier family 12 member 7 isoform X1	A0A2R8QSC8_DANRE;A0A8M2BII3_DANRE;B0V137_DANRE;X1WH55_DANRE;X1WHL7_DANRE	-0.464512	1.79983	0.190289		-2.58075	-0.943132	-0.777642	-1.70302	-1.14841	-1.50758	-1.92022	-2.32822	-2.02997	-1.55697	-1.17158	-1.52105	-1.54955	-0.778371	-2.03148	-2.29809	-1.91124	-2.31989	-1.46497	-2.60072	-1.55725	-2.4713	-1.11752	-2.06338	-2.06146	-1.69557	-1.43583	-1.859	-2.61414	0.00198314	38.3991	tr	7955
A0A2R8QSF6;A0A8M2B3U3;A0A8M2B4H2;E7F8B8	stard13b	Isoform of E7F8B8, StAR-related lipid transfer (START) domain-containing 13b;Isoform of E7F8B8, StAR-related lipid transfer protein 13 isoform X3;Isoform of E7F8B8, StAR-related lipid transfer protein 13 isoform X4;StAR-related lipid transfer (START) domain-containing 13b	A0A2R8QSF6_DANRE;A0A8M2B3U3_DANRE;A0A8M2B4H2_DANRE;E7F8B8_DANRE	-0.217518	0.3719	0.784602		-0.81411	-0.492703	NaN	-0.238857	-0.864532	-0.999732	0.404382	-1.24183	-2.4226	-1.21876	NaN	-1.12086	-0.844796	-0.832341	-0.564631	-1.26876	NaN	-1.55603	-0.0793552	-1.23143	-0.545772	NaN	-1.50228	NaN	-1.8176	-0.0443811	-1.31586	-1.10515	-1.49356	0.00954907	32.7164	tr	7955
A0A2R8QST7;A0A8M9QAJ3	LOC110439853	Isoform of A0A2R8QST7, Zinc finger protein 883-like isoform X2;Zinc finger protein 239-like isoform X1	A0A2R8QST7_DANRE;A0A8M9QAJ3_DANRE	0.269714	0.32174	0.820868		0.723418	-3.25294	-1.73294	-2.833	-3.11399	-0.760119	-1.16783	-3.97736	-2.57817	NaN	-2.10465	-0.483566	-1.67812	-2.12614	-3.59423	-2.00341	-1.15263	-1.86637	-1.10503	-2.11111	NaN	-0.884856	-2.38519	-1.55769	NaN	-2.02972	-3.12329	-2.84618	-2.83924	0.00488443	40.0258	tr	7955
A0A2R8QTA5;E7F2A4	epn3a	Epsin 3a;Isoform of E7F2A4, Epsin 3a	A0A2R8QTA5_DANRE;E7F2A4_DANRE	0.0214488	0.0288307	0.98633		0.0813705	-0.0771112	-1.46378	-0.230433	-1.19932	-0.923958	-2.41086	-1.78395	-1.63873	-2.62866	-0.812788	-1.1291	-1.04181	-0.547058	-0.3505	-1.95115	-0.714367	-0.720183	-0.372415	-1.28103	-0.94995	-1.27788	-0.118902	-1.39719	-1.87188	-1.38176	-0.461037	-1.25279	-2.18726	0.000646935	44.746	tr	7955
A0A2R8QTN3	si:dkey-178e17.1	Si:dkey-178e17.1	A0A2R8QTN3_DANRE	0.309157	0.964331	0.468345		1.66183	-1.45476	-2.4882	-1.29088	-0.488043	-0.73085	-1.18348	-1.19374	-1.15406	-1.12558	-1.73275	-1.21719	-0.851966	-1.58626	-1.55818	-0.9249	-0.691678	-1.35809	-0.620331	-1.14922	-1.93059	-0.619748	-0.397953	-0.0547972	-0.763655	-1.19892	-1.36179	-1.61364	-1.04244	0.000646935	47.6739	tr	7955
A0A2R8QU83	si:ch211-113e8.5	Si:ch211-113e8.5	A0A2R8QU83_DANRE	0.721245	2.66236	0.06972		3.41643	-1.41278	-1.61935	-1.38371	-1.94305	-1.91822	-2.57835	-1.83715	-1.5664	-2.24316	NaN	-0.948431	-3.00997	-1.11391	-1.4008	-0.284315	-0.506124	-2.03102	-1.3285	-1.20001	-0.797355	-1.1398	-1.48658	-1.46656	-0.80067	-1.12359	-0.712789	-1.53195	-0.235931	0.000998146	42.3472	tr	7955
A0A2R8QUX6;A0A8M3ASG1;A0A8M3ASK7;A0A8M3B2L8;A0A8M3B9Q8;A0A8M9PL23;A0A8M9PYP5;A0A8M9Q464;A0A8M9Q9E5;A0A8N7TEA5	phldb1a	Isoform of A0A8N7TEA5, Pleckstrin homology-like domain family B member 1 isoform X10;Isoform of A0A8N7TEA5, Pleckstrin homology-like domain family B member 1 isoform X2;Isoform of A0A8N7TEA5, Pleckstrin homology-like domain family B member 1 isoform X3;Isoform of A0A8N7TEA5, Pleckstrin homology-like domain family B member 1 isoform X4;Isoform of A0A8N7TEA5, Pleckstrin homology-like domain family …	A0A2R8QUX6_DANRE;A0A8M3ASG1_DANRE;A0A8M3ASK7_DANRE;A0A8M3B2L8_DANRE;A0A8M3B9Q8_DANRE;A0A8M9PL23_DANRE;A0A8M9PYP5_DANRE;A0A8M9Q464_DANRE;A0A8M9Q9E5_DANRE;A0A8N7TEA5_DANRE	-0.124876	0.247573	0.860091		-0.582131	-0.189017	-2.42464	-0.99125	-0.345098	-1.21987	-0.83114	-1.45836	-0.848108	-0.922666	-1.85425	-1.81756	-1.07149	-0.940931	-0.886539	-1.25933	-0.675563	-0.97121	-1.33007	-1.99482	-0.957118	-0.784391	-0.40739	-1.17655	-0.957966	-1.45061	-2.11572	-1.2737	-2.19474	0.00360274	37.3476	tr	7955
A0A2R8RHK7;Q6PBP2	xrcc4	DNA repair protein XRCC4 isoform X1;Isoform of A0A2R8RHK7, DNA repair protein XRCC4	A0A2R8RHK7_DANRE;Q6PBP2_DANRE	-0.0533635	0.271616	0.845175		-0.62869	1.63409	1.21455	1.69952	1.366	1.53518	1.38355	1.20801	1.41507	1.31784	1.11973	1.58331	1.3007	1.22801	1.47646	1.47197	1.16406	1.15327	1.37857	1.62087	1.68828	0.936337	1.43248	1.52426	1.41858	1.36323	1.56613	1.27711	0.739793	0.000646935	51.144	tr	7955
A0A2R8RHL8	kalrnb	Kalirin RhoGEF kinase b	A0A2R8RHL8_DANRE	-0.00310131	0.00820182	0.997235		-0.023676	-0.216806	-1.13929	-0.281675	-0.312841	-0.752802	0.0462341	-0.688446	-0.967763	-0.338275	-0.626846	-0.0795155	-0.567921	-0.515411	-0.281557	-0.659991	-0.902463	-0.578994	-0.182374	-0.513649	-0.280229	-0.0204487	-0.426976	-0.424423	-0.439272	0.223042	-0.82526	-0.563014	-1.17228	0.000646935	51.1328	tr	7955
A0A2R8RIB6;A0A8M9PFZ3	fam118b	Isoform of A0A8M9PFZ3, Protein FAM118B;Protein FAM118B	A0A2R8RIB6_DANRE;A0A8M9PFZ3_DANRE	0.0554138	0.0971079	0.949239		0.256432	-1.19856	-1.10217	-0.966127	-0.649765	-0.849987	-0.553296	-1.36841	-0.618952	-0.665187	-2.93191	-0.812917	-1.25622	-2.0113	-1.2507	-1.13682	-1.38482	-1.49823	-0.783299	-1.54145	-1.1803	-2.22154	-0.537228	-0.862011	-0.887831	-0.458911	-0.878762	-1.52581	-0.562687	0.00131822	41.1013	tr	7955
A0A2R8RIL8;A0A8M1RQY7;A0A8M2BCU3	kank1a	Isoform of A0A8M1RQY7, KN motif and ankyrin repeat domain-containing protein 1 isoform X2;Isoform of A0A8M1RQY7, KN motif and ankyrin repeat domain-containing protein 1 isoform X3;KN motif and ankyrin repeat domain-containing protein 1 isoform X1	A0A2R8RIL8_DANRE;A0A8M1RQY7_DANRE;A0A8M2BCU3_DANRE	0.0126314	0.0335856	0.982333		0.0943165	0.278382	-0.45851	0.0522275	0.275096	-0.0696754	0.0591116	-0.0738955	-0.637535	-0.739562	-1.4186	-0.0490274	0.154194	-0.100789	-0.103022	-0.208316	-0.196739	-0.0820866	-0.269916	-0.521485	-0.0971899	-0.300193	-0.00819016	-0.243432	0.23115	-0.092144	-0.19305	-0.21521	-0.457962	0.000646935	49.4838	tr	7955
A0A2R8RIM0;A0A8M2BKP3;A0A8M2BKR0;Q1LY88	stim1a	Isoform of A0A8M2BKP3, Stromal interaction molecule 1 isoform X2;Isoform of A0A8M2BKP3, Stromal interaction molecule 1 isoform X3;Isoform of A0A8M2BKP3, Stromal interaction molecule 1 precursor;Stromal interaction molecule 1 isoform X1	A0A2R8RIM0_DANRE;A0A8M2BKP3_DANRE;A0A8M2BKR0_DANRE;Q1LY88_DANRE	-0.0427872	0.17462	0.905599		-0.432522	1.35348	0.445279	0.897928	1.36748	0.737773	0.749996	0.7561	0.531869	0.830128	0.545228	0.555474	1.20919	0.984404	0.886901	0.838754	0.462883	0.684204	0.569077	0.80815	1.17874	0.899528	1.0363	0.725655	0.418794	0.859581	0.870273	0.81333	1.08694	0.000646935	53.3603	tr	7955
A0A2R8RIN6;A0A8M2BBP6;Q6NWC6;Q6NWC6-2	cpsf6	Cleavage and polyadenylation specificity factor subunit 6;Isoform of Q6NWC6, Cleavage and polyadenylation specificity factor subunit 6;Isoform of Q6NWC6, Isoform 2 of Cleavage and polyadenylation specificity factor subunit 6	A0A2R8RIN6_DANRE;A0A8M2BBP6_DANRE;CPSF6_DANRE	-0.0855484	0.452707	0.740405		-0.946499	0.904055	0.595095	0.847992	0.838124	0.998855	0.974832	0.554917	0.461783	0.384349	0.757868	0.6879	0.632936	1.16445	0.843981	0.665062	0.248394	0.736444	0.75608	0.334148	0.813072	0.739965	1.19054	0.332227	0.711986	0.803167	0.984505	0.513996	0.619864	0.000646935	52.9923	sp;tr	7955
A0A2R8RJY3;Q7T349	vta1	Isoform of A0A2R8RJY3, Vacuolar protein sorting-associated protein VTA1 homolog;Vacuolar protein sorting-associated protein VTA1 homolog isoform X1	A0A2R8RJY3_DANRE;Q7T349_DANRE	0.257964	0.664493	0.617521		1.26787	1.8022	1.84276	3.20575	2.71928	1.40823	2.4177	2.26097	0.813339	1.92901	NaN	1.86953	2.36475	2.32241	2.58936	1.83472	1.55294	2.63675	2.40702	3.26554	2.12683	2.41719	2.10706	2.48857	2.19233	2.45968	2.90942	2.75884	2.11876	0.0009375	43.773	tr	7955
A0A2R8RK22;A0JMP4	atp2a1l	Calcium-transporting ATPase;Isoform of A0A2R8RK22, Calcium-transporting ATPase	A0A2R8RK22_DANRE;A0JMP4_DANRE	-2.57973	1.7265	0.206532		-2.54686	4.82437	3.28859	NaN	4.74434	4.58059	4.10814	4.98645	5.0477	6.06979	3.297	-2.59681	3.82176	4.64694	1.53435	3.40043	1.42146	NaN	1.15571	3.30298	2.65609	-2.89273	5.24317	-1.67251	0.895932	NaN	NaN	-2.11306	NaN	0.000646935	56.0948	tr	7955
A0A2R8RKX9;Q5U3U8	gnb4b	Guanine nucleotide-binding protein (G protein), beta polypeptide 4b;Isoform of A0A2R8RKX9, Guanine nucleotide-binding protein (G protein), beta polypeptide 4b	A0A2R8RKX9_DANRE;Q5U3U8_DANRE	-0.113323	0.387351	0.777503		-0.837629	1.83737	1.86916	1.40925	2.08132	1.37794	1.73251	2.0666	2.10538	2.72763	2.08601	2.79843	2.25029	1.735	1.92059	1.76354	2.36467	2.15465	1.781	2.00447	1.78875	1.76381	2.09024	2.0306	1.51806	1.65508	1.56532	1.51155	2.41923	0.000646935	55.5541	tr	7955
A0A2R8RL46;F1R3Q7	rrp9	Isoform of A0A2R8RL46, Ribosomal RNA-processing 9, U3 small nucleolar RNA-binding protein;Ribosomal RNA-processing 9, U3 small nucleolar RNA-binding protein	A0A2R8RL46_DANRE;F1R3Q7_DANRE	-0.0709678	0.401518	0.769831		-0.861724	1.93976	2.10162	2.06871	2.25782	2.27376	2.28467	2.25175	1.68701	2.11414	1.45511	2.28022	2.35672	2.21215	1.83106	2.36923	1.99361	1.84703	1.87848	2.16661	1.87277	2.0986	1.99935	2.09118	1.80183	2.09987	2.1377	1.87754	1.88714	0.000646935	51.0104	tr	7955
A0A2R8RL78	pkn2b	Isoform of A7MBL8, protein kinase C	A0A2R8RL78_DANRE	0.0239207	0.0994102	0.949182		0.261972	0.378475	0.631622	0.2226	0.31114	0.42957	0.633971	0.0839415	0.0962996	0.407432	0.118282	0.26409	0.456096	0.92598	0.223486	0.499029	0.117939	0.392566	0.689262	0.35743	0.386456	0.57284	0.387588	-0.119078	0.0907569	0.713015	0.598276	0.606003	0.225792	0.000646935	52.3133	tr	7955
A0A2R8RLB4;Q0P483	slc25a42	Isoform of Q0P483, Mitochondrial coenzyme A transporter SLC25A42;Mitochondrial coenzyme A transporter SLC25A42	A0A2R8RLB4_DANRE;S2542_DANRE	-0.204419	0.366417	0.78834		-0.801488	-0.620842	0.28437	-1.19154	1.47851	0.483641	-0.631471	0.987496	0.156747	1.69525	0.95654	0.247851	0.771319	0.117863	0.894055	0.453684	0.26993	-0.00734901	0.465597	1.02982	-0.182872	-0.123794	-0.646363	1.04815	0.480702	0.0652504	-0.494097	0.166354	0.242925	0.0009375	43.6626	sp;tr	7955
A0A2R8RMT5;A5WW24;B7ZV68	ipo8	Importin 8;Importin-8;Isoform of A0A2R8RMT5, Importin-8	A0A2R8RMT5_DANRE;B7ZV68_DANRE;IPO8_DANRE	0.149344	0.311184	0.827855		0.702768	-1.96153	-1.16478	-1.21645	-1.72006	-0.929942	-0.647577	-1.00262	-0.278035	-3.10767	-0.717732	-1.25707	-1.17907	-0.643433	-1.12009	-1.49978	-0.862862	-1.20473	-0.850164	-1.09428	-1.35579	-0.817585	-1.17843	-1.4829	-0.279356	-1.31981	-0.524315	-1.56237	-0.822853	0.000646935	49.2252	sp;tr	7955
A0A2R8RN68;Q7ZVE9	p4ha1b	Isoform of A0A2R8RN68, Prolyl 4-hydroxylase subunit alpha-1;Prolyl 4-hydroxylase subunit alpha-1	A0A2R8RN68_DANRE;Q7ZVE9_DANRE	-0.047261	0.108574	0.946212		-0.283816	-0.82055	-0.429621	-0.91325	0.317218	-0.0297518	-0.982845	0.0190659	0.256853	-0.505015	-1.49518	-0.821387	-0.808316	-0.0779519	-0.534882	-0.552516	-0.259255	-0.586217	-0.765097	-0.275881	-0.299948	-0.397872	-0.606439	-0.891207	-0.42965	-0.466041	-0.859715	0.126232	-1.22367	0.000646935	47.2822	tr	7955
E7F1W2	lect2.2	Leukocyte cell-derived chemotaxin-2-like	E7F1W2_DANRE	1.41469	3.44358	0.0234135	+	4.33093	-1.61594	NaN	NaN	NaN	-3.97777	-2.28946	-1.96621	NaN	-2.04068	-3.22558	-3.77152	NaN	-1.41172	NaN	-1.91833	-2.03367	-1.02359	-1.18149	-1.47559	-0.707683	-0.767732	-0.462621	NaN	-0.257651	-1.39921	-1.28812	-1.13248	-0.94652	0.00290188	43.2276	tr	7955
A0A2R8RNG4	gna14a	Guanine nucleotide-binding protein subunit alpha	A0A2R8RNG4_DANRE	-0.00258909	0.00483687	0.999333		-0.0140157	-1.40374	-1.36972	-1.26183	-0.696342	-0.54651	-0.365588	-0.114115	-1.32687	-0.0061245	0.558537	-0.31973	-0.898696	0.156395	-0.967462	-0.238136	-1.04034	-0.366572	-1.3048	-0.255023	-0.717429	-0.535977	-0.703168	-0.800232	-0.455027	-0.479895	-0.645924	-0.414147	-0.641374	0.000646935	45.8866	tr	7955
A0A2R8RPE6;A0A8M2BGT2;Q6NYG6;X1WG14	tdrd3	Isoform of Q6NYG6, Tudor domain-containing protein 3;Tudor domain-containing protein 3	A0A2R8RPE6_DANRE;A0A8M2BGT2_DANRE;TDRD3_DANRE;X1WG14_DANRE	0.0333841	0.0591866	0.970709		0.161951	-1.02942	-1.62947	-1.16509	-1.22175	-0.86833	-1.92134	-0.586065	-1.73028	-1.85119	-1.46605	-2.64142	-0.875577	-0.948483	-1.61546	-1.08173	-1.04984	-2.43345	-1.07231	-0.890315	-1.53745	-1.49519	-1.03267	-2.04335	-1.42031	-1.60072	-0.872766	-0.472983	-2.07944	0.0009375	43.9224	sp;tr	7955
A0A2R8RPR2;A0A8M3AKG5;F1QBQ0	ppfibp2a	Isoform of F1QBQ0, Liprin-beta-2 isoform X2;Isoform of F1QBQ0, Liprin-beta-2 isoform X3;Liprin-beta-2 isoform X1	A0A2R8RPR2_DANRE;A0A8M3AKG5_DANRE;F1QBQ0_DANRE	-0.395355	0.933154	0.480914		-1.62307	-2.7858	-1.77144	-2.21478	-0.964486	-2.33256	-1.95892	-1.6763	-1.75247	-1.8406	-1.3565	-1.3696	-1.81351	-2.09668	-0.439442	-2.08748	-1.47785	-1.56135	-1.91405	-2.39478	-2.84847	-0.798261	-2.43943	-1.9202	-2.48059	-3.05965	-3.28968	-1.30201	-2.33426	0.000998146	41.8806	tr	7955
A0A2R8RQB0;F6NMG5	cog5	Conserved oligomeric Golgi complex subunit 5;Isoform of A0A2R8RQB0, Conserved oligomeric Golgi complex subunit 5	A0A2R8RQB0_DANRE;F6NMG5_DANRE	0.0241057	0.0622174	0.967816		0.169741	-1.45134	-0.64542	-0.370791	-0.973459	-1.70575	-0.778681	-0.140298	-1.08425	-1.23795	-1.02447	-0.58159	-1.02241	-1.02129	-0.826091	-0.88324	-1.11466	-1.04726	-0.429464	-0.573107	-0.834842	-0.848108	-1.40941	-0.643771	-0.89732	-0.944482	-1.13262	-0.29434	-1.47368	0.000646935	44.8737	tr	7955
A0A2R8RR02;A0A8M2B4H7;A0A8M2B4I9;A0A8M2B500;A0A8M2B527;A0A8M9NZ18;A0A8M9NZ24;A0A8M9P7Q1;A0A8M9P7Q4;A0A8M9P7Q9;A0A8M9PCW2;A0A8M9PCW5;A0A8M9PCX0;A0A8M9PJ68;A0A8M9PJ73;A0A8M9PM54;A0A8M9PM62;Q98SN4	ptk2ab	Isoform of A0A8M9P7Q1, non-specific protein-tyrosine kinase;non-specific protein-tyrosine kinase	A0A2R8RR02_DANRE;A0A8M2B4H7_DANRE;A0A8M2B4I9_DANRE;A0A8M2B500_DANRE;A0A8M2B527_DANRE;A0A8M9NZ18_DANRE;A0A8M9NZ24_DANRE;A0A8M9P7Q1_DANRE;A0A8M9P7Q4_DANRE;A0A8M9P7Q9_DANRE;A0A8M9PCW2_DANRE;A0A8M9PCW5_DANRE;A0A8M9PCX0_DANRE;A0A8M9PJ68_DANRE;A0A8M9PJ73_DANRE;A0A8M9PM54_DANRE;A0A8M9PM62_DANRE;Q98SN4_DANRE	-0.00450236	0.011076	0.994727		-0.0318702	-0.0261831	0.260132	0.295688	0.198917	0.0484657	0.652536	0.574611	0.142385	-0.109056	1.23672	0.272096	0.226408	0.827647	0.841459	0.366373	0.665854	-0.176537	0.277507	0.864713	0.783454	-0.194273	0.446475	-0.19062	0.36585	0.6295	0.442345	0.804954	0.293195	0.000646935	45.9104	tr	7955
A0A2R8RTS6;U3JAM7	synpo2lb	Isoform of U3JAM7, Synaptopodin 2-like b;Synaptopodin 2-like b	A0A2R8RTS6_DANRE;U3JAM7_DANRE	-0.885623	1.56868	0.252657		-2.46975	-0.694163	-1.08943	NaN	-1.24589	-1.14777	-1.39097	-0.564732	-1.5667	-0.803496	NaN	-2.74452	-1.50524	-0.433871	NaN	-2.55087	-2.87332	NaN	NaN	-1.51689	-2.34023	NaN	-1.1408	NaN	NaN	NaN	NaN	NaN	NaN	0.000646935	44.5419	tr	7955
A0A2R8RTX5;E7FC29	mta1	Isoform of A0A2R8RTX5, Metastasis-associated 1;Metastasis-associated 1	A0A2R8RTX5_DANRE;E7FC29_DANRE	-0.137766	0.588917	0.660135		-1.15728	0.314954	0.396224	0.261152	0.716531	0.744469	0.691333	0.971762	0.223556	0.348846	1.45002	0.738655	0.874806	1.16482	0.227446	0.677985	0.121356	0.328107	0.337422	0.599337	0.766808	0.741995	0.319684	0.143265	0.462056	0.812255	0.560826	0.794984	0.52976	0.000646935	50.5957	tr	7955
A0A2R8RV37;A0A8M2B2T8;A0A8M3AZ24;A0A8M3AZ27;A0A8M3B801;A0A8M6Z275;A0A8M6Z3Q7;A0A8M6Z9I1;O73715;O73715-2;O73715-3;O73715-4;Q2YDQ6	ldb1a;ldb1b	Isoform of O73715, Isoform b of LIM domain-binding protein 1-A;Isoform of O73715, Isoform c of LIM domain-binding protein 1-A;Isoform of O73715, Isoform d of LIM domain-binding protein 1-A;Isoform of O73715, LIM domain-binding protein 1-A;Isoform of O73715, LIM domain-binding protein 1-A isoform X10;Isoform of O73715, LIM domain-binding protein 1-A isoform X13;Isoform of O73715, LIM domain-bindin…	A0A2R8RV37_DANRE;A0A8M2B2T8_DANRE;A0A8M3AZ24_DANRE;A0A8M3AZ27_DANRE;A0A8M3B801_DANRE;A0A8M6Z275_DANRE;A0A8M6Z3Q7_DANRE;A0A8M6Z9I1_DANRE;LDB1A_DANRE;Q2YDQ6_DANRE	-0.146378	0.332573	0.812425		-0.741607	1.06598	-0.10623	0.396377	0.629036	0.0181255	0.36845	0.51491	-0.119977	-0.790851	1.19435	0.475127	0.175269	-0.309905	-0.0351095	0.227103	0.158613	-0.0677128	-0.459531	1.03699	0.0950174	0.196951	-0.965354	0.210814	-0.30818	0.816451	-0.317346	0.420582	0.381848	0.000646935	56.1385	sp;tr	7955
A0A2R8RVN3;A0A8M6YVL2;F1R135	topbp1	DNA topoisomerase 2-binding protein 1;Isoform of A0A2R8RVN3, DNA topoisomerase 2-binding protein 1 isoform X1;Isoform of A0A2R8RVN3, DNA topoisomerase 2-binding protein 1 isoform X2	A0A2R8RVN3_DANRE;A0A8M6YVL2_DANRE;F1R135_DANRE	0.115065	0.554311	0.678829		1.10553	0.383312	0.491787	1.13306	0.923708	0.710253	0.901062	0.553516	0.545364	0.55067	0.959251	0.971626	0.9694	0.315829	0.651624	1.01086	0.965248	0.441438	1.42176	0.673399	1.03512	0.887761	0.836572	0.501268	0.602846	0.558309	1.24135	0.541157	0.954302	0.00198314	38.4284	tr	7955
A0A2R8RW11;A0A8M3AVZ6;A0A8M3B2M1;A0A8M3B5K9;A0A8M3BCF4;A0A8M9PSB8;A0A8M9Q4P8;A0A8M9QAX5;A0A8M9QJT6	si:ch211-140m22.7	ATP synthase peripheral stalk subunit F6;Isoform of A0A8M3B5K9, ATP synthase peripheral stalk subunit F6	A0A2R8RW11_DANRE;A0A8M3AVZ6_DANRE;A0A8M3B2M1_DANRE;A0A8M3B5K9_DANRE;A0A8M3BCF4_DANRE;A0A8M9PSB8_DANRE;A0A8M9Q4P8_DANRE;A0A8M9QAX5_DANRE;A0A8M9QJT6_DANRE	-0.00151822	0.00473284	0.999333		-0.0137158	0.623922	0.847221	0.650712	0.119308	0.612748	0.884445	0.88095	0.305344	0.141085	0.978516	0.738059	0.82125	0.973229	0.387946	0.770452	-0.0735078	0.765876	0.358012	0.977894	0.631323	0.845456	0.622317	0.936885	0.299386	0.811322	0.708859	0.854239	0.434966	0.000646935	47.7884	tr	7955
A0A2R8RWC3;E7F547	oga	Isoform of A0A2R8RWC3, O-GlcNAcase;O-GlcNAcase	A0A2R8RWC3_DANRE;E7F547_DANRE	-0.00949645	0.0251436	0.988963		-0.0712441	0.293058	0.300208	1.20302	1.09942	1.26793	0.450478	0.699825	0.366626	0.637495	0.667229	0.361285	0.434693	0.337327	0.762259	0.651069	0.0827975	0.781162	0.5734	0.965803	0.483664	1.21448	0.777693	-0.270487	0.562556	0.813555	0.721729	0.845846	0.544649	0.000646935	44.139	tr	7955
A0A2R8RWC4;Q6TEL2	tsc22d2	Isoform of A0A2R8RWC4, KIAA0669-like protein;TSC22 domain family 2	A0A2R8RWC4_DANRE;Q6TEL2_DANRE	-0.0755525	0.11117	0.944756		-0.289945	-1.35523	-1.41436	-0.66389	-0.132281	-2.40101	-0.909479	-1.68029	-0.694359	-0.148805	-1.14706	-2.05848	-1.02062	-0.99512	-1.38975	-0.985047	0.200115	-0.951468	-2.39966	-1.34118	-1.06559	-0.946687	-1.97346	-0.601057	-1.21982	-1.48177	-0.515308	-1.23654	-2.55099	0.000646935	46.3469	tr	7955
A0A2R8RXT3	LOC101883331	Uncharacterized LOC101883331	A0A2R8RXT3_DANRE	1.09162	2.09714	0.135304		2.91654	-0.80991	NaN	-1.75639	-1.54654	-1.84368	-2.77871	-1.66356	NaN	-1.6136	NaN	-4.77782	NaN	-1.53187	-0.289868	-0.678365	-0.771152	-1.00251	0.391118	-0.96134	-0.621578	-2.08829	-0.557164	-0.510399	-1.24292	-0.803811	-1.51463	-0.238824	-0.174224	0.0084051	36.6394	tr	7955
A0A2R8RYH8;Q7ZV45	slc25a3b	Isoform of Q7ZV45, Solute carrier family 25 member 3;Solute carrier family 25 member 3	A0A2R8RYH8_DANRE;Q7ZV45_DANRE	0.0637636	0.275018	0.843102		0.635179	4.02511	4.562	3.99461	4.06056	4.12844	4.10165	4.73773	4.13397	4.71908	4.92338	4.25215	4.36932	4.52814	3.79673	4.4229	4.23912	4.40242	4.07581	4.50943	4.43188	4.31515	4.31604	4.24969	4.57141	4.20464	4.23678	4.69241	4.5579	0.000646935	54.6671	tr	7955
A0A8M9QA53;F1QUK5;O42140;O42203	ntn1a;ntn1b	Isoform of F1QUK5, Netrin-1;Isoform of O42140, Netrin-1;Netrin-1	A0A8M9QA53_DANRE;F1QUK5_DANRE;O42140_DANRE;O42203_DANRE	1.38294	5.11267	0.00194714	+	5.7333	-3.20204	-2.36788	-3.47461	-1.83071	-1.73884	-3.46126	-2.46736	NaN	-2.48981	NaN	-3.64184	-3.40035	-2.0252	-2.99758	-1.61473	-0.890358	-0.777563	-2.05238	-0.757506	-1.73864	NaN	-0.631827	-1.11796	-2.23453	-1.30319	-1.49868	-1.52878	-1.73124	0.00198215	43.2373	tr	7955
A0A2R8RZL6;X1WDS1	phf12b	Isoform of A0A2R8RZL6, PHD finger protein 12;PHD finger protein 12	A0A2R8RZL6_DANRE;X1WDS1_DANRE	0.0265034	0.0898409	0.953942		0.238806	-0.905579	-0.949771	-0.657735	-0.561315	-0.770435	-0.708698	-0.69985	-1.33555	-0.981885	-0.510386	-0.922858	-1.20342	-1.0372	-1.64236	-0.907296	-0.357812	-0.550449	-0.857624	-1.27327	-0.94745	-0.712339	-1.07206	-0.644869	-0.940127	-0.783734	-0.959945	-1.18931	-1.31971	0.00315228	37.6189	tr	7955
A0A2R8S021;A0A8M3AJX9	heatr5a	Isoform of Q8JFV4, HEAT repeat-containing protein 5A	A0A2R8S021_DANRE;A0A8M3AJX9_DANRE	0.557916	1.72327	0.207325		2.51004	-1.78387	-3.27019	-2.60824	-3.00666	-1.95857	-2.10194	-2.29037	-2.83618	-2.01142	NaN	-2.62922	-2.00956	-1.93269	-2.84482	-1.93848	-1.68282	-2.24216	-2.01002	-1.91471	-1.0625	-2.17546	-1.3218	-0.820571	-0.975154	-3.03316	-2.75896	-1.64416	-2.29938	0.00221921	38.2887	tr	7955
A0A2R8S035	trappc2l	Trafficking protein particle complex subunit 2-like protein	A0A2R8S035_DANRE	-0.0780959	0.154532	0.918584		-0.38879	-2.08959	-2.45037	-1.53943	-1.63322	-2.76579	-1.72247	-2.26773	-1.54216	-1.37747	-1.22205	-2.04013	-2.66362	-2.50215	-2.10235	-2.93379	-2.06769	-1.83361	-1.44531	-1.36384	-1.80061	-2.34444	-2.89881	-1.49489	-2.98267	-2.29824	-1.83749	-1.49715	-2.21333	0.00728846	35.5501	tr	7955
A0A2R9YJH0	triobpb	TRIO and F-actin-binding protein	A0A2R9YJH0_DANRE	-0.00951365	0.0247591	0.988963		-0.0701836	-0.6832	-0.0180221	0.0418525	-0.148167	-0.613698	-0.0146656	-0.180139	-0.0386519	-0.38871	-0.0222073	0.297851	0.310798	-0.0216622	0.0132809	0.0938511	0.310025	0.380091	-0.344248	-0.0638905	-0.391838	-1.04959	-0.759683	-0.208466	0.351584	-0.0810137	0.206099	-0.120112	0.0786576	0.000646935	55.1213	tr	7955
A0A2R9YJH5	ckmt2a	Isoform of A0A0R4IFJ7, creatine kinase	A0A2R9YJH5_DANRE	-1.68047	1.79905	0.190289		-2.64756	1.32985	-0.377619	NaN	2.10022	0.76194	-1.16119	2.4808	2.5926	3.51011	2.26547	NaN	-0.161317	1.19862	-0.455241	-0.290578	-1.44138	-3.13513	-1.54305	1.20589	0.0575867	NaN	1.30332	-0.0650873	-0.652613	NaN	NaN	NaN	NaN	0.000646935	49.499	tr	7955
A0A2R9YJL1;Q801E6	mdh1aa	Isoform of A0A8M1P861, Malate dehydrogenase	A0A2R9YJL1_DANRE;Q801E6_DANRE	-0.221768	0.351818	0.798054		-0.776363	-0.507527	-0.728862	-1.74107	-2.40485	-0.158636	-0.931639	-1.74548	-1.82177	-1.38641	NaN	-2.25792	-1.1404	-1.55077	-1.17099	-1.0361	-2.89719	-1.54787	-0.981145	-1.45753	-1.42692	-2.82984	-0.116164	-2.95264	-1.63566	-1.1501	-1.12176	-1.49595	-1.35193	0.000646935	47.8126	tr	7955
A0A2R9YJN8	ddx21	RNA helicase	A0A2R9YJN8_DANRE	-0.0362031	0.105113	0.948394		-0.275603	-0.753763	0.0190969	-0.401891	-0.398195	-0.210819	-0.329784	-0.139841	-0.982765	-0.583925	-0.771376	-0.292767	0.153893	-0.28687	-0.628495	-0.345612	-0.273083	-0.357872	-0.320437	-0.0630493	-0.383851	0.0262184	-1.20066	-1.25092	-0.120203	-0.543829	-0.489283	-0.570212	-0.221551	0.000646935	44.7504	tr	7955
A0A2R9YJQ0;A0A8M1PAH1	apex1	Isoform of A0MTA1, exodeoxyribonuclease III	A0A2R9YJQ0_DANRE;A0A8M1PAH1_DANRE	-0.285661	0.244892	0.861559		-0.576861	-1.3883	-0.544916	1.64075	1.37404	0.34672	-0.507669	-0.436175	-1.59207	-0.887517	-3.21175	-1.07103	0.188553	-0.0879903	-0.199185	-1.9269	-2.15807	-0.211464	0.221717	-2.25716	-0.480847	0.753711	0.881861	-0.957653	1.07081	-0.459445	-0.659667	-3.87809	-0.314604	0.000646935	49.6982	tr	7955
A0A2U3TVF6;A0A8M3AUJ9;A0A8M3B4F8;Q6DEH3	camk2d1	Calcium/calmodulin-dependent protein kinase type II delta 1 chain;Isoform of Q6DEH3, calcium/calmodulin-dependent protein kinase	A0A2U3TVF6_DANRE;A0A8M3AUJ9_DANRE;A0A8M3B4F8_DANRE;KC2D1_DANRE	0.271288	1.86299	0.177324		2.64385	1.77469	2.01479	2.33757	1.45871	2.11498	1.72503	2.26121	1.74194	1.34294	1.75123	1.82275	1.92257	2.17374	1.76598	2.16802	1.6272	2.29666	2.04182	2.12114	2.11196	1.78765	2.14853	1.89818	2.26379	2.43168	2.35254	2.60989	2.14711	0.000646935	53.1892	sp;tr	7955
A0A2U3TVM3;A0A8M2BFE2;B0S6R1-2	nckap1	Isoform of B0S6R1, Isoform 2 of Nck-associated protein 1;Isoform of B0S6R1, Nck-associated protein 1	A0A2U3TVM3_DANRE;A0A8M2BFE2_DANRE;NCKP1_DANRE	-0.00437461	0.0113658	0.994585		-0.0326934	1.06909	0.770401	0.818491	0.601545	0.938562	0.944358	0.613753	0.862119	0.547783	-0.166592	1.22541	1.04389	0.819746	1.30277	0.4712	0.809085	1.1643	1.28121	0.416448	0.741724	0.916471	0.975716	1.35882	0.256707	0.950504	1.03159	0.375811	0.580488	0.000308742	44.8312	sp;tr	7955
A0A2U3TWB7;A0A8M2BEV2;A0A8M2BFE8;A0A8M9PJJ4;B0R107;Q1LWV4	lhx2b;lhx9	Isoform of B0R107, LIM/homeobox protein Lhx2 isoform X1;Isoform of B0R107, LIM/homeobox protein Lhx2 isoform X2;Isoform of Q1LWV4, LIM/homeobox protein Lhx9;LIM homeobox 2b;LIM/homeobox protein Lhx9	A0A2U3TWB7_DANRE;A0A8M2BEV2_DANRE;A0A8M2BFE8_DANRE;A0A8M9PJJ4_DANRE;B0R107_DANRE;LHX9_DANRE	-0.24877	0.298669	0.834708		-0.680044	-2.58945	-1.98964	-2.05597	-1.14268	-1.66237	-0.104522	-2.45426	-1.99446	-1.3338	-1.9817	-2.50919	-0.768553	-1.60472	-3.46479	-2.27042	-0.803516	-1.40607	-1.72029	-1.97504	-2.41404	NaN	-1.13357	-0.91642	-4.26888	-1.95814	-1.94298	-4.07183	-2.17634	0.00141388	39.9757	sp;tr	7955
A0A0A0MPW9;A0A2R8QJR3	hspa12a.2	Heat shock 70 kDa protein 12A;Isoform of A0A0A0MPW9, Heat shock 70 kDa protein 12A	A0A0A0MPW9_DANRE;A0A2R8QJR3_DANRE	1.37663	2.98112	0.0434453	+	3.68971	1.05044	-0.939085	-0.908619	-0.59474	-0.957994	0.506109	0.687898	-1.3265	-1.10531	0.892864	-0.0441542	-2.52625	0.864268	0.853209	2.04409	-0.831574	0.961889	1.08817	2.60886	1.7225	0.656182	2.08158	0.35556	1.59447	1.12871	1.07374	0.438403	0.802398	0.000646935	53.1487	tr	7955
A0A386CAB9;A0A8M3B7X8	nlrp1	Isoform of A0A386CAB9, NACHT, LRR and PYD domains-containing protein 14-like isoform X2;NACHT, LRR and PYD domains-containing protein 1 homolog	A0A8M3B7X8_DANRE;NLRP1_DANRE	0.450999	0.921553	0.484495		1.61071	-1.87083	-1.91908	-3.84048	-2.29029	-2.09396	-1.39728	-1.16174	NaN	-1.4134	-1.50972	-2.56465	-2.13276	-2.05462	-3.94848	-1.26736	-1.80195	-1.76613	-2.5034	-1.78051	-1.40869	-3.01412	-1.83772	-1.34999	-1.83764	-2.03245	-1.67157	-0.73336	-1.04744	0.00141388	39.4276	sp;tr	7955
A0A4P2L339	ddx41	RNA helicase	A0A4P2L339_DANRE	0.0980888	0.633787	0.634725		1.22276	1.34647	1.59384	1.56363	1.67052	1.68332	1.91996	1.618	1.39672	1.59231	1.36422	1.66669	1.60361	1.41547	1.34763	1.69638	1.68279	1.39955	1.58701	1.50349	1.81325	1.77211	1.59603	1.89067	1.87945	1.82803	1.66777	1.88569	0.953407	0.000646935	50.0173	tr	7955
A0A4W4;A0A8M3B3I9	negr1	Isoform of A0A8M3B3I9, Neuronal growth regulator 1;Neuronal growth regulator 1	A0A4W4_DANRE;A0A8M3B3I9_DANRE	-0.396219	0.549665	0.680292		-1.0985	-1.09939	-1.04501	-3.08731	-1.77039	-1.64908	-1.86517	-2.10316	-2.15999	-0.618102	-1.83368	-0.567315	-1.61644	-2.47345	-1.66445	-2.07813	-2.02181	-5.37378	-1.95567	-1.6392	-1.14165	-1.96769	-1.99096	-0.408401	-2.6277	-2.73183	-1.96947	-0.725155	-2.46858	0.00492674	35.5244	tr	7955
A0A5H1ZRJ2;A0A8M6Z121;F1QGH7	ctnnb1	Catenin beta-1;Isoform of F1QGH7, Catenin beta-1	A0A5H1ZRJ2_DANRE;A0A8M6Z121_DANRE;CTNB1_DANRE	-0.0433462	0.125181	0.937568		-0.322595	2.68746	2.31336	2.8387	2.81204	2.95993	2.78694	2.21817	1.9993	2.22369	1.86861	2.388	2.51262	3.10174	2.59852	2.70792	1.79933	2.45451	2.4981	2.67674	2.7614	2.32388	2.62846	1.8526	2.19856	2.73311	2.77733	2.93395	2.35634	0.000646935	56.9181	sp;tr	7955
A0A891XJP9;A0A891XJS9;Q90Z00;Q90Z00-2;Q90Z00-3;Q90Z00-5	fgfr1a	Fibroblast growth factor receptor 1-A;Isoform of Q90Z00, Fibroblast growth factor receptor;Isoform of Q90Z00, Isoform 2 of Fibroblast growth factor receptor 1-A;Isoform of Q90Z00, Isoform 3 of Fibroblast growth factor receptor 1-A;Isoform of Q90Z00, Isoform 5 of Fibroblast growth factor receptor 1-A	A0A891XJP9_DANRE;A0A891XJS9_DANRE;FGR1A_DANRE	-0.37085	1.00634	0.450216		-1.71334	-0.381958	-1.4286	-0.468286	-0.209471	-0.177306	-0.0994148	-0.868603	-1.32012	-1.81846	0.210286	-0.736258	-0.109985	-0.382242	-0.963626	-1.16542	-1.27516	-1.59937	-1.68089	-0.634235	-0.686131	-1.3761	-0.589619	-1.79956	-1.44386	-0.636952	0.0827847	-0.404706	-0.736722	0.000646935	48.2103	sp;tr	7955
A0A8M1N0E2	decr1	2,4-dienoyl-CoA reductase [(3E)-enoyl-CoA-producing]	A0A8M1N0E2_DANRE	-0.0326585	0.124565	0.937784		-0.321175	-0.0506573	-0.331662	-0.3824	0.050107	0.398685	0.0197582	0.0430174	-0.471419	0.150842	-0.190557	-0.252381	-0.0572538	0.54658	-0.0512657	-0.0467606	-0.223749	-0.0480566	0.00264454	-0.181719	-0.0794611	-0.313366	-0.0676842	0.403179	-0.342272	-0.40591	-0.0944338	0.492922	-0.13116	0.000646935	50.7576	tr	7955
A0A8M1N0S4;A0A8M9P5U3	eci2	Enoyl-CoA delta isomerase 2, mitochondrial;Isoform of A0A8M1N0S4, Enoyl-CoA delta isomerase 2, mitochondrial isoform X1	A0A8M1N0S4_DANRE;A0A8M9P5U3_DANRE	-0.0634669	0.250433	0.858547		-0.587735	3.65829	3.17172	2.7191	3.01225	3.09441	2.95093	3.43288	2.74904	3.05085	2.79597	2.95125	3.03325	3.26349	2.76241	3.06722	2.48121	2.61574	3.12213	2.99765	3.08297	2.93756	3.26285	2.31825	3.16395	3.23177	3.18174	3.29089	3.00336	0.000646935	53.7374	tr	7955
A0A8M1N0V4;Q6DG94	rnaseh1	Isoform of A0A8M1N0V4, Ribonuclease H1;Ribonuclease H1	A0A8M1N0V4_DANRE;Q6DG94_DANRE	-0.815188	1.21572	0.364641		-1.96695	-2.28624	-2.5582	-2.7412	-2.37444	-2.01691	-2.27601	-1.83717	NaN	-2.14174	0.0767746	-1.03426	-1.80789	-0.662419	NaN	-1.46364	-3.08657	-5.49185	-3.97862	-1.31056	-2.91058	-2.18215	-3.5615	-2.91161	-1.8188	-1.24819	-1.9258	-1.65504	-3.13737	0.00625072	36.1278	tr	7955
A0A8M1N1I0;A0A8M2B8R8	dnase1l4.1	Deoxyribonuclease;Isoform of A0A8M2B8R8, Deoxyribonuclease	A0A8M1N1I0_DANRE;A0A8M2B8R8_DANRE	-0.100407	0.501408	0.707408		-1.02414	3.17901	3.81224	3.41059	2.99391	3.27766	3.44359	3.6318	3.24621	3.33003	3.7932	4.0517	3.72231	3.39197	3.28375	3.63026	3.58998	3.36333	3.27097	3.59149	3.3307	3.12875	2.88854	3.30645	3.24915	3.32431	3.74682	3.43111	3.3104	0.000646935	53.492	tr	7955
A0A8M1N1X8;A0A8M9P042;A0A8M9P8V8;E9QFU5;F1R4R9	myo6b	Isoform of A0A8M1N1X8, Unconventional myosin-VI;Unconventional myosin-VI	A0A8M1N1X8_DANRE;A0A8M9P042_DANRE;A0A8M9P8V8_DANRE;E9QFU5_DANRE;F1R4R9_DANRE	-0.0410102	0.10843	0.946212		-0.283474	-0.872214	-0.187309	-0.479577	-1.31575	-0.342544	-0.392848	0.262308	-0.584142	-0.483904	-0.277666	-0.762055	-1.00368	-0.392798	-0.343065	0.158196	-0.369071	-0.948341	-0.966672	-0.771397	-0.171868	-0.613864	-0.728544	-0.866659	-1.09889	0.0142269	-0.609268	-0.446352	-0.330875	0.0009375	43.59	tr	7955
A0A8M1N222;A0A8M2BEB6;F1RAK1	kif2a	Isoform of A0A8M2BEB6, Kinesin-like protein;Kinesin-like protein	A0A8M1N222_DANRE;A0A8M2BEB6_DANRE;F1RAK1_DANRE	0.0204213	0.0349286	0.981961		0.09795	-1.48646	-1.3682	-0.769126	-0.975825	-1.71708	-2.00787	-0.711925	-2.1842	-1.87989	-0.393027	-1.58609	-1.21876	-1.39855	-1.50381	-2.63339	-1.19855	-2.01089	-0.796127	-1.01278	-0.429655	-1.29426	-1.60959	-1.53767	-1.18239	-0.723272	-2.01986	-1.4308	-1.0357	0.00141388	39.6657	tr	7955
A0A8M1N295	gpx1b	Glutathione peroxidase	A0A8M1N295_DANRE	-0.123113	0.197411	0.894875		-0.480729	-2.29472	-1.10907	-2.34015	-3.02125	-2.73075	-1.2144	-1.61963	-4.53687	-2.23285	-1.74525	-2.06186	-1.89885	-2.65631	-2.76196	-3.00903	-3.10965	-2.08268	-2.46154	-2.30382	-1.82394	-2.82124	-2.55556	-2.13905	-2.79246	-2.28869	-2.38961	-2.50324	-1.667	0.000646935	48.0657	tr	7955
A0A8M1N2N9	zgc:101569	Uncharacterized protein LOC449822 isoform 1	A0A8M1N2N9_DANRE	-0.2854	1.80597	0.18883		-2.58691	1.61762	1.72566	1.72778	1.25987	1.69931	1.74041	1.13701	1.64099	1.57953	1.06284	1.37685	1.03131	1.43068	1.78531	1.27096	1.45699	1.41985	1.74822	1.10558	1.11807	0.594624	1.37242	0.601054	1.17022	1.30884	1.37609	1.00821	1.26845	0.000646935	50.4528	tr	7955
A0A8M1N2T9;A0A8M1PAF3	gpx4a	Glutathione peroxidase;Isoform of A0A8M1PAF3, Glutathione peroxidase	A0A8M1N2T9_DANRE;A0A8M1PAF3_DANRE	0.257978	0.942718	0.478606		1.63501	1.99249	1.66276	0.849676	1.75899	1.6433	1.87489	1.7358	1.32565	1.81248	1.31408	0.939299	1.37539	2.36991	1.31226	2.05425	1.46457	2.1552	1.31993	1.93343	2.54571	1.59413	2.41636	1.45467	1.78834	2.06181	1.9541	1.8146	1.02153	0.000646935	54.2258	tr	7955
A0A8M1N370	gpx1a	Glutathione peroxidase	A0A8M1N370_DANRE	0.170711	1.13081	0.397504		1.86165	1.71333	1.8107	1.28776	1.30423	1.8372	1.52423	2.09829	1.58377	1.69883	1.67359	1.47759	1.50558	1.97221	1.53502	2.23649	1.67881	1.44586	1.64816	2.13632	2.01061	1.74566	1.66977	1.62015	1.78549	2.0044	1.81557	2.13983	1.47516	0.000646935	56.7038	tr	7955
A0A8M1N4C3	rfc2	Replication factor C subunit 2	A0A8M1N4C3_DANRE	0.234222	0.783253	0.561278		1.42966	0.154496	0.0722184	0.408514	0.785132	0.652521	1.07325	-0.109418	0.0260434	-0.739004	-0.214684	0.249511	0.712719	0.31137	-0.456827	0.644934	-0.0582385	0.308609	0.286954	0.597428	0.446137	0.973765	0.490136	-0.0403166	0.595481	0.895806	0.509521	0.758117	-0.20338	0.000646935	46.7644	tr	7955
A0A8M1N4I9	aoc2	Amine oxidase	A0A8M1N4I9_DANRE	-0.320583	2.32883	0.103342		-3.09304	3.54045	3.95552	3.67085	3.66396	3.89349	3.73902	4.10093	3.41493	3.93511	3.24353	3.60601	3.94738	3.94661	3.20883	3.81626	3.43622	3.10568	3.02931	3.79027	3.4337	3.1073	3.69632	3.20867	3.6469	3.18955	3.11772	3.43406	3.36647	0.000646935	54.9475	tr	7955
A0A8M1N4J3	eif4g2b	Eukaryotic translation initiation factor 4 gamma 2	A0A8M1N4J3_DANRE	0.0812677	0.721452	0.590688		1.34604	2.13521	1.97502	2.18075	2.28742	2.0503	2.15288	2.00161	2.04927	1.90813	1.94285	2.04342	2.17889	2.32218	2.08898	2.18574	1.76333	2.11384	2.48581	2.19359	2.20189	2.45654	2.14994	1.98348	1.98485	2.22264	2.15199	2.37716	2.18385	0.000646935	56.3528	tr	7955
A0A8M1N4T5;A0A8M6YW81;A0A8M9PXG3	mybpc2b	Isoform of A0A8M1N4T5, Myosin-binding protein C, fast-type isoform X2;Isoform of A0A8M1N4T5, Myosin-binding protein C, fast-type isoform X3;Myosin-binding protein C, fast-type	A0A8M1N4T5_DANRE;A0A8M6YW81_DANRE;A0A8M9PXG3_DANRE	-0.0450036	0.0719732	0.963423		-0.195104	0.0729628	-0.229762	-0.385967	-1.08947	-0.609199	0.14495	0.409184	0.2592	0.984297	NaN	NaN	-0.0769691	-0.242752	-1.01793	-0.503148	NaN	NaN	-0.96226	-0.224899	-0.325579	0.248388	0.133187	NaN	0.51985	NaN	-0.747125	0.193855	-0.266853	0.000646935	44.8887	tr	7955
A0A8M1N4V1	arsa	Arylsulfatase A precursor	A0A8M1N4V1_DANRE	-0.0160481	0.0160861	0.990982		-0.046048	-1.83104	-2.02474	-4.21389	-1.86241	-2.21005	-2.20119	-1.35412	-1.65047	-1.89517	NaN	-2.02205	-2.8125	-3.07951	-5.18081	-1.5829	-3.46981	-2.16064	-2.68049	-2.58457	-1.6845	-3.75001	-2.04609	-2.91291	-1.61563	-3.23072	-2.45881	-2.7227	-2.15035	0.0009375	43.867	tr	7955
A0A8M1N587;Q566T0	eed	Isoform of Q566T0, Polycomb protein eed;Polycomb protein eed	A0A8M1N587_DANRE;EED_DANRE	0.0250236	0.0574322	0.971832		0.157422	-0.168653	-0.428736	-0.252235	0.183066	-0.558182	-0.427051	-0.0824509	-0.2343	0.351952	-0.440306	0.0552559	0.0549803	-1.13141	-0.194175	-0.951075	0.46211	-0.0946941	-0.221626	0.184894	-0.349603	0.395211	0.0649357	-0.168297	-0.0789475	-0.0716057	-1.21798	-0.621452	-0.253784	0.000646935	49.2933	sp;tr	7955
A0A8M1N6H2;B0R061	smarcad1a	Isoform of B0R061, SWI/SNF-related matrix-associated actin-dependent regulator of chromatin subfamily A containing DEAD/H box 1A;SWI/SNF-related matrix-associated actin-dependent regulator of chromatin subfamily A containing DEAD/H box 1A	A0A8M1N6H2_DANRE;SMRDA_DANRE	0.352613	0.259918	0.853923		0.606509	1.48618	0.548795	2.61099	2.14173	1.91982	2.3122	-2.16244	0.324907	-0.905946	3.58705	-1.23265	1.20681	-0.0994139	1.59041	NaN	0.739737	3.00352	1.63955	-0.344944	-0.26954	3.12203	2.08082	3.36569	-0.256748	-0.0930147	1.61149	0.305574	2.05619	0.000646935	48.0255	sp;tr	7955
A0A8M1N6K3	hbp1	HMG box-containing protein 1	A0A8M1N6K3_DANRE	-0.265787	0.639828	0.630987		-1.23264	0.196119	0.696428	0.387735	0.255777	0.627776	0.945052	-0.409502	-0.0704217	0.616508	NaN	-0.125378	0.702837	0.954197	-0.11425	-1.25193	0.900285	0.334981	0.0810757	-0.168625	0.210788	0.512677	0.13928	-1.40205	0.501621	0.279567	0.302753	0.489865	0.370253	0.00141388	39.7193	tr	7955
A0A8M1N6M0;A0A8M6YYM7	mlx	Isoform of A0A8M6YYM7, Max-like protein X isoform 1;Max-like protein X isoform X1	A0A8M1N6M0_DANRE;A0A8M6YYM7_DANRE	0.140242	0.109006	0.946003		0.284837	0.139068	-2.12502	0.988472	-3.3284	-1.58223	-5.11744	-2.7748	-1.60054	-0.875079	-2.41508	-1.90454	-0.888127	-1.70169	-2.17924	-2.45546	-0.737235	-2.91932	-2.37408	-0.376494	-1.33151	-0.233707	-1.6125	-4.41058	-1.83063	-1.04324	-1.0444	-1.74683	-1.28527	0.000646935	49.3786	tr	7955
A0A8M1N6S0	polr2b	DNA-directed RNA polymerase subunit beta	A0A8M1N6S0_DANRE	3.74658e-07	1.84263e-06	1		5.36907e-06	1.73408	2.23395	1.62135	1.66065	1.9557	2.17956	1.92219	1.84383	1.96616	1.99075	2.0902	2.12566	2.00639	1.60227	2.13274	1.61507	1.90397	2.11674	1.81071	1.77575	1.97409	2.17717	1.75649	1.9116	1.96491	2.05371	1.91998	1.81981	0.000646935	55.1336	tr	7955
A0A8M1N6Y7;A0A8M3AYD2;A0A8M9P7H2;A0A8M9PWD6;A0A8M9PZW5	nprl3	GATOR complex protein NPRL3;Isoform of A0A8M9PZW5, GATOR complex protein NPRL3	A0A8M1N6Y7_DANRE;A0A8M3AYD2_DANRE;A0A8M9P7H2_DANRE;A0A8M9PWD6_DANRE;A0A8M9PZW5_DANRE	0.121101	0.357954	0.793087		0.786686	-0.0152416	0.243902	-0.0993991	-0.806635	0.135257	0.726288	0.198587	-0.131022	0.210719	0.133644	0.135357	-0.0839529	-0.16872	-0.0778713	0.709911	-0.113384	0.18043	-0.276469	-0.109381	0.0389481	0.581665	0.291919	0.24358	0.752425	0.502628	-1.05463	-0.0249386	0.37362	0.00394926	37.2885	tr	7955
A0A8M1N743	gpx4b	Glutathione peroxidase	A0A8M1N743_DANRE	0.18972	1.62985	0.236971		2.4076	2.47959	2.51486	1.94631	2.21008	2.44687	2.25583	2.54487	2.12201	2.092	2.25412	2.05117	2.09997	2.60093	2.09974	2.43211	2.24749	2.23439	2.43351	2.59715	2.62968	2.582	2.50714	2.23758	2.14582	2.70386	2.66514	2.73382	2.22478	0.000646935	55.218	tr	7955
A0A8M1N7C8;A0A8M1P8Q9;A0A8M6Z756;A4FVG7;A5WUG7;Q1L8A7;Q5RFX6	si:ch211-282j17.11;si:ch211-282j17.3;si:ch73-335d12.2;si:dkey-83f18.1;si:dkey-83f18.2	Isoform of A0A8M6Z756, Si:ch211-282j17.11;Si:ch211-282j17.3;Si:ch73-335d12.2;Si:dkey-83f18.2;Uncharacterized protein LOC100001158 precursor;Uncharacterized protein LOC557100 isoform X2	A0A8M1N7C8_DANRE;A0A8M1P8Q9_DANRE;A0A8M6Z756_DANRE;A4FVG7_DANRE;A5WUG7_DANRE;Q1L8A7_DANRE;Q5RFX6_DANRE	0.423956	1.68658	0.218772		2.46596	-0.4384	0.0880456	0.398302	-0.483858	-0.0447311	-0.22039	-0.231266	-0.420624	-0.987289	-0.850868	0.371828	-0.849132	0.450636	-0.110757	0.586938	0.10447	0.633272	0.219988	-0.366233	0.0957003	0.406688	-0.0646782	-0.392719	0.0627589	1.04582	0.57699	0.210231	-0.512341	0.000646935	53.8251	tr	7955
A0A8M1N7I7	si:ch211-108c6.2	Uncharacterized protein LOC559375	A0A8M1N7I7_DANRE	0.227984	0.436117	0.747911		0.919398	-1.01467	-0.368771	-0.216324	-0.370668	-0.945777	-1.03938	-2.17839	-0.774749	-1.94531	-2.07708	-1.98272	-0.516213	-0.943394	0.204537	-0.950437	-0.428961	-0.492799	-0.278616	-1.80365	-0.98997	-0.824607	0.0346174	-0.0842609	-0.926673	-1.61214	-0.54584	-0.989687	-1.08412	0.000646935	50.8655	tr	7955
A0A8M1N7Z8	tubb2b	Tubulin beta chain	A0A8M1N7Z8_DANRE	0.122056	0.191831	0.89838		0.469057	4.87255	4.91027	4.50409	4.54479	5.09722	4.99984	4.12362	4.22201	4.6919	1.91624	4.77209	4.84565	5.05956	4.58754	4.62676	4.20762	4.79191	5.28433	4.26137	4.72008	3.47903	5.25572	3.71649	5.03435	4.99039	4.63437	4.63834	5.2154	0.000646935	56.739	tr	7955
A0A8M1N8U3;A0A8M1P6M4;A0A8M9P4C4	cirbpb	Cold-inducible RNA-binding protein isoform 1;Isoform of A0A8M1N8U3, Cold-inducible RNA-binding protein isoform 3;Isoform of A0A8M1N8U3, Cold-inducible RNA-binding protein isoform X1	A0A8M1N8U3_DANRE;A0A8M1P6M4_DANRE;A0A8M9P4C4_DANRE	-0.127079	0.185607	0.904286		-0.45594	6.2064	6.18212	5.71546	5.99488	6.02917	5.64475	6.07543	5.72376	6.09457	3.25081	6.64645	6.03871	6.17674	5.77491	5.94814	5.81822	5.30913	5.6772	6.17719	6.47285	4.45369	5.84175	4.09485	6.23908	5.97409	6.3705	5.93661	5.46177	0.000646935	58.7129	tr	7955
A0A8M1N8U6;A0A8M9P160;A5PMY0	st14a	Isoform of A0A8M1N8U6, Suppressor of tumorigenicity 14 protein homolog;Suppressor of tumorigenicity 14 protein homolog	A0A8M1N8U6_DANRE;A0A8M9P160_DANRE;A5PMY0_DANRE	0.0158131	0.0712585	0.963464		0.192721	2.58236	2.81443	2.58475	2.13793	2.22776	2.2714	2.60041	2.20255	2.12231	2.37854	3.06775	2.61404	2.51027	2.22156	2.61325	2.29296	2.4519	2.52764	2.6356	2.53986	2.46684	2.18749	2.35666	2.49999	2.40048	2.5825	2.59279	2.40949	0.000646935	57.3737	tr	7955
A0A8M1N920	pold3	DNA polymerase delta subunit 3	A0A8M1N920_DANRE	-0.133374	0.263408	0.851579		-0.612933	-0.584627	-1.38603	-0.271256	-1.09265	-0.549096	-0.742193	-0.880448	-1.87484	-0.64899	-0.220944	-1.17188	-0.446298	-1.03549	-1.7995	-0.465991	-1.26668	-0.943011	-1.9046	-0.501289	-0.57392	-2.01793	-0.664029	-1.08405	-0.851629	-0.163028	-0.583341	-2.14942	-1.40255	0.000646935	48.0868	tr	7955
A0A8M1N9B8;A5D8S5	sh3rf1	E3 ubiquitin-protein ligase SH3RF1;Isoform of A5D8S5, E3 ubiquitin-protein ligase SH3RF1	A0A8M1N9B8_DANRE;SH3R1_DANRE	-0.704597	0.718275	0.593407		-1.34823	-3.44881	-2.81285	-2.05029	-1.38345	-1.70601	-1.0119	-2.04662	0.827028	-3.29608	NaN	NaN	-1.33176	-2.52643	-1.38146	-2.42992	NaN	-0.866547	-1.46001	-2.70154	-2.22367	-2.24084	-1.13984	-2.25177	-6.3253	-3.3078	-2.92092	-2.75563	NaN	0.00993204	31.8367	sp;tr	7955
A0A8M1N9R4	gatad2b	Transcriptional repressor p66-beta	A0A8M1N9R4_DANRE	0.00404123	0.00954184	0.995912		0.0275028	0.431012	-0.233099	0.0295138	-0.432947	0.0458775	-0.459415	-0.257367	-0.432576	-0.890903	-0.0644627	-0.530495	-0.283241	0.729034	0.116886	-0.104769	-0.624247	-0.169911	0.0289907	-0.719303	-0.329258	0.0702848	0.568445	-0.342693	0.145273	-0.597804	0.193359	-0.324713	0.0307412	0.000646935	47.0144	tr	7955
A0A8M1N9Z2	si:ch211-216l23.2	Si:ch211-216l23.2	A0A8M1N9Z2_DANRE	-0.0945007	0.457645	0.7384		-0.954498	1.11537	1.1796	1.05024	0.997087	1.22803	1.06349	1.25524	1.68204	1.64335	0.987131	1.4672	1.36082	1.1819	0.852914	1.05368	1.49269	1.48422	1.30212	1.00531	0.629605	1.09557	0.881011	1.6608	1.06116	0.863062	0.989553	1.06814	1.15445	0.000646935	50.6485	tr	7955
A0A8M1NAE1	krr1	KRR1 small subunit processome component	A0A8M1NAE1_DANRE	-0.0726361	0.269019	0.846438		-0.623718	-0.848917	-0.271033	-0.493589	-0.870266	-0.495364	-0.32049	-0.853844	-0.759657	-0.535522	-0.575557	-0.316303	-0.466806	-0.536339	-0.624396	0.243622	-0.625183	-0.838756	-1.54471	-0.550119	-0.36735	-0.44347	-0.604193	-1.0033	-0.715438	-0.553182	-0.563042	-0.6144	-0.805477	0.000646935	46.571	tr	7955
A0A8M1NAK9	rdh14b	Retinol dehydrogenase 14	A0A8M1NAK9_DANRE	-0.410635	1.62362	0.237425		-2.40115	0.0101213	-0.124955	-0.584213	-0.0880423	-0.265912	-0.476427	-0.00528049	-0.741659	-0.572428	-0.149199	0.143687	-0.409691	0.236907	0.0685549	-0.36809	-0.72725	-0.277392	-0.623043	-0.69247	-0.408293	-2.13093	-0.547588	-1.34352	-0.387138	-0.709857	-0.524209	-0.301125	0.333471	0.000646935	48.291	tr	7955
A0A8M1NAN0	pde12	2',5'-phosphodiesterase 12	A0A8M1NAN0_DANRE	-0.169137	0.425962	0.753974		-0.902637	-1.06788	-1.0734	-0.716898	-0.525295	-1.37708	-0.717319	-1.57825	-1.32189	-0.196184	-0.900662	-0.518723	-1.39833	-1.8197	-0.928734	-0.65402	-0.572759	-0.627755	-1.46741	-0.531374	-0.581882	-1.63373	-1.85572	-2.21087	-1.25134	-1.39642	-1.35542	-1.37659	-0.992991	0.000646935	45.3028	tr	7955
A0A8M1NAS6	exosc5	Exosome complex component RRP46	A0A8M1NAS6_DANRE	-0.383699	0.441337	0.744251		-0.929348	-1.60787	-2.42468	-1.90788	-1.20771	-1.38787	-1.78125	-2.15576	NaN	-1.95075	-1.24136	-1.67634	-2.55441	-1.27551	-1.86484	-2.52688	-5.67763	-1.08518	-1.45843	-0.643014	-0.827672	-1.13277	-3.38482	NaN	-3.71475	-1.459	-2.30101	-2.39286	-1.42028	0.00198314	38.372	tr	7955
A0A8M1NAS7;A0A8M6YUG6;A0A8M6YV34;A0A8M6YWX5;A0A8M6Z2Z8;A0A8M6Z3N0;A0A8M9P3C9;A0A8M9PQI3;A0A8M9PTX8	elnb	Elastin;Isoform of A0A8M6Z3N0, Elastin	A0A8M1NAS7_DANRE;A0A8M6YUG6_DANRE;A0A8M6YV34_DANRE;A0A8M6YWX5_DANRE;A0A8M6Z2Z8_DANRE;A0A8M6Z3N0_DANRE;A0A8M9P3C9_DANRE;A0A8M9PQI3_DANRE;A0A8M9PTX8_DANRE	-0.770058	0.61257	0.647983		-1.22031	-1.50798	-4.79302	NaN	-1.66179	-1.93332	-3.14239	-3.33518	NaN	-2.71613	NaN	NaN	-3.39125	-0.96312	NaN	-3.64112	NaN	-2.48225	NaN	NaN	-2.50038	NaN	-2.89697	NaN	NaN	-3.07293	NaN	-5.65614	NaN	0.00943902	33.2315	tr	7955
A0A8M1NBP6	myh7l	Myosin-7	A0A8M1NBP6_DANRE	-1.84505	1.653	0.231242		-2.51545	3.41754	1.88089	NaN	4.12255	3.72381	2.76576	4.17854	2.81962	5.23446	0.436381	NaN	2.33694	2.93884	-0.0144567	1.7508	-0.756598	NaN	0.402735	1.5699	1.44518	NaN	3.49034	NaN	-1.07721	NaN	NaN	NaN	NaN	0.00133415	49.4581	tr	7955
A0A8M1NBQ2;A0A8M2BKU4	deptor	DEP domain-containing MTOR-interacting protein;Isoform of A0A8M2BKU4, DEP domain-containing mTOR-interacting protein	A0A8M1NBQ2_DANRE;A0A8M2BKU4_DANRE	-0.136003	0.429079	0.75206		-0.907795	-0.270023	0.0551229	-0.257924	-0.41434	-3.91006e-05	0.438638	-0.421646	0.101889	-0.139054	-1.3216	0.0341282	0.561393	0.466094	0.317292	-0.403051	-0.107342	0.250072	-0.00372982	-0.164428	-0.329008	-0.615175	-0.178128	-0.155971	-0.555802	0.111166	-0.627062	-0.16446	0.188805	0.000646935	47.0787	tr	7955
A0A8M1NCQ8	pdcd11	Protein RRP5 homolog	A0A8M1NCQ8_DANRE	-0.10197	0.849126	0.526059		-1.51618	1.25822	1.25004	1.00626	1.13427	1.27502	1.26552	1.32382	1.02465	1.04106	1.28793	1.4279	1.33994	1.5512	1.14255	1.59352	1.1153	0.989918	1.06473	1.21757	1.26172	1.26765	0.96979	0.765889	1.2777	1.18292	1.0521	1.19327	0.948707	0.000646935	51.4503	tr	7955
A4QN42	hspa12a.3	Si:dkey-61p9.6 protein	A4QN42_DANRE	1.36164	4.43168	0.00554054	+	4.96342	4.02456	2.73887	2.98272	2.4994	2.94978	3.30311	3.73699	2.76701	2.28599	1.86644	2.61132	1.59264	3.96045	3.34933	5.21269	3.30043	3.84412	4.07157	5.85423	4.05775	4.06597	4.75367	3.94797	4.95081	4.54918	3.61974	3.35982	4.14359	0.000646935	55.0329	tr	7955
A0A8M1ND52;A0A8M3B177	inpp5ka	Isoform of A0A8M3AHJ9, Inositol polyphosphate-5-phosphatase K;Isoform of A0A8M3AHJ9, Inositol polyphosphate-5-phosphatase K isoform X2	A0A8M1ND52_DANRE;A0A8M3B177_DANRE	0.419231	2.11031	0.133267		2.8855	-0.831304	-0.705761	-1.80075	-1.52896	-1.2829	-1.18278	-0.528865	-0.962553	-0.819093	-2.04241	-1.04478	-1.10411	-1.19957	-1.74649	-0.247058	-0.922138	-1.06629	-0.655858	-0.855983	-0.71835	-1.10892	-1.23028	-1.20067	-0.335947	-0.904017	-0.577811	-0.425954	-0.661832	0.000646935	49.3002	tr	7955
A0A8M1NDA8	ssuh2.4	Uncharacterized protein LOC100038788	A0A8M1NDA8_DANRE	-0.147019	0.784427	0.560573		-1.43123	1.93789	1.74363	2.25786	1.75315	1.41899	1.96912	1.91613	1.79097	2.11308	1.72283	2.43231	2.10229	1.76059	1.75482	1.87863	2.20934	2.06132	1.7171	1.65542	1.6588	1.79233	1.50222	2.20583	1.78388	1.95452	1.53808	1.31898	1.33897	0.000646935	52.9217	tr	7955
A0A8M1NDP9	gpt2	alanine transaminase	A0A8M1NDP9_DANRE	-0.252753	0.79765	0.552588		-1.44879	-0.479504	-1.28966	-0.665666	-0.58002	-0.942771	-0.717656	-0.0281706	-0.920959	-0.294972	-0.357224	-1.42072	-0.288977	-0.691845	-0.587491	-0.843303	-1.70387	-1.12461	-0.32818	-0.757331	-0.353265	-1.97144	-0.753679	-1.47922	-0.69239	-0.317139	-0.890382	-0.374837	-1.21454	0.000646935	44.0425	tr	7955
A0A8M1NE13;A0A8M3B9I6	stag2a	Cohesin subunit SA;Isoform of A0A8M1NE13, Cohesin subunit SA	A0A8M1NE13_DANRE;A0A8M3B9I6_DANRE	0.163599	0.906057	0.493139		1.589	0.415406	0.140759	-0.00297689	0.256353	0.150525	0.411034	-0.0940313	0.398521	-0.0411997	0.686615	0.20712	0.675402	0.26299	0.320083	0.624817	0.469752	0.672458	0.509031	0.696639	0.548004	0.617585	0.716629	-0.333429	0.354114	0.537221	0.432024	0.326227	-0.0940871	0.00131822	41.3334	tr	7955
A0A8M1NE58	rbm5	RNA-binding protein 5	A0A8M1NE58_DANRE	-0.307305	1.31058	0.329642		-2.06614	-1.31879	-0.567364	-1.52969	-1.58496	-0.993882	-0.759116	-0.639218	-1.92215	-0.495984	-0.588865	-0.811695	-0.777706	-0.94855	-1.25091	-0.84379	-1.70747	-1.44377	-1.50063	-0.986581	-1.08641	-1.60594	-1.72537	-1.76217	-1.32602	-0.691336	-1.18074	-1.14493	-1.48598	0.00141388	39.63	tr	7955
A0A8M1NEE2	nagpa	N-acetylglucosamine-1-phosphodiester alpha-N-acetylglucosaminidase precursor	A0A8M1NEE2_DANRE	-0.101618	0.215378	0.887144		-0.517755	-1.15516	-1.38292	-2.79579	-0.838923	-1.27505	-1.24847	-2.78024	-1.70314	-1.2984	-1.81749	-1.61721	-1.64037	-1.3505	-1.78259	-1.75376	-1.66784	-1.75262	-2.20161	-0.811153	-1.21614	-1.98377	-1.46306	-2.05183	-1.02224	-1.84331	-2.13181	-2.53122	-1.67852	0.00131822	40.5339	tr	7955
A0A8M1NEM1	myh9a	Myosin-9	A0A8M1NEM1_DANRE	0.0256875	0.16054	0.915271		0.401999	7.43085	7.5996	7.42933	7.08657	7.40401	7.64724	7.21958	7.42578	7.07723	7.0312	7.5445	7.29016	7.45418	7.42667	7.39898	7.21309	7.44377	7.57472	7.19715	7.44145	7.18489	7.512	7.18729	7.44927	7.45881	7.5516	7.48187	7.33164	0.000646935	58.2747	tr	7955
A0A8M1NF35;A0A8M2B5M0;A0A8M2B5P2	gcfc2	GC-rich sequence DNA-binding factor 2 isoform X1;Isoform of A0A8M2B5P2, GC-rich sequence DNA-binding factor 2;Isoform of A0A8M2B5P2, GC-rich sequence DNA-binding factor 2 isoform X2	A0A8M1NF35_DANRE;A0A8M2B5M0_DANRE;A0A8M2B5P2_DANRE	0.16069	0.315401	0.825146		0.710902	-0.757874	0.287392	0.131116	-1.06896	-0.830277	-0.376755	-0.235429	0.656755	-0.512306	0.890099	0.603036	-0.160854	0.434678	-0.814993	0.114291	-1.32456	-0.474866	0.150015	0.286676	-0.280151	0.833087	-0.15163	NaN	0.1816	0.395781	0.0975552	0.562786	0.0693326	0.000998146	42.445	tr	7955
A0A8M1NF66	lrsam1	E3 ubiquitin-protein ligase LRSAM1	A0A8M1NF66_DANRE	0.00463564	0.0152991	0.991411		0.043816	0.510489	0.673045	0.477219	0.543621	0.647169	0.820642	0.509537	0.423483	0.838572	0.0138369	0.492349	0.759433	1.08971	0.556442	0.993523	0.368457	0.447885	0.78719	0.880717	0.90515	0.152505	0.614829	0.425369	0.692346	0.812468	0.624517	0.802194	-0.0867066	0.000646935	50.9736	tr	7955
A0A8M1NFA3	flrt2	Fibronectin leucine-rich transmembrane protein 2	A0A8M1NFA3_DANRE	0.293768	0.654846	0.622667		1.25292	-0.407329	-2.3736	-2.25442	-1.00557	-1.12548	-0.609859	-0.727252	-1.67557	-1.42852	-2.44288	-2.57055	-1.37696	-0.903028	-1.42803	-0.633229	-1.85293	-0.947457	-0.86729	-1.46896	-1.04286	-0.51269	-1.40198	-0.790349	-0.838822	-1.63878	-1.17786	-0.785546	-2.25756	0.00131822	40.7427	tr	7955
A0A8M1NFU6;F1QPS1	alg2	Alpha-1,3/1,6-mannosyltransferase ALG2;Isoform of F1QPS1, Alpha-1,3/1,6-mannosyltransferase ALG2	A0A8M1NFU6_DANRE;F1QPS1_DANRE	0.0497184	0.161219	0.914802		0.403483	-0.0593166	0.394439	0.236173	0.360695	0.229815	0.201003	0.562274	-0.472786	0.105185	1.02973	0.307559	0.535448	0.644104	0.306276	0.170416	-0.00676298	0.291956	0.270787	0.82151	0.688477	0.453072	-0.255829	0.210199	0.474885	0.438457	0.152258	0.749817	0.617411	0.000646935	47.9372	tr	7955
F1QRA1	il4i1	Amine oxidase	F1QRA1_DANRE	1.32358	3.78413	0.0137724	+	4.42738	-2.1523	-2.05574	-2.2777	-4.39588	-2.05814	-2.74644	-2.32991	-2.75822	-3.47703	NaN	-1.78708	-4.1612	-4.29051	-1.65554	-1.43197	-2.59644	-1.12872	-1.4588	-1.35966	-0.347009	-1.25802	-1.82588	-1.60402	-0.879482	-1.24028	-1.46398	-1.83776	-1.96407	0.000998146	42.6651	tr	7955
A0A8M1NG55;A0A8M3AW80;A0A8M3B2T7;A0A8M3B5S5;A0A8M3BCK2;A0A8M6Z096;A0A8M9PS63;A0A8M9PS68;A0A8M9PS73;A0A8M9PS78;A0A8M9PS83;A0A8M9Q4M3;A0A8M9Q4M5;A0A8M9Q4M7;A0A8M9Q4M8;A0A8M9QAT0;A0A8M9QAT5;A0A8M9QAT9;A0A8M9QAU3;A0A8M9QFG7;A0A8M9QFH0;A0A8M9QFH4;A0A8M9QFH7;A0A8M9QFI0;A0A8M9QJQ0;A0A8M9QJQ3;A0A8M9QJQ6;A0A8M9QJQ9	clasp1a	CLIP-associating protein 1 isoform X1;Isoform of A0A8M9QFG7, CLIP-associating protein 1;Isoform of A0A8M9QFG7, CLIP-associating protein 1 isoform X10;Isoform of A0A8M9QFG7, CLIP-associating protein 1 isoform X11;Isoform of A0A8M9QFG7, CLIP-associating protein 1 isoform X12;Isoform of A0A8M9QFG7, CLIP-associating protein 1 isoform X13;Isoform of A0A8M9QFG7, CLIP-associating protein 1 isoform X14;I…	A0A8M1NG55_DANRE;A0A8M3AW80_DANRE;A0A8M3B2T7_DANRE;A0A8M3B5S5_DANRE;A0A8M3BCK2_DANRE;A0A8M6Z096_DANRE;A0A8M9PS63_DANRE;A0A8M9PS68_DANRE;A0A8M9PS73_DANRE;A0A8M9PS78_DANRE;A0A8M9PS83_DANRE;A0A8M9Q4M3_DANRE;A0A8M9Q4M5_DANRE;A0A8M9Q4M7_DANRE;A0A8M9Q4M8_DANRE;A0A8M9QAT0_DANRE;A0A8M9QAT5_DANRE;A0A8M9QAT9_DANRE;A0A8M9QAU3_DANRE;A0A8M9QFG7_DANRE;A0A8M9QFH0_DANRE;A0A8M9QFH4_DANRE;A0A8M9QFH7_DANRE;A0A8M9QF…	0.127387	0.482571	0.720312		0.994435	-0.922799	-0.74797	-1.34486	-1.09801	-0.835743	-0.53122	-0.731078	-0.206927	-1.09465	-1.88373	-0.815926	-1.05675	-1.1554	-1.40166	-0.319534	-0.959057	-0.804069	-1.14621	-1.18813	-0.827134	-0.953893	-1.08854	-1.18192	-0.760678	-0.886495	-0.7442	-0.621964	-0.561479	0.000646935	50.0404	tr	7955
A0A8M1NG73;F1QNU7	si:ch211-251f6.6;zgc:173443	Fish-egg lectin-like isoform X1	A0A8M1NG73_DANRE;F1QNU7_DANRE	-0.0346045	0.0430511	0.978256		-0.120723	0.153368	NaN	-0.746131	-0.16012	-0.619333	-0.459411	NaN	NaN	-1.94088	NaN	0.200657	0.37298	NaN	NaN	-0.301963	NaN	-0.232427	NaN	-0.0479975	-0.318136	NaN	NaN	-0.722643	NaN	-0.941635	-0.163028	-0.747876	NaN	0.00674226	34.6103	tr	7955
[truncated: 8,304 more rows]
