# Supplementary material for: Phosphoproteomics of aged insulin-resistant bone identifies P70S6K phosphorylation of AFF4 as a gene-specific transcriptional regulator
Source: Nat Commun. 2025 Dec 31;17:1347. doi: 10.1038/s41467-025-68106-4 (PMC12873371; doi:10.1038/s41467-025-68106-4)
Supplement: Supplementary file 3 — Supplementary Data 1-13 [file 41467_2025_68106_MOESM3_ESM.zip › Supplementary Data 7.xlsx]

## Sheet: 221007_Eclipse_BenParker_BP-515
Accession	Master Protein Descriptions	Phosphosite	Localisation Probability	Modifications	Annotated Sequence	Number of PSMs	Number of Missed Cleavages	Delta M in ppm by Search Engine Sequest HT	Delta mz in Da by Search Engine Sequest HT	XCorr by Search Engine Sequest HT	Top Apex RT in min	Log( insulin/basal)	Student's T-test Significant insulin vs basal	Student's T-test p-value insulin vs basal	Log( insulin/Insulin_Akti)	Student's T-test p-value insulin vs Insulin_Akti	Student's T-test Significant insulin_Insulin_Akti	Log( insulin/insulin_S6Ki)	Student's T-test p-value insulin vs insulin_S6Ki	Student's T-test Significant insulin_insulin_S6Ki
Q9ESC8	AF4/FMR2 family member 4	S831	100	1xPhospho [S4(100)]	[K].RTVSQSSSLK.[S]	15	1	0.08	5e-05	3.71	17.33	2.12777	+	0.000260082	2.69878	9.49476e-05	+	2.47579	0.00305547	+
Q9ESC8	AF4/FMR2 family member 4	S482	100	1xPhospho [S7(100)]	[K].VNPHKVSPASSVDSNIPSSQAYKK.[E]	38	2	1.15	0.00101	10.32	23.21	0.352315		0.209323	0.603557	0.300491		0.744713	0.155655
Q9ESC8	AF4/FMR2 family member 4	S482	100	1xPhospho [S7(100)]	[K].VNPHKVSPASSVDSNIPSSQAYK.[K]	156	1	3.15	0.00261	10.04	25.48	0.034743		0.808652	0.0678978	0.726762		0.0159747	0.947048
Q9ESC8	AF4/FMR2 family member 4	T669	99.4	1xPhospho [T7(99.4)]	[K].YPESNRTPVKPSSVEEEDSFFR.[Q]	230	1	5.78	0.00387	9.37	31.72	0.147868		0.52357	0.284489	0.336156		0.134305	0.652122
Q9ESC8	AF4/FMR2 family member 4	T669; S681	99.3; 100	2xPhospho [T7(99.3);S19(100)]	[K].YPESNRTPVKPSSVEEEDSFFR.[Q]	116	1	-0.5	-0.00046	9.23	35.33	0.290006		0.58681	0.302345	0.456281		0.133634	0.785529
Q9ESC8	AF4/FMR2 family member 4	S689	100	1xPhospho [S3(100)];2xOxidation [M1;M5]	[R].MFSPMEEKELLSPLSEPDDRYPLIVK.[I]	63	2	-0.84	-0.00089	9.09	43.82	0.536503		0.109706	0.554711	0.138915		0.410305	0.248369
Q9ESC8	AF4/FMR2 family member 4	S175	100	1xPhospho [S3(100)]	[R].SSSPGKPQAVSSLSSSHSR.[S]	190	0	1.45	0.00095	8.87	19.76	-0.0645603		0.825416	0.681934	0.22426		0.829011	0.214399
Q9ESC8	AF4/FMR2 family member 4	T890	100	1xCarbamidomethyl [C10];1xPhospho [T14(100)]	[K].EKAPNSSSNCPPSTPTSESSKPR.[R]	104	1	0.97	0.00081	8.29	15.85	-0.240647		0.522458	0.528455	0.299467		0.465429	0.411503
Q9ESC8	AF4/FMR2 family member 4	S482; S486	100; 99.33	2xPhospho [S7(100);S11(99.3)]	[K].VNPHKVSPASSVDSNIPSSQAYK.[K]	93	1	0.71	0.00061	7.95	27.01	0.241491		0.328757	0.347979	0.244209		0.292379	0.573351
Q9ESC8	AF4/FMR2 family member 4	T523	98.4	1xPhospho [T21(98.4)]	[R].EQGTASNYTDPGGTKETSSATPGRDSK.[T]	58	2	0.9	0.00063	7.93	19.7	0.498076		0.145308	0.603828	0.424373		0.645051	0.212143
Q9ESC8	AF4/FMR2 family member 4	S174; S175	98.3; 98.3	2xPhospho [S4(98.3);S5(98.3)]	[K].SRSSSPGKPQAVSSLSSSHSR.[S]	22	1	-0.19	-0.00011	7.93	19.67	-0.159095		0.806143	1.365	0.197595		1.53722	0.233125
Q9ESC8	AF4/FMR2 family member 4	S698; S701	100	2xOxidation [M1;2xPhospho [S12(100);M5];S15(100)]	[R].MFSPMEEKELLSPLSEPDDRYPLIVK.[I]	20	2	-1.11	-0.00091	7.69	44.28	-0.142957		0.667303	0.532847	0.392296		2.00984	0.389831
Q9ESC8	AF4/FMR2 family member 4	S32	100	1xPhospho [S16(100)]	[R].RNQEIQQGEDAFPPSSPLFAEPYK.[V]	175	1	0.62	0.00058	7.6	40.4	0.15702		0.693086	0.763066	0.24607		0.75209	0.334341
Q9ESC8	AF4/FMR2 family member 4	S278	99.4	1xOxidation [M15];1xPhospho [S14(99.4)]	[K].LSSEHYSSQSHGNSMTELKPSSK.[A]	28	0	2.2	0.00192	7.55	18.7	0.420721		0.262695	0.223594	0.529871		0.308149	0.551258
Q9ESC8	AF4/FMR2 family member 4	S419	100	1xPhospho [S20(100)]	[R].STPGSNSEPSHHNSEGADNSR.[D]	54	0	1.34	0.00076	7.52	15.31	-0.132676		0.644606	0.6668	0.282298		0.00415103	0.991076
Q9ESC8	AF4/FMR2 family member 4	S681	100	2xPhospho [S19(100);S/T/Y]	[K].YPESNRTPVKPSSVEEEDSFFRQR.[M]	14	2	2.19	0.00166	7.5	30.95	1.7525		0.215167	1.16972	0.235151		1.23411	0.149298
Q9ESC8	AF4/FMR2 family member 4	T583	100	1xPhospho [T9(100)];2xOxidation [M13;M17]	[R].GGLKIESETPVDMAASMPSSR.[H]	83	1	0.03	2e-05	7.27	29.97	0.374432		0.326009	0.118305	0.80556		0.186591	0.641159
Q9ESC8	AF4/FMR2 family member 4	S681	100	1xPhospho [S13(100)]	[R].TPVKPSSVEEEDSFFR.[Q]	287	0	0.3	0.00019	7.15	34.19	0.109382		0.68477	0.30891	0.266721		0.051003	0.869321
Q9ESC8	AF4/FMR2 family member 4	T890	100	1xCarbamidomethyl [C8];1xPhospho [T12(100)]	[K].APNSSSNCPPSTPTSESSKPR.[R]	33	0	-0.38	-0.00029	7.06	18.01	-0.527365		0.509456	0.88966	0.184745		0.484061	0.489309
Q9ESC8	AF4/FMR2 family member 4	S816	100	1xPhospho [S14(100)]	[K].EKDLLPSPAGPILSKDSK.[T]	54	2	-1.3	-0.00086	6.81	33.64	-0.0480604		0.934906	0.101306	0.858545		-0.164098	0.787728
Q9ESC8	AF4/FMR2 family member 4	S1055; S1058	100; 100	1xOxidation [M4];2xPhospho [S9(100);S13(100)]	[K].AVGMPSPVSPKLSPGNSGSYSSGGSSASASGSSVTIPQK.[I]	26	1	3.34	0.00422	6.75	36.37	-0.188649		0.778493	0.951267	0.261099		0.635095	0.470065
Q9ESC8	AF4/FMR2 family member 4	S911	100	1xPhospho [S9(100)]	[K].LAFDDRNYSADHYLQEAK.[K]	27	1	-0.84	-0.00062	6.7	33.4	0.232976		0.48067	0.435718	0.245713		0.519172	0.172901
Q9ESC8	AF4/FMR2 family member 4	S1059	100	1xPhospho [S2(100)]	[K].LSPGNSGSYSSGGSSASASGSSVTIPQK.[I]	40	0	1.56	0.00205	6.53	31.19	-0.631765		0.375838	0.252872	0.48586		-0.528752	0.467558
Q9ESC8	AF4/FMR2 family member 4	S809	100	1xPhospho [S7(100)]	[K].EKDLLPSPAGPILSK.[D]	201	1	0.12	0.0001	6.41	38.7	0.284267		0.310562	0.349184	0.233301		0.193003	0.570622
Q9ESC8	AF4/FMR2 family member 4	S1040	100	1xPhospho [S10(100)]	[K].NSYSNSQAPSPGLGSK.[A]	17	0	0.98	0.00082	5.85	25.51	-0.72866		0.404166	0.238121	0.571459		-0.275554	0.539276
Q9ESC8	AF4/FMR2 family member 4	S962	100	1xOxidation [M11];1xPhospho [S7(100)]	[K].NAQESKSPFPMYSDTVELIK.[Y]	38	1	-1.27	-0.00101	5.79	36.81	0.340808		0.412956	0.346097	0.15736		-0.0242046	0.966925
Q9ESC8	AF4/FMR2 family member 4	S681	100	1xPhospho [S13(100)]	[R].TPVKPSSVEEEDSFFRQR.[M]	65	1	-1.45	-0.00108	5.69	29.23	-0.0445232		0.937854	0.626555	0.342736		0.259167	0.691112
Q9ESC8	AF4/FMR2 family member 4	S698; S701	100; 100	2xPhospho [S4(100);S7(100)]	[K].ELLSPLSEPDDRYPLIVK.[I]	81	1	0.67	0.00076	5.67	44.78	2.00453		0.268346	0.218253	0.678589		0.372462	0.724917
Q9ESC8	AF4/FMR2 family member 4	S666	99	3xPhospho [S4(99);S13(99);S19(100)]	[K].YPESNRTPVKPSSVEEEDSFFR.[Q]	5	1	-1.24	-0.00118	5.56	39	2.10897		0.194153	1.32875	0.402307		0.00592232	0.997255
Q9ESC8	AF4/FMR2 family member 4	S689	100	1xPhospho [S3(100)];2xOxidation [M1;M5]	[R].MFSPMEEKELLSPLSEPDDR.[Y]	42	1	0.04	3e-05	5.22	42	0.694383		0.364903	0.299831	0.592992		0.615881	0.447767
Q9ESC8	AF4/FMR2 family member 4	S701	100	1xPhospho [S7(100)]	[K].ELLSPLSEPDDRYPLIVK.[I]	49	1	-1.38	-0.001	5.16	44.14	0.0363994		0.813773	0.149264	0.500955		0.0137019	0.941436
Q9ESC8	AF4/FMR2 family member 4	S207	100	1xPhospho [S3(100)]	[R].SKSPRDPDANWDSPSR.[G]	22	2	1.17	0.00074	5.07	36.46	0.679292		0.462279	0.740984	0.153107		-0.737557	0.185433
Q9ESC8	AF4/FMR2 family member 4	S232	99.4	1xOxidation [M18];1xPhospho [S12(99.4)]	[R].GPFSSGQHSSQSFPPSLMSK.[S]	50	0	1.23	0.0009	5.05	18.25	-0.0591125		0.893192	0.90069	0.143844		0.427382	0.516554
Q9ESC8	AF4/FMR2 family member 4	S911	100	1xPhospho [S3(100)]	[R].NYSADHYLQEAK.[K]	15	0	0.46	0.00035	4.63	27.79	-0.327753		0.437229	-0.0535231	0.836922		-0.757397	0.0926157
Q9ESC8	AF4/FMR2 family member 4	S675; S684	99.1; 100	2xPhospho [S7(99.1);S13(100)]	[R].TPVKPSSVEEEDSFFRQR.[M]	31	1	1.48	0.00113	4.59	44.82	1.26905		0.196874	0.237416	0.796809		1.93245	0.325877
Q9ESC8	AF4/FMR2 family member 4	S675; S684	100	2xPhospho [S7(100);S13(100)]	[R].TPVKPSSVEEEDSFFR.[Q]	61	0	2.8	0.00282	4.58	38.41	1.74396		0.259443	0.282021	0.676063		-0.0930347	0.947403
Q9ESC8	AF4/FMR2 family member 4	S809	100	1xPhospho [S12(100)]	[K].QSSTKEKDLLPSPAGPILSK.[D]	20	2	2.01	0.00146	4.55	32.41	0.547144		0.173684	0.57375	0.260256		0.76142	0.129266
Q9ESC8	AF4/FMR2 family member 4	S482; S484	100	2xPhospho [S7(100);S10(99.1)]	[K].VNPHKVSPASSVDSNIPSSQAYKK.[E]	35	2	1.54	0.00139	4.11	45.22	1.05343		0.161766	0.425402	0.124472		-0.0345195	0.873605
Q9ESC8	AF4/FMR2 family member 4	T344	100	1xPhospho [T5(100)]	[K].FPFPTKESQQSNFGPGEQKR.[Y]	15	2	10.76	0.00857	4.04	17.64	0.83816		0.602111	1.76704	0.246775		0.827175	0.560441
Q9ESC8	AF4/FMR2 family member 4	S404	98.9	2xPhospho [S5(98.9);S/T]	[R].STPGSNSEPSHHNSEGADNSR.[D]	13	0	2.92	0.00227	3.91	15.78	-0.495124		0.526325	-0.251074	0.708366		-0.469362	0.599407
Q9ESC8	AF4/FMR2 family member 4	S930	100	1xPhospho [S7(100)]	[K].HNADALSDRFEK.[A]	18	1	0.48	0.00024	3.89	27.49	0.557262		0.254118	0.0788848	0.886617		0.177102	0.885276
Q9ESC8	AF4/FMR2 family member 4	S32	99.4	1xPhospho [S15(99.4)]	[R].NQEIQQGEDAFPPSSPLFAEPYK.[V]	8	0	-3.98	-0.00532	3.85	44.33	-2.47998		0.545134	-0.130234	0.971042		1.21088	0.668703
Q9ESC8	AF4/FMR2 family member 4	S689	100	1xPhospho [S5(100)];2xOxidation [M3;M7]	[R].QRMFSPMEEK.[E]	24	1	-0.87	-0.00061	3.71	19.17	0.157235		0.382207	-0.0140311	0.948097		-0.0815868	0.7233
Q9ESC8	AF4/FMR2 family member 4	S1040	100	1xPhospho [S17(100)]	[K].TLTEHLKNSYSNSQAPSPGLGSK.[A]	4	1	-1.89	-0.00157	3.7	41.87	0.00861804		0.993707	0.0739326	0.915376		-1.29089	0.200484
Q9ESC8	AF4/FMR2 family member 4	S70	100	1xPhospho [S19(100)];2xOxidation [M4;M11]	[R].IQSMLGNYDEMKDYIGDRSIPK.[L]	10	2	4.69	0.00315	3.68	30.9	0.143556		0.861491	0.326058	0.794065		0.446652	0.517134
Q9ESC8	AF4/FMR2 family member 4	S831	100	2xPhospho [S3(100);S7(99.5)]	[R].TVSQSSSLKSSGTSSK.[E]	29	1	-0.07	-6e-05	3.63	18.04	0.31895		0.741391	1.36235	0.142829		0.870316	0.338963
Q9ESC8	AF4/FMR2 family member 4	S1052	100	1xOxidation [M4];1xPhospho [S6(100)]	[K].AVGMPSPVSPK.[L]	52	0	-1.69	-0.00098	3.42	23.58	-0.413855		0.592879	0.46581	0.298682		-0.0142994	0.973502
Q9ESC8	AF4/FMR2 family member 4	Y59	99.1	1xPhospho [Y8(99.1)]	[R].IQSMLGNYDEMKDYIGDR.[S]	7	1	-18.81	-0.01397	3.39	23.83	1.19467		0.0645855	0.741795	0.0481278		1.39891	0.450245
Q9ESC8	AF4/FMR2 family member 4	S809	100	1xPhospho [S5(100)]	[K].DLLPSPAGPILSK.[D]	74	0	0.3	0.00021	3.35	44.71	-0.212981		0.604515	-0.294688	0.525592		-0.779307	0.1903
Q9ESC8	AF4/FMR2 family member 4	S1052; S1055	100; 100	1xOxidation [M4];2xPhospho [S6(100);S9(100)]	[K].AVGMPSPVSPK.[L]	5	0	1.24	0.00078	3.26	22.94	1.05396		0.084673	0.297202	0.652354		0.263255	0.836809
Q9ESC8	AF4/FMR2 family member 4	S260	85.8	1xPhospho [S40(85.8)]	[R].GPFSSGQHSSQSFPPSLMSKSSSMLQKPTAYVRPMDGQESVEPK.[L]	31	1	9.36	0.00902	3.24	41.98	1.00999		0.377016	-0.0355593	0.952021		-0.219891	0.870669
Q9ESC8	AF4/FMR2 family member 4	S689	100	1xPhospho [S3(100)];2xOxidation [M1;M5]	[R].MFSPMEEK.[E]	27	0	-0.64	-0.00035	3.19	22.66	-0.649793		0.388039	-0.0222257	0.956167		-0.752664	0.0801192
Q9ESC8	AF4/FMR2 family member 4	S698	100	1xPhospho [S4(100)]	[K].ELLSPLSEPDDR.[Y]	135	0	1.88	0.00136	3.02	26.71	0.070351		0.832032	0.594685	0.0168207		0.366546	0.189595
Q9ESC8	AF4/FMR2 family member 4	T583	99.6	1xPhospho [T5(99.6)];2xOxidation [M9;M13]	[K].IESETPVDMAASMPSSR.[H]	20	0	1.05	0.001	2.6	25.49	-0.327881		0.652309	2.36899	0.152178		0.495393	0.304453
Q9ESC8	AF4/FMR2 family member 4	S544	100	1xPhospho [S3(100)]	[R].QKSPAQSDSTTQR.[R]	26	1	1.86	0.00094	2.58	14.6	-0.227187		0.515358	0.459473	0.180869		0.177305	0.616003
Q9ESC8	AF4/FMR2 family member 4	S166	97.6	3xPhospho [S5(97.6);S]	[K].GQHGSEHSKSRSSSPGKPQAVSSLSSSHSR.[S]	8	2	1.03	0.00085	2.56	17.21	-0.0876147		0.904594	-0.448441	1		0.633099	0.515807
Q9ESC8	AF4/FMR2 family member 4	S278	99.1	1xPhospho [S14(99.1)]	[K].LSSEHYSSQSHGNSMTELKPSSK.[A]	17	0	3.88	0.00336	2.48	17.73	0.123844		0.779859	0.645332	0.0967448		1.26457	0.0925524
Q9ESC8	AF4/FMR2 family member 4	S1092	100	1xPhospho [S7(100)]	[K].IHQMAASYVQVTSNFLYATEIWDQAEQLSK.[E]	13	0	9.12	0.0081	2.43	39.8	0.198039		0.750546	0.193332	0.763139		-0.862627	0.227205
Q9ESC8	AF4/FMR2 family member 4	S70	100	3xPhospho [S7(100);T/Y]	[K].DYIGDRSIPKLVAIPKPAVPTTTDEK.[A]	46	2	14.29	0.01459	2.35	41.1	0.34116		0.68059	0.116023	0.884373		0.770267	0.396652
Q9ESC8	AF4/FMR2 family member 4	S615	99.2	1xPhospho [S5(99.2)]	[K].ESKSSPRPTAEK.[K]	30	1	-0.9	-0.00042	2.25	24.18	-0.703534		0.237814	0.773744	0.238424		-0.597153	0.470515
Q9ESC8	AF4/FMR2 family member 4	T344; S347	98.6; 98.6	2xPhospho [T5(98.6);S8(98.6)]	[K].FPFPTKESQQSNFGPGEQKR.[Y]	23	2	15.1	0.01243	2.21	15.85	0.832133		0.67716	1.40132	0.258282		0.472393	0.683741
Q9ESC8	AF4/FMR2 family member 4	S482	100	1xPhospho [S2(100)]	[K].VSPASSVDSNIPSSQAYKK.[E]	28	1	-2.22	-0.00227	2.2	27.59	-0.34085		0.484756	0.100603	0.799594		-0.349591	0.352136
Q9ESC8	AF4/FMR2 family member 4	T1145	96.9	1xPhospho [T19(96.9)]	[K].VMGPLIFNASIMTDLARYTRQGLHWLR.[Q]	4	2	3.2	0.00259	2.06	43.3	3.08369		0.184908	2.65642	0.434219		0.233646	0.907644
