# Supplementary material for: Phosphoproteomics of aged insulin-resistant bone identifies P70S6K phosphorylation of AFF4 as a gene-specific transcriptional regulator
Source: Nat Commun. 2025 Dec 31;17:1347. doi: 10.1038/s41467-025-68106-4 (PMC12873371; doi:10.1038/s41467-025-68106-4)
Supplement: Supplementary file 3 — Supplementary Data 1-13 [file 41467_2025_68106_MOESM3_ESM.zip › Supplementary Data 8.xlsx]

## Sheet: 220822_ZebraFish_p70S6K_DIA_MQL
PG.Genes	PG.Organisms	PG.ProteinDescriptions	PG.ProteinGroups	PG.ProteinNames	PEP.PeptidePosition	EG.PrecursorId	EG.PTMAssayCandidateScore	EG.PTMAssayProbability	EG.PTMLocalizationProbabilities	EG.NormalizationFactor	PTM_0_num	PTM_group	PTM_collapse_key	PTM_collapse_key_num	PTM_seq	PTM_0_aa	Gene_Site	Log(gRps6kb1/2 / gSCR)	Student's T-test p-value gRps6kb1/2_gSCR	Student's T-test q-value gRps6kb1/2_gSCR	q< 0.05 gRps6kb1/2 vs gSCR
mffa	Danio rerio	Isoform of Q7SZQ4, Miff domain-containing protein (Fragment)	F1Q877	F1Q877_DANRE	181	_S[Phospho (STY)]VSENAGVHHNGPLAR_.3	66.45611572;3.596766949;82.76899719;91.97547913	0.991775334;0.930653214;0.765568435;0.999437451	_S[Phospho (STY): 99.2%]VS[Phospho (STY): 0.8%]ENAGVHHNGPLAR_;_S[Phospho (STY): 93.1%]VS[Phospho (STY): 6.9%]ENAGVHHNGPLAR_;_S[Phospho (STY): 76.6%]VS[Phospho (STY): 23.4%]ENAGVHHNGPLAR_;_S[Phospho (STY): 99.9%]VS[Phospho (STY): 0.1%]ENAGVHHNGPLAR_	0.922361825;0.908205892;0.831921513;0.840780203	1	_S[Phospho (STY)]VSENAGVHHNGPLAR_.3	F1Q877_S181_M1	1	PSEEVRTQTKTRRERSVSENAGVHHNGPLAR	S	MFFA-S181	-3.56212	1	0.902486
si:ch211-107n13.1	Danio rerio	Si:ch211-107n13.1	Q1L8C9	Q1L8C9_DANRE	35	_SIS[Phospho (STY)]AVERLEADK_.2	2.864927053;4.568324089;3.162180901;2.498941898;2.306423664	0.865870178;0.972570539;0.896801591;0.817416608;0.78691411	_S[Phospho (STY): 13.4%]IS[Phospho (STY): 86.6%]AVERLEADK_;_S[Phospho (STY): 2.7%]IS[Phospho (STY): 97.3%]AVERLEADK_;_S[Phospho (STY): 10.3%]IS[Phospho (STY): 89.7%]AVERLEADK_;_S[Phospho (STY): 18.3%]IS[Phospho (STY): 81.7%]AVERLEADK_;_S[Phospho (STY): 21.3%]IS[Phospho (STY): 78.7%]AVERLEADK_	1.106403968;0.780308576;0.938170323;0.889710879;0.866765505	1	_SIS[Phospho (STY)]AVERLEADK_.2	Q1L8C9_S37_M1	1	YLRRQMDAGSRGRSISAVERLEADKAKYVKT	S	SI:CH211-107N13.1-S37	-2.79199	1	0.903568
macf1a	Danio rerio	Microtubule actin crosslinking factor 1a	F1RA35	F1RA35_DANRE	1378	_M[Oxidation (M)]HS[Phospho (STY)]SSDVITQEFM[Oxidation (M)]DLR_.2;_M[Oxidation (M)]HS[Phospho (STY)]SSDVITQEFM[Oxidation (M)]DLR_.3	24.72689247;43.57524872;33.47878647;32.58568573;37.44504929;33.59608078;29.7072525;67.9937973;36.31025696;54.05213547;52.33126831;70.15247345;81.31617737;79.66973114;60.57044601;23.67751694;52.41913986;54.6211319;48.56079102	0.953890324;0.987634718;0.861857235;0.927994072;0.970520735;0.903429866;0.948030889;0.983911514;0.873756349;0.9059214;0.998732686;0.992134631;0.996254802;0.979713857;0.998364747;0.767632723;0.935875058;0.983293176;0.939241946	_M[Oxidation (M): 100%]HS[Phospho (STY): 95.4%]S[Phospho (STY): 4.6%]S[Phospho (STY): 0%]DVIT[Phospho (STY): 0%]QEFM[Oxidation (M): 100%]DLR_;_M[Oxidation (M): 100%]HS[Phospho (STY): 98.8%]S[Phospho (STY): 1.2%]S[Phospho (STY): 0%]DVIT[Phospho (STY): 0%]QEFM[Oxidation (M): 100%]DLR_;_M[Oxidation (M): 100%]HS[Phospho (STY): 86.2%]S[Phospho (STY): 13.1%]S[Phospho (STY): 0.8%]DVIT[Phospho (STY): 0%]…	1.077915026;0.853905292;0.77170735;0.900663583;0.784457624;0.880825751;1.21906388;1.077934968;0.97509536;0.854479068;0.961741675;0.771660683;0.900698675;0.785100038;0.880832722;1.14464907;1.340461245;1.219707107;1.521187027	1	_M[Oxidation (M)]HS[Phospho (STY)]SSDVITQEFM[Oxidation (M)]DLR_.2;_M[Oxidation (M)]HS[Phospho (STY)]SSDVITQEFM[Oxidation (M)]DLR_.3	F1RA35_S1380_M1	2	VESTQKSPVKRRRMHSSSDVITQEFMDLRTR	S	MACF1A-S1380	-1.59589	0.000166248	0.00490909	+
snx33	Danio rerio	Sorting nexin	B5RHZ3	B5RHZ3_DANRE	63	_SGSNLTDQSFSS[Phospho (STY)]PGSSPGK_.2	25.75089836;12.93211079;11.08122826	0.924822807;0.925948381;0.865312576	_S[Phospho (STY): 0%]GS[Phospho (STY): 0%]NLT[Phospho (STY): 0%]DQS[Phospho (STY): 0%]FS[Phospho (STY): 0.7%]S[Phospho (STY): 92.5%]PGS[Phospho (STY): 5.3%]S[Phospho (STY): 1.5%]PGK_;_S[Phospho (STY): 0%]GS[Phospho (STY): 0%]NLT[Phospho (STY): 6.1%]DQS[Phospho (STY): 0.1%]FS[Phospho (STY): 0.7%]S[Phospho (STY): 92.6%]PGS[Phospho (STY): 0.1%]S[Phospho (STY): 0.3%]PGK_;_S[Phospho (STY): 0%]GS[Phosp…	0.89043935;0.838034172;0.937883656	1	_SGSNLTDQSFSS[Phospho (STY)]PGSSPGK_.2	B5RHZ3_S74_M1	1	IRSRSGSNLTDQSFSSPGSSPGKDLSYIHTP	S	SNX33-S74	-1.55336	1	0.901431
tns1b	Danio rerio	Tensin 1b	F1Q649	F1Q649_DANRE	906	_TLS[Phospho (STY)]EGLSQDESPTR_.2	122.8507462;98.99750519;86.61109161;111.12397;73.84547424;123.8455048;102.7339783;93.58748627;92.85597229	0.999914289;0.948931456;0.780354261;0.985958815;0.974082112;0.956604481;0.99954468;0.906913638;0.963311195	_T[Phospho (STY): 0%]LS[Phospho (STY): 100%]EGLS[Phospho (STY): 0%]QDES[Phospho (STY): 0%]PT[Phospho (STY): 0%]R_;_T[Phospho (STY): 5.1%]LS[Phospho (STY): 94.9%]EGLS[Phospho (STY): 0%]QDES[Phospho (STY): 0%]PT[Phospho (STY): 0%]R_;_T[Phospho (STY): 22%]LS[Phospho (STY): 78%]EGLS[Phospho (STY): 0%]QDES[Phospho (STY): 0%]PT[Phospho (STY): 0%]R_;_T[Phospho (STY): 1.4%]LS[Phospho (STY): 98.6%]EGLS[Ph…	1.133812608;0.906381198;0.892154996;0.843203666;0.909951134;0.939378992;0.65450417;0.840416805;0.838340478	1	_TLS[Phospho (STY)]EGLSQDESPTR_.2	F1Q649_S908_M1	1	MSPDEAAVPGRCRTLSEGLSQDESPTRGSSV	S	TNS1B-S908	-1.44988	0.000486453	0.00852174	+
pkp2	Danio rerio	Plakophilin 2	B0BF33	B0BF33_DANRE	281	_RPS[Phospho (STY)]QTGSLISM[Oxidation (M)]EEQSGSLGR_.3	29.2723465;21.29158783;21.86948395;23.550457;28.95252609;35.40688324;32.6879158	0.993170917;0.857402086;0.953361392;0.997965634;0.919978678;0.973933637;0.993800879	_RPS[Phospho (STY): 99.3%]QT[Phospho (STY): 0.7%]GS[Phospho (STY): 0%]LIS[Phospho (STY): 0%]M[Oxidation (M): 100%]EEQS[Phospho (STY): 0%]GS[Phospho (STY): 0%]LGR_;_RPS[Phospho (STY): 85.7%]QT[Phospho (STY): 5.9%]GS[Phospho (STY): 8.3%]LIS[Phospho (STY): 0%]M[Oxidation (M): 100%]EEQS[Phospho (STY): 0%]GS[Phospho (STY): 0%]LGR_;_RPS[Phospho (STY): 95.3%]QT[Phospho (STY): 4.3%]GS[Phospho (STY): 0%]L…	1.0843346;0.925517834;0.97218792;0.923004593;0.721765929;1.321753121;1.650300657	1	_RPS[Phospho (STY)]QTGSLISM[Oxidation (M)]EEQSGSLGR_.3	B0BF33_S283_M1	1	RVRKPSLEFVAGRRPSQTGSLISMEEQSGSL	S	PKP2-S283	-1.44763	0.190761	0.399702
xirp2a	Danio rerio	Xin actin-binding repeat-containing 2a	F8W4U4	F8W4U4_DANRE	3293	_T[Phospho (STY)]VSGM[Oxidation (M)]SEEGVSHGVSHSR_.2	151.7985382;88.22596741;112.3134918;92.69197845;130.9923706;98.81759644;133.9057007;100.962677;102.3108215;94.9511261	0.806857884;0.943179548;0.975578666;0.826976776;0.898237824;0.94836247;0.898841321;0.998758912;0.958347619;0.854127824	_T[Phospho (STY): 80.7%]VS[Phospho (STY): 0%]GM[Oxidation (M): 100%]S[Phospho (STY): 19.3%]EEGVS[Phospho (STY): 0%]HGVS[Phospho (STY): 0%]HS[Phospho (STY): 0%]R_;_T[Phospho (STY): 94.3%]VS[Phospho (STY): 5.7%]GM[Oxidation (M): 100%]S[Phospho (STY): 0%]EEGVS[Phospho (STY): 0%]HGVS[Phospho (STY): 0%]HS[Phospho (STY): 0%]R_;_T[Phospho (STY): 97.6%]VS[Phospho (STY): 2.4%]GM[Oxidation (M): 100%]S[Phos…	1.212344629;0.960878934;0.951611797;0.849649043;1.029390061;0.809509626;0.712387723;0.818367708;1.131340741;1.118749672	1	_T[Phospho (STY)]VSGM[Oxidation (M)]SEEGVSHGVSHSR_.2	F8W4U4_T3293_M1	1	QHQSVVTESTGARVRTVSGMSEEGVSHGVSH	T	XIRP2A-T3293	-1.44653	1.40082e-07	0	+
myhz1.2	Danio rerio	Isoform of B8A561, Myosin, heavy polypeptide 1.2, skeletal muscle;Myosin, heavy polypeptide 1.2, skeletal muscle	A0A2R8Q2N5;B8A561	A0A2R8Q2N5_DANRE;B8A561_DANRE	1280;1282	_ARLQT[Phospho (STY)]ENGEFGR_.2;_ARLQT[Phospho (STY)]ENGEFGR_.3;_LQT[Phospho (STY)]ENGEFGRQLEEK_.3;_LQT[Phospho (STY)]ENGEFGR_.2	NaN	1	_ARLQT[Phospho (STY): 100%]ENGEFGR_;_LQT[Phospho (STY): 100%]ENGEFGRQLEEK_;_LQT[Phospho (STY): 100%]ENGEFGR_	1.140926406;0.982380685;0.945323365;0.936556349;0.904589354;0.914942991;0.990814097;0.90631775;0.718746525;0.835662583;0.829060372;1.152078214;0.850534117;1.21542246;1.238200237;1.4889668;1.140856207;0.982338157;0.945088461;0.93604917;0.905236931;0.914973775;0.991073678;0.906520071;0.718623238;0.834798783;0.829068702;1.151951434;0.850762732;1.216615101;1.237678509;1.489484756;0.835853951;0.832651…	1	_ARLQT[Phospho (STY)]ENGEFGR_.2;_ARLQT[Phospho (STY)]ENGEFGR_.3;_LQT[Phospho (STY)]ENGEFGRQLEEK_.3;_LQT[Phospho (STY)]ENGEFGR_.2	A0A2R8Q2N5_T1284_M1	4	LRQLNDLSAQRARLQTENGEFGRQLEEKEAL	T	MYHZ1.2-T1284	-1.38659	1.54887e-05	0	+
aspg	Danio rerio	Asparaginase;Isoform of A0A0R4IU93, Asparaginase;Isoform of A0A0R4IU93, Asparaginase (Fragment)	A0A0R4IU93;A0A2R8QPE1;E7FAX7;E9QCJ1;F1R3I0	A0A0R4IU93_DANRE;A0A2R8QPE1_DANRE;E7FAX7_DANRE;E9QCJ1_DANRE;F1R3I0_DANRE	59	_FSS[Phospho (STY)]SSESPPDVSPNVEAR_.2	19.36649895;18.3378315;17.78464699;12.30384159;19.50423622	0.804088473;0.84113276;0.80556339;0.954597175;0.969114184	_FS[Phospho (STY): 0.6%]S[Phospho (STY): 80.4%]S[Phospho (STY): 18.9%]S[Phospho (STY): 0.1%]ES[Phospho (STY): 0%]PPDVS[Phospho (STY): 0%]PNVEAR_;_FS[Phospho (STY): 4.8%]S[Phospho (STY): 84.1%]S[Phospho (STY): 2.8%]S[Phospho (STY): 8.3%]ES[Phospho (STY): 0%]PPDVS[Phospho (STY): 0%]PNVEAR_;_FS[Phospho (STY): 0.8%]S[Phospho (STY): 80.6%]S[Phospho (STY): 18.3%]S[Phospho (STY): 0.3%]ES[Phospho (STY): …	1.183523989;0.835731932;0.820606453;1.331834154;1.314314237	1	_FSS[Phospho (STY)]SSESPPDVSPNVEAR_.2	A0A0R4IU93_S61_M1	1	SLSRSAAGQSRRRFSSSSESPPDVSPNVEAR	S	ASPG-S61	-1.38138	1	0.904648
arhgap21b	Danio rerio	Isoform of F1QST2, Rho GTPase-activating protein 21b;Rho GTPase-activating protein 21b	A0A2R8Q3D9;F1QST2;F1R7Y5	A0A2R8Q3D9_DANRE;F1QST2_DANRE;F1R7Y5_DANRE	1717;1722;1623	_T[Phospho (STY)]SNPEVSLDVLDLHSSR_.3	18.20093346;18.85074806;6.136553288	0.79734242;0.889846265;0.874075115	_T[Phospho (STY): 79.7%]S[Phospho (STY): 9.9%]NPEVS[Phospho (STY): 10.3%]LDVLDLHS[Phospho (STY): 0%]S[Phospho (STY): 0%]R_;_T[Phospho (STY): 89%]S[Phospho (STY): 11%]NPEVS[Phospho (STY): 0%]LDVLDLHS[Phospho (STY): 0%]S[Phospho (STY): 0%]R_;_T[Phospho (STY): 87.4%]S[Phospho (STY): 11.1%]NPEVS[Phospho (STY): 0.5%]LDVLDLHS[Phospho (STY): 0.5%]S[Phospho (STY): 0.5%]R_	1.065044801;1.280902073;1.490688185	1	_T[Phospho (STY)]SNPEVSLDVLDLHSSR_.3	A0A2R8Q3D9_T1717_M1	1	QDFSIRDWIARERHRTSNPEVSLDVLDLHSS	T	ARHGAP21B-T1717	-1.30641	1	0.905702
zfr	Danio rerio	Isoform of Q6PCR6, Zinc finger RNA-binding protein;Zinc finger RNA-binding protein	A0A2R8Q7D1;A2BGG2;E7EZB4;Q6PCR6	A0A2R8Q7D1_DANRE;A2BGG2_DANRE;E7EZB4_DANRE;ZFR_DANRE	1004;1052;1030	_DNS[Phospho (STY)]DGADGFEAEGKK_.2;_DNS[Phospho (STY)]DGADGFEAEGK_.2	NaN	1	_DNS[Phospho (STY): 100%]DGADGFEAEGKK_;_DNS[Phospho (STY): 100%]DGADGFEAEGK_	1.119906872;0.972882857;0.944761975;0.925879367;0.889792461;0.903232093;1.013284371;0.912353199;0.724897079;0.822765175;0.824490691;1.173861329;0.832560766;1.249491169;1.247728052;1.527405992;1.081470286;0.907427154;0.868787982;0.850082541;0.893301932;0.958593539;0.870591428;0.68401652;0.77257618;0.793432845;1.176858056;0.801610024;1.27652358;1.253501828;1.576372302	1	_DNS[Phospho (STY)]DGADGFEAEGKK_.2;_DNS[Phospho (STY)]DGADGFEAEGK_.2	A0A2R8Q7D1_S1006_M1	2	SRFNVRNTRKRRRDNSDGADGFEAEGKKDKK	S	ZFR-S1006	-1.29377	6.97562e-07	0	+
xirp2a	Danio rerio	Xin actin-binding repeat-containing 2a	F8W4U4	F8W4U4_DANRE	3293	_TVS[Phospho (STY)]GMS[Phospho (STY)]EEGVSHGVSHSR_.3;_TVS[Phospho (STY)]GM[Oxidation (M)]S[Phospho (STY)]EEGVSHGVSHSR_.2;_TVS[Phospho (STY)]GM[Oxidation (M)]S[Phospho (STY)]EEGVSHGVSHSR_.3	96.42546844;150.7155609;61.11907196;116.7953262;175.8131561;91.48846436;173.2341003;97.35906219;204.6954956;204.9619904;222.5931854;204.9624939;216.8005829;199.9776917;218.6792755;209.1235962;228.6544037;208.8427277;237.3973694;216.6837769;235.3521881;223.9962158;231.6886292;230.6492157;223.4730377;206.8765564;172.4701996;217.7627106;174.6473541;206.010788;213.9272766;215.9992065;225.9035797;232.…	0.964832187;0.886858642;0.912964821;0.778721154;0.967979312;0.979248464;0.998927772;0.8830598;0.995534301;0.874741793;0.997305453;0.999983251;0.972955465;0.977328897;0.999612212;0.999922395;0.999412894;0.973751426;0.999337196;0.999983549;0.99999994;0.999976337;0.999491751;0.995922029;0.99405551;0.818685055;0.997793436;0.999447882;0.982616365;0.999848962;0.999999344;0.999993682;0.999987125;0.99972…	_T[Phospho (STY): 3.5%]VS[Phospho (STY): 96.5%]GMS[Phospho (STY): 100%]EEGVS[Phospho (STY): 0%]HGVS[Phospho (STY): 0%]HS[Phospho (STY): 0%]R_;_T[Phospho (STY): 11.3%]VS[Phospho (STY): 88.7%]GMS[Phospho (STY): 100%]EEGVS[Phospho (STY): 0%]HGVS[Phospho (STY): 0%]HS[Phospho (STY): 0%]R_;_T[Phospho (STY): 8.7%]VS[Phospho (STY): 91.3%]GMS[Phospho (STY): 100%]EEGVS[Phospho (STY): 0%]HGVS[Phospho (STY):…	1.118471411;0.873225987;0.924903297;0.724231395;0.8237784;1.17309702;0.832269673;1.514841484;1.155940669;0.964976173;0.935602546;0.664294712;0.911848435;1.062463977;0.723415944;0.838297733;0.827596928;1.155992371;0.836105744;1.201353344;1.171218726;1.53063514;1.156054972;0.936121841;0.663498814;0.913018581;0.885870406;1.062786747;0.8629296;0.723348569;0.838307675;0.827431546;1.158170144;0.8360604…	2	_TVS[Phospho (STY)]GMS[Phospho (STY)]EEGVSHGVSHSR_.3;_TVS[Phospho (STY)]GM[Oxidation (M)]S[Phospho (STY)]EEGVSHGVSHSR_.2;_TVS[Phospho (STY)]GM[Oxidation (M)]S[Phospho (STY)]EEGVSHGVSHSR_.3	F8W4U4_S3295_M2	3	QSVVTESTGARVRTVSGMSEEGVSHGVSHSR	S	XIRP2A-S3295	-1.25982	7.21514e-06	0	+
xirp2a	Danio rerio	Xin actin-binding repeat-containing 2a	F8W4U4	F8W4U4_DANRE	3293	_TVS[Phospho (STY)]GMS[Phospho (STY)]EEGVSHGVSHSR_.3;_TVS[Phospho (STY)]GM[Oxidation (M)]S[Phospho (STY)]EEGVSHGVSHSR_.2;_TVS[Phospho (STY)]GM[Oxidation (M)]S[Phospho (STY)]EEGVSHGVSHSR_.3	96.42546844;150.7155609;61.11907196;116.7953262;175.8131561;91.48846436;173.2341003;97.35906219;204.6954956;204.9619904;222.5931854;204.9624939;216.8005829;199.9776917;218.6792755;209.1235962;228.6544037;208.8427277;237.3973694;216.6837769;235.3521881;223.9962158;231.6886292;230.6492157;223.4730377;206.8765564;172.4701996;217.7627106;174.6473541;206.010788;213.9272766;215.9992065;225.9035797;232.…	0.964832187;0.886858642;0.912964821;0.778721154;0.967979312;0.979248464;0.998927772;0.8830598;0.995534301;0.874741793;0.997305453;0.999983251;0.972955465;0.977328897;0.999612212;0.999922395;0.999412894;0.973751426;0.999337196;0.999983549;0.99999994;0.999976337;0.999491751;0.995922029;0.99405551;0.818685055;0.997793436;0.999447882;0.982616365;0.999848962;0.999999344;0.999993682;0.999987125;0.99972…	_T[Phospho (STY): 3.5%]VS[Phospho (STY): 96.5%]GMS[Phospho (STY): 100%]EEGVS[Phospho (STY): 0%]HGVS[Phospho (STY): 0%]HS[Phospho (STY): 0%]R_;_T[Phospho (STY): 11.3%]VS[Phospho (STY): 88.7%]GMS[Phospho (STY): 100%]EEGVS[Phospho (STY): 0%]HGVS[Phospho (STY): 0%]HS[Phospho (STY): 0%]R_;_T[Phospho (STY): 8.7%]VS[Phospho (STY): 91.3%]GMS[Phospho (STY): 100%]EEGVS[Phospho (STY): 0%]HGVS[Phospho (STY):…	1.118471411;0.873225987;0.924903297;0.724231395;0.8237784;1.17309702;0.832269673;1.514841484;1.155940669;0.964976173;0.935602546;0.664294712;0.911848435;1.062463977;0.723415944;0.838297733;0.827596928;1.155992371;0.836105744;1.201353344;1.171218726;1.53063514;1.156054972;0.936121841;0.663498814;0.913018581;0.885870406;1.062786747;0.8629296;0.723348569;0.838307675;0.827431546;1.158170144;0.8360604…	2	_TVS[Phospho (STY)]GMS[Phospho (STY)]EEGVSHGVSHSR_.3;_TVS[Phospho (STY)]GM[Oxidation (M)]S[Phospho (STY)]EEGVSHGVSHSR_.2;_TVS[Phospho (STY)]GM[Oxidation (M)]S[Phospho (STY)]EEGVSHGVSHSR_.3	F8W4U4_S3298_M2	3	VTESTGARVRTVSGMSEEGVSHGVSHSRQAK	S	XIRP2A-S3298	-1.25982	7.21514e-06	0	+
ttn.2	Danio rerio	Isoform of F1R7N8, Titin, tandem duplicate 2 (Fragment)	F1QZQ0	F1QZQ0_DANRE	21170;21172	_ARIPT[Phospho (STY)]EAEVEIIER_.2;_ARIPT[Phospho (STY)]EAEVEIIER_.3;_IPT[Phospho (STY)]EAEVEIIERR_.3;_IPT[Phospho (STY)]EAEVEIIER_.2	NaN	1	_ARIPT[Phospho (STY): 100%]EAEVEIIER_;_IPT[Phospho (STY): 100%]EAEVEIIERR_;_IPT[Phospho (STY): 100%]EAEVEIIER_	1.42257726;0.82480213;0.887498848;0.776244625;0.99763194;1.150754638;0.972451721;0.68588196;0.853176773;1.177768686;0.826740699;1.214714207;1.424775425;0.945734573;0.824535293;0.88743136;0.775662434;0.993417432;1.149487894;0.984266444;0.688481226;0.780235761;0.853146413;1.174085128;0.823008768;1.421867464;1.217564877;1.682796554;1.301720909;0.940744773;0.84695816;0.90186497;0.762960455;1.08195824…	1	_ARIPT[Phospho (STY)]EAEVEIIER_.2;_ARIPT[Phospho (STY)]EAEVEIIER_.3;_IPT[Phospho (STY)]EAEVEIIERR_.3;_IPT[Phospho (STY)]EAEVEIIER_.2	F1QZQ0_T21174_M1	4	RPVSELIRQPRARIPTEAEVEIIERRSPTPE	T	TTN.2-T21174	-1.25873	3.42265e-07	0	+
xirp2a	Danio rerio	Xin actin-binding repeat-containing 2a	F8W4U4	F8W4U4_DANRE	3293	_TVSGM[Oxidation (M)]S[Phospho (STY)]EEGVSHGVSHSR_.2;_TVSGM[Oxidation (M)]S[Phospho (STY)]EEGVSHGVSHSR_.3	167.5828552;139.2329254;173.5118561;195.7104187;176.6673126;163.6757965;188.0311584;124.6555328;175.1424866;142.2051849;191.1061554;143.2256927;165.6385345;128.3975067;181.733429;156.4494476;173.2161255;162.1269531;160.7357178;164.1647186;163.2100067;175.7313995;132.8877106;190.3895721;134.8707123;173.9331512;138.1191864;158.2671814;117.1137161	0.997977316;0.998664916;0.999993026;0.999925852;0.985389113;0.999983668;0.978598952;0.995621741;0.999996006;0.999997735;1;0.999995589;0.999977887;0.999700248;1;0.99999994;0.997585237;0.999999523;0.999998093;0.999998748;0.999993265	_T[Phospho (STY): 0.2%]VS[Phospho (STY): 0%]GM[Oxidation (M): 100%]S[Phospho (STY): 99.8%]EEGVS[Phospho (STY): 0%]HGVS[Phospho (STY): 0%]HS[Phospho (STY): 0%]R_;_T[Phospho (STY): 0%]VS[Phospho (STY): 0.1%]GM[Oxidation (M): 100%]S[Phospho (STY): 99.9%]EEGVS[Phospho (STY): 0%]HGVS[Phospho (STY): 0%]HS[Phospho (STY): 0%]R_;_T[Phospho (STY): 0%]VS[Phospho (STY): 0%]GM[Oxidation (M): 100%]S[Phospho (S…	1.212344629;0.960878934;0.951611797;0.918211438;1.029390061;0.809509626;0.712387723;0.818367708;0.804703073;1.131340741;0.843061303;1.118749672;1.162853058;1.456158569;1.212344629;0.960878934;0.951611797;0.918211438;0.849649043;1.029390061;0.809509626;0.712387723;0.818367708;0.804703073;1.131340741;0.843061303;1.118749672;1.162853058;1.456158569	1	_TVSGM[Oxidation (M)]S[Phospho (STY)]EEGVSHGVSHSR_.2;_TVSGM[Oxidation (M)]S[Phospho (STY)]EEGVSHGVSHSR_.3	F8W4U4_S3298_M1	2	VTESTGARVRTVSGMSEEGVSHGVSHSRQAK	S	XIRP2A-S3298	-1.23335	1.10125e-06	0	+
myhz1.1	Danio rerio	Isoform of B8A568, Myosin, heavy polypeptide 1.1, skeletal muscle	E7FAD0	E7FAD0_DANRE	982	_LQT[Phospho (STY)]ENGEFSR_.2	69.04631042;55.35240173;73.4103775;47.31861496;58.54825592;65.9222641;77.9786377;52.47547913;72.69044495;50.43318558;61.74443436;58.43594742;72.43008423;50.61579132;70.47257996;47.33228683	1	_LQT[Phospho (STY): 100%]ENGEFS[Phospho (STY): 0%]R_	1.134528491;0.971770755;0.945963239;0.919928229;0.869109949;0.931741966;0.975121808;0.894617557;0.688187761;0.818406346;0.828333115;1.188034627;0.834269734;1.320782425;1.317147644;1.534258413	1	_LQT[Phospho (STY)]ENGEFSR_.2	E7FAD0_T984_M1	1	IRQLNDMNAQRARLQTENGEFSRQLEEKEAL	T	MYHZ1.1-T984	-1.22121	4.31502e-05	0	+
plin6	Danio rerio	Perilipin 6	A4IG34	A4IG34_DANRE	392	_RGSSSGVPT[Phospho (STY)]S[Phospho (STY)]PVQSPTPTPSPVPANGR_.3	67.68498993;50.81540298;42.94001007;56.60706711	0.846473575;0.971081436;0.990760922;0.801653445	_RGS[Phospho (STY): 13.5%]S[Phospho (STY): 0.9%]S[Phospho (STY): 1%]GVPT[Phospho (STY): 84.6%]S[Phospho (STY): 100%]PVQS[Phospho (STY): 0%]PT[Phospho (STY): 0%]PT[Phospho (STY): 0%]PS[Phospho (STY): 0%]PVPANGR_;_RGS[Phospho (STY): 0%]S[Phospho (STY): 0%]S[Phospho (STY): 0.4%]GVPT[Phospho (STY): 97.1%]S[Phospho (STY): 97.3%]PVQS[Phospho (STY): 4.8%]PT[Phospho (STY): 0.4%]PT[Phospho (STY): 0%]PS[Ph…	0.874703011;0.921514859;0.884709913;0.942189026	2	_RGSSSGVPT[Phospho (STY)]S[Phospho (STY)]PVQSPTPTPSPVPANGR_.3	A4IG34_T400_M2	1	SLYARSRRGSSSGVPTSPVQSPTPTPSPVPA	T	PLIN6-T400	-1.17827	0.432936	0.642465
arhgef40	Danio rerio	Rho guanine nucleotide exchange factor (GEF) 40	E7F579	E7F579_DANRE	1260	_HPS[Phospho (STY)]FDLQALLAPR_.2;_HPS[Phospho (STY)]FDLQALLAPR_.3	NaN	1	_HPS[Phospho (STY): 100%]FDLQALLAPR_	1.074509967;0.964051534;0.870678189;0.996481986;0.826030097;0.923347451;0.930518921;0.930279911;0.765453887;0.832056817;0.865717773;1.218560999;0.850362672;1.317206578;1.28551318;1.4839046;1.074390272;0.964356394;0.870506132;0.996577561;0.825905154;0.923398509;0.930443296;0.930305405;0.765371415;0.831377114;0.864714931;1.218889471;0.850291354;1.318478629;1.284514125;1.485202958	1	_HPS[Phospho (STY)]FDLQALLAPR_.2;_HPS[Phospho (STY)]FDLQALLAPR_.3	E7F579_S1262_M1	2	TDAPLPPKPPRKRHPSFDLQALLAPRRAGAT	S	ARHGEF40-S1262	-1.06448	0.0423095	0.179898
rps6	Danio rerio	40S ribosomal protein S6	Q6DHL6	Q6DHL6_DANRE	234	_LSS[Phospho (STY)]LRAS[Phospho (STY)]TSK_.2	100.1498718;87.62089539;90.25447845;78.91294098;89.64685822;90.65618896;90.43251801;88.55458069;104.219368;86.76982117;97.54722595;99.55397034;94.11319733;80.62136078;94.50865173;87.50752258	0.99999994;0.999990582;0.999999821;0.999999344;0.999979258;0.999728262;0.999997735;0.999999404;0.99941802;0.999999881;0.999898314;0.999932051;0.999993026;0.99996841	_LS[Phospho (STY): 0%]S[Phospho (STY): 100%]LRAS[Phospho (STY): 100%]T[Phospho (STY): 0%]S[Phospho (STY): 0%]K_;_LS[Phospho (STY): 0%]S[Phospho (STY): 100%]LRAS[Phospho (STY): 99.9%]T[Phospho (STY): 0.1%]S[Phospho (STY): 0%]K_	1.11777371;0.971193996;0.943686347;0.94688637;0.887317667;0.901378677;1.012348471;0.911958901;0.722586684;0.825044462;0.828406189;1.172126357;0.833680686;1.268523881;1.24988658;1.536042747	2	_LSS[Phospho (STY)]LRAS[Phospho (STY)]TSK_.2	Q6DHL6_S236_M2	1	KEKRQEQIAKRRRLSSLRASTSKSESSQK__	S	RPS6-S236	-1.03985	1.30402e-07	0	+
rps6	Danio rerio	40S ribosomal protein S6	Q6DHL6	Q6DHL6_DANRE	234	_LSS[Phospho (STY)]LRAS[Phospho (STY)]TSK_.2	100.1498718;87.62089539;90.25447845;78.91294098;89.64685822;90.65618896;90.43251801;88.55458069;104.219368;86.76982117;97.54722595;99.55397034;94.11319733;80.62136078;94.50865173;87.50752258	0.99999994;0.999990582;0.999999821;0.999999344;0.999979258;0.999728262;0.999997735;0.999999404;0.99941802;0.999999881;0.999898314;0.999932051;0.999993026;0.99996841	_LS[Phospho (STY): 0%]S[Phospho (STY): 100%]LRAS[Phospho (STY): 100%]T[Phospho (STY): 0%]S[Phospho (STY): 0%]K_;_LS[Phospho (STY): 0%]S[Phospho (STY): 100%]LRAS[Phospho (STY): 99.9%]T[Phospho (STY): 0.1%]S[Phospho (STY): 0%]K_	1.11777371;0.971193996;0.943686347;0.94688637;0.887317667;0.901378677;1.012348471;0.911958901;0.722586684;0.825044462;0.828406189;1.172126357;0.833680686;1.268523881;1.24988658;1.536042747	2	_LSS[Phospho (STY)]LRAS[Phospho (STY)]TSK_.2	Q6DHL6_S240_M2	1	QEQIAKRRRLSSLRASTSKSESSQK______	S	RPS6-S240	-1.03985	1.30402e-07	0	+
zmynd8	Danio rerio	Isoform of A0A2R8QIN7, Zinc finger, MYND-type-containing 8;Zinc finger, MYND-type-containing 8	A0A0R4ISB9;A0A2R8Q412;A0A2R8QIN7	A0A0R4ISB9_DANRE;A0A2R8Q412_DANRE;A0A2R8QIN7_DANRE	763;744;767	_KDS[Phospho (STY)]AAVTALK_.2	3.52110672;7.536797047;7.305827618;6.166358948;7.354260921;10.03500938;3.884340525	0.925608277;0.997865498;0.994800031;0.994327068;0.998263717;0.99988085;0.927046895	_KDS[Phospho (STY): 92.6%]AAVT[Phospho (STY): 7.4%]ALK_;_KDS[Phospho (STY): 99.8%]AAVT[Phospho (STY): 0.2%]ALK_;_KDS[Phospho (STY): 99.5%]AAVT[Phospho (STY): 0.5%]ALK_;_KDS[Phospho (STY): 99.4%]AAVT[Phospho (STY): 0.6%]ALK_;_KDS[Phospho (STY): 100%]AAVT[Phospho (STY): 0%]ALK_;_KDS[Phospho (STY): 92.7%]AAVT[Phospho (STY): 7.3%]ALK_	1.115829162;0.941754695;0.88233433;0.830214261;0.830701002;0.836076989;1.26071754	1	_KDS[Phospho (STY)]AAVTALK_.2	A0A0R4ISB9_S765_M1	1	GEEQAGKERKRSRKDSAAVTALKEPTASKSE	S	ZMYND8-S765	-1.01605	0.00287698	0.0309189	+
sall3b	Danio rerio	Spalt-like transcription factor 3b	Q1LVB0	Q1LVB0_DANRE	1134	_RLS[Phospho (STY)]VENPIALLGGDALK_.2;_RLS[Phospho (STY)]VENPIALLGGDALK_.3	NaN	1	_RLS[Phospho (STY): 100%]VENPIALLGGDALK_	1.027881498;0.852641468;0.89899376;1.027710964;0.999628423;0.852703868;1.000890955;0.817710899;0.905273248;0.899352598;0.940205425;0.788384118;0.870752876;0.969897012;0.871003963;1.341880689;1.279916745;1.474278474	1	_RLS[Phospho (STY)]VENPIALLGGDALK_.2;_RLS[Phospho (STY)]VENPIALLGGDALK_.3	Q1LVB0_S1136_M1	2	THMWNNTPARRGRRLSVENPIALLGGDALKF	S	SALL3B-S1136	-1.00713	0.00696249	0.0570213
ubac1	Danio rerio	Isoform of A9JTG7, E3 ubiquitin-protein ligase subunit KPC2;E3 ubiquitin-protein ligase subunit KPC2	A2CE82;A9JTG7	A2CE82_DANRE;A9JTG7_DANRE	268;270	_LIS[Phospho (STY)]QASIDEAKQDELTEIFK_.3;_LIS[Phospho (STY)]QASIDEAK_.2	34.27105713;33.83898163;8.746369362;8.174390793;10.81066322;14.09677124;19.04130173;14.28801346;2.920899868;3.963559151;14.84293175;13.40954113;7.466047764;9.01309967;8.396947861;9.776039124;15.44403744	0.929196179;0.932882369;0.999567866;0.999234617;0.999945164;0.999997973;1;0.999998331;0.872238755;0.950900435;0.999999046;0.999995947;0.998447061;0.999669015;0.999387264;0.999845624;0.999999464	_LIS[Phospho (STY): 92.9%]QAS[Phospho (STY): 7.1%]IDEAKQDELT[Phospho (STY): 0%]EIFK_;_LIS[Phospho (STY): 93.3%]QAS[Phospho (STY): 6.7%]IDEAKQDELT[Phospho (STY): 0%]EIFK_;_LIS[Phospho (STY): 100%]QAS[Phospho (STY): 0%]IDEAK_;_LIS[Phospho (STY): 99.9%]QAS[Phospho (STY): 0.1%]IDEAK_;_LIS[Phospho (STY): 87.2%]QAS[Phospho (STY): 12.8%]IDEAK_;_LIS[Phospho (STY): 95.1%]QAS[Phospho (STY): 4.9%]IDEAK_;_LI…	0.937895666;1.459382466;1.191789035;0.982348222;0.916264913;0.949975848;0.822685302;0.954245735;0.922039175;0.718724759;0.757075843;0.825213853;1.24012162;0.831501718;1.343166024;1.271731694;1.680626563	1	_LIS[Phospho (STY)]QASIDEAKQDELTEIFK_.3;_LIS[Phospho (STY)]QASIDEAK_.2	A2CE82_S270_M1	2	PGASATALAARARLISQASIDEAKQDELTEI	S	UBAC1-S270	-1.00286	0.00179558	0.0230968	+
reps1	Danio rerio	RALBP1-associated Eps domain-containing 1	Q5VSI7	Q5VSI7_DANRE	531	_SHS[Phospho (STY)]GTSPEGLK_.2	22.04618073;25.73725128;15.12678337;21.17623138;5.62851429	0.999999046;0.999435961;0.999989986;0.999941826;0.902785957	_S[Phospho (STY): 0%]HS[Phospho (STY): 100%]GT[Phospho (STY): 0%]S[Phospho (STY): 0%]PEGLK_;_S[Phospho (STY): 0.1%]HS[Phospho (STY): 99.9%]GT[Phospho (STY): 0%]S[Phospho (STY): 0%]PEGLK_;_S[Phospho (STY): 0.9%]HS[Phospho (STY): 90.3%]GT[Phospho (STY): 8%]S[Phospho (STY): 0.9%]PEGLK_	0.960878934;1.029390061;0.809509626;0.818367708;1.131340741	1	_SHS[Phospho (STY)]GTSPEGLK_.2	Q5VSI7_S533_M1	1	DQEPISSAVNRQRSHSGTSPEGLKVVAPPPP	S	REPS1-S533	-0.998126	1	0.910941
lpin1	Danio rerio	Isoform of X1WH54, Phosphatidate phosphatase;Phosphatidate phosphatase	A0A2R8Q155;B3DIU0;X1WH54	A0A2R8Q155_DANRE;B3DIU0_DANRE;X1WH54_DANRE	575;601	_S[Phospho (STY)]ESAADQIEC[Carbamidomethyl (C)]GDESIR_.2	37.4352417;36.06259537;41.92415619;19.65863419;43.16481018;26.89092064;27.83041954;22.62029076;43.69676208;29.47111511;41.32984543;20.445961;38.35284805	0.930068731;0.998543799;0.843022645;0.86472863;0.991789162;0.988266468;0.969532669;0.983223677;0.95543015;0.818024099;0.998627722;0.991752267;0.975489616	_S[Phospho (STY): 93%]ES[Phospho (STY): 7%]AADQIEC[Carbamidomethyl (C): 100%]GDES[Phospho (STY): 0%]IR_;_S[Phospho (STY): 99.9%]ES[Phospho (STY): 0.1%]AADQIEC[Carbamidomethyl (C): 100%]GDES[Phospho (STY): 0%]IR_;_S[Phospho (STY): 84.3%]ES[Phospho (STY): 15.7%]AADQIEC[Carbamidomethyl (C): 100%]GDES[Phospho (STY): 0%]IR_;_S[Phospho (STY): 86.5%]ES[Phospho (STY): 13.5%]AADQIEC[Carbamidomethyl (C): 1…	1.148173489;0.925550407;0.844970728;0.921607275;0.978153795;0.897922269;0.699634222;0.80047091;0.827851314;1.211783273;0.819979903;1.295392813;1.327437185	1	_S[Phospho (STY)]ESAADQIEC[Carbamidomethyl (C)]GDESIR_.2	A0A2R8Q155_S575_M1	1	GRWWFSWRGRNSSSKSESAADQIECGDESIR	S	LPIN1-S575	-0.966683	3.55002e-06	0	+
caskin1	Danio rerio	Isoform of I3ITP1, CASK-interacting protein 1;CASK-interacting protein 1	F1R097;I3ITP1	F1R097_DANRE;I3ITP1_DANRE	963;998	_TIS[Phospho (STY)]GPVTDLVAAAK_.2	24.63356781;6.53978157;19.96929359;8.326899529;12.5828476;12.80661774;12.10017204;26.02073669;14.84222412;21.31907654;10.63501453;16.76906967;14.65079403	0.99999994;0.992206454;0.999997079;0.998686492;0.999974489;0.999949634;0.99996978;0.999998927;0.999998033;0.999869227;0.999999702;0.999997616	_T[Phospho (STY): 0%]IS[Phospho (STY): 100%]GPVT[Phospho (STY): 0%]DLVAAAK_;_T[Phospho (STY): 0.4%]IS[Phospho (STY): 99.2%]GPVT[Phospho (STY): 0.4%]DLVAAAK_;_T[Phospho (STY): 0.1%]IS[Phospho (STY): 99.9%]GPVT[Phospho (STY): 0.1%]DLVAAAK_	1.104957575;0.972945902;0.86551855;1.001319101;0.934324694;0.923076655;0.935715107;0.771344404;0.830660731;0.876822142;1.182218623;0.861938337;1.256019276	1	_TIS[Phospho (STY)]GPVTDLVAAAK_.2	F1R097_S965_M1	1	AIGLDGEVVNRRRTISGPVTDLVAAAKRGPE	S	CASKIN1-S965	-0.963949	1.51126e-06	0	+
myo5ab	Danio rerio	Myosin VAb	E7FB39	E7FB39_DANRE	1618	_TSS[Phospho (STY)]FHEENSHSLESILK_.3	28.74542618;50.20364761;32.72243118;36.83656311;38.78647232;28.83905983;47.56284332	0.886537433;0.796003699;0.777498364;0.771487117;0.761281669;0.849326074;0.7526353	_T[Phospho (STY): 2.6%]S[Phospho (STY): 8.7%]S[Phospho (STY): 88.7%]FHEENS[Phospho (STY): 0%]HS[Phospho (STY): 0%]LES[Phospho (STY): 0%]ILK_;_T[Phospho (STY): 0.3%]S[Phospho (STY): 20.1%]S[Phospho (STY): 79.6%]FHEENS[Phospho (STY): 0%]HS[Phospho (STY): 0%]LES[Phospho (STY): 0%]ILK_;_T[Phospho (STY): 0.5%]S[Phospho (STY): 21.8%]S[Phospho (STY): 77.7%]FHEENS[Phospho (STY): 0%]HS[Phospho (STY): 0%]L…	0.964640743;0.845045613;0.928543041;0.954194612;0.671243162;0.801739205;0.828368425	1	_TSS[Phospho (STY)]FHEENSHSLESILK_.3	E7FB39_S1620_M1	1	GVMGVKPTGMRKRTSSFHEENSHSLESILKQ	S	MYO5AB-S1620	-0.94492	0.00600352	0.0513043
acin1a	Danio rerio	Isoform of F1RAV6, Apoptotic chromatin condensation inducer 1a (Fragment)	F1R6R1	F1R6R1_DANRE	1122	_TFS[Phospho (STY)]DSPQPR_.2	26.57131195;14.27467728;33.64676666;20.89292717;35.01246262;20.85105515;39.85330963;19.27144814;34.36986923;19.90157318;33.18237305;37.54087067;37.53766632;25.875;33.74811172;31.80306816	0.999998569;0.999990761;1;0.999997616;0.999999821;0.999999881	_T[Phospho (STY): 0%]FS[Phospho (STY): 100%]DS[Phospho (STY): 0%]PQPR_	1.134528491;0.978306076;0.949270523;0.913851486;0.863872071;0.928541771;0.976860021;0.901999187;0.687106413;0.822744812;0.828525134;1.188923061;0.839249128;1.315880725;1.320119654;1.520053789	1	_TFS[Phospho (STY)]DSPQPR_.2	F1R6R1_S1124_M1	1	LPSSVGSVLKRPRTFSDSPQPRAPSIPTDSK	S	ACIN1A-S1124	-0.857372	0.000114841	0.00342857	+
palld	Danio rerio	Palladin, cytoskeletal-associated protein;Isoform of F8W315, Palladin, cytoskeletal-associated protein	F8W315;Q5RHD8	F8W315_DANRE;Q5RHD8_DANRE	1140;1128	_S[Phospho (STY)]RDSGDENENIQER_.3	22.79160881;21.25206375;10.18578911;23.01426506	0.885175765;0.999996364;0.777467132;0.908295155	_S[Phospho (STY): 88.5%]RDS[Phospho (STY): 11.5%]GDENENIQER_;_S[Phospho (STY): 100%]RDS[Phospho (STY): 0%]GDENENIQER_;_S[Phospho (STY): 77.7%]RDS[Phospho (STY): 22.3%]GDENENIQER_;_S[Phospho (STY): 90.8%]RDS[Phospho (STY): 9.2%]GDENENIQER_	0.960878934;0.918211438;0.849649043;1.131340741	1	_S[Phospho (STY)]RDSGDENENIQER_.3	F8W315_S1140_M1	1	SQRSTPGHIRRPRSRSRDSGDENENIQERHF	S	PALLD-S1140	-0.853794	1	0.912034
eef1da	Danio rerio	Isoform of A0A2R8PVC9, Eukaryotic translation elongation factor 1 delta a (guanine nucleotide exchange protein) (Fragment)	A0A0R4IPX4	A0A0R4IPX4_DANRE	156;157	_RVFS[Phospho (STY)]ETER_.2;_VFS[Phospho (STY)]ETERSPQK_.2;_VFS[Phospho (STY)]ETER_.1;_VFS[Phospho (STY)]ETER_.2	34.44430542;26.11660576;27.29946136;30.24062729;26.74444771;22.8427906;30.75584793;26.50762939;39.31324387;23.12965965;46.45227432;33.57883835;39.49072647;18.79879951;37.39566422;33.69555664;23.80369186;48.97721481;49.98298645;53.45304108;68.46733856;41.04225922;65.55806732;55.1674118;75.70134735;54.35311127;84.63716888;49.18495941;81.12112427;35.97729492;74.81329346;36.81199646;25.98887825;24.31…	1;0.999976575;0.99999994;0.988274038;1;0.999999821;0.999871194;0.999905944;0.999999702;1;0.99999994	_RVFS[Phospho (STY): 100%]ET[Phospho (STY): 0%]ER_;_VFS[Phospho (STY): 98.8%]ET[Phospho (STY): 1.2%]ERS[Phospho (STY): 0%]PQK_;_VFS[Phospho (STY): 100%]ET[Phospho (STY): 0%]ERS[Phospho (STY): 0%]PQK_;_VFS[Phospho (STY): 100%]ET[Phospho (STY): 0%]ER_	1.127226335;0.980891792;0.937075658;0.986437684;0.870250198;0.890600915;0.990485059;0.886938496;0.714361604;0.840898579;0.834402956;1.159876222;0.836778938;1.307241987;1.255454816;1.531228888;1.141426959;0.982072489;0.946100096;0.934161334;0.905416346;0.914037472;0.991343952;0.909091914;0.719916891;0.834417742;0.829125505;1.151630544;0.850560992;1.205264881;1.23823362;1.482944453;1.114629345;0.94…	1	_RVFS[Phospho (STY)]ETER_.2;_VFS[Phospho (STY)]ETERSPQK_.2;_VFS[Phospho (STY)]ETER_.1;_VFS[Phospho (STY)]ETER_.2	A0A0R4IPX4_S159_M1	4	QKDRQFPKSSRKRVFSETERSPQKKDNITMS	S	EEF1DA-S159	-0.840284	4.02267e-05	0	+
kcnq5b	Danio rerio	Potassium voltage-gated channel, KQT-like subfamily, member 5b	F1RB62	F1RB62_DANRE	394	_DQGESATSQKLS[Phospho (STY)]FK_.3	15.81811428;17.38630486;17.6476593;14.28657055;20.69834137;15.3128252;20.18352509;16.10240746;15.2553978;15.09599781;8.424588203	0.999998927;0.999999762;0.999999821;0.999994934;0.999999523;0.999998152;1;0.999999046;0.999998093;0.999989569;0.998213947	_DQGES[Phospho (STY): 0%]AT[Phospho (STY): 0%]S[Phospho (STY): 0%]QKLS[Phospho (STY): 100%]FK_;_DQGES[Phospho (STY): 0.1%]AT[Phospho (STY): 0.1%]S[Phospho (STY): 0.1%]QKLS[Phospho (STY): 99.8%]FK_	0.92589325;0.904198113;0.850004508;0.90819152;0.982751931;0.880912354;0.677896349;0.785364415;1.162804002;0.783058162;1.230434783	1	_DQGESATSQKLS[Phospho (STY)]FK_.3	F1RB62_S405_M1	1	PTKKDQGESATSQKLSFKDRVRMASPRGQSI	S	KCNQ5B-S405	-0.827797	0.00363509	0.0375	+
ttn.2	Danio rerio	Titin, tandem duplicate 2	F1R7N8	F1R7N8_DANRE	3509	_SS[Phospho (STY)]ESELHLSR_.2	29.98371506;20.40784264;27.3483696;31.78018379;29.69804764;25.79812241;42.82497025;42.13249207;20.34611702;40.46312714;30.25490189	0.997224569;0.989910245;0.797908545;0.999734104;0.849046469;0.778724611;0.991595685;0.994960487;0.99557507;0.98302424;0.817236781	_S[Phospho (STY): 0.3%]S[Phospho (STY): 99.7%]ES[Phospho (STY): 0%]ELHLS[Phospho (STY): 0%]R_;_S[Phospho (STY): 1%]S[Phospho (STY): 99%]ES[Phospho (STY): 0%]ELHLS[Phospho (STY): 0%]R_;_S[Phospho (STY): 20.2%]S[Phospho (STY): 79.8%]ES[Phospho (STY): 0%]ELHLS[Phospho (STY): 0%]R_;_S[Phospho (STY): 0%]S[Phospho (STY): 100%]ES[Phospho (STY): 0%]ELHLS[Phospho (STY): 0%]R_;_S[Phospho (STY): 15.1%]S[Pho…	1.120062968;0.978354189;0.949461222;0.845087394;0.985503587;0.924854748;0.721763279;0.82391867;1.188870268;0.833336688;1.301772596	1	_SS[Phospho (STY)]ESELHLSR_.2	F1R7N8_S3510_M1	1	TSRSPYKERRSRERSSESELHLSRERINELK	S	TTN.2-S3510	-0.816631	0.00943187	0.0730566
eef1da	Danio rerio	Isoform of A0A2R8PVC9, Eukaryotic translation elongation factor 1 delta a (guanine nucleotide exchange protein) (Fragment)	A0A0R4IPX4	A0A0R4IPX4_DANRE	34	_SSRS[Phospho (STY)]ENLGSEEEGHSHHDLSSQGNK_.3	111.6953812;174.619873;108.6570892;104.9135284;110.5037155;109.4499512;130.1527557;98.495224;174.2916565;190.4041443;108.3944168	0.999041021;0.999988556;0.996590495;0.997797847;0.813288391;0.997418284;0.99847275;0.974123776;0.995107293;0.999983311;0.999905884	_S[Phospho (STY): 0%]S[Phospho (STY): 0.1%]RS[Phospho (STY): 99.9%]ENLGS[Phospho (STY): 0%]EEEGHS[Phospho (STY): 0%]HHDLS[Phospho (STY): 0%]S[Phospho (STY): 0%]QGNK_;_S[Phospho (STY): 0%]S[Phospho (STY): 0%]RS[Phospho (STY): 100%]ENLGS[Phospho (STY): 0%]EEEGHS[Phospho (STY): 0%]HHDLS[Phospho (STY): 0%]S[Phospho (STY): 0%]QGNK_;_S[Phospho (STY): 0.1%]S[Phospho (STY): 0.2%]RS[Phospho (STY): 99.7%]E…	1.212344629;0.951611797;0.918211438;0.849649043;1.029390061;0.809509626;0.712387723;0.818367708;0.804703073;0.843061303;1.162853058	1	_SSRS[Phospho (STY)]ENLGSEEEGHSHHDLSSQGNK_.3	A0A0R4IPX4_S37_M1	1	PKSNDGRRKRTRSSRSENLGSEEEGHSHHDL	S	EEF1DA-S37	-0.806031	0.0731998	0.230329
styxl2	Danio rerio	Serine/threonine/tyrosine-interacting-like protein 2	F1QWM2	STYL2_DANRE	749	_SSVLS[Phospho (STY)]GLSASTGLSR_.2	4.852499962;6.392403126;7.959380627;10.17669392;9.196547508	0.86851269;0.847528279;0.949561596;0.991536438;0.828658462	_S[Phospho (STY): 1.8%]S[Phospho (STY): 3.9%]VLS[Phospho (STY): 86.9%]GLS[Phospho (STY): 1.8%]AS[Phospho (STY): 1.8%]T[Phospho (STY): 1.8%]GLS[Phospho (STY): 1.8%]R_;_S[Phospho (STY): 0.4%]S[Phospho (STY): 10.1%]VLS[Phospho (STY): 84.8%]GLS[Phospho (STY): 0.4%]AS[Phospho (STY): 2.1%]T[Phospho (STY): 1.9%]GLS[Phospho (STY): 0.4%]R_;_S[Phospho (STY): 1.2%]S[Phospho (STY): 3.5%]VLS[Phospho (STY): 95…	0.985295017;0.853390279;0.910829649;0.779098717;0.872889851	1	_SSVLS[Phospho (STY)]GLSASTGLSR_.2	F1QWM2_S753_M1	1	FSAGRGVDDDKSSVLSGLSASTGLSRSRAES	S	STYXL2-S753	-0.802208	1	0.907745
bscl2l	Danio rerio	Seipin;Isoform of A0A0R4ISI4, Seipin	A0A0R4ISI4;F1Q9V5	A0A0R4ISI4_DANRE;F1Q9V5_DANRE	363;362	_HLS[Phospho (STY)]QDSLQAPQVLTETTDK_.3	40.13447189;52.62566757;22.18713379;48.78244019;39.40314865;35.49530792;31.97441864	0.961339176;0.99999994;0.990012348;0.999373555;0.992080927;0.880459011;0.997478783	_HLS[Phospho (STY): 96.1%]QDS[Phospho (STY): 3.9%]LQAPQVLT[Phospho (STY): 0%]ET[Phospho (STY): 0%]T[Phospho (STY): 0%]DK_;_HLS[Phospho (STY): 100%]QDS[Phospho (STY): 0%]LQAPQVLT[Phospho (STY): 0%]ET[Phospho (STY): 0%]T[Phospho (STY): 0%]DK_;_HLS[Phospho (STY): 99%]QDS[Phospho (STY): 1%]LQAPQVLT[Phospho (STY): 0%]ET[Phospho (STY): 0%]T[Phospho (STY): 0%]DK_;_HLS[Phospho (STY): 99.9%]QDS[Phospho (S…	0.8230016;1.21270382;1.115280903;0.743566758;1.105723136;0.771701027;1.272125036	1	_HLS[Phospho (STY)]QDSLQAPQVLTETTDK_.3	A0A0R4ISI4_S365_M1	1	CEDGNEETILRRRHLSQDSLQAPQVLTETTD	S	BSCL2L-S365	-0.783473	0.128936	0.340288
pdcd11	Danio rerio	Programmed cell death 11	B8JIP9	B8JIP9_DANRE	1389	_TLS[Phospho (STY)]ESQQQDNENTEQK_.2	119.2545853;101.0112305;139.6672058;102.1297607;107.7874451;111.2164917;98.60852814;131.9051361;105.259201;121.8318253;119.705246;123.642952;115.1011505;101.4399567	0.997248888;0.998810887;0.94977051;0.999335349;0.982728362;0.998868048;0.981912673;0.998808742;0.976820767;0.955185473;0.972302973;0.998008668;0.873118997;0.963510573	_T[Phospho (STY): 0.3%]LS[Phospho (STY): 99.7%]ES[Phospho (STY): 0%]QQQDNENT[Phospho (STY): 0%]EQK_;_T[Phospho (STY): 0.1%]LS[Phospho (STY): 99.9%]ES[Phospho (STY): 0%]QQQDNENT[Phospho (STY): 0%]EQK_;_T[Phospho (STY): 5%]LS[Phospho (STY): 95%]ES[Phospho (STY): 0%]QQQDNENT[Phospho (STY): 0%]EQK_;_T[Phospho (STY): 1.7%]LS[Phospho (STY): 98.3%]ES[Phospho (STY): 0%]QQQDNENT[Phospho (STY): 0%]EQK_;_T[…	1.160288259;0.956598791;0.939421581;0.665826676;0.917691405;0.879923339;0.848527683;0.721318144;0.836973526;0.821691441;0.836955828;1.161138555;1.167823556;1.51131564	1	_TLS[Phospho (STY)]ESQQQDNENTEQK_.2	B8JIP9_S1391_M1	1	EKHDKKAAVKRKRTLSESQQQDNENTEQKTK	S	PDCD11-S1391	-0.782622	5.82021e-05	0	+
map3k3	Danio rerio	Isoform of E7EXX1, Mitogen-activated protein kinase kinase kinase 3;Mitogen-activated protein kinase kinase kinase 3	A0A2R8Q391;E7EXX1;X1WGZ3	A0A2R8Q391_DANRE;E7EXX1_DANRE;X1WGZ3_DANRE	166;184;178	_S[Phospho (STY)]SPPPGYVPER_.2	29.09095001;24.34901619;3.678612232;26.04361534;26.92609978;24.14340782;21.71090889	0.863007307;0.843907416;0.873700976;0.959127784;0.839312673;0.940755248;0.866474688	_S[Phospho (STY): 86.3%]S[Phospho (STY): 13.7%]PPPGY[Phospho (STY): 0%]VPER_;_S[Phospho (STY): 84.4%]S[Phospho (STY): 15.6%]PPPGY[Phospho (STY): 0%]VPER_;_S[Phospho (STY): 87.4%]S[Phospho (STY): 6.6%]PPPGY[Phospho (STY): 6%]VPER_;_S[Phospho (STY): 95.9%]S[Phospho (STY): 4.1%]PPPGY[Phospho (STY): 0%]VPER_;_S[Phospho (STY): 83.9%]S[Phospho (STY): 16.1%]PPPGY[Phospho (STY): 0%]VPER_;_S[Phospho (STY)…	0.929521728;0.908191099;1.057634618;0.984141941;0.883186873;0.677706763;0.782874122	1	_S[Phospho (STY)]SPPPGYVPER_.2	A0A2R8Q391_S166_M1	1	PRGRHHSTSSQNTGRSSPPPGYVPERQQRIA	S	MAP3K3-S166	-0.776241	0.274219	0.493091
pdcd4a	Danio rerio	Programmed cell death protein 4	F1QBM2	F1QBM2_DANRE	456;455	_FVS[Phospho (STY)]EGDGGIVKS_.2;_FVS[Phospho (STY)]EGDGGIVK_.2;_RFVS[Phospho (STY)]EGDGGIVKS_.2;_RFVS[Phospho (STY)]EGDGGIVK_.2	63.36135483;58.88079834;60.40152359;57.03649521;52.9277916;50.30585098;60.13611603;63.96992111;58.09127808;61.47331619;56.37970734;44.59559631;62.9683876;67.35001373;66.74591064;64.26498413;NaN;25.49170494;6.188619614;10.22432137;19.22372437;25.96991158;34.28918457;26.63765717;31.1128006;55.1736145;27.19016838;49.89621353;23.35271454;33.93268585;35.95346832;50.66906738;12.16567421	1;1;0.985583663;0.999901414;0.999985874	_FVS[Phospho (STY): 100%]EGDGGIVKS[Phospho (STY): 0%]_;_FVS[Phospho (STY): 100%]EGDGGIVK_;_RFVS[Phospho (STY): 100%]EGDGGIVKS[Phospho (STY): 0%]_;_RFVS[Phospho (STY): 98.6%]EGDGGIVKS[Phospho (STY): 1.4%]_;_RFVS[Phospho (STY): 100%]EGDGGIVK_	1.153322862;0.9668542;0.914884767;0.898171473;0.836695771;0.927630518;0.962684549;0.888033553;0.691185933;0.805932349;0.830523645;1.225448288;0.825428306;1.365559793;1.31148263;1.735952116;1.149579974;0.969728357;0.911342041;0.896366033;0.831772884;0.92793954;0.957941213;0.886275963;0.683966236;0.807301613;0.830657218;1.229348579;0.829655705;1.363454263;1.30871745;1.731790211;1.066160113;0.952363…	1	_FVS[Phospho (STY)]EGDGGIVKS_.2;_FVS[Phospho (STY)]EGDGGIVK_.2;_RFVS[Phospho (STY)]EGDGGIVKS_.2;_RFVS[Phospho (STY)]EGDGGIVK_.2	F1QBM2_S458_M1	4	QLRDSCPTRGRKRFVSEGDGGIVKS______	S	PDCD4A-S458	-0.765155	1.38694e-07	0	+
si:ch73-43g23.1	Danio rerio	Si:ch73-43g23.1	A0A0R4IIA6	A0A0R4IIA6_DANRE	700	_NFLST[Phospho (STY)]PESR_.2	11.6644268;11.72295189;18.75771713;14.34386253;11.16115189	0.992859006;0.94518894;0.998953938;0.924466074;0.924022496	_NFLS[Phospho (STY): 0.4%]T[Phospho (STY): 99.3%]PES[Phospho (STY): 0.3%]R_;_NFLS[Phospho (STY): 4%]T[Phospho (STY): 94.5%]PES[Phospho (STY): 1.5%]R_;_NFLS[Phospho (STY): 0.1%]T[Phospho (STY): 99.9%]PES[Phospho (STY): 0%]R_;_NFLS[Phospho (STY): 0.1%]T[Phospho (STY): 92.4%]PES[Phospho (STY): 7.4%]R_;_NFLS[Phospho (STY): 7.5%]T[Phospho (STY): 92.4%]PES[Phospho (STY): 0.1%]R_	0.975303153;0.906932735;0.841264492;1.221674085;0.83866299	1	_NFLST[Phospho (STY)]PESR_.2	A0A0R4IIA6_T704_M1	1	ENHTSVSPSSRNFLSTPESRSRPSSKASEHS	T	SI:CH73-43G23.1-T704	-0.74502	0.0165109	0.0955897
prrc2a	Danio rerio	Isoform of A0A2R8PXX5, Proline-rich coiled-coil 2A;Proline-rich coiled-coil 2A;Isoform of A0A2R8PXX5, Novel protein similar to vertebrate HLA-B associated transcript 2 (BAT2)	A0A286Y889;A0A2R8PXX5;E9QC91;Q1LWP7	A0A286Y889_DANRE;A0A2R8PXX5_DANRE;E9QC91_DANRE;Q1LWP7_DANRE	835;866;833;864;837;868;835;866	_ERSDS[Phospho (STY)]GGSGSDPFDR_.2;_ERSDS[Phospho (STY)]GGSGSDPFDR_.3;_SDS[Phospho (STY)]GGSGSDPFDR_.2	25.66811562;33.75546646;31.74044609;37.78018188;29.21767998;11.87578297;12.32632828;13.00993252;8.648274422;7.222643375;14.94126129	0.995796025;0.954141855;0.999375939;0.828920424;0.993517697;0.923602402;0.94990021;0.917235196;0.780472219;0.762240827;0.986695468	_ERS[Phospho (STY): 0.4%]DS[Phospho (STY): 99.6%]GGS[Phospho (STY): 0%]GS[Phospho (STY): 0%]DPFDR_;_ERS[Phospho (STY): 3.6%]DS[Phospho (STY): 95.4%]GGS[Phospho (STY): 1%]GS[Phospho (STY): 0%]DPFDR_;_ERS[Phospho (STY): 0.1%]DS[Phospho (STY): 99.9%]GGS[Phospho (STY): 0%]GS[Phospho (STY): 0%]DPFDR_;_ERS[Phospho (STY): 0%]DS[Phospho (STY): 82.9%]GGS[Phospho (STY): 17.1%]GS[Phospho (STY): 0%]DPFDR_;_E…	0.939035797;0.830533612;1.157226964;1.233298979;1.500157469;0.911025307;0.819211231;1.084725243;0.963286389;0.841626578;1.156506609	1	_ERSDS[Phospho (STY)]GGSGSDPFDR_.2;_ERSDS[Phospho (STY)]GGSGSDPFDR_.3;_SDS[Phospho (STY)]GGSGSDPFDR_.2	A0A286Y889_S839_M1	3	PSMHPSGMMNRERSDSGGSGSDPFDRQQHAG	S	PRRC2A-S839	-0.741928	0.241327	0.457448
ncbp3	Danio rerio	Isoform of Q803E1, Nuclear cap-binding protein subunit 3	F1QH50	F1QH50_DANRE	552	_S[Phospho (STY)]VSPVISR_.2	8.920064926;14.20299625;10.45724583;11.57771683;6.075508118;5.621502876	0.972964048;0.991450965;0.996437311;0.876134455;0.882759571;0.848759353	_S[Phospho (STY): 97.3%]VS[Phospho (STY): 2.7%]PVIS[Phospho (STY): 0%]R_;_S[Phospho (STY): 99.1%]VS[Phospho (STY): 0.9%]PVIS[Phospho (STY): 0%]R_;_S[Phospho (STY): 99.6%]VS[Phospho (STY): 0.3%]PVIS[Phospho (STY): 0%]R_;_S[Phospho (STY): 87.6%]VS[Phospho (STY): 12.4%]PVIS[Phospho (STY): 0%]R_;_S[Phospho (STY): 88.3%]VS[Phospho (STY): 11.2%]PVIS[Phospho (STY): 0.6%]R_;_S[Phospho (STY): 84.9%]VS[Pho…	0.948168835;0.916702313;1.052953533;0.96711522;0.789319066;1.509341416	1	_S[Phospho (STY)]VSPVISR_.2	F1QH50_S552_M1	1	RQRLGKRPHSPERRRSVSPVISRKTASRREP	S	NCBP3-S552	-0.739173	0.0488688	0.18058
cmtm4	Danio rerio	CKLF-like MARVEL transmembrane domain-containing 4	A7YYE5	A7YYE5_DANRE	182	_DGPM[Oxidation (M)]QTS[Phospho (STY)]EYIR_.2	25.3775425;22.60090256;22.53629684;13.51238155;20.02504921;22.19169998;24.98095131;25.60330391;20.34575653;22.78128242;21.01451111;19.14398003	0.949043453;0.87276727;0.914305866;0.885521472;0.765766799;0.962646008;0.835496426;0.873194396;0.896083713;0.896575332;0.888038039;0.850429416	_DGPM[Oxidation (M): 100%]QT[Phospho (STY): 5.1%]S[Phospho (STY): 94.9%]EY[Phospho (STY): 0%]IR_;_DGPM[Oxidation (M): 100%]QT[Phospho (STY): 12.7%]S[Phospho (STY): 87.3%]EY[Phospho (STY): 0%]IR_;_DGPM[Oxidation (M): 100%]QT[Phospho (STY): 7.8%]S[Phospho (STY): 91.4%]EY[Phospho (STY): 0.7%]IR_;_DGPM[Oxidation (M): 100%]QT[Phospho (STY): 3.5%]S[Phospho (STY): 88.6%]EY[Phospho (STY): 8%]IR_;_DGPM[Ox…	1.132029566;0.960370213;0.888392964;0.90950589;0.837219541;0.970320764;0.880510211;0.674404689;0.79172116;0.797002099;1.24245042;1.668506963	1	_DGPM[Oxidation (M)]QTS[Phospho (STY)]EYIR_.2	A7YYE5_S188_M1	1	RRWRLGDTRDGPMQTSEYIRARTASRGEVES	S	CMTM4-S188	-0.727379	0.0438786	0.17581
herc1	Danio rerio	HECT and RLD domain-containing E3 ubiquitin protein ligase family member 1	E7FBA7	E7FBA7_DANRE	1316	_RIS[Phospho (STY)]DNVDSVEM[Oxidation (M)]DPQEHSFTR_.3	66.66605377;55.00331497;87.27383423;56.01118088;75.0756073;58.01226425;65.42798615;48.32074356;79.29519653;44.44367981;48.08240509;70.84288788;38.24985123	0.99999994;0.999990344;1;0.999834776;0.999999881;0.999130011;0.999999762;0.997974098;0.999997735;0.997490942;0.999196768;0.999225438;0.996016026	_RIS[Phospho (STY): 100%]DNVDS[Phospho (STY): 0%]VEM[Oxidation (M): 100%]DPQEHS[Phospho (STY): 0%]FT[Phospho (STY): 0%]R_;_RIS[Phospho (STY): 99.9%]DNVDS[Phospho (STY): 0.1%]VEM[Oxidation (M): 100%]DPQEHS[Phospho (STY): 0%]FT[Phospho (STY): 0%]R_;_RIS[Phospho (STY): 99.8%]DNVDS[Phospho (STY): 0.2%]VEM[Oxidation (M): 100%]DPQEHS[Phospho (STY): 0%]FT[Phospho (STY): 0%]R_;_RIS[Phospho (STY): 99.7%]D…	1.155304105;0.97216637;0.89451248;0.911342933;0.838668426;0.937337488;0.97920675;0.885156896;0.685571192;0.797937551;1.293038637;1.295802705;1.709166863	1	_RIS[Phospho (STY)]DNVDSVEM[Oxidation (M)]DPQEHSFTR_.3	E7FBA7_S1318_M1	1	MELIQTRSSSRERRISDNVDSVEMDPQEHSF	S	HERC1-S1318	-0.712508	7.92684e-06	0	+
sall1a	Danio rerio	Isoform of F1QI36, Spalt-like transcription factor 1a;Spalt-like transcription factor 1a	A0A1D5NSE4;F1QI36	A0A1D5NSE4_DANRE;F1QI36_DANRE	1089;1185	_RLS[Phospho (STY)]VDGPM[Oxidation (M)]AFLGTNPVK_.3	32.59908295;24.06742287;27.31046486;34.05532074;26.37305832;34.76929474	0.999946654;0.992575347;0.999867558;0.999960959;0.999284863;1	_RLS[Phospho (STY): 100%]VDGPM[Oxidation (M): 100%]AFLGT[Phospho (STY): 0%]NPVK_;_RLS[Phospho (STY): 99.3%]VDGPM[Oxidation (M): 100%]AFLGT[Phospho (STY): 0.7%]NPVK_;_RLS[Phospho (STY): 99.9%]VDGPM[Oxidation (M): 100%]AFLGT[Phospho (STY): 0.1%]NPVK_	1.073986222;0.770954349;0.928955155;0.89919564;0.880825836;1.219221628	1	_RLS[Phospho (STY)]VDGPM[Oxidation (M)]AFLGTNPVK_.3	A0A1D5NSE4_S1091_M1	1	THMWNSAPARRGRRLSVDGPMAFLGTNPVKF	S	SALL1A-S1091	-0.711802	1	0.906671
fryl	Danio rerio	Furry homolog,-like	B8JMD7	B8JMD7_DANRE	2012;2013	_RSNT[Phospho (STY)]LDIADR_.2;_SNT[Phospho (STY)]LDIADR_.2	13.13716793;11.5493784;4.847952366;46.42630005;43.70479965;44.8844223;4.841406345;40.22807693;37.9537735;36.00948715;37.77527618;51.60522461;36.21452332;52.2296524;41.86919403;46.27721405;30.15645981;36.45555115	0.999994636;0.999973774;0.979121864;0.999951124;1;0.999999762;0.978987575;0.99999994;0.972714961;0.999648571;0.999999225;0.999999702;0.999993503	_RS[Phospho (STY): 0%]NT[Phospho (STY): 100%]LDIADR_;_RS[Phospho (STY): 2.1%]NT[Phospho (STY): 97.9%]LDIADR_;_S[Phospho (STY): 0%]NT[Phospho (STY): 100%]LDIADR_;_S[Phospho (STY): 2.1%]NT[Phospho (STY): 97.9%]LDIADR_;_S[Phospho (STY): 2.7%]NT[Phospho (STY): 97.3%]LDIADR_	1.184948628;1.308510387;1.519095398;1.113034845;0.945432609;0.876736127;0.904826856;0.858769985;0.914287832;0.979434871;0.884485176;0.800154459;0.810792535;1.250833713;0.811542299;1.341488654;1.305337477;1.743664579	1	_RSNT[Phospho (STY)]LDIADR_.2;_SNT[Phospho (STY)]LDIADR_.2	B8JMD7_T2015_M1	2	ASLMGERMGDRRRSNTLDIADRLGGSHGNLA	T	FRYL-T2015	-0.70847	0.351906	0.576688
tbc1d4	Danio rerio	TBC1 domain family, member 4;Isoform of A0A0R4ICD0, TBC1 domain family, member 4;Isoform of A0A0R4ICD0, TBC1 domain family, member 4 (Fragment)	A0A0R4ICD0;A0A2R8QCT2;F1QE75	A0A0R4ICD0_DANRE;A0A2R8QCT2_DANRE;F1QE75_DANRE	317;301	_HAS[Phospho (STY)]APNNVQPSDADK_.2;_HAS[Phospho (STY)]APNNVQPSDADK_.3	132.8695526;123.49366;125.1460648;13.89041328;118.9428635;120.1440201;101.3260117;126.6155014;128.51828;137.9529877;122.5091782;122.6033173;136.805542;139.0821075;135.1262512;124.6797104;53.09484863;33.22119904;39.06866837;42.88576889;41.4949646;31.98537636;38.84695053;41.95218658;37.94193649;48.21825027;47.08802414;43.16520691;45.25738525;33.89710617;29.55921936	1;0.999996483;1	_HAS[Phospho (STY): 100%]APNNVQPS[Phospho (STY): 0%]DADK_	1.212344629;0.960878934;0.951611797;0.662725462;0.918211438;0.849649043;1.029390061;0.809509626;0.712387723;0.818367708;0.804703073;1.131340741;0.843061303;1.118749672;1.162853058;1.456158569;1.212344629;0.960878934;0.951611797;0.918211438;0.849649043;1.029390061;0.809509626;0.712387723;0.818367708;0.804703073;1.131340741;0.843061303;1.118749672;1.162853058;1.456158569	1	_HAS[Phospho (STY)]APNNVQPSDADK_.2;_HAS[Phospho (STY)]APNNVQPSDADK_.3	A0A0R4ICD0_S319_M1	2	RPREAGKGTTRRRHASAPNNVQPSDADKNRT	S	TBC1D4-S319	-0.692656	0.287624	0.507346
snapc4	Danio rerio	Small nuclear RNA-activating complex, polypeptide 4	F1QVS5	F1QVS5_DANRE	1343	_AQS[Phospho (STY)]EGEPLISLR_.2	11.56127167;14.99924946;12.12391853;17.14379692;9.503415108;6.57167387;4.817373753;6.526947498;6.204078674;12.34008884;7.095070362;6.91686058	0.999974072;0.999999166;0.999985218;0.999999881;0.999797285;0.996210337;0.978487492;0.996037662;0.994535923;0.999988139;0.997751117;0.997313619	_AQS[Phospho (STY): 100%]EGEPLIS[Phospho (STY): 0%]LR_;_AQS[Phospho (STY): 99.6%]EGEPLIS[Phospho (STY): 0.4%]LR_;_AQS[Phospho (STY): 97.8%]EGEPLIS[Phospho (STY): 2.2%]LR_;_AQS[Phospho (STY): 99.5%]EGEPLIS[Phospho (STY): 0.5%]LR_;_AQS[Phospho (STY): 99.8%]EGEPLIS[Phospho (STY): 0.2%]LR_;_AQS[Phospho (STY): 99.7%]EGEPLIS[Phospho (STY): 0.3%]LR_	1.072754513;0.838530378;0.764170626;0.892531122;0.795854;0.833234767;0.885148465;1.165290922;0.861242317;1.345712066;1.215917184;1.517528064	1	_AQS[Phospho (STY)]EGEPLISLR_.2	F1QVS5_S1345_M1	1	PPSRKVTSMSRIRAQSEGEPLISLRDLPAAG	S	SNAPC4-S1345	-0.684422	0.0812768	0.244928
arhgef28a	Danio rerio	Rho guanine nucleotide exchange factor (GEF) 28a	F6P6M2	F6P6M2_DANRE	616	_SYS[Phospho (STY)]YTSPK_.2	12.08149338;10.55095291;7.589936256;8.547246933;9.65356636	0.987618029;0.994549751;0.984568298;0.982149541;0.99520874	_S[Phospho (STY): 1.2%]Y[Phospho (STY): 0%]S[Phospho (STY): 98.8%]Y[Phospho (STY): 0%]T[Phospho (STY): 0%]S[Phospho (STY): 0%]PK_;_S[Phospho (STY): 0.1%]Y[Phospho (STY): 0%]S[Phospho (STY): 99.5%]Y[Phospho (STY): 0.1%]T[Phospho (STY): 0.3%]S[Phospho (STY): 0%]PK_;_S[Phospho (STY): 1%]Y[Phospho (STY): 0.1%]S[Phospho (STY): 98.5%]Y[Phospho (STY): 0.1%]T[Phospho (STY): 0.1%]S[Phospho (STY): 0.1%]PK_…	0.978252861;0.933156309;0.916192996;0.997382125;1.495906959	1	_SYS[Phospho (STY)]YTSPK_.2	F6P6M2_S618_M1	1	APAKDVEQGVRLRSYSYTSPKISLLPPRFSR	S	ARHGEF28A-S618	-0.681542	1	0.908825
ttn.2	Danio rerio	Isoform of F1R7N8, Titin, tandem duplicate 2 (Fragment)	F1QZQ0	F1QZQ0_DANRE	21037;21038	_RS[Phospho (STY)]PSPESEASFR_.2;_RS[Phospho (STY)]PSPESEASFR_.3;_S[Phospho (STY)]PSPESEASFR_.2	26.70028114;28.91890144;26.44232178;38.14225388;31.13219261;31.41206551;29.62973976;32.67803574;27.24188995;33.68567276;35.39022064;24.40165138;28.30980873;36.21289444;50.54833603;32.18775177;18.36695099;14.7998333;25.44708824;25.63536453;29.83481598;21.70006371;12.76263046;24.17730141;28.80123901;28.28821754;35.47937012;25.67663765;29.47275925;26.94439888;37.37739182;19.75404358;82.84723663;92.5…	0.999999523;0.999999642;0.999999821;1;0.99999994;0.999999404;0.999978364;0.990142584;0.999931395;0.999979854;0.998559892;0.999810338;0.99997735;0.998617172;0.999958277;0.999994755;0.999998093;0.999985337;0.998896718;0.999999166;0.999161124;0.999999106;0.993335605;1	_RS[Phospho (STY): 100%]PS[Phospho (STY): 0%]PES[Phospho (STY): 0%]EAS[Phospho (STY): 0%]FR_;_RS[Phospho (STY): 99%]PS[Phospho (STY): 1%]PES[Phospho (STY): 0%]EAS[Phospho (STY): 0%]FR_;_RS[Phospho (STY): 100%]PS[Phospho (STY): 0%]PES[Phospho (STY): 0%]EAS[Phospho (STY): 0%]FR_;_RS[Phospho (STY): 99.9%]PS[Phospho (STY): 0.1%]PES[Phospho (STY): 0%]EAS[Phospho (STY): 0%]FR_;_RS[Phospho (STY): 99.3%]…	1.139818664;0.982563701;0.944064544;0.941219326;0.899618934;0.914261303;0.999250279;0.90910573;0.721124245;0.833835021;0.82577395;1.1544855;0.845452824;1.205240697;1.239392664;1.482835015;1.139904734;0.982581387;0.944162198;0.940944237;0.899139758;0.914318917;0.999503268;0.90930801;0.721320481;0.833658134;0.82547214;1.154779934;0.84499923;1.205892184;1.239466164;1.482659453;1.098170508;0.91799767…	1	_RS[Phospho (STY)]PSPESEASFR_.2;_RS[Phospho (STY)]PSPESEASFR_.3;_S[Phospho (STY)]PSPESEASFR_.2	F1QZQ0_S21038_M1	3	KLTQDDLETVRPARRSPSPESEASFRLRRRS	S	TTN.2-S21038	-0.676273	0.235684	0.451735
styxl2	Danio rerio	Serine/threonine/tyrosine-interacting-like protein 2	F1QWM2	STYL2_DANRE	766	_AESVVS[Phospho (STY)]VGAK_.2	2.70369792;6.844869137;6.127385139;4.84373045;3.641841173;3.375776768;5.085297108;5.306602955	0.846017063;0.997113645;0.994102955;0.979035378;0.93350637;0.914961398;0.983460009;0.986699998	_AES[Phospho (STY): 15.4%]VVS[Phospho (STY): 84.6%]VGAK_;_AES[Phospho (STY): 0.3%]VVS[Phospho (STY): 99.7%]VGAK_;_AES[Phospho (STY): 0.6%]VVS[Phospho (STY): 99.4%]VGAK_;_AES[Phospho (STY): 2.1%]VVS[Phospho (STY): 97.9%]VGAK_;_AES[Phospho (STY): 6.6%]VVS[Phospho (STY): 93.4%]VGAK_;_AES[Phospho (STY): 8.5%]VVS[Phospho (STY): 91.5%]VGAK_;_AES[Phospho (STY): 1.7%]VVS[Phospho (STY): 98.3%]VGAK_;_AES[P…	1.129445519;0.907290793;1.016162645;0.924679398;0.944184667;0.673011545;1.299849347;1.253533925	1	_AESVVS[Phospho (STY)]VGAK_.2	F1QWM2_S771_M1	1	SASTGLSRSRAESVVSVGAKARSVLSAAGRA	S	STYXL2-S771	-0.670568	0.0368148	0.169185
ttn.2	Danio rerio	Isoform of F1R7N8, Titin, tandem duplicate 2 (Fragment)	F1QZQ0	F1QZQ0_DANRE	21037;21038	_RSPSPES[Phospho (STY)]EASFR_.2;_SPSPES[Phospho (STY)]EASFR_.2	16.48926163;14.59614944;15.983881;9.020975113;15.50114059;13.77658844;19.55105019;31.42255402;8.91537571;23.08516502;25.95405769;28.74975204;27.16734314;25.49064064;25.21004295;25.21613503;13.35457611;26.05135727;31.45889664;37.71429062;17.31216431	0.856041074;0.953554928;0.992674947;0.85960865;0.997631371;0.99995774;0.860821664;0.999991298;0.92234838;0.999549448;0.999998629;0.999988973;0.999940038;0.999957621;0.999949455;0.998568952;0.999866962;0.999999225;0.999927223;0.999999821;0.999911726	_RS[Phospho (STY): 0.4%]PS[Phospho (STY): 14%]PES[Phospho (STY): 85.6%]EAS[Phospho (STY): 0%]FR_;_RS[Phospho (STY): 1.5%]PS[Phospho (STY): 0.9%]PES[Phospho (STY): 95.4%]EAS[Phospho (STY): 2.2%]FR_;_RS[Phospho (STY): 0.1%]PS[Phospho (STY): 0.7%]PES[Phospho (STY): 99.3%]EAS[Phospho (STY): 0%]FR_;_RS[Phospho (STY): 1.3%]PS[Phospho (STY): 12.6%]PES[Phospho (STY): 86%]EAS[Phospho (STY): 0.1%]FR_;_RS[P…	0.947718516;0.926847748;0.925079849;0.816753362;1.306757141;1.059298245;0.919141162;0.855652554;0.944216915;0.859233545;0.905390769;0.954192545;0.89179947;0.694380771;0.778140926;0.820842406;1.173166389;0.824136568;1.392970518;1.248794812;1.673115009	1	_RSPSPES[Phospho (STY)]EASFR_.2;_SPSPES[Phospho (STY)]EASFR_.2	F1QZQ0_S21043_M1	2	DLETVRPARRSPSPESEASFRLRRRSLGDIS	S	TTN.2-S21043	-0.667496	0.153974	0.371871
oca2	Danio rerio	Isoform of A0A2R8QF96, CitMHS domain-containing protein;CitMHS domain-containing protein	A0A2R8Q6Z4;A0A2R8QF96	A0A2R8Q6Z4_DANRE;A0A2R8QF96_DANRE	140	_LGS[Phospho (STY)]EVTSLSHITSPEK_.2	12.26196003;6.844081402;12.13272095;13.96845245	0.999935746;0.985721827;0.999926865;0.904149175	_LGS[Phospho (STY): 100%]EVT[Phospho (STY): 0%]S[Phospho (STY): 0%]LS[Phospho (STY): 0%]HIT[Phospho (STY): 0%]S[Phospho (STY): 0%]PEK_;_LGS[Phospho (STY): 98.6%]EVT[Phospho (STY): 0.3%]S[Phospho (STY): 0.3%]LS[Phospho (STY): 0.3%]HIT[Phospho (STY): 0.3%]S[Phospho (STY): 0.3%]PEK_;_LGS[Phospho (STY): 90.4%]EVT[Phospho (STY): 9.6%]S[Phospho (STY): 0%]LS[Phospho (STY): 0%]HIT[Phospho (STY): 0%]S[Pho…	0.780847108;0.895902907;0.874492679;1.417617209	1	_LGS[Phospho (STY)]EVTSLSHITSPEK_.2	A0A2R8Q6Z4_S142_M1	1	WEASSAELERRCRLGSEVTSLSHITSPEKSE	S	OCA2-S142	-0.665458	1	0.909913
si:dkey-222h21.9	Danio rerio	Si:dkey-222h21.9	F6PEQ5	F6PEQ5_DANRE	42	_LES[Phospho (STY)]SEISDVSVK_.2	10.85983181;10.05767822;20.08197021;9.665306091;11.02157021;8.160079002;16.61969948;7.491650581	0.903727472;0.958855331;0.996292472;0.993356466;0.996949315;0.90474236;0.99980092;0.85389632	_LES[Phospho (STY): 90.4%]S[Phospho (STY): 9.5%]EIS[Phospho (STY): 0.2%]DVS[Phospho (STY): 0%]VK_;_LES[Phospho (STY): 95.9%]S[Phospho (STY): 4.1%]EIS[Phospho (STY): 0%]DVS[Phospho (STY): 0%]VK_;_LES[Phospho (STY): 99.6%]S[Phospho (STY): 0.4%]EIS[Phospho (STY): 0%]DVS[Phospho (STY): 0%]VK_;_LES[Phospho (STY): 99.3%]S[Phospho (STY): 0.6%]EIS[Phospho (STY): 0%]DVS[Phospho (STY): 0%]VK_;_LES[Phospho …	0.985500966;0.931265688;0.963460655;0.902486877;1.223623656;0.82664492;1.341815942;1.686658542	1	_LES[Phospho (STY)]SEISDVSVK_.2	F6PEQ5_S44_M1	1	DPVTSDPRIKRQRLESSEISDVSVKSGRSME	S	SI:DKEY-222H21.9-S44	-0.662603	0.243669	0.459351
p2rx3b	Danio rerio	P2X purinoceptor	B8A5B9	B8A5B9_DANRE	367	_KFEEVSDSNIQSSGS[Phospho (STY)]LYR_.3	11.51158428;8.019223213;12.25361156;21.84343338;8.489918709;18.40616417;34.4579277;30.19496727;16.77458954;21.50797272;21.13920975;11.79635715	0.948392987;0.990913153;0.998513997;0.9904778;0.932826757;0.997573972;0.999824286;0.999872386;0.98581785;0.817647815;0.992701769;0.850764513	_KFEEVS[Phospho (STY): 0%]DS[Phospho (STY): 0%]NIQS[Phospho (STY): 0.1%]S[Phospho (STY): 5%]GS[Phospho (STY): 94.8%]LY[Phospho (STY): 0%]R_;_KFEEVS[Phospho (STY): 0.1%]DS[Phospho (STY): 0.1%]NIQS[Phospho (STY): 0.1%]S[Phospho (STY): 0.6%]GS[Phospho (STY): 99.1%]LY[Phospho (STY): 0.1%]R_;_KFEEVS[Phospho (STY): 0%]DS[Phospho (STY): 0%]NIQS[Phospho (STY): 0%]S[Phospho (STY): 0.1%]GS[Phospho (STY): 9…	1.135009949;0.903774891;0.892645747;0.831436063;0.918006999;0.66094672;0.832355826;1.233703018;0.83485912;1.355638281;1.306287556;1.754318231	1	_KFEEVSDSNIQSSGS[Phospho (STY)]LYR_.3	B8A5B9_S381_M1	1	KKFEEVSDSNIQSSGSLYRTRDHSQQSIKTD	S	P2RX3B-S381	-0.647364	0.0449158	0.173754
trim36	Danio rerio	Tripartite motif-containing 36;Isoform of F1QUB4, Tripartite motif-containing 36;Isoform of F1QUB4, Tripartite motif-containing 36 (Fragment)	F1QUB4;F1QVG3;I3IS73;I3ISN5;I3ITA3	F1QUB4_DANRE;F1QVG3_DANRE;I3IS73_DANRE;I3ISN5_DANRE;I3ITA3_DANRE	72;116;74;118	_SRVPS[Phospho (STY)]PGLDK_.2;_VPS[Phospho (STY)]PGLDK_.2	10.65324211;7.759741306;3.34872508;NaN	0.999935806;0.998841822;0.912832856;1	_S[Phospho (STY): 0%]RVPS[Phospho (STY): 100%]PGLDK_;_S[Phospho (STY): 0.1%]RVPS[Phospho (STY): 99.9%]PGLDK_;_S[Phospho (STY): 8.7%]RVPS[Phospho (STY): 91.3%]PGLDK_;_VPS[Phospho (STY): 100%]PGLDK_	0.933799158;0.910605139;1.218716579;1.141188698;0.873662695;0.943924328;0.973851268;0.885411258;0.694935604;0.801324866;0.820888022;1.180193999;1.311533348;1.288951793	1	_SRVPS[Phospho (STY)]PGLDK_.2;_VPS[Phospho (STY)]PGLDK_.2	F1QUB4_S76_M1	2	GSESSNPGSPRSRVPSPGLDKLVRSGSICSP	S	TRIM36-S76	-0.643678	0.190495	0.400544
tns1b	Danio rerio	Tensin 1b	F1Q649	F1Q649_DANRE	906	_TLS[Phospho (STY)]EGLSQDES[Phospho (STY)]PTR_.2	48.43533707;60.18960571;36.04956436;60.02352905;41.46564484;34.23783875;45.70900345;39.25556183;51.72753525;45.74933624;40.79156876	0.995017767;0.957805812;0.835127771;0.999996245;0.833918333;0.883089721;0.985500515;0.948208511;0.997501731;0.909049451;0.993298233	_T[Phospho (STY): 0.5%]LS[Phospho (STY): 99.5%]EGLS[Phospho (STY): 0%]QDES[Phospho (STY): 100%]PT[Phospho (STY): 0%]R_;_T[Phospho (STY): 4.2%]LS[Phospho (STY): 95.8%]EGLS[Phospho (STY): 0%]QDES[Phospho (STY): 100%]PT[Phospho (STY): 0%]R_;_T[Phospho (STY): 3%]LS[Phospho (STY): 97%]EGLS[Phospho (STY): 0%]QDES[Phospho (STY): 83.5%]PT[Phospho (STY): 16.5%]R_;_T[Phospho (STY): 0%]LS[Phospho (STY): 100…	0.99064367;0.870207901;0.904445458;0.781937546;0.975599757;0.796044744;0.818399859;0.854594813;0.824328029;1.236214178;1.559960229	2	_TLS[Phospho (STY)]EGLSQDES[Phospho (STY)]PTR_.2	F1Q649_S908_M2	1	MSPDEAAVPGRCRTLSEGLSQDESPTRGSSV	S	TNS1B-S908	-0.636012	0.00991014	0.0740364
tns1b	Danio rerio	Tensin 1b	F1Q649	F1Q649_DANRE	906	_TLS[Phospho (STY)]EGLSQDES[Phospho (STY)]PTR_.2	48.43533707;60.18960571;36.04956436;60.02352905;41.46564484;34.23783875;45.70900345;39.25556183;51.72753525;45.74933624;40.79156876	0.995017767;0.957805812;0.835127771;0.999996245;0.833918333;0.883089721;0.985500515;0.948208511;0.997501731;0.909049451;0.993298233	_T[Phospho (STY): 0.5%]LS[Phospho (STY): 99.5%]EGLS[Phospho (STY): 0%]QDES[Phospho (STY): 100%]PT[Phospho (STY): 0%]R_;_T[Phospho (STY): 4.2%]LS[Phospho (STY): 95.8%]EGLS[Phospho (STY): 0%]QDES[Phospho (STY): 100%]PT[Phospho (STY): 0%]R_;_T[Phospho (STY): 3%]LS[Phospho (STY): 97%]EGLS[Phospho (STY): 0%]QDES[Phospho (STY): 83.5%]PT[Phospho (STY): 16.5%]R_;_T[Phospho (STY): 0%]LS[Phospho (STY): 100…	0.99064367;0.870207901;0.904445458;0.781937546;0.975599757;0.796044744;0.818399859;0.854594813;0.824328029;1.236214178;1.559960229	2	_TLS[Phospho (STY)]EGLSQDES[Phospho (STY)]PTR_.2	F1Q649_S916_M2	1	PGRCRTLSEGLSQDESPTRGSSVRSPIRCIS	S	TNS1B-S916	-0.636012	0.00991014	0.0727143
znf106a	Danio rerio	Zinc finger protein 106a	F1QN33	F1QN33_DANRE	735	_S[Phospho (STY)]LSESNVVK_.2	10.98304462;13.51713562;4.764117241	0.997573316;0.853645921;0.955679297	_S[Phospho (STY): 99.8%]LS[Phospho (STY): 0.2%]ES[Phospho (STY): 0%]NVVK_;_S[Phospho (STY): 85.4%]LS[Phospho (STY): 14.6%]ES[Phospho (STY): 0%]NVVK_;_S[Phospho (STY): 95.6%]LS[Phospho (STY): 2.2%]ES[Phospho (STY): 2.2%]NVVK_	0.872426155;0.801666135;1.524260737	1	_S[Phospho (STY)]LSESNVVK_.2	F1QN33_S735_M1	1	WDSLFDSSQVPTRKRSLSESNVVKDSPAGSS	S	ZNF106A-S735	-0.635303	1	0.912679
eef1da	Danio rerio	Isoform of A0A2R8PVC9, Eukaryotic translation elongation factor 1 delta a (guanine nucleotide exchange protein) (Fragment)	A0A0R4IPX4	A0A0R4IPX4_DANRE	157	_VFS[Phospho (STY)]ETERS[Phospho (STY)]PQK_.2	25.14319611;26.41889;35.31640244;42.80324936;27.57332611;28.7494297;24.04093552;27.21573257;47.41175079;25.49151611;21.96553993;11.62667274;34.71448898;17.22813416;31.78453827;23.48783875	0.999999404;0.997268021;1;0.99999994;0.998749256;0.999997854;0.999997199;0.999996901;0.975142658;0.999991477;0.99998796	_VFS[Phospho (STY): 100%]ET[Phospho (STY): 0%]ERS[Phospho (STY): 100%]PQK_;_VFS[Phospho (STY): 99.7%]ET[Phospho (STY): 0.3%]ERS[Phospho (STY): 100%]PQK_;_VFS[Phospho (STY): 99.9%]ET[Phospho (STY): 0.1%]ERS[Phospho (STY): 100%]PQK_;_VFS[Phospho (STY): 97.5%]ET[Phospho (STY): 2.7%]ERS[Phospho (STY): 99.8%]PQK_	1.134270883;0.9514375;0.921415015;0.967149645;0.870840502;0.926191995;0.950384277;0.876524444;0.681382248;0.792681297;0.802217081;1.171963615;0.807494661;1.272001267;1.278215906;1.507162855	2	_VFS[Phospho (STY)]ETERS[Phospho (STY)]PQK_.2	A0A0R4IPX4_S159_M2	1	QKDRQFPKSSRKRVFSETERSPQKKDNITMS	S	EEF1DA-S159	-0.62872	0.00101983	0.0173846	+
eef1da	Danio rerio	Isoform of A0A2R8PVC9, Eukaryotic translation elongation factor 1 delta a (guanine nucleotide exchange protein) (Fragment)	A0A0R4IPX4	A0A0R4IPX4_DANRE	157	_VFS[Phospho (STY)]ETERS[Phospho (STY)]PQK_.2	25.14319611;26.41889;35.31640244;42.80324936;27.57332611;28.7494297;24.04093552;27.21573257;47.41175079;25.49151611;21.96553993;11.62667274;34.71448898;17.22813416;31.78453827;23.48783875	0.999999404;0.997268021;1;0.99999994;0.998749256;0.999997854;0.999997199;0.999996901;0.975142658;0.999991477;0.99998796	_VFS[Phospho (STY): 100%]ET[Phospho (STY): 0%]ERS[Phospho (STY): 100%]PQK_;_VFS[Phospho (STY): 99.7%]ET[Phospho (STY): 0.3%]ERS[Phospho (STY): 100%]PQK_;_VFS[Phospho (STY): 99.9%]ET[Phospho (STY): 0.1%]ERS[Phospho (STY): 100%]PQK_;_VFS[Phospho (STY): 97.5%]ET[Phospho (STY): 2.7%]ERS[Phospho (STY): 99.8%]PQK_	1.134270883;0.9514375;0.921415015;0.967149645;0.870840502;0.926191995;0.950384277;0.876524444;0.681382248;0.792681297;0.802217081;1.171963615;0.807494661;1.272001267;1.278215906;1.507162855	2	_VFS[Phospho (STY)]ETERS[Phospho (STY)]PQK_.2	A0A0R4IPX4_S164_M2	1	FPKSSRKRVFSETERSPQKKDNITMSGLQGL	S	EEF1DA-S164	-0.62872	0.00101983	0.01808	+
sorbs2a	Danio rerio	Isoform of F1QI09, Sorbin and SH3 domain-containing 2a (Fragment);Sorbin and SH3 domain-containing 2a	F1Q9A0;F1QI09	F1Q9A0_DANRE;F1QI09_DANRE	393;469	_RKS[Phospho (STY)]EPSVTQANTGSEQNASQVFSR_.3	121.4798965;71.33720398;114.2316208;106.1520386;57.8625679;85.16954803;123.1424255;134.7010345;95.66157532;86.31499481;64.56441498;77.35945129;75.08054352;117.8771591	1;0.999737144;0.999984741;0.999999762;0.999117553;0.999991775;0.999999702;0.999974787;0.999998748;0.999351442;0.990448594;0.999986827;0.999999642	_RKS[Phospho (STY): 100%]EPS[Phospho (STY): 0%]VT[Phospho (STY): 0%]QANT[Phospho (STY): 0%]GS[Phospho (STY): 0%]EQNAS[Phospho (STY): 0%]QVFS[Phospho (STY): 0%]R_;_RKS[Phospho (STY): 99.9%]EPS[Phospho (STY): 0.1%]VT[Phospho (STY): 0%]QANT[Phospho (STY): 0%]GS[Phospho (STY): 0%]EQNAS[Phospho (STY): 0%]QVFS[Phospho (STY): 0%]R_;_RKS[Phospho (STY): 99%]EPS[Phospho (STY): 1%]VT[Phospho (STY): 0%]QANT[…	1.134258323;0.963195274;0.91228175;1.048728503;0.84851825;0.926248793;0.874062904;0.681199469;0.785196233;0.795838545;1.163841274;0.793426094;1.393686771;1.224006843	1	_RKS[Phospho (STY)]EPSVTQANTGSEQNASQVFSR_.3	F1Q9A0_S395_M1	1	DGPSSSASDYRKRRKSEPSVTQANTGSEQNA	S	SORBS2A-S395	-0.626253	0.0970327	0.274606
mecom	Danio rerio	MDS1 and EVI1 complex locus	F1Q834	F1Q834_DANRE	244	_KDS[Phospho (STY)]FNGESENM[Oxidation (M)]ER_.2	27.92426109;20.21161461;36.99398422;33.00004578;29.56063461;27.07229424;23.9047699;21.70544815;25.90596008;32.51779938;24.25946426;28.61519241;23.4187088;27.74290657;26.73095322	1;0.999937296;0.99999994;0.999999762;0.999999881	_KDS[Phospho (STY): 100%]FNGES[Phospho (STY): 0%]ENM[Oxidation (M): 100%]ER_	1.212344629;0.960878934;0.951611797;0.918211438;0.849649043;1.029390061;0.809509626;0.712387723;0.818367708;0.804703073;1.131340741;0.843061303;1.118749672;1.162853058;1.456158569	1	_KDS[Phospho (STY)]FNGESENM[Oxidation (M)]ER_.2	F1Q834_S246_M1	1	PISGSHELLKSLRKDSFNGESENMERQREGS	S	MECOM-S246	-0.609413	0.0024395	0.0263333	+
irs1	Danio rerio	Insulin receptor substrate 1	E7F4P8	E7F4P8_DANRE	252	_S[Phospho (STY)]QSSSNC[Carbamidomethyl (C)]SNPISVPVR_.2	15.45651913;13.38741112;6.597763062	0.969495833;0.920951724;0.873148561	_S[Phospho (STY): 96.9%]QS[Phospho (STY): 3%]S[Phospho (STY): 0%]S[Phospho (STY): 0%]NC[Carbamidomethyl (C): 100%]S[Phospho (STY): 0%]NPIS[Phospho (STY): 0%]VPVR_;_S[Phospho (STY): 92.1%]QS[Phospho (STY): 7.9%]S[Phospho (STY): 0%]S[Phospho (STY): 0%]NC[Carbamidomethyl (C): 100%]S[Phospho (STY): 0%]NPIS[Phospho (STY): 0%]VPVR_;_S[Phospho (STY): 87.3%]QS[Phospho (STY): 10.2%]S[Phospho (STY): 0.3%]S…	1.188229657;0.97731853;0.926037735	1	_S[Phospho (STY)]QSSSNC[Carbamidomethyl (C)]SNPISVPVR_.2	E7F4P8_S252_M1	1	EAMKAMSEEFRPRSKSQSSSNCSNPISVPVR	S	IRS1-S252	-0.604132	1	0.947909
frmd6	Danio rerio	FERM domain-containing 6	B8JJL6	B8JJL6_DANRE	500	_GQS[Phospho (STY)]IEC[Carbamidomethyl (C)]LPQTTM[Oxidation (M)]GR_.2	22.14340401;36.38259506;23.93908119;39.22581482;17.5234623;24.73185539;16.90251732;26.19897652;23.82718468;25.65004539;36.2835083;25.27685165;23.51283836;29.4446106;43.25465775	0.897777736;1;0.999993563;0.99933666;0.999991894;0.945559382;0.958363056;0.999011159;0.922179997;0.895903051;0.999995112	_GQS[Phospho (STY): 89.8%]IEC[Carbamidomethyl (C): 100%]LPQT[Phospho (STY): 10.1%]T[Phospho (STY): 0.1%]M[Oxidation (M): 100%]GR_;_GQS[Phospho (STY): 100%]IEC[Carbamidomethyl (C): 100%]LPQT[Phospho (STY): 0%]T[Phospho (STY): 0%]M[Oxidation (M): 100%]GR_;_GQS[Phospho (STY): 99.9%]IEC[Carbamidomethyl (C): 100%]LPQT[Phospho (STY): 0%]T[Phospho (STY): 0.1%]M[Oxidation (M): 100%]GR_;_GQS[Phospho (STY)…	1.123119485;0.951061412;0.907983815;0.894626186;0.843849312;0.909897861;0.944935141;0.678774564;0.804803562;0.838917797;1.18548413;0.838453597;1.344850213;1.310445301;1.697532167	1	_GQS[Phospho (STY)]IEC[Carbamidomethyl (C)]LPQTTM[Oxidation (M)]GR_.2	B8JJL6_S502_M1	1	STSSSSETVVRMRGQSIECLPQTTMGRKVQS	S	FRMD6-S502	-0.591069	0.148792	0.375496
srcap	Danio rerio	Snf2-related CREBBP activator protein	E7FAZ7	E7FAZ7_DANRE	2837	_GVS[Phospho (STY)]GSGGLHEGSSEEPEK_.2	24.45252037;43.3495903;46.43131256;27.44968796;33.27548218;39.03500748;42.09925842;34.13938141;45.21766663;32.42063141;39.96600723	0.991126835;0.999833882;0.999919295;0.970511079;0.791102648;0.923956692;0.997667253;0.878091335;0.943291724;0.956045508;0.908792615	_GVS[Phospho (STY): 99.1%]GS[Phospho (STY): 0.9%]GGLHEGS[Phospho (STY): 0%]S[Phospho (STY): 0%]EEPEK_;_GVS[Phospho (STY): 100%]GS[Phospho (STY): 0%]GGLHEGS[Phospho (STY): 0%]S[Phospho (STY): 0%]EEPEK_;_GVS[Phospho (STY): 97.1%]GS[Phospho (STY): 2.9%]GGLHEGS[Phospho (STY): 0%]S[Phospho (STY): 0%]EEPEK_;_GVS[Phospho (STY): 79.1%]GS[Phospho (STY): 20.9%]GGLHEGS[Phospho (STY): 0%]S[Phospho (STY): 0%]…	0.989997112;0.934585499;0.870622956;0.892040179;0.724872812;0.837346632;0.83166383;1.171984798;0.836098016;1.308712257;1.250477002	1	_GVS[Phospho (STY)]GSGGLHEGSSEEPEK_.2	E7FAZ7_S2839_M1	1	TVVEEKEPKRRRRGVSGSGGLHEGSSEEPEK	S	SRCAP-S2839	-0.590318	0.00114714	0.0188148	+
bcl9	Danio rerio	Isoform of F1R405, BCL9 transcription coactivator;BCL9 transcription coactivator	A0A0A0MPN0;F1R405	A0A0A0MPN0_DANRE;F1R405_DANRE	108;206	_STS[Phospho (STY)]VESFEQR_.2	4.484935284;13.33276367;18.40724182;23.82542229;13.67583847	0.790419638;0.767549872;0.775396705;0.909020126;0.976554215	_S[Phospho (STY): 8.6%]T[Phospho (STY): 9.9%]S[Phospho (STY): 79%]VES[Phospho (STY): 2.4%]FEQR_;_S[Phospho (STY): 23.1%]T[Phospho (STY): 0.2%]S[Phospho (STY): 76.8%]VES[Phospho (STY): 0%]FEQR_;_S[Phospho (STY): 17.1%]T[Phospho (STY): 5.4%]S[Phospho (STY): 77.5%]VES[Phospho (STY): 0%]FEQR_;_S[Phospho (STY): 4.2%]T[Phospho (STY): 4.9%]S[Phospho (STY): 90.9%]VES[Phospho (STY): 0%]FEQR_;_S[Phospho (S…	1.026754726;0.850075292;0.959472874;0.772022126;0.792737444	1	_STS[Phospho (STY)]VESFEQR_.2	A0A0A0MPN0_S110_M1	1	SGNGAKGKIKRERSTSVESFEQRDTGTPSNE	S	BCL9-S110	-0.583757	0.388344	0.603546
nos1	Danio rerio	Nitric oxide synthase	A0A0R4IQG7	A0A0R4IQG7_DANRE	1412	_SES[Phospho (STY)]IAYIEESK_.2	6.615633011;10.12660313;11.50952053;12.5695467;17.3072319;15.72917461;10.3405962;18.54956436	0.980372429;0.925497055;0.911016345;0.998721421;0.996259034;0.991201103;0.917698085;0.967105925	_S[Phospho (STY): 1.2%]ES[Phospho (STY): 98%]IAY[Phospho (STY): 0.4%]IEES[Phospho (STY): 0.4%]K_;_S[Phospho (STY): 7.4%]ES[Phospho (STY): 92.5%]IAY[Phospho (STY): 0%]IEES[Phospho (STY): 0%]K_;_S[Phospho (STY): 8.9%]ES[Phospho (STY): 91.1%]IAY[Phospho (STY): 0%]IEES[Phospho (STY): 0%]K_;_S[Phospho (STY): 0.1%]ES[Phospho (STY): 99.9%]IAY[Phospho (STY): 0%]IEES[Phospho (STY): 0%]K_;_S[Phospho (STY):…	0.94944667;0.925926702;0.909744712;0.844954334;0.800231111;0.827538069;1.212783765;1.328594613	1	_SES[Phospho (STY)]IAYIEESK_.2	A0A0R4IQG7_S1414_M1	1	VTLRTYEVTNRLRSESIAYIEESKKDIDEVF	S	NOS1-S1414	-0.574456	0.0137812	0.0861714
phip	Danio rerio	Uncharacterized protein;Isoform of E9QJ97, Pleckstrin homology domain-interacting protein;Pleckstrin homology domain-interacting protein	A0A2R8RQ90;E7F2W3;E9QJ97	A0A2R8RQ90_DANRE;E7F2W3_DANRE;E9QJ97_DANRE	1618;1619	_LDT[Phospho (STY)]QIETPVDTPPPPLPK_.2	2.881855726;6.205385685;7.207248688;5.158568382;3.956036568;3.907063961;8.050308228;6.102968216;8.147654533;12.20748425	0.76651001;0.989145279;0.99598664;0.9696877;0.905756593;0.901492298;0.998268723;0.987988651;0.99842906;0.999688447	_LDT[Phospho (STY): 76.7%]QIET[Phospho (STY): 11.7%]PVDT[Phospho (STY): 11.7%]PPPPLPK_;_LDT[Phospho (STY): 98.9%]QIET[Phospho (STY): 0.5%]PVDT[Phospho (STY): 0.5%]PPPPLPK_;_LDT[Phospho (STY): 99.6%]QIET[Phospho (STY): 0.2%]PVDT[Phospho (STY): 0.2%]PPPPLPK_;_LDT[Phospho (STY): 97%]QIET[Phospho (STY): 1.5%]PVDT[Phospho (STY): 1.5%]PPPPLPK_;_LDT[Phospho (STY): 90.6%]QIET[Phospho (STY): 4.7%]PVDT[Pho…	1.06650598;0.847520368;0.787059561;0.79653193;0.92019022;1.180696857;0.867312235;1.250218913;1.249361558;1.490279028	1	_LDT[Phospho (STY)]QIETPVDTPPPPLPK_.2	A0A2R8RQ90_T1620_M1	1	TVGMVRRGRGRPRLDTQIETPVDTPPPPLPK	T	PHIP-T1620	-0.572581	0.0124594	0.0844923
map3k2	Danio rerio	Mitogen-activated protein kinase kinase kinase 2	E7F683	E7F683_DANRE	332	_RGS[Phospho (STY)]DIEPSSNPTLSVM[Oxidation (M)]DISPPSR_.3	46.35004807;41.71530914;46.45672989;47.96682358;39.34877396;34.03263855;40.83559036;35.69409943	0.992325842;0.999536753;0.799904883;0.999755323;0.99999994;0.992230713;0.937618673;0.998239994	_RGS[Phospho (STY): 99.2%]DIEPS[Phospho (STY): 0%]S[Phospho (STY): 0.1%]NPT[Phospho (STY): 0.5%]LS[Phospho (STY): 0.1%]VM[Oxidation (M): 100%]DIS[Phospho (STY): 0%]PPS[Phospho (STY): 0%]R_;_RGS[Phospho (STY): 100%]DIEPS[Phospho (STY): 0%]S[Phospho (STY): 0%]NPT[Phospho (STY): 0%]LS[Phospho (STY): 0%]VM[Oxidation (M): 100%]DIS[Phospho (STY): 0%]PPS[Phospho (STY): 0%]R_;_RGS[Phospho (STY): 80%]DIEP…	1.423604199;0.884259004;1.03048912;0.698291508;0.759113557;1.12539282;1.314289217;1.191602793	1	_RGS[Phospho (STY)]DIEPSSNPTLSVM[Oxidation (M)]DISPPSR_.3	E7F683_S334_M1	1	IFTPELEEPGRRRRGSDIEPSSNPTLSVMDI	S	MAP3K2-S334	-0.570835	0.193286	0.404838
plin6	Danio rerio	Perilipin 6	A4IG34	A4IG34_DANRE	392	_RGS[Phospho (STY)]SSGVPTS[Phospho (STY)]PVQSPTPTPSPVPANGR_.3	97.84580994;81.53464508;105.2971878;132.879303;118.8119278;94.91110992	0.904452503;0.982312083;0.97769022;0.990173042;0.852142632;0.902315676	_RGS[Phospho (STY): 94.8%]S[Phospho (STY): 4.5%]S[Phospho (STY): 0.8%]GVPT[Phospho (STY): 9.5%]S[Phospho (STY): 90.4%]PVQS[Phospho (STY): 0%]PT[Phospho (STY): 0%]PT[Phospho (STY): 0%]PS[Phospho (STY): 0%]PVPANGR_;_RGS[Phospho (STY): 99.5%]S[Phospho (STY): 0.2%]S[Phospho (STY): 1.8%]GVPT[Phospho (STY): 0.2%]S[Phospho (STY): 98.2%]PVQS[Phospho (STY): 0%]PT[Phospho (STY): 0%]PT[Phospho (STY): 0%]PS[…	1.1104022;0.948800965;0.772570569;1.339903734;1.249182099;1.538435062	2	_RGS[Phospho (STY)]SSGVPTS[Phospho (STY)]PVQSPTPTPSPVPANGR_.3	A4IG34_S394_M2	1	RPRRRRSLYARSRRGSSSGVPTSPVQSPTPT	S	PLIN6-S394	-0.568803	0.209625	0.425036
plin6	Danio rerio	Perilipin 6	A4IG34	A4IG34_DANRE	392	_RGSSSGVPT[Phospho (STY)]S[Phospho (STY)]PVQSPTPTPSPVPANGR_.3;_RGS[Phospho (STY)]SSGVPTS[Phospho (STY)]PVQSPTPTPSPVPANGR_.3	67.68498993;50.81540298;42.94001007;56.60706711;97.84580994;81.53464508;105.2971878;132.879303;118.8119278;94.91110992	0.846473575;0.971081436;0.990760922;0.801653445;0.904452503;0.982312083;0.97769022;0.990173042;0.852142632;0.902315676	_RGS[Phospho (STY): 13.5%]S[Phospho (STY): 0.9%]S[Phospho (STY): 1%]GVPT[Phospho (STY): 84.6%]S[Phospho (STY): 100%]PVQS[Phospho (STY): 0%]PT[Phospho (STY): 0%]PT[Phospho (STY): 0%]PS[Phospho (STY): 0%]PVPANGR_;_RGS[Phospho (STY): 0%]S[Phospho (STY): 0%]S[Phospho (STY): 0.4%]GVPT[Phospho (STY): 97.1%]S[Phospho (STY): 97.3%]PVQS[Phospho (STY): 4.8%]PT[Phospho (STY): 0.4%]PT[Phospho (STY): 0%]PS[Ph…	0.874703011;0.921514859;0.884709913;0.942189026;1.1104022;0.948800965;0.772570569;1.339903734;1.249182099;1.538435062	2	_RGSSSGVPT[Phospho (STY)]S[Phospho (STY)]PVQSPTPTPSPVPANGR_.3;_RGS[Phospho (STY)]SSGVPTS[Phospho (STY)]PVQSPTPTPSPVPANGR_.3	A4IG34_S401_M2	2	LYARSRRGSSSGVPTSPVQSPTPTPSPVPAN	S	PLIN6-S401	-0.568803	0.209625	0.426403
limk1a	Danio rerio	LIM domain kinase 1	B3DIV5	B3DIV5_DANRE	305	_S[Phospho (STY)]PSSSSAPSPLSLR_.2	6.966444016;8.581430435;12.06631851;10.87140465;10.7157402;8.503007889;7.8202281;10.34157276;17.70183182	0.98485291;0.95224762;0.996337354;0.9983024;0.962843657;0.98083055;0.920019448;0.985701442;0.989658177	_S[Phospho (STY): 98.5%]PS[Phospho (STY): 0.3%]S[Phospho (STY): 0.3%]S[Phospho (STY): 0.3%]S[Phospho (STY): 0.3%]APS[Phospho (STY): 0.3%]PLS[Phospho (STY): 0.3%]LR_;_S[Phospho (STY): 95.2%]PS[Phospho (STY): 3%]S[Phospho (STY): 1.4%]S[Phospho (STY): 0.2%]S[Phospho (STY): 0%]APS[Phospho (STY): 0%]PLS[Phospho (STY): 0%]LR_;_S[Phospho (STY): 99.6%]PS[Phospho (STY): 0.4%]S[Phospho (STY): 0%]S[Phospho …	1.099055535;0.96890976;0.856695584;0.77888021;0.943802329;0.879148831;0.923377089;0.811426214;1.130144673	1	_S[Phospho (STY)]PSSSSAPSPLSLR_.2	B3DIV5_S305_M1	1	NLRSRIITRSYSIDKSPSSSSAPSPLSLRKD	S	LIMK1A-S305	-0.562646	0.0226169	0.115209
tns1a	Danio rerio	Tensin 1a	E7F355	E7F355_DANRE	1011	_TVT[Phospho (STY)]PDEAM[Oxidation (M)]PTVR_.2	65.04059601;38.55322647;55.28702164	0.999894619;0.947941363;0.913263261	_T[Phospho (STY): 0%]VT[Phospho (STY): 100%]PDEAM[Oxidation (M): 100%]PT[Phospho (STY): 0%]VR_;_T[Phospho (STY): 5.2%]VT[Phospho (STY): 94.8%]PDEAM[Oxidation (M): 100%]PT[Phospho (STY): 0%]VR_;_T[Phospho (STY): 8.7%]VT[Phospho (STY): 91.3%]PDEAM[Oxidation (M): 100%]PT[Phospho (STY): 0%]VR_	0.96476214;0.882758003;1.51208079	1	_TVT[Phospho (STY)]PDEAM[Oxidation (M)]PTVR_.2	E7F355_T1013_M1	1	HHRSYSFSGSHSRTVTPDEAMPTVRRRTTSE	T	TNS1A-T1013	-0.559773	1	0.949074
bada	Danio rerio	BCL2-associated agonist of cell death a	E7FBJ6	E7FBJ6_DANRE	49	_LYS[Phospho (STY)]ESQVYTVSR_.2	10.37685776;13.19098282;15.20378399;9.306034088;9.24932766;14.64797974;13.26484489;12.780406;6.659842491	0.985057712;0.883336067;0.927244604;0.98793757;0.994827211;0.999924481;0.965301156;0.999961734;0.835454166	_LY[Phospho (STY): 0%]S[Phospho (STY): 98.5%]ES[Phospho (STY): 1.5%]QVY[Phospho (STY): 0%]T[Phospho (STY): 0%]VS[Phospho (STY): 0%]R_;_LY[Phospho (STY): 0%]S[Phospho (STY): 88.3%]ES[Phospho (STY): 11.5%]QVY[Phospho (STY): 0%]T[Phospho (STY): 0.2%]VS[Phospho (STY): 0%]R_;_LY[Phospho (STY): 0%]S[Phospho (STY): 92.7%]ES[Phospho (STY): 7.3%]QVY[Phospho (STY): 0%]T[Phospho (STY): 0%]VS[Phospho (STY): …	1.114762041;0.78147628;0.938912614;0.892813384;0.813861677;0.882787695;0.855125908;1.3701139;1.486914588	1	_LYS[Phospho (STY)]ESQVYTVSR_.2	E7FBJ6_S51_M1	1	RTSANISPQGRVRLYSESQVYTVSRWQDTET	S	BADA-S51	-0.559537	0.0278855	0.138083
arap1a	Danio rerio	ArfGAP with RhoGAP domain, ankyrin repeat and PH domain 1a	A0A0A0MPV6	A0A0A0MPV6_DANRE	34;36	_ERVDS[Phospho (STY)]IDIR_.2;_VDS[Phospho (STY)]IDIR_.2	NaN	1	_ERVDS[Phospho (STY): 100%]IDIR_;_VDS[Phospho (STY): 100%]IDIR_	1.092617966;0.909692305;0.876768241;1.011593448;0.850082315;0.893226923;0.964890016;0.866529886;0.678876177;0.772070625;0.794409064;1.186500211;0.799746227;1.379262922;1.257864496;1.659841999;1.130029892;0.95991723;0.887113682;0.910401832;0.840489105;0.917983209;0.971336268;0.880412248;0.674087697;0.79252509;0.797584915;1.247634022;0.799012757;1.309370705;1.319099179;1.713186909	1	_ERVDS[Phospho (STY)]IDIR_.2;_VDS[Phospho (STY)]IDIR_.2	A0A0A0MPV6_S38_M1	2	EDKKEETITERERVDSIDIRCTEYPELKEDF	S	ARAP1A-S38	-0.555476	0.12309	0.327945
bud13	Danio rerio	BUD13 homolog	F1QH05	F1QH05_DANRE	160	_HDS[Phospho (STY)]PDLSPPK_.2	3.814982653;2.688225508;3.113362312;5.129081249	0.943480134;0.843990684;0.892195165;0.984157383	_HDS[Phospho (STY): 94.3%]PDLS[Phospho (STY): 5.7%]PPK_;_HDS[Phospho (STY): 84.4%]PDLS[Phospho (STY): 15.6%]PPK_;_HDS[Phospho (STY): 89.2%]PDLS[Phospho (STY): 10.8%]PPK_;_HDS[Phospho (STY): 98.4%]PDLS[Phospho (STY): 1.6%]PPK_	1.136194513;1.012361346;0.725410023;1.496384804	1	_HDS[Phospho (STY)]PDLSPPK_.2	F1QH05_S162_M1	1	RHDSPDLSPKRARHDSPDLSPPKKGRHDSPD	S	BUD13-S162	-0.552987	1	0.950273
pdcd4a	Danio rerio	Programmed cell death protein 4	F1QBM2	F1QBM2_DANRE	72	_DSTRES[Phospho (STY)]LSDSVSGELSADPHSPK_.3	92.3444519;43.79919052;45.48174667;58.21506119;56.21461868;59.18455505;26.05091667;28.78132629;43.49173355;46.92469406;36.37307358;47.12863922	0.99996829;0.818921089;0.989832461;0.990425348;0.986418307;0.998526216;0.750544965;0.901161075;0.966847718;0.9856655;0.893715441;0.978828609	_DS[Phospho (STY): 0%]T[Phospho (STY): 0%]RES[Phospho (STY): 100%]LS[Phospho (STY): 0%]DS[Phospho (STY): 0%]VS[Phospho (STY): 0%]GELS[Phospho (STY): 0%]ADPHS[Phospho (STY): 0%]PK_;_DS[Phospho (STY): 0%]T[Phospho (STY): 0.2%]RES[Phospho (STY): 81.9%]LS[Phospho (STY): 17.9%]DS[Phospho (STY): 0%]VS[Phospho (STY): 0%]GELS[Phospho (STY): 0%]ADPHS[Phospho (STY): 0%]PK_;_DS[Phospho (STY): 0%]T[Phospho (…	1.091505384;0.950341284;0.902094186;0.89456413;0.848190482;0.961281535;0.903993642;0.701152099;0.802603249;0.847903427;1.186092369;0.841684878	1	_DSTRES[Phospho (STY)]LSDSVSGELSADPHSPK_.3	F1QBM2_S77_M1	1	KRRLRKSSSRDSTRESLSDSVSGELSADPHS	S	PDCD4A-S77	-0.55037	0.174717	0.383642
plekhs1.2	Danio rerio	Zgc:153920	F1R248	F1R248_DANRE	242	_FLS[Phospho (STY)]DIKDER_.2	NaN	1	_FLS[Phospho (STY): 100%]DIKDER_	1.167320635;1.01666298;0.901805795;0.948457545;0.813467156;0.9497433;0.92684943;0.938918579;0.73018612;0.752211251;0.861983202;1.23199874;0.863439413;1.328610751;1.253982021;1.499439969	1	_FLS[Phospho (STY)]DIKDER_.2	F1R248_S244_M1	1	TFFKAPVAEPRKRFLSDIKDERVEEEDESPE	S	PLEKHS1.2-S244	-0.549752	0.26465	0.484949
srrm2	Danio rerio	Serine/arginine repetitive matrix 2	F1QLP6	F1QLP6_DANRE	1127	_RQS[Phospho (STY)]PTSVHEPSAR_.2;_RQS[Phospho (STY)]PTSVHEPSAR_.3	59.21841431;75.59599304;76.91062164;72.80412292;74.87824249;63.18731689;74.61963654;81.85488129;44.91028976;75.22092438;67.95470428;99.22274017;50.08519363;81.94297791;45.94233704;112.2730484;119.5899963;121.044838;108.3129883;129.1028137;101.1856842;121.2196579;125.8889236;78.54983521;114.1780701;111.509903;123.413887;99.21829987;103.2338638;40.40257263	1;0.999994397;0.97143811;0.999998927;1;0.999998629	_RQS[Phospho (STY): 100%]PT[Phospho (STY): 0%]S[Phospho (STY): 0%]VHEPS[Phospho (STY): 0%]AR_;_RQS[Phospho (STY): 97.1%]PT[Phospho (STY): 0%]S[Phospho (STY): 2.9%]VHEPS[Phospho (STY): 0%]AR_;_RQS[Phospho (STY): 100%]PT[Phospho (STY): 0%]S[Phospho (STY): 0%]VHEPS[Phospho (STY): 0%]AR_	1.212344629;0.960878934;0.951611797;0.918211438;0.849649043;1.029390061;0.809509626;0.712387723;0.818367708;0.804703073;1.131340741;0.843061303;1.118749672;1.162853058;1.456158569	1	_RQS[Phospho (STY)]PTSVHEPSAR_.2;_RQS[Phospho (STY)]PTSVHEPSAR_.3	F1QLP6_S1129_M1	2	SPTSTDPPGGRLRRQSPTSVHEPSARGKTAV	S	SRRM2-S1129	-0.544812	0.0633444	0.210616
cxxc1b	Danio rerio	Isoform of F1QXL1, CXXC-type zinc finger protein 1	A0A2R8QJK2	A0A2R8QJK2_DANRE	191;193	_DRRYS[Phospho (STY)]DDYDENDM[Oxidation (M)]DLYEHYK_.4;_RYS[Phospho (STY)]DDYDENDM[Oxidation (M)]DLYEHYK_.3	16.56683731;35.54403305;21.43808556;36.37712097;20.43203926;50.3328743;37.6957016;45.18769073;35.88999176;55.03633118;35.15726852;26.47254181	0.781778395;0.999964714;0.812477767;0.999998033;0.853020608;0.999494731;0.999964476;0.999997079;0.996768117;0.999996841;0.850558758;0.999606252	_DRRY[Phospho (STY): 2.4%]S[Phospho (STY): 78.2%]DDY[Phospho (STY): 0%]DENDM[Oxidation (M): 100%]DLY[Phospho (STY): 19.4%]EHY[Phospho (STY): 0%]K_;_DRRY[Phospho (STY): 0%]S[Phospho (STY): 100%]DDY[Phospho (STY): 0%]DENDM[Oxidation (M): 100%]DLY[Phospho (STY): 0%]EHY[Phospho (STY): 0%]K_;_DRRY[Phospho (STY): 0.2%]S[Phospho (STY): 81.2%]DDY[Phospho (STY): 18.5%]DENDM[Oxidation (M): 100%]DLY[Phospho…	0.971924426;0.838230367;0.943926323;0.977508367;0.800496498;0.944308886;0.904127949;0.85760804;0.911769579;0.979485377;0.879875428;0.678588464	1	_DRRYS[Phospho (STY)]DDYDENDM[Oxidation (M)]DLYEHYK_.4;_RYS[Phospho (STY)]DDYDENDM[Oxidation (M)]DLYEHYK_.3	A0A2R8QJK2_S195_M1	2	LRERKDNIMHRDRRYSDDYDENDMDLYEHYK	S	CXXC1B-S195	-0.540282	0.426762	0.639086
plin6	Danio rerio	Perilipin 6	A4IG34	A4IG34_DANRE	392	_RGS[Phospho (STY)]SSGVPTSPVQSPTPTPSPVPANGR_.3	61.93535614;46.84010315;62.24686432;50.587677;46.97881699;24.09447479;47.02213669	0.981601834;0.863588572;0.993699372;0.984233022;0.750389099;0.878018022;0.750091493	_RGS[Phospho (STY): 98.2%]S[Phospho (STY): 0%]S[Phospho (STY): 1.8%]GVPT[Phospho (STY): 0%]S[Phospho (STY): 0%]PVQS[Phospho (STY): 0%]PT[Phospho (STY): 0%]PT[Phospho (STY): 0%]PS[Phospho (STY): 0%]PVPANGR_;_RGS[Phospho (STY): 86.4%]S[Phospho (STY): 0.5%]S[Phospho (STY): 13.1%]GVPT[Phospho (STY): 0%]S[Phospho (STY): 0%]PVQS[Phospho (STY): 0%]PT[Phospho (STY): 0%]PT[Phospho (STY): 0%]PS[Phospho (ST…	0.911216536;0.928099788;0.681577465;0.805630537;0.830465072;1.222282172;1.314545234	1	_RGS[Phospho (STY)]SSGVPTSPVQSPTPTPSPVPANGR_.3	A4IG34_S394_M1	1	RPRRRRSLYARSRRGSSSGVPTSPVQSPTPT	S	PLIN6-S394	-0.53867	0.157162	0.374403
vaspa	Danio rerio	Vasodilator-stimulated phosphoprotein a	A0A0R4IZE4	A0A0R4IZE4_DANRE	346	_S[Phospho (STY)]PVS[Phospho (STY)]PATAAPLSR_.2	16.59363937;9.65753746;16.76417542;11.29009724;25.30318451;20.45172691;13.13861561;28.19304848;30.60966301;17.54995728	0.800505221;0.78527379;0.961929619;0.998548746;0.999863684;0.999996841;0.983244479;0.999999046;0.999992788;0.999997854	_S[Phospho (STY): 96.2%]PVS[Phospho (STY): 80.1%]PAT[Phospho (STY): 23.7%]AAPLS[Phospho (STY): 0%]R_;_S[Phospho (STY): 100%]PVS[Phospho (STY): 78.5%]PAT[Phospho (STY): 21.5%]AAPLS[Phospho (STY): 0%]R_;_S[Phospho (STY): 100%]PVS[Phospho (STY): 96.2%]PAT[Phospho (STY): 3.8%]AAPLS[Phospho (STY): 0%]R_;_S[Phospho (STY): 99.9%]PVS[Phospho (STY): 99.9%]PAT[Phospho (STY): 0.2%]AAPLS[Phospho (STY): 0.1%]…	0.845665695;0.90040856;0.766361803;1.140366817;1.083378907;0.796176788;0.821139934;1.162866611;1.362509281;1.1921973	2	_S[Phospho (STY)]PVS[Phospho (STY)]PATAAPLSR_.2	A0A0R4IZE4_S349_M2	1	TRVNSGSKTQDKSPVSPATAAPLSRLRSGSN	S	VASPA-S349	-0.536167	0.141083	0.36471
zc3h18	Danio rerio	Isoform of Q1LUE5, Zinc finger CCCH domain-containing protein 18;Zinc finger CCCH domain-containing protein 18	A0A0R4IEF8;A0A2R8QPT6;Q1LUE5	A0A0R4IEF8_DANRE;A0A2R8QPT6_DANRE;ZCH18_DANRE	1064;1027;1078	_RPLS[Phospho (STY)]PPAK_.2	NaN	1	_RPLS[Phospho (STY): 100%]PPAK_	1.154266469;0.978361478;0.928960757;0.664945685;0.900376986;0.895985652;1.05847738;0.887255972;0.727448731;0.838394689;0.829318428;1.178054209;0.837870296;1.239846101;1.181107359;1.544104878	1	_RPLS[Phospho (STY)]PPAK_.2	A0A0R4IEF8_S1067_M1	1	GPRPMPSQGERKRPLSPPAKSSGKGPAAASA	S	ZC3H18-S1067	-0.534146	0.00202146	0.0232941	+
afdna	Danio rerio	Afadin, adherens junction formation factor a	E7F4R0	E7F4R0_DANRE	1946	_QRLFS[Phospho (STY)]QGK_.2	NaN	1	_QRLFS[Phospho (STY): 100%]QGK_	1.113018056;0.940955009;0.970188596;0.879026358;0.999001286;0.712435417;0.831404742;0.83217308;1.169858606;0.836884776;1.258979868;1.253096188;1.534379692	1	_QRLFS[Phospho (STY)]QGK_.2	E7F4R0_S1950_M1	1	GAPENLTFKERQRLFSQGKEVSNKVKASRKL	S	AFDNA-S1950	-0.533712	0.270905	0.491877
mta2	Danio rerio	Metastasis-associated 1 family, member 2;Isoform of F1QLG2, Metastasis-associated 1 family, member 2	F1QLG2;F1R6T0	F1QLG2_DANRE;F1R6T0_DANRE	50	_DIS[Phospho (STY)]ASLNTLADSNAR_.2	26.34765434;10.094491;16.02957726;8.730132103;17.64048195;26.85478973;25.22672272;23.00305748;32.60918427;18.50050354;23.98643112;22.6008091;17.42278671;28.69523811;24.59500122	0.99282217;0.922295809;0.998778105;0.968542695;0.99938184;0.999908984;0.999868512;0.998933196;0.999999821;0.999905527;0.96532023;0.997780561;0.985599697;0.999867558;0.999999106	_DIS[Phospho (STY): 99.3%]AS[Phospho (STY): 0.7%]LNT[Phospho (STY): 0%]LADS[Phospho (STY): 0%]NAR_;_DIS[Phospho (STY): 92.2%]AS[Phospho (STY): 6.8%]LNT[Phospho (STY): 1%]LADS[Phospho (STY): 0%]NAR_;_DIS[Phospho (STY): 99.9%]AS[Phospho (STY): 0.1%]LNT[Phospho (STY): 0%]LADS[Phospho (STY): 0%]NAR_;_DIS[Phospho (STY): 96.9%]AS[Phospho (STY): 0.7%]LNT[Phospho (STY): 2.4%]LADS[Phospho (STY): 0%]NAR_;_…	1.063651845;0.970849201;0.860265724;0.950976355;0.818032603;0.913804986;0.905281896;0.911009077;0.780606642;0.821453741;0.909704123;1.175232014;0.849499797;1.290487538;1.488019795	1	_DIS[Phospho (STY)]ASLNTLADSNAR_.2	F1QLG2_S52_M1	1	NVEAKVVCLFRRRDISASLNTLADSNARDFE	S	MTA2-S52	-0.525964	0.52362	0.710152
frmd4a	Danio rerio	Isoform of A2CGB3, Si:ch211-220f12.1;Si:ch211-220f12.1	A0A2R8Q7L9;A0A2R8QFY8;A0A2R8QKT4;A2CGB3;F1Q5C7	A0A2R8Q7L9_DANRE;A0A2R8QFY8_DANRE;A0A2R8QKT4_DANRE;A2CGB3_DANRE;F1Q5C7_DANRE	521;726;704;766	_S[Phospho (STY)]AGHLGASSSGSM[Oxidation (M)]PNLAAR_.3	16.84752655;17.98332596;29.19434738;22.30064011;26.18585968;11.83631516;28.42345238;27.36023903;15.35252285;23.99853325;3.617996931;19.0729866;19.04391479	0.999911189;0.999594808;1;0.999999106;0.935540915;0.911638319;0.999547958;0.999999285;0.979153514;0.999979258;0.774116397;0.999377847;0.781245649	_S[Phospho (STY): 100%]AGHLGAS[Phospho (STY): 0%]S[Phospho (STY): 0%]S[Phospho (STY): 0%]GS[Phospho (STY): 0%]M[Oxidation (M): 100%]PNLAAR_;_S[Phospho (STY): 93.6%]AGHLGAS[Phospho (STY): 2.4%]S[Phospho (STY): 3.8%]S[Phospho (STY): 0.2%]GS[Phospho (STY): 0%]M[Oxidation (M): 100%]PNLAAR_;_S[Phospho (STY): 91.2%]AGHLGAS[Phospho (STY): 8.8%]S[Phospho (STY): 0%]S[Phospho (STY): 0%]GS[Phospho (STY): 0%…	1.134528491;0.98091347;0.949539519;0.862924673;0.927474434;0.974410355;0.904633033;0.822810657;0.82739231;1.186279835;0.834815066;1.320571688;1.320128451	1	_S[Phospho (STY)]AGHLGASSSGSM[Oxidation (M)]PNLAAR_.3	A0A2R8Q7L9_S521_M1	1	DSPSKARQRQRQRHKSAGHLGASSSGSMPNL	S	FRMD4A-S521	-0.525573	0.0612522	0.211059
si:ch1073-157b13.1	Danio rerio	Isoform of F1R5Z5, RNA methyltransferase;RNA methyltransferase	F1R4M0;F1R5Z5	F1R4M0_DANRE;F1R5Z5_DANRE	305	_LSIT[Phospho (STY)]PTPPTK_.2	10.33180618;5.896474361;7.964568615;11.58923912;11.65139675;17.93109512;10.18557644	0.757601857;0.950516105;0.995317161;0.845294833;0.994767547;0.99785912;0.976043582	_LS[Phospho (STY): 24.1%]IT[Phospho (STY): 75.8%]PT[Phospho (STY): 0.1%]PPT[Phospho (STY): 0%]K_;_LS[Phospho (STY): 0.7%]IT[Phospho (STY): 95.1%]PT[Phospho (STY): 3.5%]PPT[Phospho (STY): 0.7%]K_;_LS[Phospho (STY): 0.3%]IT[Phospho (STY): 99.5%]PT[Phospho (STY): 0.1%]PPT[Phospho (STY): 0.1%]K_;_LS[Phospho (STY): 11.9%]IT[Phospho (STY): 84.5%]PT[Phospho (STY): 3.6%]PPT[Phospho (STY): 0%]K_;_LS[Phosp…	0.832058024;0.925007291;0.947487816;0.880746211;0.809880038;1.239556485;1.354556661	1	_LSIT[Phospho (STY)]PTPPTK_.2	F1R4M0_T308_M1	1	KRRRTVSRSDSRLSITPTPPTKRLITHTQTF	T	SI:CH1073-157B13.1-T308	-0.525432	0.0173895	0.0965432
ctnnd1	Danio rerio	Isoform of A0A286Y8C1, Catenin (cadherin-associated protein), delta 1	F1R6C8	F1R6C8_DANRE	891	_NTLDDTLDRS[Phospho (STY)]DRDAPQK_.3	5.908493996;3.502567768;4.412111282;3.64427042;10.96231174;8.011447906;10.12950325;8.125033379;6.98977375	0.985447705;0.859291852;0.938136399;0.875569046;0.999905705;0.998200238;0.999783218;0.998393178;0.983210444	_NT[Phospho (STY): 0.7%]LDDT[Phospho (STY): 0.7%]LDRS[Phospho (STY): 98.5%]DRDAPQK_;_NT[Phospho (STY): 7%]LDDT[Phospho (STY): 7%]LDRS[Phospho (STY): 85.9%]DRDAPQK_;_NT[Phospho (STY): 3.1%]LDDT[Phospho (STY): 3.1%]LDRS[Phospho (STY): 93.8%]DRDAPQK_;_NT[Phospho (STY): 6.2%]LDDT[Phospho (STY): 6.2%]LDRS[Phospho (STY): 87.6%]DRDAPQK_;_NT[Phospho (STY): 0%]LDDT[Phospho (STY): 0%]LDRS[Phospho (STY): 10…	1.118863399;0.979741822;0.914702503;0.924683547;0.818058398;0.824789686;0.835912993;1.309409097;1.52335301	1	_NTLDDTLDRS[Phospho (STY)]DRDAPQK_.3	F1R6C8_S900_M1	1	DQRGRRNTLDDTLDRSDRDAPQKI_______	S	CTNND1-S900	-0.518835	0.362094	0.583572
tanc2a	Danio rerio	Tetratricopeptide repeat, ankyrin repeat and coiled-coil-containing 2a;Isoform of A0A2R8PY91, Tetratricopeptide repeat, ankyrin repeat and coiled-coil-containing 2a	A0A2R8PY91;A0A2R8Q7B6;A0A2R8QD76;F1RE33	A0A2R8PY91_DANRE;A0A2R8Q7B6_DANRE;A0A2R8QD76_DANRE;F1RE33_DANRE	405	_QITSDS[Phospho (STY)]PHASPK_.2	11.36294842;8.432313919;16.31488037;6.128634453;25.41410828	0.995459557;0.990541577;0.989161134;0.964944601;0.999210298	_QIT[Phospho (STY): 0.4%]S[Phospho (STY): 0.1%]DS[Phospho (STY): 99.5%]PHAS[Phospho (STY): 0%]PK_;_QIT[Phospho (STY): 0.1%]S[Phospho (STY): 0.1%]DS[Phospho (STY): 99.1%]PHAS[Phospho (STY): 0.8%]PK_;_QIT[Phospho (STY): 0%]S[Phospho (STY): 0.1%]DS[Phospho (STY): 98.9%]PHAS[Phospho (STY): 1%]PK_;_QIT[Phospho (STY): 0.6%]S[Phospho (STY): 0.6%]DS[Phospho (STY): 96.5%]PHAS[Phospho (STY): 2.4%]PK_;_QIT[…	0.960878934;0.918211438;1.029390061;1.162853058;1.456158569	1	_QITSDS[Phospho (STY)]PHASPK_.2	A0A2R8PY91_S410_M1	1	ALSCHGNRMRQITSDSPHASPKHGDTLPLSQ	S	TANC2A-S410	-0.51766	0.373402	0.588176
gpr161	Danio rerio	G-protein coupled receptor 161	Q90X46	GP161_DANRE	502	_M[Oxidation (M)]ES[Phospho (STY)]IDEGIVK_.2	NaN	1	_M[Oxidation (M): 100%]ES[Phospho (STY): 100%]IDEGIVK_	0.976002349;0.843713942;0.906049259;0.938567878;0.853273104;0.80947142;0.838645651	1	_M[Oxidation (M)]ES[Phospho (STY)]IDEGIVK_.2	Q90X46_S504_M1	1	QRVPRYLDGQRLRMESIDEGIVKDDDDDEEE	S	GPR161-S504	-0.517391	0.348169	0.571097
plcb3	Danio rerio	1-phosphatidylinositol 4,5-bisphosphate phosphodiesterase;Isoform of A0A0R4IVA6, 1-phosphatidylinositol 4,5-bisphosphate phosphodiesterase	A0A0R4IVA6;Q7ZZ38	A0A0R4IVA6_DANRE;Q7ZZ38_DANRE	1088;1087	_LNS[Phospho (STY)]IVEAR_.2;_RLNS[Phospho (STY)]IVEAR_.2	NaN	1	_LNS[Phospho (STY): 100%]IVEAR_;_RLNS[Phospho (STY): 100%]IVEAR_	1.064200768;0.928858076;0.852654203;0.946583692;0.864837688;0.915911305;0.955195652;0.902437074;0.696833693;0.781325137;0.837085994;1.15887437;0.838978766;1.353897404;1.239703947;1.655438515;1.137173121;0.950246614;0.924949536;0.986719105;0.867708684;0.927583486;0.957505901;0.886431579;0.688454234;0.792693536;0.801737633;1.176677074;0.807192257;1.300201004;1.269836915;1.508052272	1	_LNS[Phospho (STY)]IVEAR_.2;_RLNS[Phospho (STY)]IVEAR_.2	A0A0R4IVA6_S1090_M1	2	EKKELQKMLDRKRLNSIVEARKAEKEIRDVN	S	PLCB3-S1090	-0.512347	0.0960004	0.272975
nectin4a	Danio rerio	Nectin cell adhesion molecule 4a;Isoform of A0A2R8Q4N0, Nectin cell adhesion molecule 4a	A0A2R8Q4N0;E7F9P1	A0A2R8Q4N0_DANRE;E7F9P1_DANRE	450;447	_PAIYNT[Phospho (STY)]SR_.2	7.948894501;7.958330154;6.802494049;10.18314075;7.389392853;8.416563988;7.751553535;8.38875103;6.373369694;7.618829727;9.520272255	0.998084307;0.998102248;0.993996263;0.999185383;0.996652663;0.991834342;0.995323956;0.996371508;0.985788643;0.946058631;0.997457683	_PAIY[Phospho (STY): 0.1%]NT[Phospho (STY): 99.8%]S[Phospho (STY): 0.1%]R_;_PAIY[Phospho (STY): 0.3%]NT[Phospho (STY): 99.4%]S[Phospho (STY): 0.3%]R_;_PAIY[Phospho (STY): 0%]NT[Phospho (STY): 99.9%]S[Phospho (STY): 0.1%]R_;_PAIY[Phospho (STY): 0.2%]NT[Phospho (STY): 99.7%]S[Phospho (STY): 0.2%]R_;_PAIY[Phospho (STY): 0.1%]NT[Phospho (STY): 99.2%]S[Phospho (STY): 0.8%]R_;_PAIY[Phospho (STY): 0.1%]…	1.119067616;0.981137749;0.948495595;0.86035256;0.939389032;0.97876105;0.924141694;0.713966692;0.818837308;1.175962404;0.836407947	1	_PAIYNT[Phospho (STY)]SR_.2	A0A2R8Q4N0_T455_M1	1	TLGGVDSLGRPAIYNTSRRGREKTIDRADRE	T	NECTIN4A-T455	-0.511766	0.0476558	0.179672
	Danio rerio	Filamin B	A0A0G2L974	A0A0G2L974_DANRE	1459	_YGGDEIPTS[Phospho (STY)]PYR_.2	6.562635899;9.417910576;12.06394577;14.16223049;12.65337181;10.32937622;16.21182251	0.982695401;0.986699045;0.795906365;0.975125134;0.97684598;0.95408082;0.952129424	_Y[Phospho (STY): 0.4%]GGDEIPT[Phospho (STY): 1%]S[Phospho (STY): 98.3%]PY[Phospho (STY): 0.4%]R_;_Y[Phospho (STY): 0.2%]GGDEIPT[Phospho (STY): 1.1%]S[Phospho (STY): 98.7%]PY[Phospho (STY): 0%]R_;_Y[Phospho (STY): 0%]GGDEIPT[Phospho (STY): 20.4%]S[Phospho (STY): 79.6%]PY[Phospho (STY): 0.1%]R_;_Y[Phospho (STY): 0%]GGDEIPT[Phospho (STY): 2.5%]S[Phospho (STY): 97.5%]PY[Phospho (STY): 0%]R_;_Y[Phosp…	0.968773049;0.913456034;0.920692165;0.835143129;0.819251754;1.310407925;1.692420623	1	_YGGDEIPTS[Phospho (STY)]PYR_.2	A0A0G2L974_S1467_M1	1	RYTIVIKYGGDEIPTSPYRVRATTSGDASKC	S	-S1467	-0.511124	0.0609989	0.212662
kalrnb	Danio rerio	Isoform of A0A2R8RHL8, Kalirin RhoGEF kinase b;Isoform of A0A2R8RHL8, Kalirin RhoGEF kinase b (Fragment);Kalirin RhoGEF kinase b	A0A0R4IJ99;A0A0R4IVJ3;A0A2R8RHL8;I3IRX7	A0A0R4IJ99_DANRE;A0A0R4IVJ3_DANRE;A0A2R8RHL8_DANRE;I3IRX7_DANRE	125;1786;1815;189;124;1785;1814;188	_GTNS[Phospho (STY)]GGEEEAEDEPHTPLPPPM[Oxidation (M)]EIIKDPSAQEDK_.4;_RGTNS[Phospho (STY)]GGEEEAEDEPHTPLPPPM[Oxidation (M)]EIIK_.3	34.26560974;44.80522537;26.81673813;35.04297638;32.07180023;37.38806152;29.76432037;21.91714478;23.27090454	0.751359224;0.762798548;0.766222179;0.83804059;0.9842363;0.803702652;0.987771392;0.820288062;0.888391733	_GT[Phospho (STY): 24.5%]NS[Phospho (STY): 75.1%]GGEEEAEDEPHT[Phospho (STY): 0.4%]PLPPPM[Oxidation (M): 100%]EIIKDPS[Phospho (STY): 0%]AQEDK_;_GT[Phospho (STY): 6.8%]NS[Phospho (STY): 76.3%]GGEEEAEDEPHT[Phospho (STY): 17%]PLPPPM[Oxidation (M): 100%]EIIKDPS[Phospho (STY): 0%]AQEDK_;_GT[Phospho (STY): 12.7%]NS[Phospho (STY): 76.6%]GGEEEAEDEPHT[Phospho (STY): 10.7%]PLPPPM[Oxidation (M): 100%]EIIKDPS…	0.760282152;1.192379236;1.362763728;1.237361275;1.195534684;0.811727382;0.943303831;0.912174154;0.752455235	1	_GTNS[Phospho (STY)]GGEEEAEDEPHTPLPPPM[Oxidation (M)]EIIKDPSAQEDK_.4;_RGTNS[Phospho (STY)]GGEEEAEDEPHTPLPPPM[Oxidation (M)]EIIK_.3	A0A0R4IJ99_S128_M1	2	HHQDSTEERGRRGTNSGGEEEAEDEPHTPLP	S	KALRNB-S128	-0.510667	0.143936	0.370335
dop1a	Danio rerio	DOP1 leucine zipper-like protein A	F1R226	F1R226_DANRE	1255	_S[Phospho (STY)]HSSIQLSLK_.2	3.969069242;17.75971222;9.202898026;12.05876732;9.650197029;6.684947014;7.799587727	0.866511166;0.99483794;0.973897815;0.997766733;0.997170031;0.965323865;0.972298026	_S[Phospho (STY): 86.7%]HS[Phospho (STY): 4.4%]S[Phospho (STY): 4.4%]IQLS[Phospho (STY): 4.4%]LK_;_S[Phospho (STY): 99.5%]HS[Phospho (STY): 0.5%]S[Phospho (STY): 0%]IQLS[Phospho (STY): 0%]LK_;_S[Phospho (STY): 97.4%]HS[Phospho (STY): 2.6%]S[Phospho (STY): 0%]IQLS[Phospho (STY): 0%]LK_;_S[Phospho (STY): 99.8%]HS[Phospho (STY): 0.2%]S[Phospho (STY): 0%]IQLS[Phospho (STY): 0%]LK_;_S[Phospho (STY): 9…	0.970380857;0.888820902;0.856638825;0.969767118;0.91201574;0.805229646;0.832904813	1	_S[Phospho (STY)]HSSIQLSLK_.2	F1R226_S1255_M1	1	STEQSLQVDDPHRKRSHSSIQLSLKGKIMER	S	DOP1A-S1255	-0.509709	0.155729	0.37504
eef1da	Danio rerio	Isoform of A0A2R8PVC9, Eukaryotic translation elongation factor 1 delta a (guanine nucleotide exchange protein) (Fragment)	A0A0R4IPX4	A0A0R4IPX4_DANRE	37	_S[Phospho (STY)]ENLGS[Phospho (STY)]EEEGHSHHDLSSQGNK_.3	105.1200638;70.45269012;133.9900055;84.78733826;107.1082764;106.2056503;95.57640839;112.5407104;138.9398956;102.689064;113.3267975;69.52732086;129.5042572;100.9494476;120.5725784;81.56697083	1;0.999999821	_S[Phospho (STY): 100%]ENLGS[Phospho (STY): 100%]EEEGHS[Phospho (STY): 0%]HHDLS[Phospho (STY): 0%]S[Phospho (STY): 0%]QGNK_	1.153161755;0.994835724;0.921816955;0.810461304;0.880747835;0.902017878;1.054619651;0.90259515;0.72962518;0.838512182;0.831949834;1.211241633;0.840128119;1.310194224;1.195268538;1.566306298	2	_S[Phospho (STY)]ENLGS[Phospho (STY)]EEEGHSHHDLSSQGNK_.3	A0A0R4IPX4_S37_M2	1	PKSNDGRRKRTRSSRSENLGSEEEGHSHHDL	S	EEF1DA-S37	-0.505635	0.0427786	0.180168
eef1da	Danio rerio	Isoform of A0A2R8PVC9, Eukaryotic translation elongation factor 1 delta a (guanine nucleotide exchange protein) (Fragment)	A0A0R4IPX4	A0A0R4IPX4_DANRE	37	_S[Phospho (STY)]ENLGS[Phospho (STY)]EEEGHSHHDLSSQGNK_.3	105.1200638;70.45269012;133.9900055;84.78733826;107.1082764;106.2056503;95.57640839;112.5407104;138.9398956;102.689064;113.3267975;69.52732086;129.5042572;100.9494476;120.5725784;81.56697083	1;0.999999821	_S[Phospho (STY): 100%]ENLGS[Phospho (STY): 100%]EEEGHS[Phospho (STY): 0%]HHDLS[Phospho (STY): 0%]S[Phospho (STY): 0%]QGNK_	1.153161755;0.994835724;0.921816955;0.810461304;0.880747835;0.902017878;1.054619651;0.90259515;0.72962518;0.838512182;0.831949834;1.211241633;0.840128119;1.310194224;1.195268538;1.566306298	2	_S[Phospho (STY)]ENLGS[Phospho (STY)]EEEGHSHHDLSSQGNK_.3	A0A0R4IPX4_S42_M2	1	GRRKRTRSSRSENLGSEEEGHSHHDLSSQGN	S	EEF1DA-S42	-0.505635	0.0427786	0.178667
pbxip1b	Danio rerio	Pre-B-cell leukemia homeobox-interacting protein 1b;Isoform of E7F6R0, Pre-B-cell leukemia homeobox-interacting protein 1b (Fragment)	E7F6R0;F1QY07	E7F6R0_DANRE;F1QY07_DANRE	212	_KIS[Phospho (STY)]HLGSLDK_.2;_KIS[Phospho (STY)]HLGSLDK_.3	50.63508606;73.10822296;70.10398102;58.50310135;54.08898163;77.54044342;66.47105408;53.45370865;64.12860107;50.38705444;46.26949692;46.07688522;40.25921631;46.9607811;61.49629593;58.62070847;68.73692322;59.27093506;60.44281769;61.06255341;58.72293854;52.91242981;62.80350113;53.66319656;69.07112122;9.726716042;46.09649658;13.22465706;57.17186737	1;1;0.999837816;0.999995112	_KIS[Phospho (STY): 100%]HLGS[Phospho (STY): 0%]LDK_	1.116256666;0.972457587;0.943011855;0.923293456;0.889418674;0.89800721;1.009488839;0.905693414;0.717595733;0.822493448;0.822778506;1.16467989;0.832627158;1.245238031;1.116364086;0.972591133;0.942853197;0.923519767;0.889505373;0.89752843;1.009416141;0.905897113;0.718372047;0.822743007;0.822953095;1.16445166;0.832597716;1.221551137;1.245385091	1	_KIS[Phospho (STY)]HLGSLDK_.2;_KIS[Phospho (STY)]HLGSLDK_.3	E7F6R0_S214_M1	2	ETNGKEGDGLRKRKISHLGSLDKTEIEDDEE	S	PBXIP1B-S214	-0.505462	0.373827	0.587538
phldb1b	Danio rerio	Pleckstrin homology-like domain, family B, member 1b	E7FAY9	E7FAY9_DANRE	653;654	_KNS[Phospho (STY)]ITEIS[Phospho (STY)]DNEDDLLEYHRR_.4;_NS[Phospho (STY)]ITEIS[Phospho (STY)]DNEDDLLEYHRR_.3	34.93032455;30.50867844;28.30426025;39.95785522;28.67377663;22.29349709;24.90906334;21.11663246;27.47887421;31.10393143;25.56684875;22.25497246	0.993778944;0.806352496;0.949145079;0.958200932;0.956116557;0.766664863;0.956572235;0.91518259;0.971479833;0.996762395;0.998041034;0.904437959	_KNS[Phospho (STY): 99.9%]IT[Phospho (STY): 0.7%]EIS[Phospho (STY): 99.4%]DNEDDLLEY[Phospho (STY): 0%]HRR_;_KNS[Phospho (STY): 99%]IT[Phospho (STY): 20.3%]EIS[Phospho (STY): 80.6%]DNEDDLLEY[Phospho (STY): 0%]HRR_;_KNS[Phospho (STY): 99.6%]IT[Phospho (STY): 5.5%]EIS[Phospho (STY): 94.9%]DNEDDLLEY[Phospho (STY): 0%]HRR_;_KNS[Phospho (STY): 99.3%]IT[Phospho (STY): 4.9%]EIS[Phospho (STY): 95.8%]DNEDD…	0.754112927;0.886852905;0.887319499;1.249182099;1.125148128;0.833982028;0.780426306;0.892412815;0.823567709;0.882435516;1.217065159;1.382329646	2	_KNS[Phospho (STY)]ITEIS[Phospho (STY)]DNEDDLLEYHRR_.4;_NS[Phospho (STY)]ITEIS[Phospho (STY)]DNEDDLLEYHRR_.3	E7FAY9_S655_M2	2	RDLRMPHPGMRERKNSITEISDNEDDLLEYH	S	PHLDB1B-S655	-0.496838	0.252155	0.469774
scaf11	Danio rerio	Isoform of Q5SPB2, SR-related CTD-associated factor 11;SR-related CTD-associated factor 11	F8W5M3;Q5SPB2	F8W5M3_DANRE;Q5SPB2_DANRE	584;760	_FHS[Phospho (STY)]SSTTWS[Phospho (STY)]PNR_.2	23.839468;18.2538929;20.32703781;25.24797821;16.53723145;13.66050816;27.60950661;25.4834919	0.780182004;0.997543931;0.811989844;0.999855459;0.775326431;0.991762102;0.997470856;0.993221521	_FHS[Phospho (STY): 100%]S[Phospho (STY): 0%]S[Phospho (STY): 0.2%]T[Phospho (STY): 0.7%]T[Phospho (STY): 21.1%]WS[Phospho (STY): 78%]PNR_;_FHS[Phospho (STY): 99.8%]S[Phospho (STY): 0.2%]S[Phospho (STY): 0%]T[Phospho (STY): 0%]T[Phospho (STY): 0%]WS[Phospho (STY): 100%]PNR_;_FHS[Phospho (STY): 100%]S[Phospho (STY): 0.3%]S[Phospho (STY): 17.9%]T[Phospho (STY): 0%]T[Phospho (STY): 0.6%]WS[Phospho (…	0.91675654;0.922753539;0.880076171;0.672046018;0.792723069;1.17439873;1.263605716;1.511543339	2	_FHS[Phospho (STY)]SSTTWS[Phospho (STY)]PNR_.2	F8W5M3_S586_M2	1	TSDKKEGRSRRSRFHSSSTTWSPNRESRNER	S	SCAF11-S586	-0.489875	0.0476704	0.177059
scaf11	Danio rerio	Isoform of Q5SPB2, SR-related CTD-associated factor 11;SR-related CTD-associated factor 11	F8W5M3;Q5SPB2	F8W5M3_DANRE;Q5SPB2_DANRE	584;760	_FHS[Phospho (STY)]SSTTWS[Phospho (STY)]PNR_.2	23.839468;18.2538929;20.32703781;25.24797821;16.53723145;13.66050816;27.60950661;25.4834919	0.780182004;0.997543931;0.811989844;0.999855459;0.775326431;0.991762102;0.997470856;0.993221521	_FHS[Phospho (STY): 100%]S[Phospho (STY): 0%]S[Phospho (STY): 0.2%]T[Phospho (STY): 0.7%]T[Phospho (STY): 21.1%]WS[Phospho (STY): 78%]PNR_;_FHS[Phospho (STY): 99.8%]S[Phospho (STY): 0.2%]S[Phospho (STY): 0%]T[Phospho (STY): 0%]T[Phospho (STY): 0%]WS[Phospho (STY): 100%]PNR_;_FHS[Phospho (STY): 100%]S[Phospho (STY): 0.3%]S[Phospho (STY): 17.9%]T[Phospho (STY): 0%]T[Phospho (STY): 0.6%]WS[Phospho (…	0.91675654;0.922753539;0.880076171;0.672046018;0.792723069;1.17439873;1.263605716;1.511543339	2	_FHS[Phospho (STY)]SSTTWS[Phospho (STY)]PNR_.2	F8W5M3_S592_M2	1	GRSRRSRFHSSSTTWSPNRESRNERRSRSRS	S	SCAF11-S592	-0.489875	0.0476704	0.17837
phldb1b	Danio rerio	Pleckstrin homology-like domain, family B, member 1b	E7FAY9	E7FAY9_DANRE	653;654	_KNS[Phospho (STY)]ITEIS[Phospho (STY)]DNEDDLLEYHRR_.4;_NSIT[Phospho (STY)]EIS[Phospho (STY)]DNEDDLLEYHR_.3;_NS[Phospho (STY)]ITEIS[Phospho (STY)]DNEDDLLEYHRR_.3	34.93032455;30.50867844;28.30426025;39.95785522;19.95734024;22.97430801;31.2786808;19.20638275;14.51147556;24.74386597;28.88032722;11.15561485;28.67377663;22.29349709;24.90906334;21.11663246;27.47887421;31.10393143;25.56684875;22.25497246	0.993778944;0.806352496;0.949145079;0.958200932;0.821762085;0.819932163;0.990763903;0.851694286;0.994874895;0.999103725;0.842142045;0.907037199;0.956116557;0.766664863;0.956572235;0.91518259;0.971479833;0.996762395;0.998041034;0.904437959	_KNS[Phospho (STY): 99.9%]IT[Phospho (STY): 0.7%]EIS[Phospho (STY): 99.4%]DNEDDLLEY[Phospho (STY): 0%]HRR_;_KNS[Phospho (STY): 99%]IT[Phospho (STY): 20.3%]EIS[Phospho (STY): 80.6%]DNEDDLLEY[Phospho (STY): 0%]HRR_;_KNS[Phospho (STY): 99.6%]IT[Phospho (STY): 5.5%]EIS[Phospho (STY): 94.9%]DNEDDLLEY[Phospho (STY): 0%]HRR_;_KNS[Phospho (STY): 99.3%]IT[Phospho (STY): 4.9%]EIS[Phospho (STY): 95.8%]DNEDD…	0.754112927;0.886852905;0.887319499;1.249182099;0.956685918;0.787040207;0.918478227;0.885367181;0.925862782;0.795915963;1.180179097;1.254184623;1.125148128;0.833982028;0.780426306;0.892412815;0.823567709;0.882435516;1.217065159;1.382329646	2	_KNS[Phospho (STY)]ITEIS[Phospho (STY)]DNEDDLLEYHRR_.4;_NSIT[Phospho (STY)]EIS[Phospho (STY)]DNEDDLLEYHR_.3;_NS[Phospho (STY)]ITEIS[Phospho (STY)]DNEDDLLEYHRR_.3	E7FAY9_S660_M2	3	PHPGMRERKNSITEISDNEDDLLEYHRRQRE	S	PHLDB1B-S660	-0.486279	0.0827095	0.246273
arhgef7b	Danio rerio	Rho guanine nucleotide exchange factor (GEF) 7b	F1RE63	F1RE63_DANRE	712;711	_ES[Phospho (STY)]GPHM[Oxidation (M)]LFPEEEK_.2;_ES[Phospho (STY)]GPHM[Oxidation (M)]LFPEEEK_.3;_KES[Phospho (STY)]GPHMLFPEEEK_.3;_KES[Phospho (STY)]GPHM[Oxidation (M)]LFPEEEK_.2;_KES[Phospho (STY)]GPHM[Oxidation (M)]LFPEEEK_.3	NaN	1	_ES[Phospho (STY): 100%]GPHM[Oxidation (M): 100%]LFPEEEK_;_KES[Phospho (STY): 100%]GPHMLFPEEEK_;_KES[Phospho (STY): 100%]GPHM[Oxidation (M): 100%]LFPEEEK_	1.151012305;0.972912682;0.896580682;0.915731224;0.83759511;0.937883243;0.978395726;0.687775943;0.792384038;0.798609049;1.216168941;0.801018029;1.293735231;1.302804154;1.685748362;1.150955337;0.972895112;0.896466412;0.915715772;0.83759944;0.937881929;0.978411583;0.889921933;0.687700828;0.792381216;0.798985082;1.215843688;0.801081654;1.293943253;1.301765907;1.679828016;1.101920072;0.97529282;0.8770…	1	_ES[Phospho (STY)]GPHM[Oxidation (M)]LFPEEEK_.2;_ES[Phospho (STY)]GPHM[Oxidation (M)]LFPEEEK_.3;_KES[Phospho (STY)]GPHMLFPEEEK_.3;_KES[Phospho (STY)]GPHM[Oxidation (M)]LFPEEEK_.2;_KES[Phospho (STY)]GPHM[Oxidation (M)]LFPEEEK_.3	F1RE63_S713_M1	5	SAKTRQTLNSRSRKESGPHMLFPEEEKIIVE	S	ARHGEF7B-S713	-0.478003	0.0894648	0.262857
xpr1	Danio rerio	Xenotropic and polytropic retrovirus receptor 1 homolog	A8DZH4	XPR1_DANRE	663	_SYS[Phospho (STY)]M[Oxidation (M)]SLR_.2	17.35927963;19.38352776;19.92405701;16.92589951;17.45382309;27.11032486;18.59654617;16.64772987;22.07956314;19.90092468;16.81889725	0.986369312;0.978073061;0.964807868;0.974090636;0.976687908;0.999640763;0.911157429;0.963126957;0.988734543;0.998681843;0.931036949	_S[Phospho (STY): 1.3%]Y[Phospho (STY): 0%]S[Phospho (STY): 98.6%]M[Oxidation (M): 100%]S[Phospho (STY): 0.1%]LR_;_S[Phospho (STY): 2.2%]Y[Phospho (STY): 0%]S[Phospho (STY): 97.8%]M[Oxidation (M): 100%]S[Phospho (STY): 0%]LR_;_S[Phospho (STY): 3.5%]Y[Phospho (STY): 0%]S[Phospho (STY): 96.5%]M[Oxidation (M): 100%]S[Phospho (STY): 0%]LR_;_S[Phospho (STY): 2.6%]Y[Phospho (STY): 0%]S[Phospho (STY): 9…	0.924598827;0.866716873;0.947896739;0.972112044;0.924550294;0.823990508;1.170962458;0.834449703;1.273769673;1.30209721;1.512508972	1	_SYS[Phospho (STY)]M[Oxidation (M)]SLR_.2	A8DZH4_S665_M1	1	GVRNRLGKKNWKRSYSMSLRRPRLSSQSKVR	S	XPR1-S665	-0.477589	0.0275059	0.138063
map7d3	Danio rerio	Isoform of E7F0V5, MAP7 domain-containing 3;MAP7 domain-containing 3	A0A140LH79;E7F0V5	A0A140LH79_DANRE;E7F0V5_DANRE	429;437	_VRPPS[Phospho (STY)]PSGLK_.2	10.10169411;27.7976799;18.20915222;19.31769943;8.838623047;18.62200928;24.94569588;12.11705208	0.962438345;0.999979794;0.972623169;0.999126434;0.76722765;0.912260175;0.995902002;0.989601135	_VRPPS[Phospho (STY): 96.2%]PS[Phospho (STY): 3.8%]GLK_;_VRPPS[Phospho (STY): 100%]PS[Phospho (STY): 0%]GLK_;_VRPPS[Phospho (STY): 97.3%]PS[Phospho (STY): 2.7%]GLK_;_VRPPS[Phospho (STY): 99.9%]PS[Phospho (STY): 0.1%]GLK_;_VRPPS[Phospho (STY): 76.7%]PS[Phospho (STY): 23.3%]GLK_;_VRPPS[Phospho (STY): 91.2%]PS[Phospho (STY): 8.8%]GLK_;_VRPPS[Phospho (STY): 99.6%]PS[Phospho (STY): 0.4%]GLK_;_VRPPS[Ph…	1.118869892;0.947313898;0.914846149;0.88125642;0.925168809;0.727643723;0.823351658;1.17119778	1	_VRPPS[Phospho (STY)]PSGLK_.2	A0A140LH79_S433_M1	1	PSPGAAKQSPRVRPPSPSGLKQRPPSPQPSA	S	MAP7D3-S433	-0.476073	0.0101359	0.0735862
pdcd4a	Danio rerio	Programmed cell death protein 4	F1QBM2	F1QBM2_DANRE	76	_ESLS[Phospho (STY)]DSVSGELSADPHSPK_.2	21.91077995;15.87446499;11.84190178;30.26320457;24.64346886;23.90113831	0.990022659;0.966865003;0.830151916;0.954001188;0.817448318;0.950725317	_ES[Phospho (STY): 0.4%]LS[Phospho (STY): 99%]DS[Phospho (STY): 0.6%]VS[Phospho (STY): 0%]GELS[Phospho (STY): 0%]ADPHS[Phospho (STY): 0%]PK_;_ES[Phospho (STY): 2.7%]LS[Phospho (STY): 96.7%]DS[Phospho (STY): 0.6%]VS[Phospho (STY): 0%]GELS[Phospho (STY): 0%]ADPHS[Phospho (STY): 0%]PK_;_ES[Phospho (STY): 0.5%]LS[Phospho (STY): 83%]DS[Phospho (STY): 11.6%]VS[Phospho (STY): 4.8%]GELS[Phospho (STY): 0.…	1.169215692;0.902224859;0.949763928;0.929079724;0.731323151;0.860420801	1	_ESLS[Phospho (STY)]DSVSGELSADPHSPK_.2	F1QBM2_S79_M1	1	RLRKSSSRDSTRESLSDSVSGELSADPHSPK	S	PDCD4A-S79	-0.470585	1	0.951474
zc3hc1	Danio rerio	Zinc finger, C3HC-type-containing 1	B0S6Y2	B0S6Y2_DANRE	392	_LSS[Phospho (STY)]ASGPEGLLHR_.3	59.85830688;64.58946228;34.29385757;30.97131729;46.57213211;54.96423721;37.20614624;55.57872391;33.45669174;61.41688919;59.63759613;42.96500015	0.999430358;0.999961138;0.999703228;0.997619152;0.998365998;0.997874439;0.999668658;0.999911964;0.999928474;0.999999583;0.999781489;0.999667048	_LS[Phospho (STY): 0.1%]S[Phospho (STY): 99.9%]AS[Phospho (STY): 0%]GPEGLLHR_;_LS[Phospho (STY): 0%]S[Phospho (STY): 100%]AS[Phospho (STY): 0%]GPEGLLHR_;_LS[Phospho (STY): 0.2%]S[Phospho (STY): 99.8%]AS[Phospho (STY): 0%]GPEGLLHR_	1.111417391;0.959304163;0.910810195;0.892497497;0.848466426;0.911179432;0.950628693;0.70216047;0.848565999;1.186507447;0.841951224;1.31088853	1	_LSS[Phospho (STY)]ASGPEGLLHR_.3	B0S6Y2_S394_M1	1	VPSSPQRKTKRPRLSSASGPEGLLHRNMFDP	S	ZC3HC1-S394	-0.468416	0.299145	0.512945
herc1	Danio rerio	HECT and RLD domain-containing E3 ubiquitin protein ligase family member 1	E7FBA7	E7FBA7_DANRE	1395	_TGSM[Oxidation (M)]S[Phospho (STY)]VQEEPPQPGPER_.2	23.34296989;22.72591972;16.25321388	0.846533954;0.977363527;0.856998563	_T[Phospho (STY): 0.8%]GS[Phospho (STY): 14.5%]M[Oxidation (M): 100%]S[Phospho (STY): 84.7%]VQEEPPQPGPER_;_T[Phospho (STY): 0.1%]GS[Phospho (STY): 2.2%]M[Oxidation (M): 100%]S[Phospho (STY): 97.7%]VQEEPPQPGPER_;_T[Phospho (STY): 6.4%]GS[Phospho (STY): 7.9%]M[Oxidation (M): 100%]S[Phospho (STY): 85.7%]VQEEPPQPGPER_	0.962820063;0.909046367;0.924235748	1	_TGSM[Oxidation (M)]S[Phospho (STY)]VQEEPPQPGPER_.2	E7FBA7_S1399_M1	1	REAARGRDRDRTGSMSVQEEPPQPGPERRNS	S	HERC1-S1399	-0.466911	1	0.952673
kalrnb	Danio rerio	Isoform of A0A2R8RHL8, Kalirin RhoGEF kinase b;Isoform of A0A2R8RHL8, Kalirin RhoGEF kinase b (Fragment);Kalirin RhoGEF kinase b	A0A0R4IJ99;A0A0R4IVJ3;A0A2R8RHL8;I3IRX7	A0A0R4IJ99_DANRE;A0A0R4IVJ3_DANRE;A0A2R8RHL8_DANRE;I3IRX7_DANRE	124;1785;1814;188	_RGT[Phospho (STY)]NSGGEEEAEDEPHTPLPPPM[Oxidation (M)]EIIKDPSAQEDK_.4;_RGT[Phospho (STY)]NSGGEEEAEDEPHTPLPPPM[Oxidation (M)]EIIK_.3;_RGT[Phospho (STY)]NSGGEEEAEDEPHTPLPPPM[Oxidation (M)]EIIK_.4	58.21203995;93.29973602;73.9601059;20.06185341;16.9749527;11.66141033;5.984572887;8.177684784	0.812063098;0.859949946;0.83362627;0.972610295;0.896464646;0.957634211;0.752387047;0.985084474	_RGT[Phospho (STY): 81.2%]NS[Phospho (STY): 18.8%]GGEEEAEDEPHT[Phospho (STY): 0%]PLPPPM[Oxidation (M): 100%]EIIKDPS[Phospho (STY): 0%]AQEDK_;_RGT[Phospho (STY): 86%]NS[Phospho (STY): 14%]GGEEEAEDEPHT[Phospho (STY): 0%]PLPPPM[Oxidation (M): 100%]EIIKDPS[Phospho (STY): 0%]AQEDK_;_RGT[Phospho (STY): 83.4%]NS[Phospho (STY): 16.6%]GGEEEAEDEPHT[Phospho (STY): 0%]PLPPPM[Oxidation (M): 100%]EIIKDPS[Phosp…	0.919074874;0.910282966;1.315643049;0.948918674;0.70979598;1.016611579;0.912446035;1.351102694	1	_RGT[Phospho (STY)]NSGGEEEAEDEPHTPLPPPM[Oxidation (M)]EIIKDPSAQEDK_.4;_RGT[Phospho (STY)]NSGGEEEAEDEPHTPLPPPM[Oxidation (M)]EIIK_.3;_RGT[Phospho (STY)]NSGGEEEAEDEPHTPLPPPM[Oxidation (M)]EIIK_.4	A0A0R4IJ99_T126_M1	3	GPHHQDSTEERGRRGTNSGGEEEAEDEPHTP	T	KALRNB-T126	-0.465346	1	0.946722
pdzd2	Danio rerio	PDZ domain-containing 2;Isoform of A0A286YAT1, PDZ domain-containing 2	A0A286YAT1;E7F0V4	A0A286YAT1_DANRE;E7F0V4_DANRE	1909	_IQS[Phospho (STY)]FESLAS[Phospho (STY)]FDR_.2	11.08553791;7.547928333;7.409703255;4.870544434;7.362159252;7.511102676;6.20139122	0.774813354;0.980329812;0.972990811;0.968999505;0.99296087;0.959067464;0.787223101	_IQS[Phospho (STY): 100%]FES[Phospho (STY): 22.5%]LAS[Phospho (STY): 77.5%]FDR_;_IQS[Phospho (STY): 99.9%]FES[Phospho (STY): 2.1%]LAS[Phospho (STY): 98%]FDR_;_IQS[Phospho (STY): 99.8%]FES[Phospho (STY): 2.9%]LAS[Phospho (STY): 97.3%]FDR_;_IQS[Phospho (STY): 98%]FES[Phospho (STY): 5.1%]LAS[Phospho (STY): 96.9%]FDR_;_IQS[Phospho (STY): 99.8%]FES[Phospho (STY): 0.9%]LAS[Phospho (STY): 99.3%]FDR_;_IQ…	1.004653295;0.84768866;0.899427488;0.822498008;0.872220377;1.323790978;1.481479423	2	_IQS[Phospho (STY)]FESLAS[Phospho (STY)]FDR_.2	A0A286YAT1_S1911_M2	1	GSLDTNPFSVRQRIQSFESLASFDRSVIKCI	S	PDZD2-S1911	-0.465267	0.172994	0.38546
pdzd2	Danio rerio	PDZ domain-containing 2;Isoform of A0A286YAT1, PDZ domain-containing 2	A0A286YAT1;E7F0V4	A0A286YAT1_DANRE;E7F0V4_DANRE	1909	_IQS[Phospho (STY)]FESLAS[Phospho (STY)]FDR_.2	11.08553791;7.547928333;7.409703255;4.870544434;7.362159252;7.511102676;6.20139122	0.774813354;0.980329812;0.972990811;0.968999505;0.99296087;0.959067464;0.787223101	_IQS[Phospho (STY): 100%]FES[Phospho (STY): 22.5%]LAS[Phospho (STY): 77.5%]FDR_;_IQS[Phospho (STY): 99.9%]FES[Phospho (STY): 2.1%]LAS[Phospho (STY): 98%]FDR_;_IQS[Phospho (STY): 99.8%]FES[Phospho (STY): 2.9%]LAS[Phospho (STY): 97.3%]FDR_;_IQS[Phospho (STY): 98%]FES[Phospho (STY): 5.1%]LAS[Phospho (STY): 96.9%]FDR_;_IQS[Phospho (STY): 99.8%]FES[Phospho (STY): 0.9%]LAS[Phospho (STY): 99.3%]FDR_;_IQ…	1.004653295;0.84768866;0.899427488;0.822498008;0.872220377;1.323790978;1.481479423	2	_IQS[Phospho (STY)]FESLAS[Phospho (STY)]FDR_.2	A0A286YAT1_S1917_M2	1	PFSVRQRIQSFESLASFDRSVIKCIDIPFYA	S	PDZD2-S1917	-0.465267	0.172994	0.384058
mffa	Danio rerio	Isoform of Q7SZQ4, Miff domain-containing protein (Fragment)	F1Q877	F1Q877_DANRE	181	_SVS[Phospho (STY)]ENAGVHHNGPLAR_.2;_SVS[Phospho (STY)]ENAGVHHNGPLAR_.3	65.69634247;40.55071259;57.2399025;31.0519886;63.83821106;52.50479889;74.51737976;66.94723511;66.47840118;14.34036922;57.17981339;44.40562057;61.09193802;82.7383194;56.99864578;62.42198563;64.42754364;78.14051819;55.92480469;47.34575653;64.97984314;72.42111969;31.84054947	0.999828517;0.99999845;0.941075742;0.999999642;0.999653041;0.999810517;0.979902446;0.971679688;0.999359608;0.999998391;0.962653458;0.999799311;0.999981403;0.999985874;0.998526275;0.998860419;0.998699427;0.999455273;0.999994457;0.993898809;1;0.782838166;0.990746915	_S[Phospho (STY): 0%]VS[Phospho (STY): 100%]ENAGVHHNGPLAR_;_S[Phospho (STY): 5.9%]VS[Phospho (STY): 94.1%]ENAGVHHNGPLAR_;_S[Phospho (STY): 2%]VS[Phospho (STY): 98%]ENAGVHHNGPLAR_;_S[Phospho (STY): 2.8%]VS[Phospho (STY): 97.2%]ENAGVHHNGPLAR_;_S[Phospho (STY): 0.1%]VS[Phospho (STY): 99.9%]ENAGVHHNGPLAR_;_S[Phospho (STY): 3.7%]VS[Phospho (STY): 96.3%]ENAGVHHNGPLAR_;_S[Phospho (STY): 0%]VS[Phospho (S…	1.155964275;1.002013791;0.922462227;0.719241818;1.033643645;0.910030052;0.731904536;0.831849592;0.840780203;1.544754119;1.156450613;1.001831951;0.720950287;0.876505039;0.905214011;1.030648501;0.91008722;0.731761532;0.836302781;1.20941744;1.305509334;1.20998515;1.544401322	1	_SVS[Phospho (STY)]ENAGVHHNGPLAR_.2;_SVS[Phospho (STY)]ENAGVHHNGPLAR_.3	F1Q877_S183_M1	2	EEVRTQTKTRRERSVSENAGVHHNGPLARND	S	MFFA-S183	-0.459844	0.00580236	0.0515556
zfp36l1a	Danio rerio	Zinc finger protein 36, C3H type-like 1a	F1RCP3	F1RCP3_DANRE	116;118	_DRSFS[Phospho (STY)]ETGDRLLQK_.3;_DRSFS[Phospho (STY)]ETGDR_.2;_SFS[Phospho (STY)]ETGDRLLQK_.2	8.282463074;9.830000877;13.72635651;10.83021927;8.413990974;9.9047575;12.89552975;35.39852142;22.11902809;16.59485626;17.40244484;44.34412003;41.33000946;36.44483185;34.133255;34.99748611;14.63078976;11.02597046;4.748077869;3.693956852;33.1466713;41.6343956;39.15130615;7.6715312;29.64538193;19.61187935;32.24595642	0.825043917;0.834859669;0.999706566;0.9904567;0.964453936;0.87345016;0.99978596;0.999962568;0.953268826;0.992936611;0.954719186;1;0.999990225;0.846847415;0.999988675;0.969584644;0.999995828;0.999911547;0.939649463;0.880882084;0.99999994;0.999987304;1;0.922647178;0.991001308;0.999998987;0.999862731	_DRS[Phospho (STY): 17%]FS[Phospho (STY): 82.5%]ET[Phospho (STY): 0.5%]GDRLLQK_;_DRS[Phospho (STY): 11%]FS[Phospho (STY): 83.5%]ET[Phospho (STY): 5.5%]GDRLLQK_;_DRS[Phospho (STY): 0%]FS[Phospho (STY): 100%]ET[Phospho (STY): 0%]GDRLLQK_;_DRS[Phospho (STY): 0%]FS[Phospho (STY): 99%]ET[Phospho (STY): 0.9%]GDRLLQK_;_DRS[Phospho (STY): 0.1%]FS[Phospho (STY): 96.4%]ET[Phospho (STY): 3.5%]GDRLLQK_;_DRS[…	0.972857875;0.905138661;0.688273444;0.792219122;0.804712425;0.795864657;1.290996898;0.960878934;0.918211438;0.849649043;0.809509626;0.818367708;1.131340741;1.118749672;1.162853058;1.456158569;0.953995497;0.848221673;0.95856888;0.914483961;0.802469282;0.84811301;1.186251635;0.841699808;1.310540434;1.310445301;1.650056276	1	_DRSFS[Phospho (STY)]ETGDRLLQK_.3;_DRSFS[Phospho (STY)]ETGDR_.2;_SFS[Phospho (STY)]ETGDRLLQK_.2	F1RCP3_S120_M1	3	TGSSNKENRLRDRSFSETGDRLLQKCSGPGG	S	ZFP36L1A-S120	-0.455487	0.196323	0.409436
si:cabz01007812.1	Danio rerio	Si:cabz01007812.1 (Fragment)	A0A1D5NS92	A0A1D5NS92_DANRE	291;290	_DS[Phospho (STY)]LLFSETSDAGPGVDGTLK_.2;_RDS[Phospho (STY)]LLFSETSDAGPGVDGTLK_.3	10.64638329;8.740432739;3.93703866;10.45422077;12.12104511;10.54581928;6.361380577;12.13050938;17.50871849;6.542523384;13.64473248;14.63236523;8.124774933;10.85756779;11.76279259;5.007425785	0.999669969;0.998263478;0.818002105;0.992108226;0.999926329;0.999588847;0.981568396;0.999907315;0.999979913;0.974896491;0.98653996;0.999931812;0.996191084;0.999526501;0.998955488;0.932209253	_DS[Phospho (STY): 100%]LLFS[Phospho (STY): 0%]ET[Phospho (STY): 0%]S[Phospho (STY): 0%]DAGPGVDGT[Phospho (STY): 0%]LK_;_DS[Phospho (STY): 99.8%]LLFS[Phospho (STY): 0%]ET[Phospho (STY): 0%]S[Phospho (STY): 0%]DAGPGVDGT[Phospho (STY): 0%]LK_;_DS[Phospho (STY): 81.8%]LLFS[Phospho (STY): 4.3%]ET[Phospho (STY): 4.3%]S[Phospho (STY): 4.3%]DAGPGVDGT[Phospho (STY): 5.2%]LK_;_RDS[Phospho (STY): 99.2%]LLF…	1.002128812;0.763291917;0.827397847;1.076113398;0.977837479;0.847610599;0.955851054;0.767707059;0.930567527;0.897555781;0.925211399;0.830036256;0.880783151;1.14787752;0.86208081;1.349555573	1	_DS[Phospho (STY)]LLFSETSDAGPGVDGTLK_.2;_RDS[Phospho (STY)]LLFSETSDAGPGVDGTLK_.3	A0A1D5NS92_S292_M1	2	SPEYKPAGKLRLRRDSLLFSETSDAGPGVDG	S	SI:CABZ01007812.1-S292	-0.454392	0.251715	0.470291
clic3	Danio rerio	Chloride intracellular channel 3	E7F4S2	E7F4S2_DANRE	1313	_LHS[Phospho (STY)]QGENQGPVPLK_.2;_LHS[Phospho (STY)]QGENQGPVPLK_.3	NaN	1	_LHS[Phospho (STY): 100%]QGENQGPVPLK_	1.129649729;0.981810849;0.949539519;0.925003291;0.858460754;0.934529038;0.975544049;0.91033007;0.694109096;0.822966468;0.828045148;1.188739455;0.840090571;1.324599924;1.320303252;1.561798216;1.129193382;0.98172795;0.949539519;0.924677468;0.857686257;0.934555891;0.975384553;0.910927126;0.694771074;0.822967567;0.828181606;1.188979668;0.839678509;1.32458974;1.32023149;1.563055542	1	_LHS[Phospho (STY)]QGENQGPVPLK_.2;_LHS[Phospho (STY)]QGENQGPVPLK_.3	E7F4S2_S1315_M1	2	DTDEELEGTHRQRLHSQGENQGPVPLKTSKT	S	CLIC3-S1315	-0.453539	0.021429	0.1076
abi2a	Danio rerio	Isoform of A0A0R4IWX6, Abl-interactor 2a;Abl-interactor 2a	A0A0R4ILA7;A0A0R4IWX6;A0A2R8QUS0;B0V217;B0V218;B0V219	A0A0R4ILA7_DANRE;A0A0R4IWX6_DANRE;A0A2R8QUS0_DANRE;B0V217_DANRE;B0V218_DANRE;B0V219_DANRE	214	_NM[Oxidation (M)]VPILHQS[Phospho (STY)]PVR_.2;_NM[Oxidation (M)]VPILHQS[Phospho (STY)]PVR_.3	NaN	1	_NM[Oxidation (M): 100%]VPILHQS[Phospho (STY): 100%]PVR_	1.072908426;0.915254838;0.858848391;0.955085817;0.857847581;0.897683837;0.956300439;0.874707105;0.686370167;0.776841535;0.820708411;1.168014114;0.824381367;1.340733413;1.244941459;1.585567881;1.07551989;0.915822074;0.862159929;0.958779084;0.856924751;0.8944968;0.956968476;0.877876851;0.688751452;0.777014593;0.821206555;1.170452447;0.821048609;1.342144311;1.245985224;1.589630169	1	_NM[Oxidation (M)]VPILHQS[Phospho (STY)]PVR_.2;_NM[Oxidation (M)]VPILHQS[Phospho (STY)]PVR_.3	A0A0R4ILA7_S222_M1	2	YVPSPTRNMVPILHQSPVRTASVNQRNRTYS	S	ABI2A-S222	-0.450269	0.0442804	0.174094
rreb1b	Danio rerio	Ras-responsive element-binding protein 1b;Isoform of A0A0A0MPI4, Ras-responsive element-binding protein 1b	A0A0A0MPI4;X1WFT3	A0A0A0MPI4_DANRE;X1WFT3_DANRE	227;111	_RKPS[Phospho (STY)]VEDEGEQAEEPPVK_.3	NaN	1	_RKPS[Phospho (STY): 100%]VEDEGEQAEEPPVK_	1.131240826;0.979293239;0.94357234;0.9397016;0.891626353;0.909003238;1.012607779;0.913031892;0.725184334;0.829617344;0.820776048;1.154170306;0.835911627;1.244776749;1.240118308	1	_RKPS[Phospho (STY)]VEDEGEQAEEPPVK_.3	A0A0A0MPI4_S230_M1	1	SPLNKRRRLSSKRKPSVEDEGEQAEEPPVKK	S	RREB1B-S230	-0.449601	0.309306	0.524215
cdc42ep1b	Danio rerio	CDC42 effector protein (Rho GTPase-binding) 1b	I3ISC9	I3ISC9_DANRE	101	_GGS[Phospho (STY)]RDFSSPPPPISPIIK_.2	56.44236755;39.35741425;53.85163879	0.999992013;0.91568315;0.764750898	_GGS[Phospho (STY): 100%]RDFS[Phospho (STY): 0%]S[Phospho (STY): 0%]PPPPIS[Phospho (STY): 0%]PIIK_;_GGS[Phospho (STY): 91.6%]RDFS[Phospho (STY): 8.4%]S[Phospho (STY): 0%]PPPPIS[Phospho (STY): 0%]PIIK_;_GGS[Phospho (STY): 76.5%]RDFS[Phospho (STY): 23.5%]S[Phospho (STY): 0%]PPPPIS[Phospho (STY): 0%]PIIK_	0.932164186;0.923238721;0.764885543	1	_GGS[Phospho (STY)]RDFSSPPPPISPIIK_.2	I3ISC9_S103_M1	1	LQHVRKTPAPRPRGGSRDFSSPPPPISPIIK	S	CDC42EP1B-S103	-0.449492	1	0.940885
bckdk	Danio rerio	Protein-serine/threonine kinase	B0R159	B0R159_DANRE	49	_S[Phospho (STY)]TSSMSSYSELAR_.2;_S[Phospho (STY)]TSSM[Oxidation (M)]SSYSELAR_.2	11.65454102;8.500682831;12.96719742;18.41339493;16.89164734;10.65455723;12.82015705;10.67082214;12.93743038;99.25985718;119.7105103;103.3605118;126.2941971;112.8342743;113.4579315;105.4753799;127.4827881;115.0915451;109.338768;88.54224396;114.2833939;78.87400818	0.800083041;0.996145964;0.991499126;0.993634224;0.992319763;0.863437355;0.856797576;0.997836888;0.997843981;0.995904088;0.999951899;0.999466538;0.998744905;0.999922156;0.999877691;0.990870595;0.997863114;0.991114974;0.996140838;0.999960005;0.999814808;0.936109781	_S[Phospho (STY): 80%]T[Phospho (STY): 16.5%]S[Phospho (STY): 3.4%]S[Phospho (STY): 0%]MS[Phospho (STY): 0%]S[Phospho (STY): 0%]Y[Phospho (STY): 0%]S[Phospho (STY): 0%]ELAR_;_S[Phospho (STY): 99.6%]T[Phospho (STY): 0.1%]S[Phospho (STY): 0.1%]S[Phospho (STY): 0.1%]MS[Phospho (STY): 0.1%]S[Phospho (STY): 0.1%]Y[Phospho (STY): 0.1%]S[Phospho (STY): 0.1%]ELAR_;_S[Phospho (STY): 99.1%]T[Phospho (STY):…	1.182773665;0.967082579;0.913758458;0.834688842;0.96923905;0.891069837;0.79169909;0.820712771;1.312334053;1.056661244;0.923676263;0.85107667;0.862684744;0.911600947;0.952504237;0.900489862;0.780123294;0.831496493;1.166350253;1.378287553;1.243384103;1.658813385	1	_S[Phospho (STY)]TSSMSSYSELAR_.2;_S[Phospho (STY)]TSSM[Oxidation (M)]SSYSELAR_.2	B0R159_S49_M1	2	AAPVTGAHGVGRRFRSTSSMSSYSELARERS	S	BCKDK-S49	-0.448842	0.328763	0.547454
map7d1b	Danio rerio	MAP7 domain-containing 1b	A0A0R4ILJ1	A0A0R4ILJ1_DANRE	351	_SRPLS[Phospho (STY)]PNPAVSPK_.2;_SRPLS[Phospho (STY)]PNPAVSPK_.3	38.96437073;32.65653992;41.38243103;42.10500717;50.41625214;42.29352951;38.76343918;30.60268402;40.39195633;29.83535004;44.78042603;37.77665329;43.09442139;40.79942322;44.82250595;32.4596405;34.84331131;30.75006294;31.92760086;27.27055168;29.49685669;29.68171883;27.00569916;30.48353386;28.87037086;25.68845367;20.65392113;19.97626686;24.32519531;26.52822685;25.32482147;18.5424099	1;0.999994755;0.999997377;0.999998629;0.99999994;0.999997079;0.999998748;0.999982953;0.999993145;0.999940693;0.999153912;0.999867857;0.999825418;0.999960184;0.997449756;0.999573588;0.999871135;0.997968674;0.999488831;0.999980748;0.999915838	_S[Phospho (STY): 0%]RPLS[Phospho (STY): 100%]PNPAVS[Phospho (STY): 0%]PK_;_S[Phospho (STY): 0%]RPLS[Phospho (STY): 100%]PNPAVS[Phospho (STY): 0%]PK_;_S[Phospho (STY): 0.1%]RPLS[Phospho (STY): 99.9%]PNPAVS[Phospho (STY): 0%]PK_;_S[Phospho (STY): 0.3%]RPLS[Phospho (STY): 99.7%]PNPAVS[Phospho (STY): 0%]PK_;_S[Phospho (STY): 0.2%]RPLS[Phospho (STY): 99.8%]PNPAVS[Phospho (STY): 0%]PK_	1.128825144;0.981972982;0.949539519;0.927002808;0.855943203;0.937234226;0.975024012;0.91227631;0.697530662;0.8230798;0.827872254;1.189153604;0.840386616;1.322174602;1.320334235;1.55752607;1.129101914;0.982006024;0.949539519;0.926764558;0.855284664;0.936223151;0.974965856;0.911915908;0.696825872;0.82306164;0.828071992;1.189046198;0.840219996;1.321378042;1.320347505;1.559871303	1	_SRPLS[Phospho (STY)]PNPAVSPK_.2;_SRPLS[Phospho (STY)]PNPAVSPK_.3	A0A0R4ILJ1_S355_M1	2	KNRASSPATPRSRPLSPNPAVSPKPSSSSGR	S	MAP7D1B-S355	-0.445661	0.00206345	0.0235429	+
prrc2a	Danio rerio	Isoform of A0A2R8PXX5, Proline-rich coiled-coil 2A;Proline-rich coiled-coil 2A;Isoform of A0A2R8PXX5, Novel protein similar to vertebrate HLA-B associated transcript 2 (BAT2)	A0A286Y889;A0A2R8PXX5;E9QC91;Q1LWP7	A0A286Y889_DANRE;A0A2R8PXX5_DANRE;E9QC91_DANRE;Q1LWP7_DANRE	1409;1440;1407;1438	_S[Phospho (STY)]EGSEYEEVPK_.2	7.418745041;10.27233219;14.42772293;8.506361008;8.527087212;17.05086327;13.65325928;12.38101768;11.0103817;9.659164429;3.220529795	0.993039846;0.995873153;0.999997079;0.998534083;0.966583133;0.999999762;0.999971151;0.997934997;0.999910116;0.999653041;0.760557175	_S[Phospho (STY): 99.3%]EGS[Phospho (STY): 0.5%]EY[Phospho (STY): 0.2%]EEVPK_;_S[Phospho (STY): 99.6%]EGS[Phospho (STY): 0.4%]EY[Phospho (STY): 0%]EEVPK_;_S[Phospho (STY): 100%]EGS[Phospho (STY): 0%]EY[Phospho (STY): 0%]EEVPK_;_S[Phospho (STY): 99.9%]EGS[Phospho (STY): 0.1%]EY[Phospho (STY): 0.1%]EEVPK_;_S[Phospho (STY): 96.7%]EGS[Phospho (STY): 3.3%]EY[Phospho (STY): 0.1%]EEVPK_;_S[Phospho (STY)…	1.05790595;0.855431364;0.859261434;0.906240557;0.893968179;0.778477593;0.82049725;1.173384111;0.825557086;1.248093391;1.668379754	1	_S[Phospho (STY)]EGSEYEEVPK_.2	A0A286Y889_S1409_M1	1	SQPNPGRARNRSETRSEGSEYEEVPKRRRQR	S	PRRC2A-S1409	-0.439527	0.107534	0.296193
ablim2	Danio rerio	Isoform of A0A2R8Q4Q0, Uncharacterized protein	A0A2R8RNE6	A0A2R8RNE6_DANRE	354	_RPSS[Phospho (STY)]PSSNSSLGGYGR_.2	20.55646133;17.30263138;23.55335426;22.04024315;29.28311348;18.57722664	0.954647899;0.943910241;0.975928307;0.918468833;0.969100118;0.765114903	_RPS[Phospho (STY): 4.5%]S[Phospho (STY): 95.5%]PS[Phospho (STY): 0%]S[Phospho (STY): 0%]NS[Phospho (STY): 0%]S[Phospho (STY): 0%]LGGY[Phospho (STY): 0%]GR_;_RPS[Phospho (STY): 5.6%]S[Phospho (STY): 94.4%]PS[Phospho (STY): 0%]S[Phospho (STY): 0%]NS[Phospho (STY): 0%]S[Phospho (STY): 0%]LGGY[Phospho (STY): 0%]GR_;_RPS[Phospho (STY): 2.4%]S[Phospho (STY): 97.6%]PS[Phospho (STY): 0%]S[Phospho (STY):…	1.114776922;0.941904954;0.897045305;0.830965356;0.835768599;1.530006855	1	_RPSS[Phospho (STY)]PSSNSSLGGYGR_.2	A0A2R8RNE6_S357_M1	1	GEGDGEKSPRQRRPSSPSSNSSLGGYGRYTP	S	ABLIM2-S357	-0.438743	0.0925688	0.269675
card11	Danio rerio	Caspase recruitment domain family, member 11	X1WGE1	X1WGE1_DANRE	539	_NHS[Phospho (STY)]ILSTAPEPPDNHSIVR_.3	15.65620327;19.79333496;8.725787163;21.81601715	0.989489496;0.921481311;0.803792477;0.997965395	_NHS[Phospho (STY): 98.9%]ILS[Phospho (STY): 0.1%]T[Phospho (STY): 0.9%]APEPPDNHS[Phospho (STY): 0%]IVR_;_NHS[Phospho (STY): 92.1%]ILS[Phospho (STY): 4.4%]T[Phospho (STY): 3.4%]APEPPDNHS[Phospho (STY): 0%]IVR_;_NHS[Phospho (STY): 80.4%]ILS[Phospho (STY): 4.5%]T[Phospho (STY): 15.1%]APEPPDNHS[Phospho (STY): 0%]IVR_;_NHS[Phospho (STY): 99.8%]ILS[Phospho (STY): 0.2%]T[Phospho (STY): 0%]APEPPDNHS[Pho…	1.117218703;0.97935631;0.683992977;1.658175726	1	_NHS[Phospho (STY)]ILSTAPEPPDNHSIVR_.3	X1WGE1_S541_M1	1	TPAELFSKNIRSRNHSILSTAPEPPDNHSIV	S	CARD11-S541	-0.436694	1	0.942023
pank2	Danio rerio	Pantothenate kinase 2	B8A4W8	B8A4W8_DANRE	57	_RVS[Phospho (STY)]ESM[Oxidation (M)]PAM[Oxidation (M)]LR_.2	21.48448753;20.30713844;26.15744781;11.45357513;10.54201221;14.89464188;15.42546844;24.04136467;15.74987221;12.62739372;22.22751045;24.34171486;22.00655937;10.30065918;16.54236221;12.79972458	0.999922693;0.999999762;0.999999404;0.998925328;0.999871969;0.999914706;0.999990165;1;0.999999583;0.999991059;0.999994755;0.999997854;0.999994814;0.99524343;0.999999821;0.999986589	_RVS[Phospho (STY): 100%]ES[Phospho (STY): 0%]M[Oxidation (M): 100%]PAM[Oxidation (M): 100%]LR_;_RVS[Phospho (STY): 99.9%]ES[Phospho (STY): 0.1%]M[Oxidation (M): 100%]PAM[Oxidation (M): 100%]LR_;_RVS[Phospho (STY): 99.5%]ES[Phospho (STY): 0.5%]M[Oxidation (M): 100%]PAM[Oxidation (M): 100%]LR_	1.14949288;0.992499612;0.932651724;0.982408117;0.871173794;0.898531676;0.982754072;0.896014303;0.725188924;0.837255289;0.831512053;1.177413418;0.836079996;1.30898222;1.250018189;1.533326815	1	_RVS[Phospho (STY)]ESM[Oxidation (M)]PAM[Oxidation (M)]LR_.2	B8A4W8_S59_M1	1	DGEAAGGSALRERRVSESMPAMLRLDSLKKN	S	PANK2-S59	-0.433685	0.119376	0.32785
mast2	Danio rerio	Non-specific serine/threonine protein kinase	E7F723	E7F723_DANRE	1027	_LLS[Phospho (STY)]GDTDK_.2	7.411529064;4.03640604;6.112893581;11.23689079;9.184482574;5.91668129;7.270636559;6.174614429;5.555171013;10.97507286;10.8635931;10.28896236;10.43497181;10.02534771;9.024871826	0.998360157;0.954191983;0.994017363;0.999964178;0.99972111;0.992729843;0.998112559;0.994373441;0.989596665;0.999953449;0.999947965;0.999907553;0.99992013;0.999879718;0.99967289	_LLS[Phospho (STY): 99.8%]GDT[Phospho (STY): 0.2%]DK_;_LLS[Phospho (STY): 95.4%]GDT[Phospho (STY): 4.6%]DK_;_LLS[Phospho (STY): 99.4%]GDT[Phospho (STY): 0.6%]DK_;_LLS[Phospho (STY): 100%]GDT[Phospho (STY): 0%]DK_;_LLS[Phospho (STY): 99.3%]GDT[Phospho (STY): 0.7%]DK_;_LLS[Phospho (STY): 99%]GDT[Phospho (STY): 1%]DK_	1.111184232;0.937132161;0.911353939;1.052953533;0.851227258;0.913744183;0.977893816;0.883062492;0.765313885;0.787709226;1.16381096;0.782874122;1.213820851;1.22077686;1.501239429	1	_LLS[Phospho (STY)]GDTDK_.2	E7F723_S1029_M1	1	AISDLAARRARHRLLSGDTDKHTSRPLSKVI	S	MAST2-S1029	-0.432775	0.044978	0.173038
mycbp2	Danio rerio	Isoform of F1RD40, RCR-type E3 ubiquitin transferase;E3 ubiquitin-protein ligase MYCBP2;Isoform of F1RD40, Isoform 2 of E3 ubiquitin-protein ligase MYCBP2	A0A2R8QJA3;F1RD40;F1RD40-2	A0A2R8QJA3_DANRE;MYCB2_DANRE;MYCB2-2_DANRE	2720;2751;2716	_NLPAKVS[Phospho (STY)]PSK_.2	8.450889587;5.309597015;4.806839943;8.050328255;3.057822704;8.504852295	0.999419391;0.986739218;0.97826463;0.999133646;0.806574881;0.995128155	_NLPAKVS[Phospho (STY): 99.9%]PS[Phospho (STY): 0.1%]K_;_NLPAKVS[Phospho (STY): 98.7%]PS[Phospho (STY): 1.3%]K_;_NLPAKVS[Phospho (STY): 97.8%]PS[Phospho (STY): 2.2%]K_;_NLPAKVS[Phospho (STY): 80.7%]PS[Phospho (STY): 19.3%]K_;_NLPAKVS[Phospho (STY): 99.5%]PS[Phospho (STY): 0.5%]K_	0.905545221;0.909457332;0.73352034;0.831162664;1.208419;1.219548755	1	_NLPAKVS[Phospho (STY)]PSK_.2	A0A2R8QJA3_S2726_M1	1	PRSSSPHDKNLPAKVSPSKVHLDPPRERSKS	S	MYCBP2-S2726	-0.427317	0.230824	0.454758
ankrd55	Danio rerio	Isoform of A0A0R4IBH3, Ankyrin repeat domain 55	A0A2R8RVU5	A0A2R8RVU5_DANRE	620	_S[Phospho (STY)]PSPLTTLK_.2	35.36207199;20.65666389;19.6701088;33.37042618;34.83355331;27.75197983;35.75229645;30.1534996;35.28101349;29.50253487;27.85787392;29.75059891;27.17168617;29.16717148;23.04081154	1;0.998264849;0.999978662;0.999999881;0.999999285;0.999999762;0.999943554	_S[Phospho (STY): 100%]PS[Phospho (STY): 0%]PLT[Phospho (STY): 0%]T[Phospho (STY): 0%]LK_;_S[Phospho (STY): 99.8%]PS[Phospho (STY): 0.2%]PLT[Phospho (STY): 0%]T[Phospho (STY): 0%]LK_	1.132326998;0.962989622;0.888597013;0.837934154;0.920250893;0.969410997;0.880993758;0.672629187;0.791454112;0.797002099;1.24743854;0.797058824;1.311590261;1.318553124;1.721385782	1	_S[Phospho (STY)]PSPLTTLK_.2	A0A2R8RVU5_S620_M1	1	RNIQVLPAIPPQRKRSPSPLTTLKSNK____	S	ANKRD55-S620	-0.421388	0.0113104	0.0796
wdr33	Danio rerio	Isoform of B8JMA9, WD repeat domain 33	F1QJZ5	F1QJZ5_DANRE	1006	_S[Phospho (STY)]SSLQGM[Oxidation (M)]DM[Oxidation (M)]ASLPPR_.2	29.73012733;24.96943855;42.0381279;27.32005501;16.47377396;40.09809113	0.787036538;0.770561635;0.815994382;0.799270272;0.826028526;0.805016279	_S[Phospho (STY): 78.7%]S[Phospho (STY): 19%]S[Phospho (STY): 2.3%]LQGM[Oxidation (M): 100%]DM[Oxidation (M): 100%]AS[Phospho (STY): 0%]LPPR_;_S[Phospho (STY): 77.1%]S[Phospho (STY): 18.5%]S[Phospho (STY): 4.5%]LQGM[Oxidation (M): 100%]DM[Oxidation (M): 100%]AS[Phospho (STY): 0%]LPPR_;_S[Phospho (STY): 81.6%]S[Phospho (STY): 18%]S[Phospho (STY): 0.4%]LQGM[Oxidation (M): 100%]DM[Oxidation (M): 100…	0.892490839;0.913567301;0.837060348;0.921670333;0.797002099;1.293276039	1	_S[Phospho (STY)]SSLQGM[Oxidation (M)]DM[Oxidation (M)]ASLPPR_.2	F1QJZ5_S1006_M1	1	DHNMHDSPSPASRERSSSLQGMDMASLPPRK	S	WDR33-S1006	-0.419049	0.548602	0.724605
znf609a	Danio rerio	Zinc finger protein 609a	F1QRV8	F1QRV8_DANRE	458	_TNS[Phospho (STY)]NSGIPHTVLPLSNVK_.2;_TNS[Phospho (STY)]NSGIPHTVLPLSNVK_.3	77.74705505;99.95330811;124.875061;102.0179596;101.0833664;123.0577621;101.8105469;126.8632126;144.4747925;43.62836838;104.0340347;141.180481;110.4689636;130.1519165;112.5065689;114.026474;115.2674637;123.0352859;118.5722275;132.7929993;114.1942749;119.4946518;114.6325378;123.3983688;60.21411514;97.49478912;61.35096359	0.76483804;0.952365458;0.999254525;0.988243699;0.929782033;0.999855101;0.878681481;0.999991477;0.999995112;0.967259109;1;0.9999879;0.999982119;0.99995178;0.999604881;0.999390006;0.999991;0.999988019;0.999998868;0.999981642;0.99999994;0.999999464;0.999999583;1;0.99925524;0.999947965;0.997001946	_T[Phospho (STY): 21.2%]NS[Phospho (STY): 76.5%]NS[Phospho (STY): 2.3%]GIPHT[Phospho (STY): 0%]VLPLS[Phospho (STY): 0%]NVK_;_T[Phospho (STY): 4.8%]NS[Phospho (STY): 95.2%]NS[Phospho (STY): 0%]GIPHT[Phospho (STY): 0%]VLPLS[Phospho (STY): 0%]NVK_;_T[Phospho (STY): 0.1%]NS[Phospho (STY): 99.9%]NS[Phospho (STY): 0%]GIPHT[Phospho (STY): 0%]VLPLS[Phospho (STY): 0%]NVK_;_T[Phospho (STY): 1%]NS[Phospho (…	0.950634024;0.904360444;0.778022685;0.94945874;0.938341496;0.685343515;0.796007033;0.860074912;0.836318281;1.415921515;1.225995264;1.304147581;0.951008848;0.828782669;0.905227557;0.778170644;0.951170594;1.035590769;0.93932637;0.683545947;0.795785537;0.860174469;1.193959934;0.837955741;1.418573688;1.227749986;1.686771777	1	_TNS[Phospho (STY)]NSGIPHTVLPLSNVK_.2;_TNS[Phospho (STY)]NSGIPHTVLPLSNVK_.3	F1QRV8_S460_M1	2	SSSEDTKGSKRMRTNSNSGIPHTVLPLSNVK	S	ZNF609A-S460	-0.414738	0.00134316	0.0195714	+
phldb1b	Danio rerio	Pleckstrin homology-like domain, family B, member 1b	E7FAY9	E7FAY9_DANRE	571	_KTGS[Phospho (STY)]PTEEPFSPR_.2	11.69319725;16.39814758;18.38247108;12.55078697	0.858893633;0.942388237;0.925707757;0.803075075	_KT[Phospho (STY): 14.1%]GS[Phospho (STY): 85.9%]PT[Phospho (STY): 0%]EEPFS[Phospho (STY): 0%]PR_;_KT[Phospho (STY): 5.8%]GS[Phospho (STY): 94.2%]PT[Phospho (STY): 0%]EEPFS[Phospho (STY): 0%]PR_;_KT[Phospho (STY): 7.4%]GS[Phospho (STY): 92.6%]PT[Phospho (STY): 0%]EEPFS[Phospho (STY): 0%]PR_;_KT[Phospho (STY): 19.7%]GS[Phospho (STY): 80.3%]PT[Phospho (STY): 0%]EEPFS[Phospho (STY): 0%]PR_	0.691714678;0.80209414;0.820962858;1.1815584	1	_KTGS[Phospho (STY)]PTEEPFSPR_.2	E7FAY9_S574_M1	1	PRMVPESPRLRRKTGSPTEEPFSPRAMRTRS	S	PHLDB1B-S574	-0.413716	0.392662	0.60902
vapb	Danio rerio	VAMP (vesicle-associated membrane protein)-associated protein B and C	Q6P2B0	Q6P2B0_DANRE	201	_S[Phospho (STY)]TVM[Oxidation (M)]SAPHSSLAVR_.2	49.27875137;72.12519073;84.90316772;72.22052765;83.07374573;89.0129776;70.35410309;67.54907227	0.955988705;0.977900147;0.98813951;0.996610463;0.976993918;0.997451663;0.987573028;0.967493474	_S[Phospho (STY): 95.6%]T[Phospho (STY): 4.4%]VM[Oxidation (M): 100%]S[Phospho (STY): 0%]APHS[Phospho (STY): 0%]S[Phospho (STY): 0%]LAVR_;_S[Phospho (STY): 97.8%]T[Phospho (STY): 2.2%]VM[Oxidation (M): 100%]S[Phospho (STY): 0%]APHS[Phospho (STY): 0%]S[Phospho (STY): 0%]LAVR_;_S[Phospho (STY): 98.8%]T[Phospho (STY): 1.2%]VM[Oxidation (M): 100%]S[Phospho (STY): 0%]APHS[Phospho (STY): 0%]S[Phospho (…	0.979810593;0.948424845;0.862832494;0.935712471;0.981641876;0.719143135;0.817827032;1.30692173	1	_S[Phospho (STY)]TVM[Oxidation (M)]SAPHSSLAVR_.2	Q6P2B0_S201_M1	1	NKQIRQEDDGLRMRKSTVMSAPHSSLAVRVK	S	VAPB-S201	-0.409894	0.0180434	0.0997561
tns1a	Danio rerio	Tensin 1a	E7F355	E7F355_DANRE	1025	_TTS[Phospho (STY)]ESQYLSSQHDSAAHVVR_.3	129.6860962;110.6048508;119.2370377;131.3565826;118.3596344;137.5827789;134.671463;124.5665588;129.9046936;112.7862854;133.9811401;89.70462799;125.2349472;72.20892334;125.2330704;90.54231262	0.993119001;0.999977291;0.999999046;0.996569157;0.997421861;0.998856187;0.999873936;0.978424966;0.994203687;0.991885722;0.999868155;0.999984622;0.999992907;0.999949038;0.977381647;0.999955118	_T[Phospho (STY): 0.4%]T[Phospho (STY): 0.3%]S[Phospho (STY): 99.3%]ES[Phospho (STY): 0%]QY[Phospho (STY): 0%]LS[Phospho (STY): 0%]S[Phospho (STY): 0%]QHDS[Phospho (STY): 0%]AAHVVR_;_T[Phospho (STY): 0%]T[Phospho (STY): 0%]S[Phospho (STY): 100%]ES[Phospho (STY): 0%]QY[Phospho (STY): 0%]LS[Phospho (STY): 0%]S[Phospho (STY): 0%]QHDS[Phospho (STY): 0%]AAHVVR_;_T[Phospho (STY): 0.1%]T[Phospho (STY): …	1.149098105;0.962965036;0.949530508;0.958954139;0.862983314;0.938717633;0.979887245;0.903780943;0.705794229;0.791398778;0.809128545;1.172204931;0.816333309;1.299659975;1.303614595;1.525549339	1	_TTS[Phospho (STY)]ESQYLSSQHDSAAHVVR_.3	E7F355_S1027_M1	1	VTPDEAMPTVRRRTTSESQYLSSQHDSAAHV	S	TNS1A-S1027	-0.409345	0.0148734	0.088
zgc:158803	Danio rerio	Zgc:158803	A3KMT0	A3KMT0_DANRE	378;382	_DTERERS[Phospho (STY)]PSTELSR_.3;_ERS[Phospho (STY)]PSTELSR_.2;_ERS[Phospho (STY)]PSTELSR_.3	20.51786995;19.04485703;12.92323971;99.0094986;93.98379517;115.5671158;93.19748688;96.13101959;105.9694748;76.71528625;99.67425537;74.02101135;103.6147842;105.0279541;96.91888428;99.1355896;83.49338531;81.8013382;99.01106262;35.54143524;43.10083389;36.88910294;33.97595596;37.82333755;33.72273636;32.30225372;32.08676147;41.0226326;32.27890778;36.03712845;41.21617889;42.45491409;25.635252;33.199851…	0.98899138;0.906990945;0.957431138;1	_DT[Phospho (STY): 1.1%]ERERS[Phospho (STY): 98.9%]PS[Phospho (STY): 0%]T[Phospho (STY): 0%]ELS[Phospho (STY): 0%]R_;_DT[Phospho (STY): 9.3%]ERERS[Phospho (STY): 90.7%]PS[Phospho (STY): 0%]T[Phospho (STY): 0%]ELS[Phospho (STY): 0%]R_;_DT[Phospho (STY): 4.2%]ERERS[Phospho (STY): 95.7%]PS[Phospho (STY): 0.1%]T[Phospho (STY): 0%]ELS[Phospho (STY): 0%]R_;_ERS[Phospho (STY): 100%]PS[Phospho (STY): 0%]…	0.714885473;0.8410213;1.165323463;1.206690839;0.959940276;0.950490131;0.70242938;0.918124022;0.853803443;1.037711294;0.813979368;0.71437846;0.821799215;0.807692912;1.134665129;0.841718624;1.126409658;1.16391704;1.462811516;1.204133713;0.960073177;0.949388292;0.70242938;0.918074717;0.852906765;1.036716839;0.817363596;0.714102353;0.821190216;0.809597284;1.134077241;0.841943192;1.125511413;1.1644500…	1	_DTERERS[Phospho (STY)]PSTELSR_.3;_ERS[Phospho (STY)]PSTELSR_.2;_ERS[Phospho (STY)]PSTELSR_.3	A3KMT0_S384_M1	3	ERWRDDGRRDTERERSPSTELSRMRERERSV	S	ZGC:158803-S384	-0.407833	0.0129141	0.0831765
znf106a	Danio rerio	Zinc finger protein 106a	F1QN33	F1QN33_DANRE	735	_SLS[Phospho (STY)]ESNVVK_.2	8.154380798;10.86858463;8.879274368;9.575016975;6.734089851;8.157024384;8.389174461;15.11754608	0.995953083;0.992934763;0.83158344;0.898513258;0.805101454;0.796911418;0.958925664;0.972959459	_S[Phospho (STY): 0.3%]LS[Phospho (STY): 99.6%]ES[Phospho (STY): 0.1%]NVVK_;_S[Phospho (STY): 0.7%]LS[Phospho (STY): 99.3%]ES[Phospho (STY): 0%]NVVK_;_S[Phospho (STY): 16.8%]LS[Phospho (STY): 83.2%]ES[Phospho (STY): 0%]NVVK_;_S[Phospho (STY): 10.1%]LS[Phospho (STY): 89.9%]ES[Phospho (STY): 0%]NVVK_;_S[Phospho (STY): 19.2%]LS[Phospho (STY): 80.5%]ES[Phospho (STY): 0.3%]NVVK_;_S[Phospho (STY): 20.2…	0.955874093;0.978458118;0.864610981;0.947337662;0.871064099;0.678764243;0.792491642;0.805013147	1	_SLS[Phospho (STY)]ESNVVK_.2	F1QN33_S737_M1	1	SLFDSSQVPTRKRSLSESNVVKDSPAGSSSL	S	ZNF106A-S737	-0.402592	0.121577	0.324566
ccdc6a	Danio rerio	Ccdc6a protein	Q7ZUC4	Q7ZUC4_DANRE	346	_TVS[Phospho (STY)]SPIPYTPSPSSSR_.2	16.9815731;19.20397377;27.81874657;16.09744644	0.871092618;0.798396289;0.905577004;0.917708457	_T[Phospho (STY): 9.9%]VS[Phospho (STY): 87.1%]S[Phospho (STY): 3%]PIPY[Phospho (STY): 0%]T[Phospho (STY): 0%]PS[Phospho (STY): 0%]PS[Phospho (STY): 0%]S[Phospho (STY): 0%]S[Phospho (STY): 0%]R_;_T[Phospho (STY): 10%]VS[Phospho (STY): 79.8%]S[Phospho (STY): 10.2%]PIPY[Phospho (STY): 0%]T[Phospho (STY): 0%]PS[Phospho (STY): 0%]PS[Phospho (STY): 0%]S[Phospho (STY): 0%]S[Phospho (STY): 0%]R_;_T[Phos…	0.954779839;0.831430862;1.342551068;1.270977039	1	_TVS[Phospho (STY)]SPIPYTPSPSSSR_.2	Q7ZUC4_S348_M1	1	YFNEMSAQGLRARTVSSPIPYTPSPSSSRPI	S	CCDC6A-S348	-0.401337	1	0.944371
fmn2b	Danio rerio	Formin 2b;Isoform of A0A2R8QAK8, Formin 2b	A0A2R8QAK8;E7F517	A0A2R8QAK8_DANRE;E7F517_DANRE	541;522	_S[Phospho (STY)]YSITGPISR_.2	8.292014122;7.924240112;10.9294405;10.91489506;12.01055813;8.404045105;6.492650032;4.529541969;9.324438095;5.974721909;7.61925602;9.168903351;8.50917244	0.844218731;0.956968069;0.975090861;0.848275721;0.995853007;0.76215291;0.9837991;0.863333523;0.905671835;0.973101735;0.9876827;0.998116434;0.821581662	_S[Phospho (STY): 84.4%]Y[Phospho (STY): 4.5%]S[Phospho (STY): 10.9%]IT[Phospho (STY): 0.1%]GPIS[Phospho (STY): 0.1%]R_;_S[Phospho (STY): 95.7%]Y[Phospho (STY): 1%]S[Phospho (STY): 3.1%]IT[Phospho (STY): 0.1%]GPIS[Phospho (STY): 0.1%]R_;_S[Phospho (STY): 97.5%]Y[Phospho (STY): 2.5%]S[Phospho (STY): 0%]IT[Phospho (STY): 0%]GPIS[Phospho (STY): 0%]R_;_S[Phospho (STY): 84.8%]Y[Phospho (STY): 15.1%]S[…	1.097509029;0.969111298;0.944121434;0.877298212;0.923838437;0.769897418;0.811051163;0.898016367;1.123963502;0.878139403;1.36178367;1.248841553;1.47060679	1	_S[Phospho (STY)]YSITGPISR_.2	A0A2R8QAK8_S541_M1	1	VTLARAERRRVKRQRSYSITGPISRSADWTE	S	FMN2B-S541	-0.39914	0.279222	0.497809
irs2b	Danio rerio	Insulin receptor substrate 2b	A0A0R4IKQ9	A0A0R4IKQ9_DANRE	322	_TAS[Phospho (STY)]EGDGTLGSPISPGVNR_.2	14.58698177;21.4087677;28.31141853;31.07501793;32.45542908;27.96557999;34.26678467;19.16516876;30.27926254;31.80900383	0.919670045;0.780509949;0.999800682;0.975569487;0.973516762;0.756605387;0.924813628;0.977763891;0.999247968;0.969914734	_T[Phospho (STY): 8%]AS[Phospho (STY): 92%]EGDGT[Phospho (STY): 0%]LGS[Phospho (STY): 0%]PIS[Phospho (STY): 0%]PGVNR_;_T[Phospho (STY): 21.9%]AS[Phospho (STY): 78.1%]EGDGT[Phospho (STY): 0%]LGS[Phospho (STY): 0%]PIS[Phospho (STY): 0%]PGVNR_;_T[Phospho (STY): 0%]AS[Phospho (STY): 100%]EGDGT[Phospho (STY): 0%]LGS[Phospho (STY): 0%]PIS[Phospho (STY): 0%]PGVNR_;_T[Phospho (STY): 2.4%]AS[Phospho (STY)…	1.123892624;0.977803387;0.866236545;0.782691167;0.939853798;0.894425041;0.87769264;1.164339389;0.847919019;1.503195309	1	_TAS[Phospho (STY)]EGDGTLGSPISPGVNR_.2	A0A0R4IKQ9_S324_M1	1	TSPVTKLTSCRIRTASEGDGTLGSPISPGVN	S	IRS2B-S324	-0.39902	0.121402	0.327244
zgc:158803	Danio rerio	Zgc:158803	A3KMT0	A3KMT0_DANRE	378	_DT[Phospho (STY)]ERERSPSTELSR_.3	16.97024155;6.900537968;11.50345898;16.63762856	0.972182691;0.91964978;0.861349106;0.980321884	_DT[Phospho (STY): 97.2%]ERERS[Phospho (STY): 2.8%]PS[Phospho (STY): 0%]T[Phospho (STY): 0%]ELS[Phospho (STY): 0%]R_;_DT[Phospho (STY): 92%]ERERS[Phospho (STY): 7.3%]PS[Phospho (STY): 0.3%]T[Phospho (STY): 0.3%]ELS[Phospho (STY): 0.3%]R_;_DT[Phospho (STY): 86.1%]ERERS[Phospho (STY): 13.9%]PS[Phospho (STY): 0%]T[Phospho (STY): 0%]ELS[Phospho (STY): 0%]R_;_DT[Phospho (STY): 98%]ERERS[Phospho (STY):…	0.947089435;0.917970791;0.861235512;0.825225342	1	_DT[Phospho (STY)]ERERSPSTELSR_.3	A3KMT0_T379_M1	1	SCAVEERWRDDGRRDTERERSPSTELSRMRE	T	ZGC:158803-T379	-0.397642	0.620196	0.756868
arhgap17b	Danio rerio	Rho GTPase-activating protein 17b	A0A2R8Q971	A0A2R8Q971_DANRE	478	_RPGS[Phospho (STY)]QGSLDSDTAR_.2;_RPGS[Phospho (STY)]QGSLDSDTAR_.3	89.48710632;55.74755096;102.9111252;71.14032745;59.6334877;54.84049606;58.58940887;58.45145416;74.06374359;70.71470642;66.48885345;68.89867401;90.66635132;58.29510117;65.25429535;48.33071899;31.98324394;47.00786591;41.81531906;30.610466;27.03201866;19.0285759;38.78732681;45.5740509;47.3093605;40.39152145;48.37377548;42.14351273;30.91305161;30.61262894	1;0.999994934;1;0.999999344;0.999999702;0.999882162;0.999997854;0.999999106;0.999986053;0.999999225;0.999985874;0.999998987	_RPGS[Phospho (STY): 100%]QGS[Phospho (STY): 0%]LDS[Phospho (STY): 0%]DT[Phospho (STY): 0%]AR_	1.212344629;0.960878934;0.951611797;0.918211438;0.849649043;1.029390061;0.809509626;0.712387723;0.818367708;0.804703073;1.131340741;0.843061303;1.118749672;1.162853058;1.456158569;1.212344629;0.960878934;0.951611797;0.918211438;0.849649043;1.029445989;0.809509626;0.712387723;0.818367708;0.804703073;1.131340741;0.843061303;1.118749672;1.162853058;1.456158569	1	_RPGS[Phospho (STY)]QGSLDSDTAR_.2;_RPGS[Phospho (STY)]QGSLDSDTAR_.3	A0A2R8Q971_S481_M1	2	TPDVEYGTIERRRPGSQGSLDSDTARKDSSL	S	ARHGAP17B-S481	-0.395282	0.014141	0.0852055
badb	Danio rerio	BCL2-antagonist of cell death;Isoform of Q4V925, BCL2-associated agonist of cell death b	Q4V925;Q9I9N2	Q4V925_DANRE;Q9I9N2_DANRE	54	_NLS[Phospho (STY)]M[Oxidation (M)]NEEDLLETGVAEDPHM[Oxidation (M)]LGDPFRPR_.4	180.2410736;90.54858398;144.5566254;166.8176575;108.9781799;141.0831451;148.540741;114.7210617;156.7855377;72.03160095;103.43573;76.06172943;101.9415512;49.99488068;94.31378174;64.64002991	1;0.999981105;0.999992371;0.999941111;0.999999583;0.999991;0.991876483;0.992017686	_NLS[Phospho (STY): 100%]M[Oxidation (M): 100%]NEEDLLET[Phospho (STY): 0%]GVAEDPHM[Oxidation (M): 100%]LGDPFRPR_;_NLS[Phospho (STY): 99.2%]M[Oxidation (M): 100%]NEEDLLET[Phospho (STY): 0.8%]GVAEDPHM[Oxidation (M): 100%]LGDPFRPR_	1.093123546;0.985273771;0.851020981;0.982997429;0.792550623;0.928342977;0.900998651;0.934884998;0.785838506;0.838460041;0.900594881;1.180759626;0.871893135;1.259046836;1.248180514;1.466320537	1	_NLS[Phospho (STY)]M[Oxidation (M)]NEEDLLETGVAEDPHM[Oxidation (M)]LGDPFRPR_.4	Q4V925_S56_M1	1	PDRLKGEQLGRQRNLSMNEEDLLETGVAEDP	S	BADB-S56	-0.389904	0.168114	0.387545
trpc4a	Danio rerio	Transient receptor potential cation channel, subfamily C, member 4a	E7FGL3	E7FGL3_DANRE	701	_TET[Phospho (STY)]LGSLGIR_.2	11.38149834;11.87065315;8.738917351;6.614648819;9.59637928;6.376218796;3.414755344;2.868824959;6.664345264;8.312429428;9.771749496	0.992942512;0.999893129;0.988785148;0.992764533;0.99963057;0.990834236;0.848335862;0.764169753;0.993112922;0.99809891;0.999689996	_T[Phospho (STY): 0.7%]ET[Phospho (STY): 99.3%]LGS[Phospho (STY): 0%]LGIR_;_T[Phospho (STY): 0%]ET[Phospho (STY): 100%]LGS[Phospho (STY): 0%]LGIR_;_T[Phospho (STY): 1.1%]ET[Phospho (STY): 98.9%]LGS[Phospho (STY): 0%]LGIR_;_T[Phospho (STY): 0.4%]ET[Phospho (STY): 99.3%]LGS[Phospho (STY): 0.4%]LGIR_;_T[Phospho (STY): 0.5%]ET[Phospho (STY): 99.1%]LGS[Phospho (STY): 0.5%]LGIR_;_T[Phospho (STY): 7.6%]…	1.075219037;0.960514923;0.83531819;0.945517656;0.775951602;0.920337822;0.880577284;0.915370637;0.830796344;0.899282307;0.857354863	1	_TET[Phospho (STY)]LGSLGIR_.2	E7FGL3_T703_M1	1	IKTHCFKIKQRKRTETLGSLGIRAAENVRTN	T	TRPC4A-T703	-0.387791	0.127602	0.338606
mlpha	Danio rerio	Melanophilin a;Isoform of E7F2P6, Melanophilin a	E7F2P6;Q05AI5	E7F2P6_DANRE;Q05AI5_DANRE	305	_AS[Phospho (STY)]SQENIQQGAPPINELSK_.2	69.8165741;53.64031601;55.51988602;53.23188782;52.39346695	0.811843276;0.820333421;0.802102983;0.823135972;0.788869917	_AS[Phospho (STY): 81.2%]S[Phospho (STY): 18.8%]QENIQQGAPPINELS[Phospho (STY): 0%]K_;_AS[Phospho (STY): 82%]S[Phospho (STY): 18%]QENIQQGAPPINELS[Phospho (STY): 0%]K_;_AS[Phospho (STY): 80.2%]S[Phospho (STY): 19.8%]QENIQQGAPPINELS[Phospho (STY): 0%]K_;_AS[Phospho (STY): 82.3%]S[Phospho (STY): 17.7%]QENIQQGAPPINELS[Phospho (STY): 0%]K_;_AS[Phospho (STY): 78.9%]S[Phospho (STY): 21.1%]QENIQQGAPPINELS…	0.905962796;0.783255252;0.956335499;0.858004653;1.237383824	1	_AS[Phospho (STY)]SQENIQQGAPPINELSK_.2	E7F2P6_S306_M1	1	RYPVYQLPPRRRSRASSQENIQQGAPPINEL	S	MLPHA-S306	-0.383573	0.17189	0.384824
tbc1d5	Danio rerio	TBC1 domain family, member 5	F1QXM3	F1QXM3_DANRE	574	_DHAM[Oxidation (M)]SS[Phospho (STY)]PPLPVSR_.2	74.3041153;97.41894531;74.63670349;73.67868042;83.22203827;80.85238647;70.58032227;86.6517868;88.73828125;80.07994843;69.97800446;85.74067688;66.71812439;77.99947357	0.99959892;0.999991596;0.993170559;0.999499798;0.999914169;0.999925673;0.999865115;0.999996543;0.999998927;0.999948978;0.99998492;0.999821067;0.948156536;0.999873281	_DHAM[Oxidation (M): 100%]S[Phospho (STY): 0%]S[Phospho (STY): 100%]PPLPVS[Phospho (STY): 0%]R_;_DHAM[Oxidation (M): 100%]S[Phospho (STY): 0.7%]S[Phospho (STY): 99.3%]PPLPVS[Phospho (STY): 0%]R_;_DHAM[Oxidation (M): 100%]S[Phospho (STY): 0.1%]S[Phospho (STY): 99.9%]PPLPVS[Phospho (STY): 0%]R_;_DHAM[Oxidation (M): 100%]S[Phospho (STY): 5.2%]S[Phospho (STY): 94.8%]PPLPVS[Phospho (STY): 0%]R_	1.106116235;0.926462761;0.905574793;0.850005985;0.909608565;0.982839831;0.880765329;0.677890924;0.766561314;0.785697981;1.162792454;0.783803583;1.235780938;1.231187899	1	_DHAM[Oxidation (M)]SS[Phospho (STY)]PPLPVSR_.2	F1QXM3_S579_M1	1	PSTESLSCSRDHAMSSPPLPVSRGRDSSTSS	S	TBC1D5-S579	-0.381218	0.298703	0.51324
csnk1da	Danio rerio	Casein kinase I isoform delta-A	Q7T2E3	KC1DA_DANRE	334	_GTQEVAPAPPLT[Phospho (STY)]PDSHTGM[Oxidation (M)]ER_.3	45.86838531;45.89374542;70.56947327;55.13944244	0.829790592;0.949144483;0.99994123;0.982820928	_GT[Phospho (STY): 17%]QEVAPAPPLT[Phospho (STY): 83%]PDS[Phospho (STY): 0%]HT[Phospho (STY): 0%]GM[Oxidation (M): 100%]ER_;_GT[Phospho (STY): 5.1%]QEVAPAPPLT[Phospho (STY): 94.9%]PDS[Phospho (STY): 0%]HT[Phospho (STY): 0%]GM[Oxidation (M): 100%]ER_;_GT[Phospho (STY): 0%]QEVAPAPPLT[Phospho (STY): 100%]PDS[Phospho (STY): 0%]HT[Phospho (STY): 0%]GM[Oxidation (M): 100%]ER_;_GT[Phospho (STY): 1.7%]QEV…	0.838682021;0.6868982;1.296514886;1.292088831	1	_GTQEVAPAPPLT[Phospho (STY)]PDSHTGM[Oxidation (M)]ER_.3	Q7T2E3_T345_M1	1	GRPRGTQEVAPAPPLTPDSHTGMERERKVSM	T	CSNK1DA-T345	-0.381149	1	0.945553
phactr4a	Danio rerio	Isoform of F1QIC4, Phosphatase and actin regulator 4A;Isoform of F1QIC4, Phosphatase and actin regulator	A0A0R4IPH0;G1K2M1	A0A0R4IPH0_DANRE;G1K2M1_DANRE	155;142	_SRVPS[Phospho (STY)]DVSR_.2	40.48661804;34.2954216;48.39154816;39.89437866;27.67082977;45.75083542;46.5727272;38.06271362;36.74698257	0.999997735;1;0.999963582;0.951924026;0.999999881;0.999998331;0.999996185;0.999852061	_S[Phospho (STY): 0%]RVPS[Phospho (STY): 100%]DVS[Phospho (STY): 0%]R_;_S[Phospho (STY): 0%]RVPS[Phospho (STY): 95.2%]DVS[Phospho (STY): 4.8%]R_	1.212344629;0.960878934;0.951611797;0.918211438;0.849649043;0.712387723;0.804703073;0.843061303;1.118749672	1	_SRVPS[Phospho (STY)]DVSR_.2	A0A0R4IPH0_S159_M1	1	RNSCAPEAERRSRVPSDVSRNRQPLDVDAQT	S	PHACTR4A-S159	-0.3776	0.0521428	0.192143
phldb2a	Danio rerio	Isoform of E7F7I4, Pleckstrin homology-like domain, family B, member 2a (Fragment)	F1R574	F1R574_DANRE	279	_DGES[Phospho (STY)]PIEPSLR_.2	9.56622982;5.44621563;2.644411802;5.069638729;2.62928772;2.754216194;4.052114964;6.598167896	0.999809623;0.988412976;0.838134348;0.983203411;0.836072028;0.852483809;0.954873741;0.996309042	_DGES[Phospho (STY): 100%]PIEPS[Phospho (STY): 0%]LR_;_DGES[Phospho (STY): 98.8%]PIEPS[Phospho (STY): 1.2%]LR_;_DGES[Phospho (STY): 83.8%]PIEPS[Phospho (STY): 16.2%]LR_;_DGES[Phospho (STY): 98.3%]PIEPS[Phospho (STY): 1.7%]LR_;_DGES[Phospho (STY): 83.6%]PIEPS[Phospho (STY): 16.4%]LR_;_DGES[Phospho (STY): 85.2%]PIEPS[Phospho (STY): 14.8%]LR_;_DGES[Phospho (STY): 95.5%]PIEPS[Phospho (STY): 4.5%]LR_;…	1.012389857;0.948044114;0.95086865;0.924501708;0.721649377;0.823485214;0.83122129;1.683269213	1	_DGES[Phospho (STY)]PIEPSLR_.2	F1R574_S282_M1	1	SSPRLGRRLLARDGESPIEPSLRQRKYSTGS	S	PHLDB2A-S282	-0.372719	0.373306	0.589318
aff4	Danio rerio	AF4/FMR2 family, member 4	I3ISK1	I3ISK1_DANRE	769	_TLS[Phospho (STY)]QSSSTVPSK_.2	25.57643318;20.78154755;20.85688591;27.10320091;23.98482323;30.80166054;27.04571533;19.84836388;23.45359039;6.568824291;16.94808197;17.73913193	0.999175906;0.968828261;0.900929689;0.999981523;0.999860048;0.999976575;0.999982178;0.999742091;0.993299007;0.755564749;0.999892771;0.977186143	_T[Phospho (STY): 0%]LS[Phospho (STY): 99.9%]QS[Phospho (STY): 0.1%]S[Phospho (STY): 0%]S[Phospho (STY): 0%]T[Phospho (STY): 0%]VPS[Phospho (STY): 0%]K_;_T[Phospho (STY): 3.1%]LS[Phospho (STY): 96.9%]QS[Phospho (STY): 0%]S[Phospho (STY): 0%]S[Phospho (STY): 0%]T[Phospho (STY): 0%]VPS[Phospho (STY): 0%]K_;_T[Phospho (STY): 9.9%]LS[Phospho (STY): 90.1%]QS[Phospho (STY): 0%]S[Phospho (STY): 0%]S[Pho…	1.143421786;0.979922097;0.952465044;0.93510828;0.910642697;1.000426066;0.921306;0.724912224;0.830680087;1.155082713;1.218310027;1.485800575	1	_TLS[Phospho (STY)]QSSSTVPSK_.2	I3ISK1_S771_M1	1	QRTPKSEQQGRKRTLSQSSSTVPSKDKSSSS	S	AFF4-S771	-0.37128	0.00300464	0.0307368	+
arhgap31	Danio rerio	Rho GTPase-activating protein 31	E9QGF9	E9QGF9_DANRE	275	_ENS[Phospho (STY)]LPDTSTAAM[Oxidation (M)]YHTVIDLSDSR_.3	49.83078766;30.85717201;41.86589813;48.35520554;49.61167526;33.19898224;30.56292915;21.55256653;31.2267704	0.996408165;0.983458459;0.988090217;0.973492384;0.997127712;0.814248323;0.999300361;0.872312069;0.887941182	_ENS[Phospho (STY): 99.6%]LPDT[Phospho (STY): 0.4%]S[Phospho (STY): 0%]T[Phospho (STY): 0%]AAM[Oxidation (M): 100%]Y[Phospho (STY): 0%]HT[Phospho (STY): 0%]VIDLS[Phospho (STY): 0%]DS[Phospho (STY): 0%]R_;_ENS[Phospho (STY): 98.3%]LPDT[Phospho (STY): 0%]S[Phospho (STY): 0%]T[Phospho (STY): 0%]AAM[Oxidation (M): 100%]Y[Phospho (STY): 1.7%]HT[Phospho (STY): 0%]VIDLS[Phospho (STY): 0%]DS[Phospho (STY…	0.873082013;0.957483691;0.799168771;0.919638493;0.915407272;0.762819028;1.159258557;1.248141938;1.50781588	1	_ENS[Phospho (STY)]LPDTSTAAM[Oxidation (M)]YHTVIDLSDSR_.3	E9QGF9_S277_M1	1	LSPNHPVMKERQRENSLPDTSTAAMYHTVID	S	ARHGAP31-S277	-0.368504	0.379179	0.590274
ppp1r12a	Danio rerio	Protein phosphatase 1 regulatory subunit 12A;Isoform of Q6DRG7, Protein phosphatase 1 regulatory subunit	Q6DRG7;Z4YIS0	MYPT1_DANRE;Z4YIS0_DANRE	697;765	_S[Phospho (STY)]YLTPVRDEESESQR_.3	19.12172127;25.18972588;18.57696152;16.54099655;11.04906464;18.20025635;21.03476524;26.58150673;29.23311234;22.9971447;13.93226528;21.37184334;21.01185226;10.56216812	0.999975085;0.999515712;0.999939978;0.792064548;0.993135512;0.999838591;0.990643501;0.999999464;0.999990523;0.999830782;0.999773443;0.971158504;0.999129713;0.809523523	_S[Phospho (STY): 100%]Y[Phospho (STY): 0%]LT[Phospho (STY): 0%]PVRDEES[Phospho (STY): 0%]ES[Phospho (STY): 0%]QR_;_S[Phospho (STY): 79.2%]Y[Phospho (STY): 17.1%]LT[Phospho (STY): 3.7%]PVRDEES[Phospho (STY): 0%]ES[Phospho (STY): 0%]QR_;_S[Phospho (STY): 99.3%]Y[Phospho (STY): 0.6%]LT[Phospho (STY): 0.1%]PVRDEES[Phospho (STY): 0%]ES[Phospho (STY): 0%]QR_;_S[Phospho (STY): 99.1%]Y[Phospho (STY): 0%…	0.892854615;0.908377137;0.84201894;0.938131902;0.978641835;0.887391886;0.686166696;0.793388431;0.808033423;1.199526638;0.798796326;1.282785935;1.284690442;1.589402212	1	_S[Phospho (STY)]YLTPVRDEESESQR_.3	Q6DRG7_S697_M1	1	TTGTVLGSDGRERRRSYLTPVRDEESESQRK	S	PPP1R12A-S697	-0.36721	0.404936	0.619512
ttn.2	Danio rerio	Isoform of F1R7N8, Titin, tandem duplicate 2 (Fragment)	F1QZQ0	F1QZQ0_DANRE	21149	_SLS[Phospho (STY)]PTYIELM[Oxidation (M)]R_.2	35.01440048;24.08165359;33.27817535;41.33610916;31.60231972;36.45791245;29.16341591;26.86355782;22.92612267	0.98291117;0.910341859;0.889324486;0.992912948;0.999901175;0.767885029;0.994542897;0.806561589;0.887276888	_S[Phospho (STY): 1.7%]LS[Phospho (STY): 98.3%]PT[Phospho (STY): 0%]Y[Phospho (STY): 0%]IELM[Oxidation (M): 100%]R_;_S[Phospho (STY): 9%]LS[Phospho (STY): 91%]PT[Phospho (STY): 0%]Y[Phospho (STY): 0%]IELM[Oxidation (M): 100%]R_;_S[Phospho (STY): 11%]LS[Phospho (STY): 88.9%]PT[Phospho (STY): 0%]Y[Phospho (STY): 0%]IELM[Oxidation (M): 100%]R_;_S[Phospho (STY): 0.7%]LS[Phospho (STY): 99.3%]PT[Phosph…	1.079884947;0.975858311;0.857976388;0.772105468;0.9214096;0.903983331;0.915613197;0.773147769;0.826244227	1	_SLS[Phospho (STY)]PTYIELM[Oxidation (M)]R_.2	F1QZQ0_S21151_M1	1	SPPPISHFLRRRRSLSPTYIELMRPVSELIR	S	TTN.2-S21151	-0.367002	0.140103	0.36207
iqgap1	Danio rerio	IQ motif-containing GTPase-activating protein 1	E7FBD5	E7FBD5_DANRE	14	_YGS[Phospho (STY)]VLDGVER_.2	47.87693787;41.72331619;50.40029526;58.59770584;54.85743713;52.79225922;55.05830765;54.2466774;54.29214859;54.16862488;50.83427429;52.79153061;48.89936066;52.97108078;49.28352737;53.86480331	1	_Y[Phospho (STY): 0%]GS[Phospho (STY): 100%]VLDGVER_	1.100057364;0.969107131;0.856569814;0.914085906;0.778830519;0.943569715;0.879826828;0.922480722;0.769391926;0.811284435;0.897231503;1.126501758;0.875550734;1.362529378;1.248722106;1.470356642	1	_YGS[Phospho (STY)]VLDGVER_.2	E7FBD5_S16_M1	1	MSTSDETDGFRPRYGSVLDGVERLTAEEMDE	S	IQGAP1-S16	-0.366472	0.148901	0.371087
myo5aa	Danio rerio	Isoform of F8W4K6, Myosin VAa;Myosin VAa	A0A0R4IW90;A0A0R4IXQ5;A0A2R8QSJ9;A0A2R8RZK3;F1QYX4;F8W4K6;Q1LXI2	A0A0R4IW90_DANRE;A0A0R4IXQ5_DANRE;A0A2R8QSJ9_DANRE;A0A2R8RZK3_DANRE;F1QYX4_DANRE;F8W4K6_DANRE;Q1LXI2_DANRE	1636;1619;1682;1639;1685	_T[Phospho (STY)]SSIADEGTYTLDSIIR_.2	64.21308899;43.95396805;56.25891495	0.824862599;0.822127342;0.933194578	_T[Phospho (STY): 82.5%]S[Phospho (STY): 17.5%]S[Phospho (STY): 0%]IADEGT[Phospho (STY): 0%]Y[Phospho (STY): 0%]T[Phospho (STY): 0%]LDS[Phospho (STY): 0%]IIR_;_T[Phospho (STY): 82.2%]S[Phospho (STY): 17.8%]S[Phospho (STY): 0%]IADEGT[Phospho (STY): 0%]Y[Phospho (STY): 0%]T[Phospho (STY): 0%]LDS[Phospho (STY): 0%]IIR_;_T[Phospho (STY): 93.3%]S[Phospho (STY): 6.6%]S[Phospho (STY): 0.1%]IADEGT[Phosph…	0.822337661;0.930446301;0.775647249	1	_T[Phospho (STY)]SSIADEGTYTLDSIIR_.2	A0A0R4IW90_T1636_M1	1	IQGVSGVKPTGLRKRTSSIADEGTYTLDSII	T	MYO5AA-T1636	-0.366286	1	0.953856
pan3	Danio rerio	Isoform of E7EXP6, PAN2-PAN3 deadenylation complex subunit PAN3;PAN2-PAN3 deadenylation complex subunit PAN3	A0A2R8QG59;E7EXP6	A0A2R8QG59_DANRE;E7EXP6_DANRE	266	_ITPHTS[Phospho (STY)]PAPR_.2	20.78447151;7.437094688;9.740358353;15.78117466;9.027817726;5.777815342;4.925024509;10.25072193;13.48952198;11.2304821;11.67930412;21.01356125;5.041295052;10.30788422	0.999988735;0.996808112;0.999680102;0.999918759;0.999347925;0.983449817;0.765205026;0.971364379;0.999984384;0.959299684;0.998554647;0.99999845;0.966044128;0.999818623	_IT[Phospho (STY): 0%]PHT[Phospho (STY): 0%]S[Phospho (STY): 100%]PAPR_;_IT[Phospho (STY): 0.2%]PHT[Phospho (STY): 0.2%]S[Phospho (STY): 99.7%]PAPR_;_IT[Phospho (STY): 0%]PHT[Phospho (STY): 0%]S[Phospho (STY): 99.9%]PAPR_;_IT[Phospho (STY): 0.8%]PHT[Phospho (STY): 0.8%]S[Phospho (STY): 98.3%]PAPR_;_IT[Phospho (STY): 1.5%]PHT[Phospho (STY): 22%]S[Phospho (STY): 76.5%]PAPR_;_IT[Phospho (STY): 0%]PH…	1.212344629;0.960878934;0.951611797;0.918211438;0.849649043;1.029390061;0.809509626;0.712387723;0.818367708;0.804703073;1.131340741;0.843061303;1.118749672;1.456158569	1	_ITPHTS[Phospho (STY)]PAPR_.2	A0A2R8QG59_S271_M1	1	AGSSPLHSPKITPHTSPAPRRRSHTPNPNPN	S	PAN3-S271	-0.364808	0.00945195	0.0718519
cdc42ep1b	Danio rerio	CDC42 effector protein (Rho GTPase-binding) 1b	I3ISC9	I3ISC9_DANRE	24	_SELS[Phospho (STY)]VDM[Oxidation (M)]ISPPLGDFR_.2	20.5907402;28.44132996;22.36819458;27.67302132;28.11372566;23.10700989	0.896031678;0.764619648;0.977823138;0.971024394;0.907313824;0.875553071	_S[Phospho (STY): 8.2%]ELS[Phospho (STY): 89.6%]VDM[Oxidation (M): 100%]IS[Phospho (STY): 2.2%]PPLGDFR_;_S[Phospho (STY): 23.5%]ELS[Phospho (STY): 76.5%]VDM[Oxidation (M): 100%]IS[Phospho (STY): 0%]PPLGDFR_;_S[Phospho (STY): 2.2%]ELS[Phospho (STY): 97.8%]VDM[Oxidation (M): 100%]IS[Phospho (STY): 0%]PPLGDFR_;_S[Phospho (STY): 2.9%]ELS[Phospho (STY): 97.1%]VDM[Oxidation (M): 100%]IS[Phospho (STY): …	0.99576863;0.820733312;0.9346583;0.897686197;1.219229167;1.486641445	1	_SELS[Phospho (STY)]VDM[Oxidation (M)]ISPPLGDFR_.2	I3ISC9_S27_M1	1	LVSTSQSRRRFKSELSVDMISPPLGDFRHTM	S	CDC42EP1B-S27	-0.359529	0.148505	0.376068
usp3	Danio rerio	Ubiquitin carboxyl-terminal hydrolase	X1WG21	X1WG21_DANRE	139;140	_KM[Oxidation (M)]S[Phospho (STY)]ESFSPDSK_.2;_M[Oxidation (M)]S[Phospho (STY)]ESFSPDSK_.2	65.23482513;64.2028656;73.09591675;58.74406433;45.36756516;47.52280045;45.73932648;51.35337067;55.24600983;59.13925552;35.83921051;70.4226532;42.82938004;60.1109581;61.90905762;68.18427277;30.22058868;17.97995377;27.04777908;22.41648865;29.57422256;18.79685593;24.3304863;18.64400291;23.27750778;24.80802917;22.61347389;17.3402195;28.22837257;26.66184616;27.44184303;27.81758499	1;0.99921751;0.999729633;0.999850333;0.992222369;0.999997854;0.999974668;0.999999344;0.999998033;0.999975443;0.99948436;0.999996781;0.999061346;0.999990582;0.997911274;0.999999344;0.999916792;0.999898195;0.999544799;0.999992788;0.999992132;0.999730289;0.942061603;0.999991179;0.999988079;0.999996722;0.999948144	_KM[Oxidation (M): 100%]S[Phospho (STY): 100%]ES[Phospho (STY): 0%]FS[Phospho (STY): 0%]PDS[Phospho (STY): 0%]K_;_KM[Oxidation (M): 100%]S[Phospho (STY): 99.9%]ES[Phospho (STY): 0.1%]FS[Phospho (STY): 0%]PDS[Phospho (STY): 0%]K_;_KM[Oxidation (M): 100%]S[Phospho (STY): 99.2%]ES[Phospho (STY): 0.6%]FS[Phospho (STY): 0.2%]PDS[Phospho (STY): 0%]K_;_M[Oxidation (M): 100%]S[Phospho (STY): 100%]ES[Phos…	1.155968815;0.962839019;0.936121841;0.678053711;0.913458449;0.886126829;1.062304662;0.860974596;0.723064215;0.838307675;0.82736952;1.156226704;0.835776073;1.20666438;1.170735226;1.524717611;1.118597734;0.978894703;0.94746483;0.931015702;0.875435189;0.929817203;0.986976604;0.924734601;0.722127729;0.814407296;0.823285752;1.167799368;0.830621788;1.266190348;1.297731169;1.503958237	1	_KM[Oxidation (M)]S[Phospho (STY)]ESFSPDSK_.2;_M[Oxidation (M)]S[Phospho (STY)]ESFSPDSK_.2	X1WG21_S141_M1	2	ENSVCNTDRQRKRKMSESFSPDSKMKQDSEG	S	USP3-S141	-0.355494	0.000822673	0.0163333	+
pank4	Danio rerio	Pantothenate kinase 4 (inactive)	A0A0R4IK68	A0A0R4IK68_DANRE	404	_S[Phospho (STY)]GTFDM[Oxidation (M)]LEM[Oxidation (M)]DRLER_.2;_S[Phospho (STY)]GTFDM[Oxidation (M)]LEM[Oxidation (M)]DR_.2	19.41748238;23.83378792;22.1948185;26.51891327;19.36401367;26.90294075;12.39262486;18.26181602;18.74397087;31.36289978;17.7292099;17.78212547;17.47939873;17.7748909;32.56849289;14.14775372;16.25305748;10.97443867;21.39621544;21.87351227;30.43655205;13.34416103;19.41391945;21.99857521;11.25719547;19.54745865;17.27347755;27.98164368;17.12992096;33.02963638	0.951424062;0.996661901;0.952514052;0.987518489;0.998196959;0.975073397;0.933774471;0.760469854;0.995178282;0.755303204;0.993300915;0.963864744;0.879925489;0.995636284;0.814089596;0.909136236;0.931592703;0.941885233;0.917793393;0.989494085;0.950781226;0.895772457;0.986588717;0.926889598;0.987494886;0.921370864;0.967787445;0.952491581;0.985932291;0.986949146	_S[Phospho (STY): 95.1%]GT[Phospho (STY): 4.9%]FDM[Oxidation (M): 100%]LEM[Oxidation (M): 100%]DRLER_;_S[Phospho (STY): 99.7%]GT[Phospho (STY): 0.3%]FDM[Oxidation (M): 100%]LEM[Oxidation (M): 100%]DRLER_;_S[Phospho (STY): 95.3%]GT[Phospho (STY): 4.7%]FDM[Oxidation (M): 100%]LEM[Oxidation (M): 100%]DRLER_;_S[Phospho (STY): 98.8%]GT[Phospho (STY): 1.2%]FDM[Oxidation (M): 100%]LEM[Oxidation (M): 100…	1.016678927;0.90123223;0.948302473;0.812893304;0.949783936;0.928075915;0.938427588;0.732012124;0.752463537;0.862178551;1.233076965;0.865714915;1.25447036;1.586820692;1.179407225;1.016458078;0.912060716;0.949545331;0.819323018;0.950311582;0.941344894;0.931930208;0.726862282;0.749638288;0.827329856;1.24755857;0.838001933;1.336624028;1.262553149;1.671350728	1	_S[Phospho (STY)]GTFDM[Oxidation (M)]LEM[Oxidation (M)]DRLER_.2;_S[Phospho (STY)]GTFDM[Oxidation (M)]LEM[Oxidation (M)]DR_.2	A0A0R4IK68_S404_M1	2	LMSVSPELNPVQRARSGTFDMLEMDRLERQL	S	PANK4-S404	-0.354238	0.0364935	0.16871
dock7	Danio rerio	Dedicator of cytokinesis 7	F1Q8Z1	F1Q8Z1_DANRE	880	_SAVRPAS[Phospho (STY)]LNLNR_.2;_SAVRPAS[Phospho (STY)]LNLNR_.3	5.938938141;5.462005138;10.26825523;7.788692474;7.244231701;7.407710552;6.756249905;3.703582048;5.408195972;10.4802599;20.08271217;15.86668682;27.65446281;13.96265984;17.94874763;14.14098072;19.57047081;15.67788029;20.02897072;18.10321236	0.992888749;0.988592446;0.999905646;0.998874843;0.998062134;0.998353899;0.996847034;0.93723768;0.987969398;0.999918401;0.999995828;0.99574399;1;0.99379307;0.954767287;0.849526465;0.999999583;0.998661101;0.999990702	_S[Phospho (STY): 0.7%]AVRPAS[Phospho (STY): 99.3%]LNLNR_;_S[Phospho (STY): 1.1%]AVRPAS[Phospho (STY): 98.9%]LNLNR_;_S[Phospho (STY): 0%]AVRPAS[Phospho (STY): 100%]LNLNR_;_S[Phospho (STY): 0.1%]AVRPAS[Phospho (STY): 99.9%]LNLNR_;_S[Phospho (STY): 0.2%]AVRPAS[Phospho (STY): 99.8%]LNLNR_;_S[Phospho (STY): 0.3%]AVRPAS[Phospho (STY): 99.7%]LNLNR_;_S[Phospho (STY): 6.3%]AVRPAS[Phospho (STY): 93.7%]LNL…	0.909308341;1.04692961;0.914580671;0.676165643;0.766075782;0.785755994;1.165461836;0.782874122;1.301614407;1.233968356;0.933668895;0.908822325;1.047238893;0.76601173;0.785390673;1.166001695;0.782874122;1.297440183;1.233744455;1.6364048	1	_SAVRPAS[Phospho (STY)]LNLNR_.2;_SAVRPAS[Phospho (STY)]LNLNR_.3	F1Q8Z1_S886_M1	2	SVHYATMARSAVRPASLNLNRSRSLSNSNPD	S	DOCK7-S886	-0.353957	0.149132	0.370331
prpf38b	Danio rerio	Isoform of Q6P7Y3, Pre-mRNA-splicing factor 38B	F1Q7F0	F1Q7F0_DANRE	274	_HGAS[Phospho (STY)]FDHELER_.3	NaN	1	_HGAS[Phospho (STY): 100%]FDHELER_	1.139481905;0.982622304;0.94418909;0.93564745;0.906028045;0.914140226;1.000235334;0.910010387;0.721993576;0.834849574;0.829501247;1.156057287;0.850529758;1.233662807	1	_HGAS[Phospho (STY)]FDHELER_.3	F1Q7F0_S277_M1	1	NRSRSRSHHRERHGASFDHELERERDRQRKE	S	PRPF38B-S277	-0.351051	0.024508	0.121849
brwd3	Danio rerio	Uncharacterized protein;Isoform of F1QEQ5, Bromodomain and WD repeat domain-containing 3 (Fragment);Bromodomain and WD repeat domain-containing 3	A0A2R8RSE1;E9QBL4;F1QEQ5	A0A2R8RSE1_DANRE;E9QBL4_DANRE;F1QEQ5_DANRE	760;796;766	_SGS[Phospho (STY)]VQSFSR_.2	8.861142159;9.199110031;17.1898365;12.5262413	0.961514592;0.977513075;0.985997617;0.85044229	_S[Phospho (STY): 3.8%]GS[Phospho (STY): 96.2%]VQS[Phospho (STY): 0%]FS[Phospho (STY): 0%]R_;_S[Phospho (STY): 2.2%]GS[Phospho (STY): 97.8%]VQS[Phospho (STY): 0%]FS[Phospho (STY): 0%]R_;_S[Phospho (STY): 1.4%]GS[Phospho (STY): 98.6%]VQS[Phospho (STY): 0%]FS[Phospho (STY): 0%]R_;_S[Phospho (STY): 14.9%]GS[Phospho (STY): 85%]VQS[Phospho (STY): 0%]FS[Phospho (STY): 0%]R_	1.141666845;0.934499244;0.906192103;1.485088311	1	_SGS[Phospho (STY)]VQSFSR_.2	A0A2R8RSE1_S762_M1	1	HAYQTRSTRTRRRSGSVQSFSRNEETEVESE	S	BRWD3-S762	-0.347486	0.746859	0.860355
itsn1	Danio rerio	Isoform of A8E7E7, Intersectin 1 (SH3 domain protein);Intersectin 1 (SH3 domain protein)	A0A0R4IWJ1;A8E7E7	A0A0R4IWJ1_DANRE;A8E7E7_DANRE	290	_SGS[Phospho (STY)]GVSVTSM[Oxidation (M)]HSTDLR_.2	161.5382233;164.2333374;144.22258;104.4925003;115.3432693	0.868479192;0.953279436;0.750383973;0.999921501;0.886344135	_S[Phospho (STY): 13.2%]GS[Phospho (STY): 86.8%]GVS[Phospho (STY): 0%]VT[Phospho (STY): 0%]S[Phospho (STY): 0%]M[Oxidation (M): 100%]HS[Phospho (STY): 0%]T[Phospho (STY): 0%]DLR_;_S[Phospho (STY): 4.7%]GS[Phospho (STY): 95.3%]GVS[Phospho (STY): 0%]VT[Phospho (STY): 0%]S[Phospho (STY): 0%]M[Oxidation (M): 100%]HS[Phospho (STY): 0%]T[Phospho (STY): 0%]DLR_;_S[Phospho (STY): 25%]GS[Phospho (STY): 75…	0.949539519;0.848556334;0.823325485;1.312440645;1.521926953	1	_SGS[Phospho (STY)]GVSVTSM[Oxidation (M)]HSTDLR_.2	A0A0R4IWJ1_S292_M1	1	PPDLIPPTFRRMRSGSGVSVTSMHSTDLRSQ	S	ITSN1-S292	-0.33894	0.0475465	0.180421
ctnnd1	Danio rerio	Isoform of A0A286Y8C1, Catenin (cadherin-associated protein), delta 1	F1R6C8	F1R6C8_DANRE	891	_NT[Phospho (STY)]LDDTLDRSDRDAPQK_.3	46.86268234;66.00971222;54.01198196;13.36962128;48.31716156;56.22821808;45.56974792;48.57279587;49.811203;39.81837845;47.16479492;68.55879974;45.48573685;47.16797256;59.76104355;53.65443039	1;0.999991536	_NT[Phospho (STY): 100%]LDDT[Phospho (STY): 0%]LDRS[Phospho (STY): 0%]DRDAPQK_	1.14737578;0.967909554;0.943561331;0.945497817;0.858647209;0.947630993;0.976682233;0.891545726;0.697388275;0.79640932;0.819438376;1.18558106;0.81479246;1.258426536;1.294138731;1.50212715	1	_NT[Phospho (STY)]LDDTLDRSDRDAPQK_.3	F1R6C8_T892_M1	1	GPDAYSTIDQRGRRNTLDDTLDRSDRDAPQK	T	CTNND1-T892	-0.338792	0.486565	0.679464
mtor	Danio rerio	Isoform of B0UX67, Serine/threonine-protein kinase TOR	F1Q9H9	F1Q9H9_DANRE	2410	_TRTDS[Phospho (STY)]YTAGQS[Phospho (STY)]VEAM[Oxidation (M)]EGIDLGETTHK_.3	138.8388062;121.6969604;131.2634277;152.3138275;149.127182;138.7838745;119.9231415;139.1399078;123.30336	0.999422848;0.838700294;0.940962911;0.818258584;0.940885723;0.918651044;0.960997939;0.994014144;0.897805214	_T[Phospho (STY): 0%]RT[Phospho (STY): 0%]DS[Phospho (STY): 99.9%]Y[Phospho (STY): 0%]T[Phospho (STY): 0%]AGQS[Phospho (STY): 100%]VEAM[Oxidation (M): 100%]EGIDLGET[Phospho (STY): 0%]T[Phospho (STY): 0%]HK_;_T[Phospho (STY): 2.8%]RT[Phospho (STY): 0.2%]DS[Phospho (STY): 83.9%]Y[Phospho (STY): 0.5%]T[Phospho (STY): 12.7%]AGQS[Phospho (STY): 100%]VEAM[Oxidation (M): 100%]EGIDLGET[Phospho (STY): 0%]…	1.161253384;0.948039373;0.812400947;0.922158478;0.943749289;0.734369711;0.752591616;0.865461256;1.253658161	2	_TRTDS[Phospho (STY)]YTAGQS[Phospho (STY)]VEAM[Oxidation (M)]EGIDLGETTHK_.3	F1Q9H9_S2414_M2	1	DTNTKGNKRSRTRTDSYTAGQSVEAMEGIDL	S	MTOR-S2414	-0.337984	0.170313	0.386746
mtor	Danio rerio	Isoform of B0UX67, Serine/threonine-protein kinase TOR	F1Q9H9	F1Q9H9_DANRE	2410	_TRTDS[Phospho (STY)]YTAGQS[Phospho (STY)]VEAM[Oxidation (M)]EGIDLGETTHK_.3	138.8388062;121.6969604;131.2634277;152.3138275;149.127182;138.7838745;119.9231415;139.1399078;123.30336	0.999422848;0.838700294;0.940962911;0.818258584;0.940885723;0.918651044;0.960997939;0.994014144;0.897805214	_T[Phospho (STY): 0%]RT[Phospho (STY): 0%]DS[Phospho (STY): 99.9%]Y[Phospho (STY): 0%]T[Phospho (STY): 0%]AGQS[Phospho (STY): 100%]VEAM[Oxidation (M): 100%]EGIDLGET[Phospho (STY): 0%]T[Phospho (STY): 0%]HK_;_T[Phospho (STY): 2.8%]RT[Phospho (STY): 0.2%]DS[Phospho (STY): 83.9%]Y[Phospho (STY): 0.5%]T[Phospho (STY): 12.7%]AGQS[Phospho (STY): 100%]VEAM[Oxidation (M): 100%]EGIDLGET[Phospho (STY): 0%]…	1.161253384;0.948039373;0.812400947;0.922158478;0.943749289;0.734369711;0.752591616;0.865461256;1.253658161	2	_TRTDS[Phospho (STY)]YTAGQS[Phospho (STY)]VEAM[Oxidation (M)]EGIDLGETTHK_.3	F1Q9H9_S2420_M2	1	NKRSRTRTDSYTAGQSVEAMEGIDLGETTHK	S	MTOR-S2420	-0.337984	0.170313	0.385309
phldb1b	Danio rerio	Pleckstrin homology-like domain, family B, member 1b	E7FAY9	E7FAY9_DANRE	572	_TGSPTEEPFS[Phospho (STY)]PR_.2	5.269104958;10.02320766;12.53140831;11.91348362;12.6944828;8.930868149;9.61874485;5.476520538;9.527123451;12.86316395;7.063695431;10.09250164;7.933962345	0.959708631;0.777926564;0.999970555;0.999945343;0.999972939;0.976916134;0.999458253;0.814448655;0.991823792;0.999821246;0.892979205;0.994594097;0.993240595	_T[Phospho (STY): 1.3%]GS[Phospho (STY): 1.3%]PT[Phospho (STY): 1.3%]EEPFS[Phospho (STY): 96%]PR_;_T[Phospho (STY): 22%]GS[Phospho (STY): 0.1%]PT[Phospho (STY): 0.1%]EEPFS[Phospho (STY): 77.8%]PR_;_T[Phospho (STY): 0%]GS[Phospho (STY): 0%]PT[Phospho (STY): 0%]EEPFS[Phospho (STY): 100%]PR_;_T[Phospho (STY): 2.1%]GS[Phospho (STY): 0.1%]PT[Phospho (STY): 0%]EEPFS[Phospho (STY): 97.7%]PR_;_T[Phospho …	1.130944796;0.961644491;0.887608162;0.83964257;0.970605447;0.88076165;0.673411754;0.791831262;0.79814005;1.247571164;0.798983393;1.319388774;1.717095621	1	_TGSPTEEPFS[Phospho (STY)]PR_.2	E7FAY9_S581_M1	1	PRLRRKTGSPTEEPFSPRAMRTRSPSPTSGL	S	PHLDB1B-S581	-0.337269	0.101524	0.284816
ttn.2	Danio rerio	Isoform of F1R7N8, Titin, tandem duplicate 2 (Fragment)	F1QZQ0	F1QZQ0_DANRE	21149	_S[Phospho (STY)]LSPTYIELM[Oxidation (M)]RPVSELIR_.3;_S[Phospho (STY)]LSPTYIELM[Oxidation (M)]R_.2	94.69287872;81.21312714;101.5380707;96.80303192;76.85289001;97.79694366;93.67576599;80.03417969;95.00624084;89.90477753;92.13705444;84.98509216;73.03321075;16.91345215;23.10455132;28.253582;20.44506073;23.40768242;21.65293312;24.61330986;24.46159554;23.24079704;29.5140419;29.15286064;29.96627235;17.65675354;36.79750061	0.973964453;0.997455955;0.961092293;0.896677434;0.994698346;0.968761921;0.980704367;0.996703267;0.999640286;0.872718632;0.999109745;0.996431589;0.770337999;0.982178032;0.999878526;0.999941468;0.999779165;0.999909937;0.999485254;0.999617875;0.999983132;0.996181846;0.998106062;0.976930141;0.941847146;0.789059579;0.985991836	_S[Phospho (STY): 97.4%]LS[Phospho (STY): 2.6%]PT[Phospho (STY): 0%]Y[Phospho (STY): 0%]IELM[Oxidation (M): 100%]RPVS[Phospho (STY): 0%]ELIR_;_S[Phospho (STY): 99.7%]LS[Phospho (STY): 0.3%]PT[Phospho (STY): 0%]Y[Phospho (STY): 0%]IELM[Oxidation (M): 100%]RPVS[Phospho (STY): 0%]ELIR_;_S[Phospho (STY): 96.1%]LS[Phospho (STY): 3.9%]PT[Phospho (STY): 0%]Y[Phospho (STY): 0%]IELM[Oxidation (M): 100%]RP…	1.096657826;0.957690787;0.878812279;0.829194952;0.931657099;0.930982329;0.761441557;0.822620363;0.852179603;1.207911195;0.846616933;1.274707647;1.480726162;1.082119228;0.971513643;0.870296376;0.96750216;0.790644115;0.918841675;0.912666168;0.905839098;0.76324135;0.880812983;1.14650537;0.859483886;1.350866085;1.532477481	1	_S[Phospho (STY)]LSPTYIELM[Oxidation (M)]RPVSELIR_.3;_S[Phospho (STY)]LSPTYIELM[Oxidation (M)]R_.2	F1QZQ0_S21149_M1	2	RGSPPPISHFLRRRRSLSPTYIELMRPVSEL	S	TTN.2-S21149	-0.335031	0.187529	0.398447
	Danio rerio	Phorbol-ester/DAG-type domain-containing protein	F1QRH8	F1QRH8_DANRE	117;116	_LS[Phospho (STY)]TTSLTSSQSLR_.2;_RLS[Phospho (STY)]TTSLTSSQSLR_.2;_RLS[Phospho (STY)]TTSLTSSQSLR_.3	18.8045845;33.06432343;19.10672569;29.76377487;30.54045677;23.60793686;19.08874512;32.37831879;19.58070564;20.35597992;34.98241425;20.68339348;17.48008728;23.17762375;16.66464996;17.70261955;21.30108833	0.976788342;0.999947548;0.913666666;0.999968946;0.999986231;0.969465494;0.992500663;0.997038782;0.920415282;0.973987937;0.97884357;0.986540496;0.954045296;0.961376607;0.964031339;0.975373507;0.940628707	_LS[Phospho (STY): 97.7%]T[Phospho (STY): 2.3%]T[Phospho (STY): 0.1%]S[Phospho (STY): 0%]LT[Phospho (STY): 0%]S[Phospho (STY): 0%]S[Phospho (STY): 0%]QS[Phospho (STY): 0%]LR_;_LS[Phospho (STY): 100%]T[Phospho (STY): 0%]T[Phospho (STY): 0%]S[Phospho (STY): 0%]LT[Phospho (STY): 0%]S[Phospho (STY): 0%]S[Phospho (STY): 0%]QS[Phospho (STY): 0%]LR_;_LS[Phospho (STY): 91.4%]T[Phospho (STY): 8.5%]T[Phosp…	1.016431301;0.820889664;0.950653551;0.749460533;0.827767127;1.247339282;0.833386874;1.263613644;1.665607915;1.132410639;0.689690066;1.296640971;1.625929626;0.974064724;0.814112012;1.19706421;0.807196894	1	_LS[Phospho (STY)]TTSLTSSQSLR_.2;_RLS[Phospho (STY)]TTSLTSSQSLR_.2;_RLS[Phospho (STY)]TTSLTSSQSLR_.3	F1QRH8_S118_M1	3	FSIPNNCSGARKRRLSTTSLTSSQSLRLSTT	S	-S118	-0.333252	0.0808627	0.244067
phldb1a	Danio rerio	Isoform of A0A2R8QS69, Pleckstrin homology-like domain, family B, member 1a;Pleckstrin homology-like domain, family B, member 1a	A0A2R8QNM9;A0A2R8QS69;A0A2R8QUX6;E7F1A4	A0A2R8QNM9_DANRE;A0A2R8QS69_DANRE;A0A2R8QUX6_DANRE;E7F1A4_DANRE	567;402;442	_KNS[Phospho (STY)]ISEVSDKEEDLLEYHR_.4;_KNS[Phospho (STY)]ISEVSDK_.2	42.59418106;18.57287025;49.05752563;54.49475098;66.28613281;19.66474152;15.76970959;10.9917469;15.07521725;5.299759388;14.97297096;5.53809309;8.749883652;9.929851532;7.820200443;6.196789265	0.937675953;0.92969805;0.969697058;0.997983158;0.991695523;0.999637961;0.995307386;0.997316122;0.993951619;0.973573685;0.999597967;0.95294255;0.998674095;0.999735296;0.993676484;0.989052534	_KNS[Phospho (STY): 93.8%]IS[Phospho (STY): 6.2%]EVS[Phospho (STY): 0%]DKEEDLLEY[Phospho (STY): 0%]HR_;_KNS[Phospho (STY): 93%]IS[Phospho (STY): 7%]EVS[Phospho (STY): 0%]DKEEDLLEY[Phospho (STY): 0%]HR_;_KNS[Phospho (STY): 97%]IS[Phospho (STY): 3%]EVS[Phospho (STY): 0%]DKEEDLLEY[Phospho (STY): 0%]HR_;_KNS[Phospho (STY): 99.8%]IS[Phospho (STY): 0.2%]EVS[Phospho (STY): 0%]DKEEDLLEY[Phospho (STY): 0%…	1.122524325;0.905894739;0.90715489;0.867631833;0.665566513;0.960878934;0.918211438;0.849649043;1.029390061;0.809509626;0.818367708;0.804703073;1.131340741;1.118749672;1.162853058;1.456158569	1	_KNS[Phospho (STY)]ISEVSDKEEDLLEYHR_.4;_KNS[Phospho (STY)]ISEVSDK_.2	A0A2R8QNM9_S569_M1	2	REARQVPPRTRERKNSISEVSDKEEDLLEYH	S	PHLDB1A-S569	-0.326462	0.164478	0.386208
plekhg2	Danio rerio	Pleckstrin homology domain-containing, family G (with RhoGef domain) member 2	X1WE43	X1WE43_DANRE	479	_RQS[Phospho (STY)]EPPEFIYTPEK_.2;_RQS[Phospho (STY)]EPPEFIYTPEK_.3	3.403240919;6.114238262;13.43208885;11.42853737;9.891066551;3.856813431;4.208136082;6.359084129;8.55600071;7.218986511;6.259144783;9.554994583;7.805995464;2.825502634;4.857139111;11.96882248;12.51250839	0.800214171;0.988121688;0.999992013;0.999938846;0.999724865;0.89693898;0.823776066;0.990677297;0.99895519;0.996033251;0.98970753;0.999615014;0.997790635;0.756273329;0.959456503;0.999965549;0.999979973	_RQS[Phospho (STY): 80%]EPPEFIY[Phospho (STY): 7.2%]T[Phospho (STY): 12.7%]PEK_;_RQS[Phospho (STY): 98.8%]EPPEFIY[Phospho (STY): 0.6%]T[Phospho (STY): 0.6%]PEK_;_RQS[Phospho (STY): 100%]EPPEFIY[Phospho (STY): 0%]T[Phospho (STY): 0%]PEK_;_RQS[Phospho (STY): 89.7%]EPPEFIY[Phospho (STY): 5.2%]T[Phospho (STY): 5.2%]PEK_;_RQS[Phospho (STY): 82.4%]EPPEFIY[Phospho (STY): 3.3%]T[Phospho (STY): 14.3%]PEK_…	1.175486561;0.913232301;0.921684829;0.92224738;0.969545093;0.890159178;0.693488889;0.826559641;1.322445164;1.28646636;1.178862208;0.913292339;0.922168571;0.967405627;0.69403604;0.788469752;1.295171393	1	_RQS[Phospho (STY)]EPPEFIYTPEK_.2;_RQS[Phospho (STY)]EPPEFIYTPEK_.3	X1WE43_S481_M1	2	PRLDDVHNYHRGRRQSEPPEFIYTPEKAKKS	S	PLEKHG2-S481	-0.32449	0.403612	0.620143
znf148	Danio rerio	Zinc finger protein 148	A0MS83	ZN148_DANRE	38;37	_GS[Phospho (STY)]LDM[Oxidation (M)]TLGER_.2;_RGS[Phospho (STY)]LDM[Oxidation (M)]TLGER_.2	10.86409855;18.26445389;20.74671173;20.47358513;14.05409241;19.12533569;15.40512276;39.33673477;34.57177734;42.21568298;31.25558662;33.83666992;21.18657112;37.03886032;34.9032402;33.00641632;28.12483025;15.25995255;29.08553123;6.860834122;24.65237617;17.63087463	0.9982149;0.998707771;0.999922395;0.999788046;0.999992788;0.999669075;0.998649895;1;0.999999762;0.999988675;0.999999881;0.999999225;0.958312511;0.99999994;0.799592376;0.999989629;0.999677241	_GS[Phospho (STY): 99.8%]LDM[Oxidation (M): 100%]T[Phospho (STY): 0.2%]LGER_;_GS[Phospho (STY): 99.9%]LDM[Oxidation (M): 100%]T[Phospho (STY): 0.1%]LGER_;_GS[Phospho (STY): 100%]LDM[Oxidation (M): 100%]T[Phospho (STY): 0%]LGER_;_RGS[Phospho (STY): 100%]LDM[Oxidation (M): 100%]T[Phospho (STY): 0%]LGER_;_RGS[Phospho (STY): 95.8%]LDM[Oxidation (M): 100%]T[Phospho (STY): 4.2%]LGER_;_RGS[Phospho (STY)…	1.14091479;0.972594787;0.932128308;0.792346277;1.295877035;1.302229752;1.598351479;1.120158595;0.983424399;0.949539519;0.843129163;0.948118943;0.972615473;0.923273264;0.708733874;0.823580524;0.82642261;1.190642343;0.841960837;1.317924703;1.320965252;1.53888595	1	_GS[Phospho (STY)]LDM[Oxidation (M)]TLGER_.2;_RGS[Phospho (STY)]LDM[Oxidation (M)]TLGER_.2	A0MS83_S39_M1	2	RGLGPSRVDGRGRRGSLDMTLGERSLANHPL	S	ZNF148-S39	-0.322779	0.294207	0.508703
triobpb	Danio rerio	TRIO and F-actin-binding protein b	A0A2R9YJH0	A0A2R9YJH0_DANRE	132	_SQS[Phospho (STY)]EASSAIINSAHNK_.2	85.16135406;62.63472366;77.62341309;73.81242371;97.76178741;56.9458313;83.71903229;65.54553223;80.35366058;70.58110046;72.15800476;78.45056915;62.7575798;67.72220612;33.25246811	0.999889553;0.998707891;0.999883056;0.99998939;0.999654412;0.994256198;0.999996662;0.999954879;0.999788344;0.999999702;0.999999881;0.999999285;0.916039944;0.9999699;0.999997199	_S[Phospho (STY): 0%]QS[Phospho (STY): 100%]EAS[Phospho (STY): 0%]S[Phospho (STY): 0%]AIINS[Phospho (STY): 0%]AHNK_;_S[Phospho (STY): 0.1%]QS[Phospho (STY): 99.9%]EAS[Phospho (STY): 0%]S[Phospho (STY): 0%]AIINS[Phospho (STY): 0%]AHNK_;_S[Phospho (STY): 0.6%]QS[Phospho (STY): 99.4%]EAS[Phospho (STY): 0%]S[Phospho (STY): 0%]AIINS[Phospho (STY): 0%]AHNK_;_S[Phospho (STY): 8.4%]QS[Phospho (STY): 91.6…	1.132420857;0.981092192;0.949539519;0.931194753;0.858654685;0.929723395;0.976516546;0.906718108;0.690139606;0.828354163;1.189047664;0.839753151;1.319485187;1.320185449;1.540849205	1	_SQS[Phospho (STY)]EASSAIINSAHNK_.2	A0A2R9YJH0_S134_M1	1	KENTRHPSSLRLRSQSEASSAIINSAHNKFD	S	TRIOBPB-S134	-0.319363	0.0114679	0.0792787
si:ch211-167b20.8	Danio rerio	Si:ch211-167b20.8	A0A0R4IXC4	A0A0R4IXC4_DANRE	57	_GS[Phospho (STY)]SIADETAEYM[Oxidation (M)]R_.2	59.43761826;60.07230759;73.69028473;85.59721375;63.45461273;64.32295227;77.02471924;73.93157196;75.3573761;83.65649414;65.68289948;82.06580353	0.91832608;0.997222781;0.962308407;0.928322852;0.921786427;0.955861807;0.997065842;0.998886704;0.962697268;0.993274212;0.996292233;0.999916077	_GS[Phospho (STY): 91.8%]S[Phospho (STY): 8.2%]IADET[Phospho (STY): 0%]AEY[Phospho (STY): 0%]M[Oxidation (M): 100%]R_;_GS[Phospho (STY): 99.7%]S[Phospho (STY): 0.3%]IADET[Phospho (STY): 0%]AEY[Phospho (STY): 0%]M[Oxidation (M): 100%]R_;_GS[Phospho (STY): 96.2%]S[Phospho (STY): 3.8%]IADET[Phospho (STY): 0%]AEY[Phospho (STY): 0%]M[Oxidation (M): 100%]R_;_GS[Phospho (STY): 92.8%]S[Phospho (STY): 7.2…	1.147561981;0.972454847;0.896883131;0.933621589;0.976320166;0.889441073;0.683610107;0.798387925;1.214251388;1.296059382;1.301699545;1.594234226	1	_GS[Phospho (STY)]SIADETAEYM[Oxidation (M)]R_.2	A0A0R4IXC4_S58_M1	1	VRLIPRSSPVPRKRGSSIADETAEYMRIRLA	S	SI:CH211-167B20.8-S58	-0.319141	0.0618203	0.208872
tmcc1a	Danio rerio	Isoform of E7FBA2, Uncharacterized protein;Uncharacterized protein	A0A2R8Q3Q2;E7FBA2	A0A2R8Q3Q2_DANRE;E7FBA2_DANRE	193;194	_FGS[Phospho (STY)]ADNISALR_.2	7.469620228;2.105331421;5.990373611;4.571120262;3.904830694;4.827606678;9.441511154;10.10380268;4.689429283;4.641615391;4.722207546	0.998452604;0.751257718;0.990594745;0.79143554;0.948084712;0.97870183;0.99978435;0.999888778;0.882342815;0.974459469;0.976390362	_FGS[Phospho (STY): 99.8%]ADNIS[Phospho (STY): 0.2%]ALR_;_FGS[Phospho (STY): 75.1%]ADNIS[Phospho (STY): 24.9%]ALR_;_FGS[Phospho (STY): 99.1%]ADNIS[Phospho (STY): 0.9%]ALR_;_FGS[Phospho (STY): 79.1%]ADNIS[Phospho (STY): 20.9%]ALR_;_FGS[Phospho (STY): 94.8%]ADNIS[Phospho (STY): 5.2%]ALR_;_FGS[Phospho (STY): 97.9%]ADNIS[Phospho (STY): 2.1%]ALR_;_FGS[Phospho (STY): 100%]ADNIS[Phospho (STY): 0%]ALR_;_…	1.485807326;0.913360567;0.822086355;0.880310282;0.755061436;1.186417084;1.242502984;1.125187774;0.767543416;1.110872248;1.554573546	1	_FGS[Phospho (STY)]ADNISALR_.2	A0A2R8Q3Q2_S195_M1	1	SKPREIASLFRHRFGSADNISALRDGAEDVE	S	TMCC1A-S195	-0.318802	0.202551	0.418384
ndrg1a	Danio rerio	Isoform of Q6A3P5, N-myc downstream-regulated 1a;N-myc downstream regulated gene 1 protein, ndrg1	A5WW18;Q6A3P5	A5WW18_DANRE;Q6A3P5_DANRE	314;327	_TASGSS[Phospho (STY)]ITSFDGNR_.2	24.37166023;18.10189438;19.21475029;17.10724068;16.78923225;14.44921112;14.22696686	0.833815515;0.954336464;0.8061288;0.965631545;0.985378683;0.853907406;0.842807114	_T[Phospho (STY): 0%]AS[Phospho (STY): 1.6%]GS[Phospho (STY): 15%]S[Phospho (STY): 83.4%]IT[Phospho (STY): 0%]S[Phospho (STY): 0%]FDGNR_;_T[Phospho (STY): 0%]AS[Phospho (STY): 2.3%]GS[Phospho (STY): 2.2%]S[Phospho (STY): 95.4%]IT[Phospho (STY): 0%]S[Phospho (STY): 0%]FDGNR_;_T[Phospho (STY): 0%]AS[Phospho (STY): 5.5%]GS[Phospho (STY): 13.9%]S[Phospho (STY): 80.6%]IT[Phospho (STY): 0%]S[Phospho (S…	1.139183185;0.96656327;0.892248558;0.924352115;0.96895563;0.791663376;0.799231103	1	_TASGSS[Phospho (STY)]ITSFDGNR_.2	A5WW18_S319_M1	1	ASMTRLVRSRTASGSSITSFDGNRSRSHTNE	S	NDRG1A-S319	-0.313004	0.11286	0.311234
gpalpp1	Danio rerio	Isoform of Q6DBU2, GPALPP motifs-containing protein 1;GPALPP motifs-containing protein 1	A0A0R4ICQ3;Q6DBU2	A0A0R4ICQ3_DANRE;Q6DBU2_DANRE	152;153;154;155	_DKS[Phospho (STY)]PERPPAIGPALPPGFK_.3;_S[Phospho (STY)]PERPPAIGPALPPGFK_.2;_S[Phospho (STY)]PERPPAIGPALPPGFK_.3	NaN	1	_DKS[Phospho (STY): 100%]PERPPAIGPALPPGFK_;_S[Phospho (STY): 100%]PERPPAIGPALPPGFK_	1.275676216;0.933001623;0.846338604;0.901904121;0.758443519;1.055569937;1.027467043;1.017384645;0.797921837;0.754786538;0.799193287;1.101770506;0.783243501;1.31183336;1.16124775;1.073772156;0.966618297;0.835857124;0.943675395;0.773282671;0.921720646;0.880859269;0.9161632;0.741046529;0.830337562;0.897357841;1.189760666;0.855882956;1.343101828;1.223302962;1.517610379;1.073812075;0.965315339;0.83570…	1	_DKS[Phospho (STY)]PERPPAIGPALPPGFK_.3;_S[Phospho (STY)]PERPPAIGPALPPGFK_.2;_S[Phospho (STY)]PERPPAIGPALPPGFK_.3	A0A0R4ICQ3_S154_M1	3	FSGPALPPGYRKRDKSPERPPAIGPALPPGF	S	GPALPP1-S154	-0.312637	0.0387495	0.172607
dnajc5aa	Danio rerio	DnaJ (Hsp40) homolog, subfamily C, member 5aa	Q6DGJ0	Q6DGJ0_DANRE	9	_SLS[Phospho (STY)]TSGESLYHVLGVDK_.2;_SLS[Phospho (STY)]TSGESLYHVLGVDK_.3	99.1584549;109.9916153;99.19998932;111.8096008;104.4976425;112.2642822;96.75959015;103.1315536;122.485672;101.6733551;110.2851868;94.60311127;110.1511002;67.06286621;77.4992218;74.87197113;80.58264923;78.33065796;81.09355927;79.27310944;88.64354706;90.68070984;75.46344757;69.59072876;31.47750092;72.37015533;47.37112427	0.99070406;0.995538771;0.844795585;0.999897718;0.999994636;0.949283481;0.991017163;0.998280525;0.999775648;0.993026257;0.971609831;0.999824166;0.816986859;0.957196534;0.990092099;0.999019504;0.981612265;0.991441488;0.991896033;0.821206689;0.76078409;0.955304503;0.880223751;0.860457659;0.770264566;0.843575358;0.992414892	_S[Phospho (STY): 0.9%]LS[Phospho (STY): 99.1%]T[Phospho (STY): 0%]S[Phospho (STY): 0%]GES[Phospho (STY): 0%]LY[Phospho (STY): 0%]HVLGVDK_;_S[Phospho (STY): 0%]LS[Phospho (STY): 99.6%]T[Phospho (STY): 0.4%]S[Phospho (STY): 0%]GES[Phospho (STY): 0%]LY[Phospho (STY): 0%]HVLGVDK_;_S[Phospho (STY): 15.5%]LS[Phospho (STY): 84.5%]T[Phospho (STY): 0%]S[Phospho (STY): 0%]GES[Phospho (STY): 0%]LY[Phospho …	1.060263551;0.985004629;0.847274372;0.952050015;0.787083369;0.915610756;0.884610654;0.923470229;0.796260449;0.837914943;0.919631089;1.180426863;0.867281984;1.245411792;0.985117245;0.847368653;0.952042141;0.786699746;0.915562391;0.884910618;0.922884186;0.796028968;0.837921764;0.91951201;1.180345716;0.867254755;1.245459663	1	_SLS[Phospho (STY)]TSGESLYHVLGVDK_.2;_SLS[Phospho (STY)]TSGESLYHVLGVDK_.3	Q6DGJ0_S11_M1	2	_____MAEQQRQRSLSTSGESLYHVLGVDKV	S	DNAJC5AA-S11	-0.305824	0.30855	0.525686
ppp1r8b	Danio rerio	Protein phosphatase 1, regulatory subunit 8b;Isoform of F1RDJ3, Protein phosphatase 1, regulatory subunit 8b	F1RDJ3;Q7SXS9	F1RDJ3_DANRE;Q7SXS9_DANRE	194	_RSS[Phospho (STY)]RVS[Phospho (STY)]FNEDDEIINPEDVDPSVGR_.3	24.10270119;33.5104332;21.44964981;35.41006088;29.44328117;47.23339081;40.8532753;31.02949333;38.91075516;38.68596649	0.884022236;0.990351796;0.770680368;0.937941015;0.923226058;0.997030973;0.99696666;0.963597;0.999037445;0.998162389	_RS[Phospho (STY): 13.3%]S[Phospho (STY): 88.4%]RVS[Phospho (STY): 98.3%]FNEDDEIINPEDVDPS[Phospho (STY): 0%]VGR_;_RS[Phospho (STY): 1.3%]S[Phospho (STY): 99.6%]RVS[Phospho (STY): 99%]FNEDDEIINPEDVDPS[Phospho (STY): 0%]VGR_;_RS[Phospho (STY): 24.1%]S[Phospho (STY): 98.8%]RVS[Phospho (STY): 77.1%]FNEDDEIINPEDVDPS[Phospho (STY): 0%]VGR_;_RS[Phospho (STY): 8.5%]S[Phospho (STY): 97.7%]RVS[Phospho (STY…	0.966553168;0.871665498;0.955728105;0.822686268;0.768010418;0.905174881;0.842206925;1.291061333;1.272178692;1.489288862	2	_RSS[Phospho (STY)]RVS[Phospho (STY)]FNEDDEIINPEDVDPSVGR_.3	F1RDJ3_S196_M2	1	EGNLDIQRPKRKRRSSRVSFNEDDEIINPED	S	PPP1R8B-S196	-0.305192	0.447203	0.654084
ppp1r8b	Danio rerio	Protein phosphatase 1, regulatory subunit 8b;Isoform of F1RDJ3, Protein phosphatase 1, regulatory subunit 8b	F1RDJ3;Q7SXS9	F1RDJ3_DANRE;Q7SXS9_DANRE	194	_RSS[Phospho (STY)]RVS[Phospho (STY)]FNEDDEIINPEDVDPSVGR_.3	24.10270119;33.5104332;21.44964981;35.41006088;29.44328117;47.23339081;40.8532753;31.02949333;38.91075516;38.68596649	0.884022236;0.990351796;0.770680368;0.937941015;0.923226058;0.997030973;0.99696666;0.963597;0.999037445;0.998162389	_RS[Phospho (STY): 13.3%]S[Phospho (STY): 88.4%]RVS[Phospho (STY): 98.3%]FNEDDEIINPEDVDPS[Phospho (STY): 0%]VGR_;_RS[Phospho (STY): 1.3%]S[Phospho (STY): 99.6%]RVS[Phospho (STY): 99%]FNEDDEIINPEDVDPS[Phospho (STY): 0%]VGR_;_RS[Phospho (STY): 24.1%]S[Phospho (STY): 98.8%]RVS[Phospho (STY): 77.1%]FNEDDEIINPEDVDPS[Phospho (STY): 0%]VGR_;_RS[Phospho (STY): 8.5%]S[Phospho (STY): 97.7%]RVS[Phospho (STY…	0.966553168;0.871665498;0.955728105;0.822686268;0.768010418;0.905174881;0.842206925;1.291061333;1.272178692;1.489288862	2	_RSS[Phospho (STY)]RVS[Phospho (STY)]FNEDDEIINPEDVDPSVGR_.3	F1RDJ3_S199_M2	1	LDIQRPKRKRRSSRVSFNEDDEIINPEDVDP	S	PPP1R8B-S199	-0.305192	0.447203	0.652718
znf609b	Danio rerio	Zinc finger protein 609b;Isoform of A0A0G2KSU4, Si:busm1-112p11.1 protein	A0A0G2KSU4;B7ZVQ3	A0A0G2KSU4_DANRE;B7ZVQ3_DANRE	462;215	_TNS[Phospho (STY)]NGGM[Oxidation (M)]TSSALPIPIIK_.2	51.07129669;34.89687347;48.44175339;49.90474701;52.24817657;50.47348785;54.71828842;43.25248718;62.86244583;38.00845718;53.09183502;47.26131821;52.27687073;37.22462845;48.49596786;38.64139938	0.99989903;0.98894161;0.999078691;0.998829603;0.996913075;0.996441901;0.999957442;0.980225146;0.996348917;0.868583322;0.987576306;0.995767713;0.999631286;0.894165874;0.944573164;0.990827024	_T[Phospho (STY): 0%]NS[Phospho (STY): 100%]NGGM[Oxidation (M): 100%]T[Phospho (STY): 0%]S[Phospho (STY): 0%]S[Phospho (STY): 0%]ALPIPIIK_;_T[Phospho (STY): 0%]NS[Phospho (STY): 98.9%]NGGM[Oxidation (M): 100%]T[Phospho (STY): 1.1%]S[Phospho (STY): 0%]S[Phospho (STY): 0%]ALPIPIIK_;_T[Phospho (STY): 0%]NS[Phospho (STY): 99.9%]NGGM[Oxidation (M): 100%]T[Phospho (STY): 0.1%]S[Phospho (STY): 0%]S[Phos…	1.099267241;0.955465512;0.881826771;1.007405862;0.83011555;0.934457121;0.938634609;0.93145275;0.76098063;0.818264037;0.846009126;1.196714338;0.845699373;1.260083262;1.268015361;1.466246169	1	_TNS[Phospho (STY)]NGGM[Oxidation (M)]TSSALPIPIIK_.2	A0A0G2KSU4_S464_M1	1	SSSEDSKGNKRMRTNSNGGMTSSALPIPIIK	S	ZNF609B-S464	-0.300691	0.0100972	0.0742456
srrt	Danio rerio	Isoform of Q66I22, Serrate RNA effector molecule homolog;Serrate RNA effector molecule homolog	A0A0R4IM33;Q66I22	A0A0R4IM33_DANRE;SRRT_DANRE	289;271	_ILEQPSEEEEERERLS[Phospho (STY)]SGGTPSEPSK_.3;_ILEQPSEEEEERERLS[Phospho (STY)]SGGTPSEPSK_.4	53.73841476;44.49952698;51.72751617;50.03972244;82.3401947;59.30441666;42.46522522;56.16174698;69.73871613;67.80010986;54.3918457;24.09875107;62.62905121;24.8680172;50.39731216;36.73810577;30.89614868;35.89466095;33.12883759;32.94586563;45.23159027;32.82095718;28.78065681;31.94668579;44.58456039;45.44197083;33.63840485;37.65366364;34.42795181;17.14525795	0.99867171;0.998254955;0.999165952;0.99921751;0.999980092;0.999627948;0.968188405;0.999977887;0.99994874;0.99956578;0.993288338;0.937454462;0.999863684;0.976206183;0.999950588;0.99826014;0.999851167;0.992298961;0.999923587;0.878949523;0.995491087;0.992210805;0.998081803;0.983838975;0.999724805;0.999386013;0.952088058;0.968429804;0.99858588;0.969984233	_ILEQPS[Phospho (STY): 0%]EEEEERERLS[Phospho (STY): 99.9%]S[Phospho (STY): 0.1%]GGT[Phospho (STY): 0%]PS[Phospho (STY): 0%]EPS[Phospho (STY): 0%]K_;_ILEQPS[Phospho (STY): 0%]EEEEERERLS[Phospho (STY): 99.8%]S[Phospho (STY): 0.2%]GGT[Phospho (STY): 0%]PS[Phospho (STY): 0%]EPS[Phospho (STY): 0%]K_;_ILEQPS[Phospho (STY): 0%]EEEEERERLS[Phospho (STY): 100%]S[Phospho (STY): 0%]GGT[Phospho (STY): 0%]PS[P…	1.07228449;0.91526828;0.860692197;0.955020782;0.857318304;0.897488822;0.956163657;0.880284786;0.687396644;0.777409927;0.819015979;1.170467705;0.820328259;1.359524866;1.248187269;1.073573821;0.914907559;0.860869673;0.951913877;0.85718918;0.898107021;0.956229143;0.880984498;0.687235083;0.777253655;0.818593356;1.170456452;0.820343957;1.248397012;1.633956559	1	_ILEQPSEEEEERERLS[Phospho (STY)]SGGTPSEPSK_.3;_ILEQPSEEEEERERLS[Phospho (STY)]SGGTPSEPSK_.4	A0A0R4IM33_S304_M1	2	ILEQPSEEEEERERLSSGGTPSEPSKRDEPK	S	SRRT-S304	-0.300678	0.0413266	0.178414
ripor3	Danio rerio	Isoform of Q5EB20, RIPOR family member 3;RIPOR family member 3	F1R2W2;Q5EB20	F1R2W2_DANRE;RIPR3_DANRE	40;21	_S[Phospho (STY)]FTGVNTLGGR_.2	16.95996857;18.67640686;17.57017326;17.37803459;9.886651993;6.258553505;16.06882668;18.84919357;18.11458778;10.14645386;10.73638248;33.31072617;23.27632904	0.993126571;0.926849782;0.99975878;0.99764204;0.980917394;0.946415842;0.863663375;0.999178708;0.996208072;0.954361856;0.96197319;0.996169984;0.999905944	_S[Phospho (STY): 99.3%]FT[Phospho (STY): 0.7%]GVNT[Phospho (STY): 0%]LGGR_;_S[Phospho (STY): 92.7%]FT[Phospho (STY): 7.3%]GVNT[Phospho (STY): 0%]LGGR_;_S[Phospho (STY): 100%]FT[Phospho (STY): 0%]GVNT[Phospho (STY): 0%]LGGR_;_S[Phospho (STY): 99.8%]FT[Phospho (STY): 0.2%]GVNT[Phospho (STY): 0%]LGGR_;_S[Phospho (STY): 98.1%]FT[Phospho (STY): 1.9%]GVNT[Phospho (STY): 0%]LGGR_;_S[Phospho (STY): 94.6…	1.195102131;0.995951056;0.913882678;0.936818402;0.942367706;0.908556396;0.708792002;0.773092839;0.818900579;1.229496939;0.828488828;1.347296567;1.682950565	1	_S[Phospho (STY)]FTGVNTLGGR_.2	F1R2W2_S40_M1	1	KFDYPADGGMVQRSRSFTGVNTLGGRRRLSS	S	RIPOR3-S40	-0.300372	0.0819951	0.245824
ralgapa1	Danio rerio	Isoform of A0A2R8Q8N1, Ral GTPase-activating protein catalytic subunit alpha 1	A0A2R8QSV2;F1R073;X1WFB2	A0A2R8QSV2_DANRE;F1R073_DANRE;X1WFB2_DANRE	749;752	_HC[Carbamidomethyl (C)]S[Phospho (STY)]QSEETPTSEVFSASGELEQPPLPR_.3	37.63212585;15.12219238;39.75701904;28.30100632;51.22296906;25.97534943;46.51405334;28.35181427;17.72222519;22.75912285;15.84781456;19.72873306;18.74811935;21.71951294;25.061306;13.528965	0.998826325;0.98127836;0.999999106;0.999858499;0.999885857;0.999962747;0.999990821;0.999858141;0.99866277;0.999184847;0.999636769;0.996918082;0.999902964;0.994256318;0.996526122;0.995264113	_HC[Carbamidomethyl (C): 100%]S[Phospho (STY): 99.9%]QS[Phospho (STY): 0.1%]EET[Phospho (STY): 0%]PT[Phospho (STY): 0%]S[Phospho (STY): 0%]EVFS[Phospho (STY): 0%]AS[Phospho (STY): 0%]GELEQPPLPR_;_HC[Carbamidomethyl (C): 100%]S[Phospho (STY): 98.1%]QS[Phospho (STY): 1.9%]EET[Phospho (STY): 0%]PT[Phospho (STY): 0%]S[Phospho (STY): 0%]EVFS[Phospho (STY): 0%]AS[Phospho (STY): 0%]GELEQPPLPR_;_HC[Carba…	1.062575993;0.977540901;0.854604844;0.951451855;0.80434576;0.914446826;0.898425684;0.915040747;0.785607474;0.830071319;0.915613182;1.179461061;0.857280075;1.245562792;1.255149366;1.489958352	1	_HC[Carbamidomethyl (C)]S[Phospho (STY)]QSEETPTSEVFSASGELEQPPLPR_.3	A0A2R8QSV2_S751_M1	1	EEPPMIQRGPRNRHCSQSEETPTSEVFSASG	S	RALGAPA1-S751	-0.29441	0.0879945	0.260492
ttn.2	Danio rerio	Isoform of F1R7N8, Titin, tandem duplicate 2 (Fragment)	F1QZQ0	F1QZQ0_DANRE	21172	_IPTEAEVEIIERRS[Phospho (STY)]PTPER_.3;_IPTEAEVEIIERRS[Phospho (STY)]PTPER_.4	17.3047924;24.60133743;19.41505051;29.80755043;40.27057266;24.12306023;23.01677322;30.8353672;37.33217621;56.63715363;14.34969902;45.18016815;44.84773254;45.79950333;44.21715546;50.42690277;48.54845047;59.19700623;62.89181519;44.15594482;33.28713989;59.40997696	0.944230258;0.997483253;0.985678911;0.996345818;0.939410806;0.975148559;0.999388695;0.896283209;0.979210556;0.997475505;0.981203496;0.771430016;0.999305248;0.963125885;0.996914387;0.995941877;0.999708951;0.999958515;0.998616159;0.846091986;0.760394692;0.999995351	_IPT[Phospho (STY): 0%]EAEVEIIERRS[Phospho (STY): 94.4%]PT[Phospho (STY): 5.6%]PER_;_IPT[Phospho (STY): 0%]EAEVEIIERRS[Phospho (STY): 99.7%]PT[Phospho (STY): 0.3%]PER_;_IPT[Phospho (STY): 0%]EAEVEIIERRS[Phospho (STY): 98.6%]PT[Phospho (STY): 1.4%]PER_;_IPT[Phospho (STY): 0%]EAEVEIIERRS[Phospho (STY): 99.6%]PT[Phospho (STY): 0.4%]PER_;_IPT[Phospho (STY): 0%]EAEVEIIERRS[Phospho (STY): 93.9%]PT[Phos…	1.151912807;0.951131676;0.924373273;0.907164023;0.844803442;0.925047352;0.973075718;0.696458952;0.799741009;0.825934547;1.348880252;1.326903249;1.151859718;0.906262833;0.844914762;0.924812378;0.973156104;0.893099577;0.69634266;0.799892233;1.21907631;0.820352228	1	_IPTEAEVEIIERRS[Phospho (STY)]PTPER_.3;_IPTEAEVEIIERRS[Phospho (STY)]PTPER_.4	F1QZQ0_S21185_M1	2	ARIPTEAEVEIIERRSPTPERTRPRSPSPVS	S	TTN.2-S21185	-0.293856	0.476186	0.670255
phldb1a	Danio rerio	Isoform of A0A2R8QS69, Pleckstrin homology-like domain, family B, member 1a;Pleckstrin homology-like domain, family B, member 1a	A0A2R8QNM9;A0A2R8QS69;A0A2R8QUX6;E7F1A4	A0A2R8QNM9_DANRE;A0A2R8QS69_DANRE;A0A2R8QUX6_DANRE;E7F1A4_DANRE	568;403;443	_NSISEVS[Phospho (STY)]DKEEDLLEYHR_.3	4.097440243;9.583741188;10.94452763;6.51899004;16.05839157;11.68107605;10.5012455;14.141716	0.857169807;0.884689033;0.992924094;0.934935391;0.999832511;0.986877978;0.788268209;0.934647024	_NS[Phospho (STY): 3.9%]IS[Phospho (STY): 6.5%]EVS[Phospho (STY): 85.7%]DKEEDLLEY[Phospho (STY): 3.9%]HR_;_NS[Phospho (STY): 0.2%]IS[Phospho (STY): 11.4%]EVS[Phospho (STY): 88.5%]DKEEDLLEY[Phospho (STY): 0%]HR_;_NS[Phospho (STY): 0%]IS[Phospho (STY): 0.7%]EVS[Phospho (STY): 99.3%]DKEEDLLEY[Phospho (STY): 0%]HR_;_NS[Phospho (STY): 0.4%]IS[Phospho (STY): 4.4%]EVS[Phospho (STY): 93.5%]DKEEDLLEY[Phos…	0.994286912;0.912878631;0.934128157;0.825805777;0.932453972;0.899664015;0.820921996;1.242335573	1	_NSISEVS[Phospho (STY)]DKEEDLLEYHR_.3	A0A2R8QNM9_S574_M1	1	VPPRTRERKNSISEVSDKEEDLLEYHRWQRE	S	PHLDB1A-S574	-0.293252	0.189729	0.401726
pdcd4b	Danio rerio	Programmed cell death protein 4	Q1L8Y5	Q1L8Y5_DANRE	456;455	_LIS[Phospho (STY)]EGDGGHLK_.2;_RLIS[Phospho (STY)]EGDGGHLK_.3	NaN	1	_LIS[Phospho (STY): 100%]EGDGGHLK_;_RLIS[Phospho (STY): 100%]EGDGGHLK_	1.134528491;0.978561452;0.948149795;0.933703359;0.865127999;0.929411185;0.976743312;0.899248038;0.687459586;0.821881438;0.828983876;1.188044394;0.838920943;1.323260325;1.319898248;1.549784753;1.140505566;0.982613129;0.944546312;0.930389966;0.902920022;0.914364484;0.999215181;0.909099468;0.722005166;0.834746586;0.828536316;1.153890733;0.847799601;1.262345619;1.237567476;1.514971372	1	_LIS[Phospho (STY)]EGDGGHLK_.2;_RLIS[Phospho (STY)]EGDGGHLK_.3	Q1L8Y5_S458_M1	2	KLRDLCPSRGRKRLISEGDGGHLKLQNY___	S	PDCD4B-S458	-0.290739	0.0172171	0.09715
sipa1l3	Danio rerio	Signal-induced proliferation-associated 1-like 3;Isoform of A0A2R8RNK4, Signal-induced proliferation-associated 1-like 3 (Fragment)	A0A2R8RNK4;F1QTH7	A0A2R8RNK4_DANRE;F1QTH7_DANRE	118;78	_TSS[Phospho (STY)]FAPLR_.2	8.7849617;10.6598587;8.645076752;8.788131714;12.39686298;12.04357719;13.56234264;4.610108852;6.063410282;8.387572289;5.138425827;6.46855402	0.999168813;0.997914076;0.994473636;0.999171436;0.999059558;0.999948919;0.999993026;0.948678553;0.987510085;0.99876374;0.969090044;0.973386645	_T[Phospho (STY): 0%]S[Phospho (STY): 0%]S[Phospho (STY): 99.9%]FAPLR_;_T[Phospho (STY): 0%]S[Phospho (STY): 0.2%]S[Phospho (STY): 99.8%]FAPLR_;_T[Phospho (STY): 0.4%]S[Phospho (STY): 0.2%]S[Phospho (STY): 99.4%]FAPLR_;_T[Phospho (STY): 0%]S[Phospho (STY): 0.1%]S[Phospho (STY): 99.9%]FAPLR_;_T[Phospho (STY): 0%]S[Phospho (STY): 0%]S[Phospho (STY): 100%]FAPLR_;_T[Phospho (STY): 2.6%]S[Phospho (STY…	0.84587167;0.907083132;0.942696042;0.87678452;0.671628433;0.806275721;0.844581163;1.207283549;0.840313315;1.315811547;1.308395024;1.639890996	1	_TSS[Phospho (STY)]FAPLR_.2	A0A2R8RNK4_S120_M1	1	GLQRTPDTPPRFRTSSFAPLRQRSSSEITLS	S	SIPA1L3-S120	-0.287691	0.263898	0.485636
ttn.2	Danio rerio	Titin, tandem duplicate 2	F1R7N8	F1R7N8_DANRE	3507;3509	_ERS[Phospho (STY)]SESELHLSR_.3;_S[Phospho (STY)]SESELHLSR_.3	32.07531738;47.17210007;35.47319794;40.7209549;51.88069534;36.57384872;46.43278122;45.04653549;46.45182419;41.23388672;13.17817116;12.809659;10.73722076;16.6670742;18.34891701;19.24412537;17.17411423;11.56025887;27.45231247;12.77265358;20.70855141;13.92393303	0.965199292;0.999931395;0.971129775;0.998296618;0.999098241;0.993352711;0.911930799;0.984770775;0.999578655;0.99985826;0.95200783;0.943688333;0.952854812;0.868648589;0.881918252;0.884082794;0.911846817;0.946577013;0.975390792;0.944585443;0.782763422;0.900255561	_ERS[Phospho (STY): 96.5%]S[Phospho (STY): 3.5%]ES[Phospho (STY): 0%]ELHLS[Phospho (STY): 0%]R_;_ERS[Phospho (STY): 100%]S[Phospho (STY): 0%]ES[Phospho (STY): 0%]ELHLS[Phospho (STY): 0%]R_;_ERS[Phospho (STY): 97.1%]S[Phospho (STY): 2.9%]ES[Phospho (STY): 0%]ELHLS[Phospho (STY): 0%]R_;_ERS[Phospho (STY): 99.8%]S[Phospho (STY): 0.2%]ES[Phospho (STY): 0%]ELHLS[Phospho (STY): 0%]R_;_ERS[Phospho (STY)…	1.123406168;0.980057345;0.937075658;0.945102118;0.890443842;0.990394044;0.886964804;0.712827723;1.166210511;1.250341889;1.118687689;0.978066986;0.947780459;0.871936693;0.986536881;0.924934057;0.722599607;0.815012901;0.82377903;1.173121596;0.832653219;1.301160496	1	_ERS[Phospho (STY)]SESELHLSR_.3;_S[Phospho (STY)]SESELHLSR_.3	F1R7N8_S3509_M1	2	KTSRSPYKERRSRERSSESELHLSRERINEL	S	TTN.2-S3509	-0.284659	0.148792	0.373925
arhgap33	Danio rerio	Isoform of A0A2R8QEX5, Rho GTPase-activating protein 33 (Fragment)	X1WGM3	X1WGM3_DANRE	573	_LVS[Phospho (STY)]LQEAR_.2	NaN	1	_LVS[Phospho (STY): 100%]LQEAR_	1.084922682;0.937849431;0.883800931;0.901171348;0.853277756;0.926544122;0.979098564;0.916242616;0.716634956;0.802822637;0.831194835;1.223684214;0.829223505;1.382833439;1.305527622;1.725736861	1	_LVS[Phospho (STY)]LQEAR_.2	X1WGM3_S575_M1	1	GAEHKISRQPRTRLVSLQEARDESCFSDPSD	S	ARHGAP33-S575	-0.282599	0.0755668	0.236047
tbc1d1	Danio rerio	Isoform of A0A2R8QTN2, TBC1 (tre-2/USP6, BUB2, cdc16) domain family, member 1 (Fragment)	F1R309	F1R309_DANRE	680	_SPS[Phospho (STY)]GLSGFR_.2	20.01506996;16.37036896;18.67330551;13.34218693;17.43533516;19.34860611;23.26403046;21.9613266;13.08629417;11.69082928;8.708350182	0.999961376;0.994429648;0.995819986;0.94879353;0.999130785;0.999426484;0.999998927;0.999913216;0.965713143;0.989781141;0.995462894	_S[Phospho (STY): 0%]PS[Phospho (STY): 100%]GLS[Phospho (STY): 0%]GFR_;_S[Phospho (STY): 0.6%]PS[Phospho (STY): 99.4%]GLS[Phospho (STY): 0%]GFR_;_S[Phospho (STY): 0.4%]PS[Phospho (STY): 99.6%]GLS[Phospho (STY): 0%]GFR_;_S[Phospho (STY): 5.1%]PS[Phospho (STY): 94.9%]GLS[Phospho (STY): 0%]GFR_;_S[Phospho (STY): 0.1%]PS[Phospho (STY): 99.9%]GLS[Phospho (STY): 0%]GFR_;_S[Phospho (STY): 3.4%]PS[Phosph…	1.094029737;0.940290661;0.882017903;0.854285943;0.921917233;0.979191899;0.906334035;0.706543715;0.802403893;1.231733888;1.386742564	1	_SPS[Phospho (STY)]GLSGFR_.2	F1R309_S682_M1	1	SFALDHSTRPLKRSPSGLSGFRARLHSSSSV	S	TBC1D1-S682	-0.278944	0.292671	0.507389
dkc1	Danio rerio	Dyskeratosis congenita 1, dyskerin	F1Q749	F1Q749_DANRE	432;431	_DES[Phospho (STY)]GSEGEAAAAAQDTSK_.2;_RDES[Phospho (STY)]GSEGEAAAAAQDTSK_.2	71.37220764;52.98273468;68.72272491;89.0749588;73.2635498;67.62754822;79.54077911;67.31013489;68.77025604;55.5047493;61.81523514;63.40519714;70.11073303;68.33315277;53.50192261;68.31377411;57.94054794;66.57939148;66.08708954;11.31778526;55.58455276;67.91455841;62.08904648;61.89612198;42.0248909;53.87477493;49.52339172;42.87793732	0.99996227;0.999995828;0.999999762;1;0.999999821;0.999979913;0.99999994;0.999968767;0.999698997;0.999994814;0.999993861;0.999999702;0.999990165;0.992950618;0.819099545;0.999917865;0.930045247;0.969397008;0.972361326;0.987495899;0.922086596;0.916352153;0.991170406;0.998819947;0.973733842	_DES[Phospho (STY): 100%]GS[Phospho (STY): 0%]EGEAAAAAQDT[Phospho (STY): 0%]S[Phospho (STY): 0%]K_;_RDES[Phospho (STY): 99.3%]GS[Phospho (STY): 0.7%]EGEAAAAAQDT[Phospho (STY): 0%]S[Phospho (STY): 0%]K_;_RDES[Phospho (STY): 81.9%]GS[Phospho (STY): 18.1%]EGEAAAAAQDT[Phospho (STY): 0%]S[Phospho (STY): 0%]K_;_RDES[Phospho (STY): 100%]GS[Phospho (STY): 0%]EGEAAAAAQDT[Phospho (STY): 0%]S[Phospho (STY):…	1.149197501;0.964861618;0.946686064;0.947189153;0.85842061;0.939801207;0.979314912;0.901664949;0.70417675;0.794096419;0.817160622;1.185768582;0.814916481;1.277758458;1.297868043;1.554491907;1.162310435;1.010270905;0.925878577;0.718299761;0.873990546;0.905917571;0.989166996;0.908381067;0.830566101;0.830078936;0.840780203;1.543875219	1	_DES[Phospho (STY)]GSEGEAAAAAQDTSK_.2;_RDES[Phospho (STY)]GSEGEAAAAAQDTSK_.2	F1Q749_S434_M1	2	VKKGGEASAKRKRDESGSEGEAAAAAQDTSK	S	DKC1-S434	-0.278215	0.0561421	0.203273
xirp2a	Danio rerio	Xin actin-binding repeat-containing 2a	F8W4U4	F8W4U4_DANRE	2901	_MRT[Phospho (STY)]PS[Phospho (STY)]PTFIC[Carbamidomethyl (C)]IESAK_.3;_M[Oxidation (M)]RT[Phospho (STY)]PS[Phospho (STY)]PTFIC[Carbamidomethyl (C)]IESAK_.2;_M[Oxidation (M)]RT[Phospho (STY)]PS[Phospho (STY)]PTFIC[Carbamidomethyl (C)]IESAK_.3	23.11572456;41.12130737;36.30770111;29.89704132;33.55835724;24.50962257;31.21917915;27.07034302;21.20636559;28.70656395;36.17093277;33.09939194;39.12979126;25.79546738;35.55295563;21.29684258;75.48065186;54.49786758;73.62025452;75.39170837;56.94422913;63.33506393;49.69617844;45.16599274;82.39424896;80.14259338;80.36199188;77.77445984;77.61225891;82.49763489;67.39531708;66.65794373;89.92211151;84.…	0.999804735;0.999976218;0.999999881;0.993810177;0.999990523;0.947897971;0.999980748;0.896636724;0.999869704;0.999972045;0.999994993;0.999984026;0.99999994;0.999344885;0.999989927;0.994327724;0.970081806;0.999695361;0.95270592;0.999326825;0.800947845;0.999484479;0.979087532;0.902966738;1	_MRT[Phospho (STY): 100%]PS[Phospho (STY): 100%]PT[Phospho (STY): 0%]FIC[Carbamidomethyl (C): 100%]IES[Phospho (STY): 0%]AK_;_MRT[Phospho (STY): 100%]PS[Phospho (STY): 99.4%]PT[Phospho (STY): 0.6%]FIC[Carbamidomethyl (C): 100%]IES[Phospho (STY): 0%]AK_;_MRT[Phospho (STY): 100%]PS[Phospho (STY): 94.8%]PT[Phospho (STY): 5.3%]FIC[Carbamidomethyl (C): 100%]IES[Phospho (STY): 0%]AK_;_MRT[Phospho (STY)…	1.08255185;0.969719566;0.874088083;0.964986136;0.800351885;0.919679785;0.915891465;0.903551301;0.762796941;0.818902903;0.891708938;1.158380015;0.847113107;1.339059444;1.253863514;1.522142347;1.067559462;0.767020711;0.933654074;0.883825536;0.92485514;0.892750999;0.851864925;1.220920428;1.067639272;0.974104843;0.837203833;0.939018006;0.767291095;0.933619843;0.884277958;0.924753393;0.771579994;0.829…	2	_MRT[Phospho (STY)]PS[Phospho (STY)]PTFIC[Carbamidomethyl (C)]IESAK_.3;_M[Oxidation (M)]RT[Phospho (STY)]PS[Phospho (STY)]PTFIC[Carbamidomethyl (C)]IESAK_.2;_M[Oxidation (M)]RT[Phospho (STY)]PS[Phospho (STY)]PTFIC[Carbamidomethyl (C)]IESAK_.3	F8W4U4_S2905_M2	3	VAELKMPPELRMRTPSPTFICIESAKRTDSP	S	XIRP2A-S2905	-0.277904	0.106038	0.294732
xirp2a	Danio rerio	Xin actin-binding repeat-containing 2a	F8W4U4	F8W4U4_DANRE	2901	_MRT[Phospho (STY)]PS[Phospho (STY)]PTFIC[Carbamidomethyl (C)]IESAK_.3;_M[Oxidation (M)]RT[Phospho (STY)]PS[Phospho (STY)]PTFIC[Carbamidomethyl (C)]IESAK_.2;_M[Oxidation (M)]RT[Phospho (STY)]PS[Phospho (STY)]PTFIC[Carbamidomethyl (C)]IESAK_.3	23.11572456;41.12130737;36.30770111;29.89704132;33.55835724;24.50962257;31.21917915;27.07034302;21.20636559;28.70656395;36.17093277;33.09939194;39.12979126;25.79546738;35.55295563;21.29684258;75.48065186;54.49786758;73.62025452;75.39170837;56.94422913;63.33506393;49.69617844;45.16599274;82.39424896;80.14259338;80.36199188;77.77445984;77.61225891;82.49763489;67.39531708;66.65794373;89.92211151;84.…	0.999804735;0.999976218;0.999999881;0.993810177;0.999990523;0.947897971;0.999980748;0.896636724;0.999869704;0.999972045;0.999994993;0.999984026;0.99999994;0.999344885;0.999989927;0.994327724;0.970081806;0.999695361;0.95270592;0.999326825;0.800947845;0.999484479;0.979087532;0.902966738;1	_MRT[Phospho (STY): 100%]PS[Phospho (STY): 100%]PT[Phospho (STY): 0%]FIC[Carbamidomethyl (C): 100%]IES[Phospho (STY): 0%]AK_;_MRT[Phospho (STY): 100%]PS[Phospho (STY): 99.4%]PT[Phospho (STY): 0.6%]FIC[Carbamidomethyl (C): 100%]IES[Phospho (STY): 0%]AK_;_MRT[Phospho (STY): 100%]PS[Phospho (STY): 94.8%]PT[Phospho (STY): 5.3%]FIC[Carbamidomethyl (C): 100%]IES[Phospho (STY): 0%]AK_;_MRT[Phospho (STY)…	1.08255185;0.969719566;0.874088083;0.964986136;0.800351885;0.919679785;0.915891465;0.903551301;0.762796941;0.818902903;0.891708938;1.158380015;0.847113107;1.339059444;1.253863514;1.522142347;1.067559462;0.767020711;0.933654074;0.883825536;0.92485514;0.892750999;0.851864925;1.220920428;1.067639272;0.974104843;0.837203833;0.939018006;0.767291095;0.933619843;0.884277958;0.924753393;0.771579994;0.829…	2	_MRT[Phospho (STY)]PS[Phospho (STY)]PTFIC[Carbamidomethyl (C)]IESAK_.3;_M[Oxidation (M)]RT[Phospho (STY)]PS[Phospho (STY)]PTFIC[Carbamidomethyl (C)]IESAK_.2;_M[Oxidation (M)]RT[Phospho (STY)]PS[Phospho (STY)]PTFIC[Carbamidomethyl (C)]IESAK_.3	F8W4U4_T2903_M2	3	SRVAELKMPPELRMRTPSPTFICIESAKRTD	T	XIRP2A-T2903	-0.277904	0.106038	0.293301
fgf12b	Danio rerio	Fibroblast growth factor	Q0P4D2	Q0P4D2_DANRE	152	_EPS[Phospho (STY)]LHDIDEK_.2	NaN	1	_EPS[Phospho (STY): 100%]LHDIDEK_	1.126580866;0.961816816;0.91181457;1.051857625;0.847444701;0.924373553;0.949262861;0.868132513;0.672784377;0.782099027;0.796858538;1.178526292;0.793044971;1.28653114;1.23609715;1.509938264	1	_EPS[Phospho (STY)]LHDIDEK_.2	Q0P4D2_S154_M1	1	HFVPRPIEVCMYKEPSLHDIDEKQRSRKNSG	S	FGF12B-S154	-0.277411	0.270242	0.491888
pfkfb2a	Danio rerio	6-phosphofructo-2-kinase	F1R374	F1R374_DANRE	472	_LFS[Phospho (STY)]VGNPPR_.2	NaN	1	_LFS[Phospho (STY): 100%]VGNPPR_	1.433262928;0.928205983;0.821466373;0.884218816;0.76547408;1.014413117;1.15872341;1.011296898;0.692882374;0.756698322;0.822500264;1.121998329;0.795920083;1.292294887;1.186280389;1.53493664	1	_LFS[Phospho (STY)]VGNPPR_.2	F1R374_S474_M1	1	TPLSSQDQVKRPRLFSVGNPPRITSAPALST	S	PFKFB2A-S474	-0.275763	0.158215	0.37622
ppfia3	Danio rerio	PTPRF-interacting protein alpha 3	X1WCJ5	X1WCJ5_DANRE	534	_S[Phospho (STY)]LPGSALELR_.2	6.903899193;2.644388676;8.031125069;10.50095844;5.574218273;2.80989027;6.439446926;14.0484848;12.74866295	0.978688717;0.838131189;0.999116838;0.999925196;0.989790916;0.859348595;0.995676875;0.999997854;0.999992073	_S[Phospho (STY): 97.9%]LPGS[Phospho (STY): 2.1%]ALELR_;_S[Phospho (STY): 83.8%]LPGS[Phospho (STY): 16.2%]ALELR_;_S[Phospho (STY): 99.9%]LPGS[Phospho (STY): 0.1%]ALELR_;_S[Phospho (STY): 100%]LPGS[Phospho (STY): 0%]ALELR_;_S[Phospho (STY): 99%]LPGS[Phospho (STY): 1%]ALELR_;_S[Phospho (STY): 85.9%]LPGS[Phospho (STY): 14.1%]ALELR_;_S[Phospho (STY): 99.6%]LPGS[Phospho (STY): 0.4%]ALELR_	0.841704955;0.933453759;0.798611405;0.835011124;0.880743131;1.152123537;0.865292861;1.349844795;1.52405689	1	_S[Phospho (STY)]LPGSALELR_.2	X1WCJ5_S534_M1	1	ELDQLRGRPGSSYSRSLPGSALELRYSQGGG	S	PPFIA3-S534	-0.27527	0.0842645	0.251174
kdm2ab	Danio rerio	Lysine (K)-specific demethylase 2Ab;Isoform of A0A2R8PWA5, Lysine (K)-specific demethylase 2Ab	A0A2R8PWA5;E7F0J6	A0A2R8PWA5_DANRE;E7F0J6_DANRE	1054;1036	_SM[Oxidation (M)]S[Phospho (STY)]PQVLTGIIK_.2	19.06375885;17.52182198;22.17150116;21.66796112;16.25181961;15.32477665;20.42219734;21.33015633;16.96882057;26.04272079;11.83426762;13.97941208	0.982402146;0.997062802;0.931615174;0.969768465;0.958135784;0.77062726;0.977552772;0.912433267;0.886372268;0.99960506;0.970556557;0.947095215	_S[Phospho (STY): 1.6%]M[Oxidation (M): 100%]S[Phospho (STY): 98.2%]PQVLT[Phospho (STY): 0.2%]GIIK_;_S[Phospho (STY): 0.3%]M[Oxidation (M): 100%]S[Phospho (STY): 99.7%]PQVLT[Phospho (STY): 0%]GIIK_;_S[Phospho (STY): 6.8%]M[Oxidation (M): 100%]S[Phospho (STY): 93.2%]PQVLT[Phospho (STY): 0%]GIIK_;_S[Phospho (STY): 3%]M[Oxidation (M): 100%]S[Phospho (STY): 97%]PQVLT[Phospho (STY): 0%]GIIK_;_S[Phosph…	1.083060739;0.967967586;0.878093159;0.962531866;0.811694717;0.920553318;0.919830804;0.901061191;0.818093981;1.167241191;1.3337589;1.507379803	1	_SM[Oxidation (M)]S[Phospho (STY)]PQVLTGIIK_.2	A0A2R8PWA5_S1056_M1	1	KRLWTRISLSRSRSMSPQVLTGIIKRQPVTL	S	KDM2AB-S1056	-0.273348	0.0871374	0.260216
ttn.1	Danio rerio	Titin, tandem duplicate 1	G1K2X0	G1K2X0_DANRE	28012	_TPS[Phospho (STY)]PEVEAYYR_.2	68.139534;68.98374176;74.37943268;84.30570984;94.79348755;89.65634155;79.00307465;69.8288269;58.14109039;97.75661469;77.53366089;85.82269287;60.66839218	0.788219094;0.999521315;0.997307897;0.995506167;0.999113321;0.883507848;0.947882116;0.999649704;0.999785423;0.999999881;0.993459165;0.999908924;0.999785602	_T[Phospho (STY): 21.2%]PS[Phospho (STY): 78.8%]PEVEAY[Phospho (STY): 0%]Y[Phospho (STY): 0%]R_;_T[Phospho (STY): 0%]PS[Phospho (STY): 100%]PEVEAY[Phospho (STY): 0%]Y[Phospho (STY): 0%]R_;_T[Phospho (STY): 0.3%]PS[Phospho (STY): 99.7%]PEVEAY[Phospho (STY): 0%]Y[Phospho (STY): 0%]R_;_T[Phospho (STY): 0.4%]PS[Phospho (STY): 99.6%]PEVEAY[Phospho (STY): 0%]Y[Phospho (STY): 0%]R_;_T[Phospho (STY): 0.1…	1.17563733;0.965046211;0.918823137;0.836928253;0.970077365;0.891802908;0.793535185;0.821429679;1.218015333;0.82340345;1.334486526;1.316351297;1.695536519	1	_TPS[Phospho (STY)]PEVEAYYR_.2	G1K2X0_S28014_M1	1	QDDLETVRPARHRTPSPEVEAYYRIRRRSLG	S	TTN.1-S28014	-0.272564	0.177194	0.384947
cdk16	Danio rerio	Cyclin-dependent kinase 16	B0UYG3	B0UYG3_DANRE	179	_RVS[Phospho (STY)]LSEIGFGK_.2	26.5922699;16.90242004;26.92087555;28.46525192;21.68951797;23.71403885;11.49267387;11.46778584;25.81456947;34.64411163;27.10964584;48.72832108;30.38895798;46.02337265;30.23396683;30.31357002	0.999993563;0.999564946;1;0.999131024;0.999904752;0.968644559;0.999972284;0.999971569;0.999999881	_RVS[Phospho (STY): 100%]LS[Phospho (STY): 0%]EIGFGK_;_RVS[Phospho (STY): 99.9%]LS[Phospho (STY): 0.1%]EIGFGK_;_RVS[Phospho (STY): 96.9%]LS[Phospho (STY): 3.1%]EIGFGK_	1.211404733;0.961342385;0.859506446;0.903400591;0.767273225;0.994674974;0.969914349;0.972619836;0.770873546;0.776105976;0.811535116;1.121195614;0.79733489;1.27470936;1.170311303;1.532128835	1	_RVS[Phospho (STY)]LSEIGFGK_.2	B0UYG3_S181_M1	1	SPLFDKPLSRRLRRVSLSEIGFGKLETYVKL	S	CDK16-S181	-0.271458	0.0878783	0.261484
ubac1	Danio rerio	Isoform of A9JTG7, E3 ubiquitin-protein ligase subunit KPC2;E3 ubiquitin-protein ligase subunit KPC2	A2CE82;A9JTG7	A2CE82_DANRE;A9JTG7_DANRE	268;270	_LIS[Phospho (STY)]QAS[Phospho (STY)]IDEAKQDELTEIFK_.3;_LIS[Phospho (STY)]QAS[Phospho (STY)]IDEAK_.2	36.45795822;3.087237358;32.54814148;25.77204323;27.61160278;30.06872177;50.98546219;31.18692207;44.72571182;18.47727013;30.50347519;23.20968056;31.98700905;31.5258522;36.52911377;26.43311882;NaN	1;0.900622189;1	_LIS[Phospho (STY): 100%]QAS[Phospho (STY): 100%]IDEAKQDELT[Phospho (STY): 0%]EIFK_;_LIS[Phospho (STY): 90.1%]QAS[Phospho (STY): 90.1%]IDEAKQDELT[Phospho (STY): 19.9%]EIFK_;_LIS[Phospho (STY): 100%]QAS[Phospho (STY): 100%]IDEAK_	0.998625963;1.010984695;0.844219092;1.027855883;0.813329458;0.897446963;0.862908431;0.953155854;0.830164479;0.875514573;0.994913135;1.203730338;0.879221469;1.341880689;1.276245375;1.474278474;1.100290999;0.957415128;0.834075182;0.940904477;0.780301447;0.914041729;0.884937443;0.904002915;0.718552484;0.823639938;0.880695733;1.218776204;0.858581004;1.385948439;1.236539496;1.59686411	2	_LIS[Phospho (STY)]QAS[Phospho (STY)]IDEAKQDELTEIFK_.3;_LIS[Phospho (STY)]QAS[Phospho (STY)]IDEAK_.2	A2CE82_S270_M2	2	PGASATALAARARLISQASIDEAKQDELTEI	S	UBAC1-S270	-0.27129	0.567536	0.73141
ubac1	Danio rerio	Isoform of A9JTG7, E3 ubiquitin-protein ligase subunit KPC2;E3 ubiquitin-protein ligase subunit KPC2	A2CE82;A9JTG7	A2CE82_DANRE;A9JTG7_DANRE	268;270	_LIS[Phospho (STY)]QAS[Phospho (STY)]IDEAKQDELTEIFK_.3;_LIS[Phospho (STY)]QAS[Phospho (STY)]IDEAK_.2	36.45795822;3.087237358;32.54814148;25.77204323;27.61160278;30.06872177;50.98546219;31.18692207;44.72571182;18.47727013;30.50347519;23.20968056;31.98700905;31.5258522;36.52911377;26.43311882;NaN	1;0.900622189;1	_LIS[Phospho (STY): 100%]QAS[Phospho (STY): 100%]IDEAKQDELT[Phospho (STY): 0%]EIFK_;_LIS[Phospho (STY): 90.1%]QAS[Phospho (STY): 90.1%]IDEAKQDELT[Phospho (STY): 19.9%]EIFK_;_LIS[Phospho (STY): 100%]QAS[Phospho (STY): 100%]IDEAK_	0.998625963;1.010984695;0.844219092;1.027855883;0.813329458;0.897446963;0.862908431;0.953155854;0.830164479;0.875514573;0.994913135;1.203730338;0.879221469;1.341880689;1.276245375;1.474278474;1.100290999;0.957415128;0.834075182;0.940904477;0.780301447;0.914041729;0.884937443;0.904002915;0.718552484;0.823639938;0.880695733;1.218776204;0.858581004;1.385948439;1.236539496;1.59686411	2	_LIS[Phospho (STY)]QAS[Phospho (STY)]IDEAKQDELTEIFK_.3;_LIS[Phospho (STY)]QAS[Phospho (STY)]IDEAK_.2	A2CE82_S273_M2	2	SATALAARARLISQASIDEAKQDELTEIFKR	S	UBAC1-S273	-0.27129	0.567536	0.732728
herc1	Danio rerio	HECT and RLD domain-containing E3 ubiquitin protein ligase family member 1	E7FBA7	E7FBA7_DANRE	1395	_T[Phospho (STY)]GSM[Oxidation (M)]SVQEEPPQPGPER_.2	17.57252502;20.34874725;13.63651466;29.34876442;21.39038849;22.81212616;25.04675865;21.53385544	0.853609562;0.948929429;0.93225956;0.796011806;0.855571866;0.913389385;0.807180166;0.799052358	_T[Phospho (STY): 85.4%]GS[Phospho (STY): 12.6%]M[Oxidation (M): 100%]S[Phospho (STY): 2%]VQEEPPQPGPER_;_T[Phospho (STY): 94.9%]GS[Phospho (STY): 2.1%]M[Oxidation (M): 100%]S[Phospho (STY): 3%]VQEEPPQPGPER_;_T[Phospho (STY): 93.2%]GS[Phospho (STY): 3%]M[Oxidation (M): 100%]S[Phospho (STY): 3.8%]VQEEPPQPGPER_;_T[Phospho (STY): 79.6%]GS[Phospho (STY): 2.9%]M[Oxidation (M): 100%]S[Phospho (STY): 17.…	1.128413477;0.963133886;0.845869816;0.945813669;0.865708557;0.67298405;0.789902708;0.799618847	1	_T[Phospho (STY)]GSM[Oxidation (M)]SVQEEPPQPGPER_.2	E7FBA7_T1395_M1	1	FLSAREAARGRDRDRTGSMSVQEEPPQPGPE	T	HERC1-T1395	-0.271129	0.0582265	0.205878
wu:fc93h12	Danio rerio	Isoform of A2CEC3, Wu:fc93h12;Wu:fc93h12	A0A2R8RIL8;A2CEC3;E9QCJ6	A0A2R8RIL8_DANRE;A2CEC3_DANRE;E9QCJ6_DANRE	304;312	_SFS[Phospho (STY)]VGSADQYEPLSQIK_.2	66.18365479;68.75026703;75.89982605;61.40186691;79.78178406;57.49030685;55.59392548;69.41407776;80.75174713;91.44569397;77.93281555	0.989963889;0.900488257;0.999998093;0.812750518;0.991284907;0.95193547;0.921600282;0.998274028;0.999358892;0.999944746;0.999811113	_S[Phospho (STY): 1%]FS[Phospho (STY): 99%]VGS[Phospho (STY): 0%]ADQY[Phospho (STY): 0%]EPLS[Phospho (STY): 0%]QIK_;_S[Phospho (STY): 9.8%]FS[Phospho (STY): 90%]VGS[Phospho (STY): 0.2%]ADQY[Phospho (STY): 0%]EPLS[Phospho (STY): 0%]QIK_;_S[Phospho (STY): 0%]FS[Phospho (STY): 100%]VGS[Phospho (STY): 0%]ADQY[Phospho (STY): 0%]EPLS[Phospho (STY): 0%]QIK_;_S[Phospho (STY): 18.7%]FS[Phospho (STY): 81.3…	0.853975299;0.996904385;0.795126787;0.93423646;0.911758845;0.938576801;0.778344277;0.838382507;0.896607971;0.872143236;1.248219266	1	_SFS[Phospho (STY)]VGSADQYEPLSQIK_.2	A0A2R8RIL8_S306_M1	1	VVGQGSGGCFRKRSFSVGSADQYEPLSQIKT	S	WU:FC93H12-S306	-0.270609	0.0783166	0.241409
pak6b	Danio rerio	Non-specific serine/threonine protein kinase	A5PEY8	A5PEY8_DANRE	94	_LSVTSSNS[Phospho (STY)]LR_.2	19.19111633;13.18169403;9.510978699;16.28232384;16.3541317;10.64665127;6.771161556;13.85921001;23.73971748;10.38648891;11.45560551	0.998263955;0.999961317;0.982899368;0.999898851;0.999914408;0.999591231;0.954561412;0.999942482;0.989070892;0.998119116;0.999255896	_LS[Phospho (STY): 0%]VT[Phospho (STY): 0%]S[Phospho (STY): 0%]S[Phospho (STY): 0.2%]NS[Phospho (STY): 99.8%]LR_;_LS[Phospho (STY): 0%]VT[Phospho (STY): 0%]S[Phospho (STY): 0%]S[Phospho (STY): 0%]NS[Phospho (STY): 100%]LR_;_LS[Phospho (STY): 0%]VT[Phospho (STY): 0.1%]S[Phospho (STY): 1.3%]S[Phospho (STY): 0.3%]NS[Phospho (STY): 98.3%]LR_;_LS[Phospho (STY): 0.3%]VT[Phospho (STY): 0.3%]S[Phospho (S…	1.060447822;0.919595027;0.855747961;0.904286289;0.954428184;0.88954515;0.693105265;0.778338691;0.824299689;1.388680828;1.675150233	1	_LSVTSSNS[Phospho (STY)]LR_.2	A5PEY8_S101_M1	1	AAIAQMSRLSVTSSNSLRRRSPSVRKRAQSL	S	PAK6B-S101	-0.26854	0.437429	0.64721
rasgrf2b;rasgrf2	Danio rerio	Isoform of A2CEA7, Ras protein-specific guanine nucleotide-releasing factor 2b;Ras-specific guanine nucleotide-releasing factor 2	A0A2R8RWY4;A2CEA7	A0A2R8RWY4_DANRE;RGRF2_DANRE	658;741	_KLS[Phospho (STY)]LNSPIGSK_.2	26.50060654;19.30395508;26.86114502;27.06018639;24.79801941;24.38254356;30.10224724;13.22994328;20.93542671;19.60980415;24.03143883;21.56093597;27.60641479;23.9006424;19.60923195;6.355152607	0.99999994;0.999999642;1;0.999999225;0.999990225;0.92888546	_KLS[Phospho (STY): 100%]LNS[Phospho (STY): 0%]PIGS[Phospho (STY): 0%]K_;_KLS[Phospho (STY): 92.9%]LNS[Phospho (STY): 0.4%]PIGS[Phospho (STY): 6.7%]K_	1.146868758;0.97038638;0.895117197;0.915480258;0.83707349;0.935891452;0.975018478;0.889704109;0.685284113;0.791852402;0.797002099;1.240606139;0.800193315;1.322290968;1.313019951;1.741131184	1	_KLS[Phospho (STY)]LNSPIGSK_.2	A0A2R8RWY4_S660_M1	1	SISSRTSSPVRTRKLSLNSPIGSKVGILDLS	S	RASGRF2B;RASGRF2-S660	-0.266463	0.1442	0.36947
limch1b	Danio rerio	LIM and calponin homology domains 1b	A0A0R4IJJ4	A0A0R4IJJ4_DANRE	391	_SVS[Phospho (STY)]QDLIK_.2	5.543862343;4.559454918;2.390094519;6.851781845;2.711465359;6.402721405;2.692100048	0.989479601;0.972332895;0.800607324;0.997133493;0.847026289;0.984419882;0.844500124	_S[Phospho (STY): 1.1%]VS[Phospho (STY): 98.9%]QDLIK_;_S[Phospho (STY): 2.8%]VS[Phospho (STY): 97.2%]QDLIK_;_S[Phospho (STY): 19.9%]VS[Phospho (STY): 80.1%]QDLIK_;_S[Phospho (STY): 0.3%]VS[Phospho (STY): 99.7%]QDLIK_;_S[Phospho (STY): 15.3%]VS[Phospho (STY): 84.7%]QDLIK_;_S[Phospho (STY): 1.6%]VS[Phospho (STY): 98.4%]QDLIK_;_S[Phospho (STY): 15.5%]VS[Phospho (STY): 84.5%]QDLIK_	1.107979081;0.893455572;0.84835474;0.910475188;0.802411542;0.848116037;0.841864866	1	_SVS[Phospho (STY)]QDLIK_.2	A0A0R4IJJ4_S393_M1	1	WQDDLAKWKSRRRSVSQDLIKKEEERKMMER	S	LIMCH1B-S393	-0.264018	0.331805	0.55116
zgc:194906	Danio rerio	Zgc:194906	B3DK63	B3DK63_DANRE	95	_S[Phospho (STY)]LEHSHVSVK_.2;_S[Phospho (STY)]LEHSHVSVK_.3	37.44351196;32.44295502;33.60470963;26.77096558;47.54083633;22.87240028;33.47245407;24.35965157;26.2428112;28.99041748;30.92518997;17.88245201;74.89971161;30.86431694;18.51629639;44.77941513;45.94812775;50.38779449;39.46117401;62.99897766;44.24556351;50.43707275;52.32798767;47.85604095;34.00754166;43.24871826;50.84748077;45.6998558;40.8994751;42.05472565	1;0.999999583;0.999999821;0.999928236;0.999994755;0.999997675;0.999893904;0.998431087;1	_S[Phospho (STY): 100%]LEHS[Phospho (STY): 0%]HVS[Phospho (STY): 0%]VK_;_S[Phospho (STY): 99.8%]LEHS[Phospho (STY): 0.2%]HVS[Phospho (STY): 0%]VK_;_S[Phospho (STY): 100%]LEHS[Phospho (STY): 0%]HVS[Phospho (STY): 0%]VK_	1.212344629;0.960878934;0.951611797;0.918211438;0.849649043;1.029390061;0.809509626;0.712387723;0.818367708;0.804703073;1.131340741;0.843061303;1.118749672;1.162853058;1.456158569	1	_S[Phospho (STY)]LEHSHVSVK_.2;_S[Phospho (STY)]LEHSHVSVK_.3	B3DK63_S95_M1	2	SNAPVTSDLRRQRSKSLEHSHVSVKRDRIKR	S	ZGC:194906-S95	-0.263398	0.143463	0.370569
phldb2b	Danio rerio	Isoform of E9QF83, Pleckstrin homology-like domain, family B, member 2b;Pleckstrin homology-like domain, family B, member 2b	A0A0R4IA44;E7F243;E9QF83	A0A0R4IA44_DANRE;E7F243_DANRE;E9QF83_DANRE	526	_KGSIS[Phospho (STY)]S[Phospho (STY)]LSGKEELQDYHQR_.3;_KGSIS[Phospho (STY)]S[Phospho (STY)]LSGKEELQDYHQR_.4	69.5466156;66.60099792;102.3455429;96.87219238;33.88438416;57.00536346;80.51329041;83.83745575	0.975990951;0.996855915;0.995838761;0.931531012;0.853561163;0.833492637;0.999466002;0.997189581	_KGS[Phospho (STY): 2.4%]IS[Phospho (STY): 97.6%]S[Phospho (STY): 100%]LS[Phospho (STY): 0%]GKEELQDY[Phospho (STY): 0%]HQR_;_KGS[Phospho (STY): 0.3%]IS[Phospho (STY): 99.7%]S[Phospho (STY): 100%]LS[Phospho (STY): 0%]GKEELQDY[Phospho (STY): 0%]HQR_;_KGS[Phospho (STY): 0.4%]IS[Phospho (STY): 99.6%]S[Phospho (STY): 100%]LS[Phospho (STY): 0%]GKEELQDY[Phospho (STY): 0%]HQR_;_KGS[Phospho (STY): 6.9%]IS…	1.08038734;0.864138964;0.892358964;0.683038393;1.162393016;0.913393407;0.96664166;0.821295887	2	_KGSIS[Phospho (STY)]S[Phospho (STY)]LSGKEELQDYHQR_.3;_KGSIS[Phospho (STY)]S[Phospho (STY)]LSGKEELQDYHQR_.4	A0A0R4IA44_S530_M2	2	GLGPPTGFRERKGSISSLSGKEELQDYHQRQ	S	PHLDB2B-S530	-0.261122	0.748222	0.859292
phldb2b	Danio rerio	Isoform of E9QF83, Pleckstrin homology-like domain, family B, member 2b;Pleckstrin homology-like domain, family B, member 2b	A0A0R4IA44;E7F243;E9QF83	A0A0R4IA44_DANRE;E7F243_DANRE;E9QF83_DANRE	526	_KGSIS[Phospho (STY)]S[Phospho (STY)]LSGKEELQDYHQR_.3;_KGSIS[Phospho (STY)]S[Phospho (STY)]LSGKEELQDYHQR_.4	69.5466156;66.60099792;102.3455429;96.87219238;33.88438416;57.00536346;80.51329041;83.83745575	0.975990951;0.996855915;0.995838761;0.931531012;0.853561163;0.833492637;0.999466002;0.997189581	_KGS[Phospho (STY): 2.4%]IS[Phospho (STY): 97.6%]S[Phospho (STY): 100%]LS[Phospho (STY): 0%]GKEELQDY[Phospho (STY): 0%]HQR_;_KGS[Phospho (STY): 0.3%]IS[Phospho (STY): 99.7%]S[Phospho (STY): 100%]LS[Phospho (STY): 0%]GKEELQDY[Phospho (STY): 0%]HQR_;_KGS[Phospho (STY): 0.4%]IS[Phospho (STY): 99.6%]S[Phospho (STY): 100%]LS[Phospho (STY): 0%]GKEELQDY[Phospho (STY): 0%]HQR_;_KGS[Phospho (STY): 6.9%]IS…	1.08038734;0.864138964;0.892358964;0.683038393;1.162393016;0.913393407;0.96664166;0.821295887	2	_KGSIS[Phospho (STY)]S[Phospho (STY)]LSGKEELQDYHQR_.3;_KGSIS[Phospho (STY)]S[Phospho (STY)]LSGKEELQDYHQR_.4	A0A0R4IA44_S531_M2	2	LGPPTGFRERKGSISSLSGKEELQDYHQRQR	S	PHLDB2B-S531	-0.261122	0.748222	0.857937
carhsp1	Danio rerio	Calcium-regulated heat stable protein 1	Q6PHF1	Q6PHF1_DANRE	44	_SHLIPS[Phospho (STY)]PLPTR_.2;_SHLIPS[Phospho (STY)]PLPTR_.3	41.38266373;47.36006927;41.21235657;37.49457169;42.79380035;44.39453506;35.70426559;38.43186569;34.76316833;50.32812119;59.28318405;18.2738266;43.48468399;41.59376144;41.32299805;41.22364044;50.59587479;51.29732513;49.92570877;44.74029922;44.29198456;44.40207291;42.27104187;40.52536011;52.37268829;47.64567566;42.8480072;50.78908157;41.16606522;55.10762024;50.20681763;47.59541321	1;0.99999994;0.916258633;0.99999994;1;0.999999702	_S[Phospho (STY): 0%]HLIPS[Phospho (STY): 100%]PLPT[Phospho (STY): 0%]R_;_S[Phospho (STY): 0%]HLIPS[Phospho (STY): 91.6%]PLPT[Phospho (STY): 8.4%]R_;_S[Phospho (STY): 0%]HLIPS[Phospho (STY): 100%]PLPT[Phospho (STY): 0%]R_	1.155105134;1.009095275;0.885545353;0.943981482;0.800382255;0.949340066;0.908056412;0.948323707;0.735312989;0.768887385;0.894583671;1.153730701;0.88935906;1.360385818;1.249182099;1.466550101;1.154415427;1.007225037;0.884072255;0.942886783;0.800542131;0.949233229;0.905815188;0.948418688;0.735599624;0.767690397;0.893595788;1.154240646;0.889267844;1.360828701;1.249182099;1.466754663	1	_SHLIPS[Phospho (STY)]PLPTR_.2;_SHLIPS[Phospho (STY)]PLPTR_.3	Q6PHF1_S49_M1	2	NRARSPSPMRSHLIPSPLPTRRNRTCSAAAR	S	CARHSP1-S49	-0.260509	0.0435252	0.175136
tnrc6c1	Danio rerio	Isoform of I3IRW6, Trinucleotide repeat-containing adaptor 6C1;Trinucleotide repeat-containing adaptor 6C1	A0A2R8RP64;A0A2R8RPF4;E7F055;I3IRW6	A0A2R8RP64_DANRE;A0A2R8RPF4_DANRE;E7F055_DANRE;I3IRW6_DANRE	495;297;485;524	_DET[Phospho (STY)]SPILPAQDM[Oxidation (M)]DPR_.2	11.61449623;9.053749084;5.782897949;10.40515232;6.161435127;9.083291054;19.10196114	0.986458421;0.816689789;0.991697788;0.998949528;0.994299233;0.849505067;0.999992371	_DET[Phospho (STY): 98.6%]S[Phospho (STY): 1.4%]PILPAQDM[Oxidation (M): 100%]DPR_;_DET[Phospho (STY): 81.7%]S[Phospho (STY): 18.3%]PILPAQDM[Oxidation (M): 100%]DPR_;_DET[Phospho (STY): 99.2%]S[Phospho (STY): 0.8%]PILPAQDM[Oxidation (M): 100%]DPR_;_DET[Phospho (STY): 99.9%]S[Phospho (STY): 0.1%]PILPAQDM[Oxidation (M): 100%]DPR_;_DET[Phospho (STY): 99.4%]S[Phospho (STY): 0.6%]PILPAQDM[Oxidation (M)…	1.112977017;0.973445721;0.86157874;0.912610384;0.763954398;0.813074664;1.248262784	1	_DET[Phospho (STY)]SPILPAQDM[Oxidation (M)]DPR_.2	A0A2R8RP64_T497_M1	1	MECHHRRRDRSSRDETSPILPAQDMDPRVLC	T	TNRC6C1-T497	-0.257305	0.284944	0.503753
enah	Danio rerio	ENAH actin regulator	Q5TZC8	Q5TZC8_DANRE	285	_RIS[Phospho (STY)]NAAFESTLYTPPPPEYNK_.3	65.04066467;56.21126556;60.96156311;52.86677933;49.05580521;65.97032166;45.03910828;54.01201248;42.65087128;51.69193268;53.68169403;30.20269775;67.3438797;48.64232635;57.17121124;30.09454155	1;0.99999994;0.999998927	_RIS[Phospho (STY): 100%]NAAFES[Phospho (STY): 0%]T[Phospho (STY): 0%]LY[Phospho (STY): 0%]T[Phospho (STY): 0%]PPPPEY[Phospho (STY): 0%]NK_	1.071933218;0.970119799;0.836382153;0.941790106;0.76958989;0.925511759;0.881596326;0.919169843;0.751639699;0.829481224;0.893292068;1.180090016;0.853180926;1.34483001;1.221156844;1.525264236	1	_RIS[Phospho (STY)]NAAFESTLYTPPPPEYNK_.3	Q5TZC8_S287_M1	1	QLDREQMDWERGRRISNAAFESTLYTPPPPE	S	ENAH-S287	-0.256502	0.205073	0.419948
arhgap4a	Danio rerio	Rho GTPase-activating protein 4a	F1QFY0	F1QFY0_DANRE	12	_VGT[Phospho (STY)]GDY[Phospho (STY)]DT[Phospho (STY)]QIKEVR_.2	NaN	1	_VGT[Phospho (STY): 100%]GDY[Phospho (STY): 100%]DT[Phospho (STY): 100%]QIKEVR_	1.146776032;0.989997112;0.934585499;0.824887368;0.870279523;0.895102666;0.981746749;0.891218836;0.723795213;0.838874301;0.832048245;1.165669997;0.835132454;1.312485594;1.252837467;1.532989906	3	_VGT[Phospho (STY)]GDY[Phospho (STY)]DT[Phospho (STY)]QIKEVR_.2	F1QFY0_T14_M3	1	__MSSHVKLRRDRVGTGDYDTQIKEVRLQLA	T	ARHGAP4A-T14	-0.256121	0.508603	0.698139
arhgap4a	Danio rerio	Rho GTPase-activating protein 4a	F1QFY0	F1QFY0_DANRE	12	_VGT[Phospho (STY)]GDY[Phospho (STY)]DT[Phospho (STY)]QIKEVR_.2	NaN	1	_VGT[Phospho (STY): 100%]GDY[Phospho (STY): 100%]DT[Phospho (STY): 100%]QIKEVR_	1.146776032;0.989997112;0.934585499;0.824887368;0.870279523;0.895102666;0.981746749;0.891218836;0.723795213;0.838874301;0.832048245;1.165669997;0.835132454;1.312485594;1.252837467;1.532989906	3	_VGT[Phospho (STY)]GDY[Phospho (STY)]DT[Phospho (STY)]QIKEVR_.2	F1QFY0_T19_M3	1	HVKLRRDRVGTGDYDTQIKEVRLQLAEQLRI	T	ARHGAP4A-T19	-0.256121	0.508603	0.699489
arhgap4a	Danio rerio	Rho GTPase-activating protein 4a	F1QFY0	F1QFY0_DANRE	12	_VGT[Phospho (STY)]GDY[Phospho (STY)]DT[Phospho (STY)]QIKEVR_.2	NaN	1	_VGT[Phospho (STY): 100%]GDY[Phospho (STY): 100%]DT[Phospho (STY): 100%]QIKEVR_	1.146776032;0.989997112;0.934585499;0.824887368;0.870279523;0.895102666;0.981746749;0.891218836;0.723795213;0.838874301;0.832048245;1.165669997;0.835132454;1.312485594;1.252837467;1.532989906	3	_VGT[Phospho (STY)]GDY[Phospho (STY)]DT[Phospho (STY)]QIKEVR_.2	F1QFY0_Y17_M3	1	SSHVKLRRDRVGTGDYDTQIKEVRLQLAEQL	Y	ARHGAP4A-Y17	-0.256121	0.508603	0.700845
dgkza	Danio rerio	Diacylglycerol kinase	A0A1D5NSE1	A0A1D5NSE1_DANRE	1026	_VS[Phospho (STY)]SDSSVAEALAHSDSLR_.2	90.49698639;61.60613632;71.97699738;77.35727692;84.92757416;85.43079376;56.88338089;85.05318451;68.95187378;70.12220001;56.37933731;60.10068512;66.17834473	0.994384527;0.941296518;0.957804859;0.960560441;0.866625011;0.997216046;0.891148448;0.962352991;0.886366785;0.957831502;0.786983132;0.849823534;0.988512695	_VS[Phospho (STY): 99.4%]S[Phospho (STY): 0.6%]DS[Phospho (STY): 0%]S[Phospho (STY): 0%]VAEALAHS[Phospho (STY): 0%]DS[Phospho (STY): 0%]LR_;_VS[Phospho (STY): 94.1%]S[Phospho (STY): 5.9%]DS[Phospho (STY): 0%]S[Phospho (STY): 0%]VAEALAHS[Phospho (STY): 0%]DS[Phospho (STY): 0%]LR_;_VS[Phospho (STY): 95.8%]S[Phospho (STY): 4.2%]DS[Phospho (STY): 0%]S[Phospho (STY): 0%]VAEALAHS[Phospho (STY): 0%]DS[P…	1.495015786;0.909739209;0.878545137;0.755589568;1.153807928;1.250599166;0.740657102;0.741634048;0.797607842;0.773611029;1.285038265;1.16714954;1.533459664	1	_VS[Phospho (STY)]SDSSVAEALAHSDSLR_.2	A0A1D5NSE1_S1027_M1	1	NTPGPRVAELQRKRVSSDSSVAEALAHSDSL	S	DGKZA-S1027	-0.255939	0.0302524	0.146626
rpl13	Danio rerio	Isoform of Q90Z10, 60S ribosomal protein L13 (Fragment);60S ribosomal protein L13	A0A0R4IUM6;Q90Z10	A0A0R4IUM6_DANRE;RL13_DANRE	104;106	_NRS[Phospho (STY)]TESLQANVQR_.2;_S[Phospho (STY)]TESLQANVQR_.2	7.347768784;18.63812065;11.04588032;24.21315956;7.298039436;5.899318695;7.716562271;8.407823563;17.63051987;6.701992035;12.75498486	0.996510923;0.8963359;0.999892294;0.99406302;0.79930687;0.906748533;0.987405717;0.989186108;0.981589615;0.969162047;0.998536587	_NRS[Phospho (STY): 99.7%]T[Phospho (STY): 0.2%]ES[Phospho (STY): 0.2%]LQANVQR_;_NRS[Phospho (STY): 89.6%]T[Phospho (STY): 10.4%]ES[Phospho (STY): 0%]LQANVQR_;_NRS[Phospho (STY): 100%]T[Phospho (STY): 0%]ES[Phospho (STY): 0%]LQANVQR_;_NRS[Phospho (STY): 99.4%]T[Phospho (STY): 0.6%]ES[Phospho (STY): 0%]LQANVQR_;_S[Phospho (STY): 79.9%]T[Phospho (STY): 19.9%]ES[Phospho (STY): 0.1%]LQANVQR_;_S[Phosp…	0.943759038;0.837840723;1.303844642;1.256092048;0.967786195;0.950353462;0.856788694;0.795126182;0.819472363;1.184853165;1.29392956	1	_NRS[Phospho (STY)]TESLQANVQR_.2;_S[Phospho (STY)]TESLQANVQR_.2	A0A0R4IUM6_S106_M1	2	ARTIGISVDSRRRNRSTESLQANVQRLKEYR	S	RPL13-S106	-0.255309	0.177945	0.385394
srrm1	Danio rerio	Serine/arginine repetitive matrix 1	E7F1X7	E7F1X7_DANRE	577	_IPPS[Phospho (STY)]PPPK_.2	NaN	1	_IPPS[Phospho (STY): 100%]PPPK_	1.1226295;0.972907381;0.944615292;0.938539894;0.890195855;0.904216447;1.013264828;0.91251697;0.724979554;0.822488741;0.825299954;1.172584506;0.832383863;1.259916346;1.24811409;1.531818678	1	_IPPS[Phospho (STY)]PPPK_.2	E7F1X7_S580_M1	1	RRRSPSPMPKRRIPPSPPPKRRMSPSPPPKR	S	SRRM1-S580	-0.2535	0.323178	0.538853
si:ch211-114c12.2	Danio rerio	Hi37	Q6DRQ1	Q6DRQ1_DANRE	337	_ELS[Phospho (STY)]VRPLPLR_.2;_ELS[Phospho (STY)]VRPLPLR_.3	NaN	1	_ELS[Phospho (STY): 100%]VRPLPLR_	1.133599962;0.989639227;0.871313613;0.908924485;0.783139117;0.940269405;0.895086601;0.908564479;0.759609642;0.817482512;0.861738007;1.190906522;0.835911566;1.363985356;1.239125;1.607675889;1.13259344;0.988765603;0.870823923;0.909118861;0.78312275;0.940216818;0.894987431;0.908568711;0.760009085;0.817461682;0.862044081;1.190456582;0.83635406;1.364287919;1.239561579;1.607684872	1	_ELS[Phospho (STY)]VRPLPLR_.2;_ELS[Phospho (STY)]VRPLPLR_.3	Q6DRQ1_S339_M1	2	SSLEHGPPKRFRRELSVRPLPLRGFRGRGLT	S	SI:CH211-114C12.2-S339	-0.251369	0.00816974	0.06528
dido1	Danio rerio	Isoform of F1QQA3, Death inducer-obliterator 1;Death inducer-obliterator 1	A0A2R8Q899;A0A2R8RQ64;F1QQA3	A0A2R8Q899_DANRE;A0A2R8RQ64_DANRE;F1QQA3_DANRE	2308;2363;2444;2306;2361;2442	_DAPSRLS[Phospho (STY)]EER_.2;_DRDAPSRLS[Phospho (STY)]EER_.3	3.588160038;7.098472118;9.816311836;11.07254791;5.251311779;2.872573614;6.121003628;6.093885422;5.158289433;56.36037827;44.14230347;51.92322159;44.7086792;35.55736542;35.21261978;45.73999405;53.06746674;51.14255524;55.35617065;39.7499733;54.74653625;39.28706741;52.44660187;45.92680359	0.930095673;0.810536504;0.947716832;0.9999578;0.808764398;0.866755784;0.965141118;0.983986914;0.799641252;1	_DAPS[Phospho (STY): 7%]RLS[Phospho (STY): 93%]EER_;_DAPS[Phospho (STY): 18.9%]RLS[Phospho (STY): 81.1%]EER_;_DAPS[Phospho (STY): 5.2%]RLS[Phospho (STY): 94.8%]EER_;_DAPS[Phospho (STY): 0%]RLS[Phospho (STY): 100%]EER_;_DAPS[Phospho (STY): 19.1%]RLS[Phospho (STY): 80.9%]EER_;_DAPS[Phospho (STY): 13.3%]RLS[Phospho (STY): 86.7%]EER_;_DAPS[Phospho (STY): 3.5%]RLS[Phospho (STY): 96.5%]EER_;_DAPS[Phosp…	1.160129055;0.956347376;0.939125727;0.675399469;0.917723476;0.850930072;0.721687764;1.147682365;0.83665592;1.212344629;0.960878934;0.951611797;0.918211438;0.849649043;1.029390061;0.809509626;0.712387723;0.818367708;0.804703073;1.131340741;0.843061303;1.118749672;1.162853058;1.456158569	1	_DAPSRLS[Phospho (STY)]EER_.2;_DRDAPSRLS[Phospho (STY)]EER_.3	A0A2R8Q899_S2314_M1	2	RFEGGPRDRDAPSRLSEERQREMSEDRRRDR	S	DIDO1-S2314	-0.251303	0.169651	0.388045
rnf10	Danio rerio	RING finger protein 10;Isoform of A0A2R8Q624, RING finger protein 10	A0A2R8Q624;B0UXR5	A0A2R8Q624_DANRE;B0UXR5_DANRE	71	_AES[Phospho (STY)]FPGPR_.2	NaN	1	_AES[Phospho (STY): 100%]FPGPR_	1.116274189;0.949079112;0.917131955;1.054132917;0.85241309;0.920279445;0.966866086;0.882798242;0.672976705;0.764443139;0.789364073;1.166845476;0.782874122;1.244935268;1.214379316;1.507288215	1	_AES[Phospho (STY)]FPGPR_.2	A0A2R8Q624_S73_M1	1	KRYSRKREPTFAKAESFPGPRRSQPQKNKNF	S	RNF10-S73	-0.249238	0.064495	0.21325
kalrnb	Danio rerio	Isoform of A0A2R8RHL8, Kalirin RhoGEF kinase b;Isoform of A0A2R8RHL8, Kalirin RhoGEF kinase b (Fragment);Kalirin RhoGEF kinase b	A0A0R4IJ99;A0A0R4IVJ3;A0A2R8RHL8;I3IRX7	A0A0R4IJ99_DANRE;A0A0R4IVJ3_DANRE;A0A2R8RHL8_DANRE;I3IRX7_DANRE	107;1768;1797;171	_SVELGPHHQDS[Phospho (STY)]TEER_.2;_SVELGPHHQDS[Phospho (STY)]TEER_.3	27.50600243;32.93465424;25.71459198;33.83670425;37.13824081;31.94694138;31.98085594;31.84846687;35.14096451;30.13104057;25.40046692;33.87057877;27.89718819;27.33903694;28.68321419	0.998564601;0.997937262;0.954614937;0.959204078;0.988674164;0.8549968;0.941465378;0.98945868;0.880401015;0.839343429;0.951022685;0.996404588;0.964290798;0.963168383;0.964300036	_S[Phospho (STY): 0%]VELGPHHQDS[Phospho (STY): 99.9%]T[Phospho (STY): 0.1%]EER_;_S[Phospho (STY): 0%]VELGPHHQDS[Phospho (STY): 99.8%]T[Phospho (STY): 0.2%]EER_;_S[Phospho (STY): 0%]VELGPHHQDS[Phospho (STY): 95.5%]T[Phospho (STY): 4.5%]EER_;_S[Phospho (STY): 0%]VELGPHHQDS[Phospho (STY): 95.9%]T[Phospho (STY): 4.1%]EER_;_S[Phospho (STY): 0%]VELGPHHQDS[Phospho (STY): 98.9%]T[Phospho (STY): 1.1%]EER_…	0.95666569;0.684398562;0.834395114;0.83704588;1.157100665;0.956357438;0.93864916;0.685217278;0.917724626;0.881590145;1.064316558;0.850862313;0.721846405;0.833460525;0.836527059	1	_SVELGPHHQDS[Phospho (STY)]TEER_.2;_SVELGPHHQDS[Phospho (STY)]TEER_.3	A0A0R4IJ99_S117_M1	2	RDGRKSVELGPHHQDSTEERGRRGTNSGGEE	S	KALRNB-S117	-0.249142	0.103454	0.290158
cacng6a	Danio rerio	Calcium channel, voltage-dependent, gamma subunit 6a	Q1L8R4	Q1L8R4_DANRE	14	_SGNTSAGGHQPSGGLDGFLGS[Phospho (STY)]R_.3	28.32622147;27.53926849;24.0348587;19.23117638;41.61599731;35.06665421;19.71186638;32.66350174;29.57314682;36.87691116;24.79758835;42.84611893;23.28676987	0.953184247;0.999878764;0.98329252;0.983257532;0.999634504;0.995434403;0.965533495;0.97288847;0.999461472;0.999973893;0.999994993;0.999965966;0.962607443	_S[Phospho (STY): 0%]GNT[Phospho (STY): 0%]S[Phospho (STY): 0%]AGGHQPS[Phospho (STY): 4.7%]GGLDGFLGS[Phospho (STY): 95.3%]R_;_S[Phospho (STY): 0%]GNT[Phospho (STY): 0%]S[Phospho (STY): 0%]AGGHQPS[Phospho (STY): 0%]GGLDGFLGS[Phospho (STY): 100%]R_;_S[Phospho (STY): 0%]GNT[Phospho (STY): 0%]S[Phospho (STY): 0%]AGGHQPS[Phospho (STY): 1.7%]GGLDGFLGS[Phospho (STY): 98.3%]R_;_S[Phospho (STY): 0%]GNT[Ph…	1.178800763;0.973891354;0.912358537;0.921477242;0.829977661;0.92212905;0.96937565;0.817134754;1.231686666;0.826083813;1.329622564;1.29444584;1.641633357	1	_SGNTSAGGHQPSGGLDGFLGS[Phospho (STY)]R_.3	Q1L8R4_S34_M1	1	AGGHQPSGGLDGFLGSRGKGRKRRHRTQSGS	S	CACNG6A-S34	-0.247511	0.21851	0.433489
cysltr1	Danio rerio	Cysteinyl leukotriene receptor 1	Q502K5	Q502K5_DANRE	307;306	_AS[Phospho (STY)]GNAILPHK_.2;_RAS[Phospho (STY)]GNAILPHK_.3	NaN	1	_AS[Phospho (STY): 100%]GNAILPHK_;_RAS[Phospho (STY): 100%]GNAILPHK_	1.14019175;0.982566129;0.944207354;0.930432088;0.897065415;0.914432414;0.998269738;0.908204929;0.720596398;0.83381069;0.825027971;0.845390448;1.491947779;1.153007064;0.98780001;0.921315473;0.65551735;0.882231635;0.899638917;1.055028298;0.89651011;0.728727278;0.838519902;0.832105844;1.207557475;0.840276377;1.306846249;1.194299601;1.560071012	1	_AS[Phospho (STY)]GNAILPHK_.2;_RAS[Phospho (STY)]GNAILPHK_.3	Q502K5_S308_M1	2	SGENFRHRLSTFRRASGNAILPHKGRHPLQS	S	CYSLTR1-S308	-0.244866	0.210439	0.425652
phldb1b	Danio rerio	Pleckstrin homology-like domain, family B, member 1b	E7FAY9	E7FAY9_DANRE	654	_NSIT[Phospho (STY)]EIS[Phospho (STY)]DNEDDLLEYHR_.3	19.95734024;22.97430801;31.2786808;19.20638275;14.51147556;24.74386597;28.88032722;11.15561485	0.821762085;0.819932163;0.990763903;0.851694286;0.994874895;0.999103725;0.842142045;0.907037199	_NS[Phospho (STY): 18.2%]IT[Phospho (STY): 82.2%]EIS[Phospho (STY): 99.7%]DNEDDLLEY[Phospho (STY): 0%]HR_;_NS[Phospho (STY): 18.5%]IT[Phospho (STY): 82%]EIS[Phospho (STY): 99.5%]DNEDDLLEY[Phospho (STY): 0%]HR_;_NS[Phospho (STY): 1%]IT[Phospho (STY): 99.1%]EIS[Phospho (STY): 100%]DNEDDLLEY[Phospho (STY): 0%]HR_;_NS[Phospho (STY): 20.1%]IT[Phospho (STY): 85.2%]EIS[Phospho (STY): 94.7%]DNEDDLLEY[Pho…	0.956685918;0.787040207;0.918478227;0.885367181;0.925862782;0.795915963;1.180179097;1.254184623	2	_NSIT[Phospho (STY)]EIS[Phospho (STY)]DNEDDLLEYHR_.3	E7FAY9_T657_M2	1	LRMPHPGMRERKNSITEISDNEDDLLEYHRR	T	PHLDB1B-T657	-0.244659	0.431717	0.644575
rapgef2	Danio rerio	Isoform of A0A2R8QKP7, Cyclic nucleotide ras GEF;Cyclic nucleotide ras GEF;Isoform of A0A2R8QKP7, Cyclic nucleotide ras GEF (Fragment)	A0A0R4IBW6;A0A2R8PYV4;A0A2R8Q5M4;A0A2R8QKP7;A0A2R8QLQ3;E7F5Z0	A0A0R4IBW6_DANRE;A0A2R8PYV4_DANRE;A0A2R8Q5M4_DANRE;A0A2R8QKP7_DANRE;A0A2R8QLQ3_DANRE;E7F5Z0_DANRE	1135;971;981;1142;1130;1101	_RSS[Phospho (STY)]FLNAK_.2	13.00745487;15.66885853;11.37386227;9.945825577;16.77021408;10.70542526;12.74944496;20.25956917;7.065701962;9.300592422;14.20801449;13.43364716;8.280819893	0.999958754;0.999087155;0.999685943;0.999701798;0.999533832;0.999239445;0.999894738;0.999988794;0.99768424;0.961919844;0.999977708;0.996644258;0.998994112	_RS[Phospho (STY): 0%]S[Phospho (STY): 100%]FLNAK_;_RS[Phospho (STY): 0.1%]S[Phospho (STY): 99.9%]FLNAK_;_RS[Phospho (STY): 0.2%]S[Phospho (STY): 99.8%]FLNAK_;_RS[Phospho (STY): 3.8%]S[Phospho (STY): 96.2%]FLNAK_;_RS[Phospho (STY): 0.3%]S[Phospho (STY): 99.7%]FLNAK_	1.119394118;0.937075658;0.939577694;0.87099539;0.889744784;0.99451272;0.886580657;0.708036367;0.841323253;0.836563493;1.164230157;1.256916613;1.539269078	1	_RSS[Phospho (STY)]FLNAK_.2	A0A0R4IBW6_S1137_M1	1	DVTQTGGHKKRVRRSSFLNAKKLYEDAQMAR	S	RAPGEF2-S1137	-0.24399	0.277333	0.496833
il16	Danio rerio	Interleukin 16	A0A0G2KD61	A0A0G2KD61_DANRE	456	_S[Phospho (STY)]LSSSTAISR_.2	5.678561211;9.82448864;6.005949497;15.88826466;19.53982735;9.924064636;10.15501499;10.45411205;7.175675869;9.564535141;14.92805576;9.462537766;9.612671852;8.181022644;10.8527832;9.798808098	0.955600977;0.945021749;0.967595339;0.991683424;0.999987543;0.99687463;0.97796905;0.969508231;0.972962916;0.962456048;0.999783516;0.986469686;0.999091864;0.994245172;0.999013066;0.96722281	_S[Phospho (STY): 95.6%]LS[Phospho (STY): 0.9%]S[Phospho (STY): 0.9%]S[Phospho (STY): 0.9%]T[Phospho (STY): 0.9%]AIS[Phospho (STY): 0.9%]R_;_S[Phospho (STY): 94.5%]LS[Phospho (STY): 5.4%]S[Phospho (STY): 0.1%]S[Phospho (STY): 0%]T[Phospho (STY): 0%]AIS[Phospho (STY): 0%]R_;_S[Phospho (STY): 96.8%]LS[Phospho (STY): 0.6%]S[Phospho (STY): 0.6%]S[Phospho (STY): 0.6%]T[Phospho (STY): 0.6%]AIS[Phospho …	1.148848069;0.961448544;0.950744951;0.947069333;0.861971781;0.932551661;0.981127527;0.908152478;0.709387521;0.791839429;0.811927589;1.178613064;0.816040633;1.257237132;1.305988948;1.511551847	1	_S[Phospho (STY)]LSSSTAISR_.2	A0A0G2KD61_S456_M1	1	VMGSHGQASQLCRSRSLSSSTAISRVSADLG	S	IL16-S456	-0.238571	0.185562	0.396969
brwd3	Danio rerio	Uncharacterized protein;Isoform of F1QEQ5, Bromodomain and WD repeat domain-containing 3 (Fragment);Bromodomain and WD repeat domain-containing 3	A0A2R8RSE1;E9QBL4;F1QEQ5	A0A2R8RSE1_DANRE;E9QBL4_DANRE;F1QEQ5_DANRE	760;796;766	_S[Phospho (STY)]GSVQSFSR_.2	7.755948067;9.895576477;11.77035236;9.142050743;13.05538559;7.440060139	0.928028464;0.820729434;0.854634225;0.847306132;0.972251713;0.911553502	_S[Phospho (STY): 92.8%]GS[Phospho (STY): 5.6%]VQS[Phospho (STY): 1.5%]FS[Phospho (STY): 0.1%]R_;_S[Phospho (STY): 82.1%]GS[Phospho (STY): 17.7%]VQS[Phospho (STY): 0.2%]FS[Phospho (STY): 0%]R_;_S[Phospho (STY): 85.5%]GS[Phospho (STY): 14.5%]VQS[Phospho (STY): 0%]FS[Phospho (STY): 0%]R_;_S[Phospho (STY): 84.7%]GS[Phospho (STY): 15.2%]VQS[Phospho (STY): 0%]FS[Phospho (STY): 0%]R_;_S[Phospho (STY): …	0.907187999;0.83499779;0.830824998;1.155582592;1.222446297;1.228558013	1	_S[Phospho (STY)]GSVQSFSR_.2	A0A2R8RSE1_S760_M1	1	KRHAYQTRSTRTRRRSGSVQSFSRNEETEVE	S	BRWD3-S760	-0.237795	0.452247	0.650883
ttn.1	Danio rerio	Titin, tandem duplicate 1	G1K2X0	G1K2X0_DANRE	28010;28012	_HRT[Phospho (STY)]PSPEVEAYYR_.3;_T[Phospho (STY)]PSPEVEAYYR_.2	96.7851944;113.3482742;117.85186;73.02391052;109.0026093;104.3153;79.59185791;86.57603455;126.8814926;134.0096741;39.38502121;37.33869553;89.45947266;34.17691803;81.20478058;33.68673325;42.49374008;54.42884445;46.3487854;44.75570297	1;0.99999845;0.999997497;0.997777462;0.999993622;0.99974829;0.999999166;0.999992907;1;0.999999821;0.99999994	_HRT[Phospho (STY): 100%]PS[Phospho (STY): 0%]PEVEAY[Phospho (STY): 0%]Y[Phospho (STY): 0%]R_;_T[Phospho (STY): 100%]PS[Phospho (STY): 0%]PEVEAY[Phospho (STY): 0%]Y[Phospho (STY): 0%]R_;_T[Phospho (STY): 99.8%]PS[Phospho (STY): 0.2%]PEVEAY[Phospho (STY): 0%]Y[Phospho (STY): 0%]R_	1.130561545;0.962930449;0.941789858;0.949925234;0.928610331;0.974810986;0.899365672;0.687442258;0.795947087;0.814291803;0.912813985;0.843997464;0.922113237;0.975456996;0.694803734;1.214049724;0.820856455;1.311300144;1.330946601;1.708878684	1	_HRT[Phospho (STY)]PSPEVEAYYR_.3;_T[Phospho (STY)]PSPEVEAYYR_.2	G1K2X0_T28012_M1	2	VSQDDLETVRPARHRTPSPEVEAYYRIRRRS	T	TTN.1-T28012	-0.2341	0.65098	0.787866
trpc4a	Danio rerio	Transient receptor potential cation channel, subfamily C, member 4a	E7FGL3	E7FGL3_DANRE	701	_TETLGS[Phospho (STY)]LGIR_.2	16.0177803;10.33322144;17.08019066;19.66164017;13.66406155;15.96102238;15.69609451;16.93914986;16.36442947;12.1119976;12.0651722;15.97863579;8.59157753;16.87072182;4.376471996;8.129057884	0.999999404;0.999823153;0.999999821;1;0.999993682;0.999999344;0.999999166;0.999999762;0.999999583;0.999970138;0.999968708;0.998991668;0.999994576;0.936035514;0.996344984	_T[Phospho (STY): 0%]ET[Phospho (STY): 0%]LGS[Phospho (STY): 100%]LGIR_;_T[Phospho (STY): 0.1%]ET[Phospho (STY): 0.1%]LGS[Phospho (STY): 99.9%]LGIR_;_T[Phospho (STY): 3.2%]ET[Phospho (STY): 3.2%]LGS[Phospho (STY): 93.6%]LGIR_;_T[Phospho (STY): 0.1%]ET[Phospho (STY): 0.3%]LGS[Phospho (STY): 99.6%]LGIR_	1.142479296;0.959854332;0.833758427;0.928679371;0.780864511;0.920732266;0.897977953;0.89179573;0.715958308;0.817067256;0.869969258;1.211238395;0.857264142;1.392145873;1.237818605;1.635147726	1	_TETLGS[Phospho (STY)]LGIR_.2	E7FGL3_S706_M1	1	HCFKIKQRKRTETLGSLGIRAAENVRTNCQY	S	TRPC4A-S706	-0.232734	0.149273	0.369169
rgs20	Danio rerio	Regulator of G protein-signaling 20;Isoform of A0A2R8Q9K9, Regulator of G protein-signaling 20;Isoform of A0A2R8Q9K9, Regulator of G protein-signaling 20 (Fragment);Isoform of A0A2R8Q9K9, Regulator of G-protein signaling 20	A0A2R8Q9K9;B0R0V5;B0R0V6;Q6DH47	A0A2R8Q9K9_DANRE;B0R0V5_DANRE;B0R0V6_DANRE;Q6DH47_DANRE	136;64;68	_RAS[Phospho (STY)]YDFK_.2	7.019732952;4.226564407;8.238090515;4.1579175;5.572282791;4.648598194;8.264458656;4.115213871;3.124771357;6.113091469;8.942707062;7.254720211;6.692409515;8.18614006;8.847515106;4.519816875	0.997575581;0.961821795;0.999281824;0.959219575;0.989771366;0.97463268;0.99930048;0.957515955;0.893287599;0.994018555;0.999644876;0.99808234;0.996639848;0.999243557;0.999609411;0.971246362	_RAS[Phospho (STY): 99.8%]Y[Phospho (STY): 0.2%]DFK_;_RAS[Phospho (STY): 96.2%]Y[Phospho (STY): 3.8%]DFK_;_RAS[Phospho (STY): 99.9%]Y[Phospho (STY): 0.1%]DFK_;_RAS[Phospho (STY): 95.9%]Y[Phospho (STY): 4.1%]DFK_;_RAS[Phospho (STY): 99%]Y[Phospho (STY): 1%]DFK_;_RAS[Phospho (STY): 97.5%]Y[Phospho (STY): 2.5%]DFK_;_RAS[Phospho (STY): 95.8%]Y[Phospho (STY): 4.2%]DFK_;_RAS[Phospho (STY): 89.3%]Y[Phos…	1.134458815;0.98155599;0.937075658;0.889204965;0.870344747;0.891098473;0.987117164;0.887069535;0.71423113;0.84090606;0.834366284;1.160612231;0.837151902;1.300172664;1.25572602;1.532349689	1	_RAS[Phospho (STY)]YDFK_.2	A0A2R8Q9K9_S138_M1	1	SCSWNEDRDERNRRASYDFKADGDADFEESP	S	RGS20-S138	-0.231998	0.433033	0.64137
rapgef2	Danio rerio	Isoform of A0A2R8QKP7, Cyclic nucleotide ras GEF;Cyclic nucleotide ras GEF;Isoform of A0A2R8QKP7, Cyclic nucleotide ras GEF (Fragment)	A0A0R4IBW6;A0A2R8PYV4;A0A2R8Q5M4;A0A2R8QKP7;A0A2R8QLQ3;E7F5Z0	A0A0R4IBW6_DANRE;A0A2R8PYV4_DANRE;A0A2R8Q5M4_DANRE;A0A2R8QKP7_DANRE;A0A2R8QLQ3_DANRE;E7F5Z0_DANRE	1578;1392;1402;1563;1551;1522	_LVT[Phospho (STY)]HSLDSQQPPAAGKPDPR_.3	13.06150723;14.11783028;10.47146034;12.09163857	0.99987781;0.999821484;0.999666929;0.999357462	_LVT[Phospho (STY): 100%]HS[Phospho (STY): 0%]LDS[Phospho (STY): 0%]QQPPAAGKPDPR_;_LVT[Phospho (STY): 99.9%]HS[Phospho (STY): 0.1%]LDS[Phospho (STY): 0%]QQPPAAGKPDPR_	1.120710417;0.949539519;0.947958308;0.823645217	1	_LVT[Phospho (STY)]HSLDSQQPPAAGKPDPR_.3	A0A0R4IBW6_T1580_M1	1	KPPDYTTALQRSRLVTHSLDSQQPPAAGKPD	T	RAPGEF2-T1580	-0.231958	0.303547	0.517381
gpib	Danio rerio	Glucose-6-phosphate isomerase	A8DZE4	A8DZE4_DANRE	106	_SNT[Phospho (STY)]PIHVDGK_.2;_SNT[Phospho (STY)]PIHVDGK_.3	31.25019264;23.7095108;28.64552116;46.19400406;36.17367935;38.42957687;21.51717949;27.51411247;29.60528374;28.81447029;24.63086891;26.23469353;27.78908157;30.40515327;28.33215523;25.02392578;23.25683403;26.27638817;23.71134567;21.09949684;24.23840904;26.17904282;25.50577354;23.55859947;26.15782928;19.15940666;26.72858429;23.29762077;32.99766541;28.23505783;28.29884911;18.87693405	0.999999404;0.99770242;0.999999344;0.999997854;0.999999821;0.999984443;0.999984205;0.945394754;0.999972403;1;0.999790788;0.999822438;0.984407008;0.999999762;0.999962628;0.999953866;0.999960303;0.999942958;0.999949098;0.999964237;0.999193549;0.999207139;0.999964535;0.998776019;0.999963999;0.999953628;0.999973655;0.999939442;0.999953449;0.999189079	_S[Phospho (STY): 0%]NT[Phospho (STY): 100%]PIHVDGK_;_S[Phospho (STY): 0.2%]NT[Phospho (STY): 99.8%]PIHVDGK_;_S[Phospho (STY): 5.5%]NT[Phospho (STY): 94.5%]PIHVDGK_;_S[Phospho (STY): 1.6%]NT[Phospho (STY): 98.4%]PIHVDGK_;_S[Phospho (STY): 0%]NT[Phospho (STY): 100%]PIHVDGK_;_S[Phospho (STY): 0.1%]NT[Phospho (STY): 99.9%]PIHVDGK_	1.16112827;1.009654506;0.926025104;0.701997899;0.874133116;0.905873147;0.993157885;0.908829209;0.735590208;0.83085301;0.830180828;1.205336257;0.840780203;1.305509334;1.237305927;1.556300975;1.161714695;1.009588925;0.925913775;0.702252145;0.874196061;0.905852868;0.992688116;0.908736146;0.73549735;0.83099933;0.83016208;1.205457844;0.840780203;1.305811212;1.236493403;1.554189605	1	_SNT[Phospho (STY)]PIHVDGK_.2;_SNT[Phospho (STY)]PIHVDGK_.3	A8DZE4_T108_M1	2	EGRAVLHVALRNRSNTPIHVDGKDVMPEVNK	T	GPIB-T108	-0.230928	0.0243931	0.122696
eef2k	Danio rerio	Eukaryotic elongation factor 2 kinase	E7F318	E7F318_DANRE	390	_TTS[Phospho (STY)]LGHM[Oxidation (M)]PVLLSR_.2;_TTS[Phospho (STY)]LGHM[Oxidation (M)]PVLLSR_.3	21.35869789;16.19797516;21.67334747;63.40877533;75.70326996;75.33119965;76.82907867;69.31156921;65.85936737;57.78074646;82.24609375	0.871797085;0.822547972;0.841945529;0.983317494;0.800716758;0.918640077;0.891962409;0.998612046;0.988732517;0.819889486;0.999924302	_T[Phospho (STY): 10%]T[Phospho (STY): 2.9%]S[Phospho (STY): 87.2%]LGHM[Oxidation (M): 100%]PVLLS[Phospho (STY): 0%]R_;_T[Phospho (STY): 13.6%]T[Phospho (STY): 4.1%]S[Phospho (STY): 82.3%]LGHM[Oxidation (M): 100%]PVLLS[Phospho (STY): 0%]R_;_T[Phospho (STY): 10.1%]T[Phospho (STY): 5.7%]S[Phospho (STY): 84.2%]LGHM[Oxidation (M): 100%]PVLLS[Phospho (STY): 0%]R_;_T[Phospho (STY): 0.1%]T[Phospho (STY)…	0.972351269;0.808010659;0.840897184;1.701106953;1.12442857;0.844845468;0.943730904;0.841621228;1.233641761;1.307378398;1.701184106	1	_TTS[Phospho (STY)]LGHM[Oxidation (M)]PVLLSR_.2;_TTS[Phospho (STY)]LGHM[Oxidation (M)]PVLLSR_.3	E7F318_S392_M1	2	RGFEEQCGSPRVRTTSLGHMPVLLSRLSETS	S	EEF2K-S392	-0.225579	0.195426	0.408646
srrm1	Danio rerio	Serine/arginine repetitive matrix 1	E7F1X7	E7F1X7_DANRE	371;372	_RTDLSS[Phospho (STY)]PPR_.2;_TDLSS[Phospho (STY)]PPR_.2	39.02505112;46.96377182;38.31855011;41.94907379;33.09939957;34.02629089;40.38409042;39.09457397;36.85773087;40.9882164;39.66929626;48.88770294;37.66263962;18.28772736;36.60366821;24.83707428;16.73662376;16.48124504;18.45441437;18.15822029;23.84403229;14.84008312;16.1875782;21.03225517;12.18822384;19.34467888;23.90938759;23.90766716;21.98250389;19.09695244;22.50506973;25.07327271	0.99999994;0.999990165;0.999999881;0.999998689;0.999655068;0.999999762;1;0.999979019;0.999999583;0.999998331;0.999939978;0.999999344;0.998881876;0.999914706;0.999134719;0.980407357;0.999931216;0.97810781;0.998104215;0.999702394;0.968656778;0.999745548;0.999735892;0.999981046;0.996787846;0.979145586;0.99999243;0.999982536	_RT[Phospho (STY): 0%]DLS[Phospho (STY): 0%]S[Phospho (STY): 100%]PPR_;_T[Phospho (STY): 0%]DLS[Phospho (STY): 0.1%]S[Phospho (STY): 99.9%]PPR_;_T[Phospho (STY): 0%]DLS[Phospho (STY): 0%]S[Phospho (STY): 100%]PPR_;_T[Phospho (STY): 0%]DLS[Phospho (STY): 2%]S[Phospho (STY): 98%]PPR_;_T[Phospho (STY): 0%]DLS[Phospho (STY): 2.2%]S[Phospho (STY): 97.8%]PPR_;_T[Phospho (STY): 0%]DLS[Phospho (STY): 0.2…	1.152748526;0.996552023;0.921096081;0.650467324;0.880442455;0.904466549;1.053705304;0.908776361;0.730541908;0.838523367;0.832175775;1.205101258;0.840677815;1.313368172;1.193201261;1.568266074;1.119179129;0.981335361;0.948560233;0.922234044;0.861728648;0.938486069;0.979391911;0.924209169;0.71598591;0.818468577;0.824420772;1.176217589;0.837123257;1.280693365;1.307622801;1.508994799	1	_RTDLSS[Phospho (STY)]PPR_.2;_TDLSS[Phospho (STY)]PPR_.2	E7F1X7_S376_M1	2	SATPPRKLARRTDLSSPPRRRGRSPSGPDTS	S	SRRM1-S376	-0.225358	0.00472243	0.0434545	+
kdm3b	Danio rerio	Lysine (K)-specific demethylase 3B	A0A0R4IDZ5	A0A0R4IDZ5_DANRE	273;274	_RTAS[Phospho (STY)]EGDEDITLK_.2;_TAS[Phospho (STY)]EGDEDITLKR_.2;_TAS[Phospho (STY)]EGDEDITLK_.2	42.82443619;50.25991058;55.53846741;51.79737854;50.47569656;60.70022202;62.71107864;51.62907028;14.9197979;63.68556595;93.83311462;91.83676147;100.9068527;92.88746643;80.17449951;91.28947449;67.58364105;71.95223236;63.57733917;57.54886246;76.08709717;75.48922729;81.11763763;65.87831879;65.39272308;66.85616302;70.05970764;67.43595886;69.5711441;59.77526093	0.988787651;0.992159188;0.999999762;0.999974847;0.957149863;0.999954522;0.998738348;0.996177495;0.766427696;0.931195438;0.999210894;0.999301255;0.96697998;0.910655618;0.998391211;0.868853807;0.971748233;0.999999881;0.991558254;0.778823614;0.998352528;0.998089671;1;0.999770164;0.999982834;0.929599822;0.999970496;0.929277718;0.999999285;0.999202192	_RT[Phospho (STY): 1.1%]AS[Phospho (STY): 98.9%]EGDEDIT[Phospho (STY): 0%]LK_;_RT[Phospho (STY): 0.8%]AS[Phospho (STY): 99.2%]EGDEDIT[Phospho (STY): 0%]LK_;_RT[Phospho (STY): 0%]AS[Phospho (STY): 100%]EGDEDIT[Phospho (STY): 0%]LK_;_RT[Phospho (STY): 4.3%]AS[Phospho (STY): 95.7%]EGDEDIT[Phospho (STY): 0%]LK_;_RT[Phospho (STY): 0.1%]AS[Phospho (STY): 99.9%]EGDEDIT[Phospho (STY): 0%]LK_;_RT[Phospho …	1.139043454;0.960013379;0.942083784;0.973287697;0.883398837;0.693565539;0.820428734;1.290779248;1.513548559;0.965214223;0.94189659;0.95038416;0.864117446;0.797840967;1.184027994;0.815745622;1.278493752;1.091496304;0.93946792;0.882163305;0.855484687;0.924399893;0.979184401;0.910318771;0.711541729;0.825074916;1.237599462;0.823596491;1.303577155;1.734470186	1	_RTAS[Phospho (STY)]EGDEDITLK_.2;_TAS[Phospho (STY)]EGDEDITLKR_.2;_TAS[Phospho (STY)]EGDEDITLK_.2	A0A0R4IDZ5_S276_M1	3	GDGGKGEGSRRRRTASEGDEDITLKRFKGAG	S	KDM3B-S276	-0.222565	0.0310263	0.14904
ttn.2	Danio rerio	Isoform of F1R7N8, Titin, tandem duplicate 2 (Fragment)	F1QZQ0	F1QZQ0_DANRE	21195	_SPSPVS[Phospho (STY)]PER_.2	19.13028717;9.736178398;9.469099045;15.30653763;18.1445961;22.03016853;8.744890213;11.61062527;12.42725658;8.248839378;15.23237419;4.731947899;15.57369518;14.57468224;10.60743999	1;0.999678791;0.999580443;0.999998748;0.99999994;0.999134839;0.999950707;0.999978185;0.998580039;0.999998689;0.954296589;0.999999046;0.999997437;0.999865592	_S[Phospho (STY): 0%]PS[Phospho (STY): 0%]PVS[Phospho (STY): 100%]PER_;_S[Phospho (STY): 0%]PS[Phospho (STY): 0%]PVS[Phospho (STY): 99.9%]PER_;_S[Phospho (STY): 0.1%]PS[Phospho (STY): 0.1%]PVS[Phospho (STY): 99.9%]PER_;_S[Phospho (STY): 2.3%]PS[Phospho (STY): 2.3%]PVS[Phospho (STY): 95.4%]PER_	1.112458865;0.973026661;0.940079522;0.961689943;0.879564104;0.894588013;1.006746463;0.897430587;0.712135068;0.834201498;0.833443063;1.168654481;0.838052922;1.288327772;1.542334254	1	_SPSPVS[Phospho (STY)]PER_.2	F1QZQ0_S21200_M1	1	SPTPERTRPRSPSPVSPERRSSRSSSRFERS	S	TTN.2-S21200	-0.222434	0.0444864	0.173209
arhgef40	Danio rerio	Rho guanine nucleotide exchange factor (GEF) 40	E7F579	E7F579_DANRE	509	_S[Phospho (STY)]LQDSSPSNALGSSDC[Carbamidomethyl (C)]AK_.2	24.19590378;24.40763283;21.50043869;22.43123436;38.30164337;29.01141167;20.88158226;21.73824692;19.42183685;19.14567375;23.61663818;23.2426796	0.997956753;0.999589145;0.984844148;0.997470021;0.993514776;0.998871505;0.969329655;0.99981463;0.966715932;0.999771833;0.999657214;0.99546659	_S[Phospho (STY): 99.8%]LQDS[Phospho (STY): 0.2%]S[Phospho (STY): 0%]PS[Phospho (STY): 0%]NALGS[Phospho (STY): 0%]S[Phospho (STY): 0%]DC[Carbamidomethyl (C): 100%]AK_;_S[Phospho (STY): 100%]LQDS[Phospho (STY): 0%]S[Phospho (STY): 0%]PS[Phospho (STY): 0%]NALGS[Phospho (STY): 0%]S[Phospho (STY): 0%]DC[Carbamidomethyl (C): 100%]AK_;_S[Phospho (STY): 98.5%]LQDS[Phospho (STY): 0.2%]S[Phospho (STY): 1.…	1.131573798;0.961007096;0.888066378;0.909657008;0.837235534;0.970611442;0.673918423;0.791181353;0.797002099;1.239703642;0.797315199;1.317038273	1	_S[Phospho (STY)]LQDSSPSNALGSSDC[Carbamidomethyl (C)]AK_.2	E7F579_S509_M1	1	DTNKELAEPSRTRTRSLQDSSPSNALGSSDC	S	ARHGEF40-S509	-0.219042	0.26728	0.486723
xirp2b	Danio rerio	Xin actin-binding repeat-containing 2b	F1QP52	F1QP52_DANRE	2896	_GAS[Phospho (STY)]PDPVPHVVVSGKK_.3;_GAS[Phospho (STY)]PDPVPHVVVSGK_.2;_GAS[Phospho (STY)]PDPVPHVVVSGK_.3	15.77401638;14.31628132;2.494796991;12.89327717;22.43588829;8.547408104;2.864261389;39.94540787;32.41880798;24.08733559;49.69976807;36.75508499;55.22992325;113.6005249;125.6121902;101.4458237;117.3478851;122.886879;112.8590927;115.2319412;93.05986786;98.9236145;126.0038223;136.0771484;133.5084534;136.8128815;114.2644348;146.0697937;133.2964478;84.61308289;86.05439758;96.14762878;112.9914246;86.12…	0.999999642;0.999998331;0.816797197;0.999993145;1;0.999472797;0.865792871;1	_GAS[Phospho (STY): 100%]PDPVPHVVVS[Phospho (STY): 0%]GKK_;_GAS[Phospho (STY): 81.7%]PDPVPHVVVS[Phospho (STY): 18.3%]GKK_;_GAS[Phospho (STY): 99.9%]PDPVPHVVVS[Phospho (STY): 0.1%]GKK_;_GAS[Phospho (STY): 86.6%]PDPVPHVVVS[Phospho (STY): 13.4%]GKK_;_GAS[Phospho (STY): 100%]PDPVPHVVVS[Phospho (STY): 0%]GK_	1.149241175;0.964725814;0.948481821;0.95542836;0.863562102;0.943093446;0.70376876;0.791438007;0.808069385;1.171973293;0.816435396;1.300356766;1.295291555;1.111212807;0.943919964;0.878087669;0.903924195;0.859171071;0.914412206;0.979426342;0.885269964;0.686090513;0.801624252;0.819951212;1.23721924;0.81674286;1.38198702;1.301921539;1.716154099;1.111599242;0.944139929;0.878480162;0.903923453;0.858666…	1	_GAS[Phospho (STY)]PDPVPHVVVSGKK_.3;_GAS[Phospho (STY)]PDPVPHVVVSGK_.2;_GAS[Phospho (STY)]PDPVPHVVVSGK_.3	F1QP52_S2898_M1	3	LTRLRKATATLSRGASPDPVPHVVVSGKKSE	S	XIRP2B-S2898	-0.218879	0.0622141	0.207342
srgap3	Danio rerio	SLIT-ROBO Rho GTPase-activating protein 3;Isoform of A0A0R4IAE2, SLIT-ROBO Rho GTPase-activating protein 3	A0A0R4IAE2;E7EYC8	A0A0R4IAE2_DANRE;E7EYC8_DANRE	849;825	_LRS[Phospho (STY)]DGSAIPR_.2	56.98802567;54.94181824;59.44527435;29.16539574;51.17004013;50.12940216;56.42411804;57.00486374;51.49826813;50.04467773;45.99391937;49.49552155;36.78931427;44.44028854;46.76100922;47.43397903	1	_LRS[Phospho (STY): 100%]DGS[Phospho (STY): 0%]AIPR_	1.110130759;0.976595788;0.937075658;0.950284468;0.871090145;0.889019508;0.997643318;0.886346148;0.704655858;0.84136171;0.836601132;1.164563265;0.840002874;1.293030014;1.257242039;1.539573529	1	_LRS[Phospho (STY)]DGSAIPR_.2	A0A0R4IAE2_S851_M1	1	ADYNFSGVMGRVRLRSDGSAIPRRRSGTDSH	S	SRGAP3-S851	-0.21882	0.0195415	0.101793
tnrc18	Danio rerio	Isoform of X1WHA2, Trinucleotide repeat-containing 18;Trinucleotide repeat-containing 18	E7FF66;X1WHA2	E7FF66_DANRE;X1WHA2_DANRE	2670;2737	_LPS[Phospho (STY)]VENRPK_.3	NaN	1	_LPS[Phospho (STY): 100%]VENRPK_	1.137321693;0.983735762;0.937075658;0.976135518;0.869700063;0.891896037;0.983050257;0.887471074;0.719538849;0.840524507;0.832684991;1.1566415;0.834703546;1.313907848;1.254550007;1.529257291	1	_LPS[Phospho (STY)]VENRPK_.3	E7FF66_S2672_M1	1	HLPTTKELAKRQRLPSVENRPKISAFLPARQ	S	TNRC18-S2672	-0.217365	0.0574332	0.205628
	Danio rerio	Phorbol-ester/DAG-type domain-containing protein	F1QRH8	F1QRH8_DANRE	117	_LSTTSLTSSQS[Phospho (STY)]LR_.2	4.994314194;5.664278984;5.620560646;9.489378929;6.528431892	0.882543147;0.91812402;0.848590732;0.88803792;0.938562751	_LS[Phospho (STY): 1.6%]T[Phospho (STY): 1.6%]T[Phospho (STY): 1.6%]S[Phospho (STY): 1.6%]LT[Phospho (STY): 1.6%]S[Phospho (STY): 1.6%]S[Phospho (STY): 2%]QS[Phospho (STY): 88.3%]LR_;_LS[Phospho (STY): 0.9%]T[Phospho (STY): 0.9%]T[Phospho (STY): 0.9%]S[Phospho (STY): 0.9%]LT[Phospho (STY): 0.9%]S[Phospho (STY): 0.9%]S[Phospho (STY): 3%]QS[Phospho (STY): 91.8%]LR_;_LS[Phospho (STY): 0.8%]T[Phospho…	0.912512585;0.927845411;0.886969909;0.686991075;1.744961866	1	_LSTTSLTSSQS[Phospho (STY)]LR_.2	F1QRH8_S127_M1	1	ARKRRLSTTSLTSSQSLRLSTTESLSSLNSS	S	-S127	-0.215961	0.256316	0.470427
acin1a	Danio rerio	Isoform of F1RAV6, Apoptotic chromatin condensation inducer 1a (Fragment)	F1R6R1	F1R6R1_DANRE	273	_QSPPS[Phospho (STY)]PGESPSR_.2	35.05268478;36.27048874;40.23600769;30.0897007;36.02061081;30.35713768;33.74477768;34.0915184;36.17054749;38.6896286;39.3978157;40.73895264;37.94503403;30.93971825;34.14749146;28.01156807	1;0.99999994	_QS[Phospho (STY): 0%]PPS[Phospho (STY): 100%]PGES[Phospho (STY): 0%]PS[Phospho (STY): 0%]R_	1.156318284;0.960960303;0.937320321;0.663295742;0.913063862;0.883253536;1.063537329;0.858952661;0.722959616;0.838289217;0.827052984;1.154216598;0.835936833;1.17689794;1.169258458;1.522069075	1	_QSPPS[Phospho (STY)]PGESPSR_.2	F1R6R1_S277_M1	1	ELSFPLPDTPKQSPPSPGESPSRQRISSSSS	S	ACIN1A-S277	-0.213829	0.0691813	0.222012
rbm4.2	Danio rerio	RNA-binding motif protein 4.2	F1Q7F8	F1Q7F8_DANRE	261;263	_DRFGS[Phospho (STY)]IDYYEK_.2;_DRFGS[Phospho (STY)]IDYYEK_.3;_FGS[Phospho (STY)]IDYYEK_.2	22.25866508;27.37174034;29.0530014;24.94928741;30.14874649;31.45416451;32.05004883;31.37385178;39.60297775;23.55594444;35.7976532;20.7842083;31.30537224;10.90398407;20.97587585;14.81484413;4.854013443;9.810137749;5.999351025;6.37672472;4.697140217;2.987348557;6.992712975;7.741786957;4.434457779;7.476200581;4.774398327;5.163897038;5.134650707;7.117139816;5.141616821;14.62983608;9.711495399;15.5391…	1;0.999900043;0.999997973;0.959334731;0.999701679;0.986694753;0.990838826;0.9527542;0.784857452;0.995031059;0.997644484;0.9394207;0.996930182;0.956112683;0.969843984;0.968976736;0.995609879;0.969185472;0.999997616;0.999670744;0.999999046;0.997211218;0.998026133;0.999519527;0.992801964;0.999433875;0.99932152;0.993858755;0.994907916;0.999107182;0.800218105	_DRFGS[Phospho (STY): 100%]IDY[Phospho (STY): 0%]Y[Phospho (STY): 0%]EK_;_DRFGS[Phospho (STY): 95.9%]IDY[Phospho (STY): 2%]Y[Phospho (STY): 2%]EK_;_DRFGS[Phospho (STY): 100%]IDY[Phospho (STY): 0%]Y[Phospho (STY): 0%]EK_;_DRFGS[Phospho (STY): 98.7%]IDY[Phospho (STY): 0.7%]Y[Phospho (STY): 0.7%]EK_;_DRFGS[Phospho (STY): 99.1%]IDY[Phospho (STY): 0.5%]Y[Phospho (STY): 0.5%]EK_;_DRFGS[Phospho (STY): 9…	1.185108413;0.975063246;0.910397008;0.924050826;0.82995829;0.922769984;0.966770755;0.890168914;0.693386798;0.786574831;0.815286321;1.2261649;0.825954385;1.349464968;1.298612025;1.677461443;1.18556126;0.975954226;0.910534607;0.923816162;0.830267743;0.923107542;0.966855202;0.890503451;0.69365263;0.81543715;0.82581879;1.349334749;1.298223255;1.216658303;0.990527901;0.86865901;0.904520534;0.77987585;…	1	_DRFGS[Phospho (STY)]IDYYEK_.2;_DRFGS[Phospho (STY)]IDYYEK_.3;_FGS[Phospho (STY)]IDYYEK_.2	F1Q7F8_S265_M1	3	GYPERPPVYERDRFGSIDYYEKFRAHPAASS	S	RBM4.2-S265	-0.213467	0.0805063	0.243888
srrt	Danio rerio	Isoform of Q66I22, Serrate RNA effector molecule homolog;Serrate RNA effector molecule homolog	A0A0R4IM33;Q66I22	A0A0R4IM33_DANRE;SRRT_DANRE	303;285	_LSS[Phospho (STY)]GGTPSEPSK_.2	10.42878437;10.82840443;5.275782585;8.612737656;9.363814354;10.32068729;7.234333038;13.04551506;4.702446461;19.55907059	0.991764963;0.998578489;0.900905788;0.925729156;0.989660144;0.772612154;0.992217302;0.994607985;0.858332634;0.999971807	_LS[Phospho (STY): 0.8%]S[Phospho (STY): 99.2%]GGT[Phospho (STY): 0%]PS[Phospho (STY): 0%]EPS[Phospho (STY): 0%]K_;_LS[Phospho (STY): 0.1%]S[Phospho (STY): 99.9%]GGT[Phospho (STY): 0%]PS[Phospho (STY): 0%]EPS[Phospho (STY): 0%]K_;_LS[Phospho (STY): 6.2%]S[Phospho (STY): 90.1%]GGT[Phospho (STY): 1.3%]PS[Phospho (STY): 1.3%]EPS[Phospho (STY): 1.3%]K_;_LS[Phospho (STY): 0.1%]S[Phospho (STY): 92.6%]G…	0.957633575;0.943848689;0.917868385;0.83933818;0.718125056;0.829600707;1.141165887;0.839115585;1.165702759;1.485221362	1	_LSS[Phospho (STY)]GGTPSEPSK_.2	A0A0R4IM33_S305_M1	1	LEQPSEEEEERERLSSGGTPSEPSKRDEPKP	S	SRRT-S305	-0.210445	0.243739	0.458424
baiap2a	Danio rerio	Isoform of A0A0R4IB32, Brain-specific angiogenesis inhibitor 1-associated protein 2	F1QB08	F1QB08_DANRE	504	_QRPYS[Phospho (STY)]M[Oxidation (M)]AGFAQ_.2	16.21034622;30.96136856;24.94809914;24.92504311;19.75054169;22.49469757;14.13274097;28.62738037;16.37527466;29.02882576;33.24245834;37.7505455;29.28555489;17.24459267;27.62136078;17.72915649	0.999999762;1;0.99999994;0.99999249;0.999998033;0.999999344;0.999916017	_QRPY[Phospho (STY): 0%]S[Phospho (STY): 100%]M[Oxidation (M): 100%]AGFAQ_	1.154173984;0.972163486;0.894690116;0.911435277;0.839031533;0.9375777;0.978961192;0.885583859;0.686256591;0.792257135;0.804276961;1.202946319;0.797449466;1.284778314;1.288935921;1.582115979	1	_QRPYS[Phospho (STY)]M[Oxidation (M)]AGFAQ_.2	F1QB08_S508_M1	1	RLLAQSLTQSRQRPYSMAGFAQ_________	S	BAIAP2A-S508	-0.209375	0.288336	0.507326
ralgapa1	Danio rerio	Isoform of A0A2R8Q8N1, Ral GTPase-activating protein catalytic subunit alpha 1	A0A2R8QSV2;F1R073;X1WFB2	A0A2R8QSV2_DANRE;F1R073_DANRE;X1WFB2_DANRE	839;842	_RGS[Phospho (STY)]SPGSLEIPK_.2	38.23667526;28.93107796;45.15396118;20.49483299;30.30161095;44.06203461;30.8166008;35.43101883;41.8973999;20.25045013;33.00668335;51.15554428;40.58198929;31.76626205;27.25252151;25.07322311	0.85627526;0.992762029;0.997559726;0.999996722;0.996793747;0.999908447;0.906226873;0.999437094;0.822399795;0.997034788;0.999571383;1;0.999166012;0.754794478;0.999996543	_RGS[Phospho (STY): 85.6%]S[Phospho (STY): 14.4%]PGS[Phospho (STY): 0%]LEIPK_;_RGS[Phospho (STY): 99.3%]S[Phospho (STY): 0.7%]PGS[Phospho (STY): 0%]LEIPK_;_RGS[Phospho (STY): 99.8%]S[Phospho (STY): 0.2%]PGS[Phospho (STY): 0%]LEIPK_;_RGS[Phospho (STY): 100%]S[Phospho (STY): 0%]PGS[Phospho (STY): 0%]LEIPK_;_RGS[Phospho (STY): 99.7%]S[Phospho (STY): 0.3%]PGS[Phospho (STY): 0%]LEIPK_;_RGS[Phospho (ST…	1.110996893;0.931943886;0.908606557;1.046640166;0.850009882;0.914622106;0.980386966;0.883058857;0.67635616;0.766650979;0.787411429;1.172609669;0.783657262;1.384572481;1.239774643;1.684509284	1	_RGS[Phospho (STY)]SPGSLEIPK_.2	A0A2R8QSV2_S841_M1	1	ERLRARGNSGMTRRGSSPGSLEIPKDLPELL	S	RALGAPA1-S841	-0.207487	0.227523	0.450387
lnpk	Danio rerio	Isoform of Q6PFM4, Endoplasmic reticulum junction formation protein lunapark	A0A0R4IYI7	A0A0R4IYI7_DANRE	317	_LPEFS[Phospho (STY)]FER_.2	NaN	1	_LPEFS[Phospho (STY): 100%]FER_	1.079792396;0.966553168;0.877604699;0.959505803;0.819890675;0.919716913;0.919624555;0.900520561;0.76401459;0.817338575;0.901638418;1.176311799;0.840393483;1.327700455;1.280899432;1.49471802	1	_LPEFS[Phospho (STY)]FER_.2	A0A0R4IYI7_S321_M1	1	PARKTRPQAPRLPEFSFERRLRSESPETQSS	S	LNPK-S321	-0.206831	0.0588574	0.206649
rhbdf1	Danio rerio	Inactive rhomboid protein 1	Q6GMF8	RHDF1_DANRE	389	_RIDS[Phospho (STY)]YVK_.2	13.25409126;20.21108627;20.86797333;17.09665871;22.9335289;29.70250511;23.02479172;26.9400692;25.57702446;20.60491562;25.88093185;14.22085571;25.31982422;12.24439526;14.64277554;3.956085682	0.999995232;1;0.999999881;0.999998212;0.999986947;0.999998808;0.950550318	_RIDS[Phospho (STY): 100%]Y[Phospho (STY): 0%]VK_;_RIDS[Phospho (STY): 95.1%]Y[Phospho (STY): 4.9%]VK_	1.130844441;0.978518835;0.949868589;0.923243561;0.89746513;0.916539986;0.996023357;0.923934945;0.726667714;0.816018151;0.827181724;1.163278731;0.836220738;1.275445212;1.261736801;1.509484024	1	_RIDS[Phospho (STY)]YVK_.2	Q6GMF8_S392_M1	1	MVGKLTNRTYRKRIDSYVKKQIEDMDDHRPF	S	RHBDF1-S392	-0.20629	0.173123	0.383188
sufu	Danio rerio	Suppressor of fused homolog;Isoform of A0A0R4IN62, Suppressor of fused homolog	A0A0R4IN62;A9JRW8	A0A0R4IN62_DANRE;A9JRW8_DANRE	345;332	_KDS[Phospho (STY)]LESESSAAIVPHELVR_.3	121.0544891;71.50043488;93.54314423;114.4795914;80.30071259;119.2782364;114.1229248;114.5627289;114.5520172;65.47733307;52.67106628;67.1169281;113.1539841;42.83394241;104.4702682	1;0.999999821;0.999997735;0.87268275;0.999999762;0.998052061;0.989725292;0.99999994	_KDS[Phospho (STY): 100%]LES[Phospho (STY): 0%]ES[Phospho (STY): 0%]S[Phospho (STY): 0%]AAIVPHELVR_;_KDS[Phospho (STY): 87.3%]LES[Phospho (STY): 12.7%]ES[Phospho (STY): 0%]S[Phospho (STY): 0%]AAIVPHELVR_;_KDS[Phospho (STY): 99.8%]LES[Phospho (STY): 0.2%]ES[Phospho (STY): 0%]S[Phospho (STY): 0%]AAIVPHELVR_;_KDS[Phospho (STY): 99%]LES[Phospho (STY): 1%]ES[Phospho (STY): 0%]S[Phospho (STY): 0%]AAIVP…	1.136797454;0.98895632;0.873282629;0.934240402;0.784013741;0.948841139;0.896668641;0.947108565;0.745725939;0.79395353;0.901963056;1.117617114;0.890238358;1.373224718;1.249182099	1	_KDS[Phospho (STY)]LESESSAAIVPHELVR_.3	A0A0R4IN62_S347_M1	1	VGHFQTQQISRSRKDSLESESSAAIVPHELV	S	SUFU-S347	-0.205915	0.358947	0.58064
cica	Danio rerio	Capicua transcriptional repressor a	F1R060	F1R060_DANRE	1442	_AFS[Phospho (STY)]QSAVHTLER_.2;_AFS[Phospho (STY)]QSAVHTLER_.3	19.59865189;19.82967949;30.60216522;36.86827087;12.87092209;42.20462799;46.78332138;36.19608688;41.59384155;23.89643097;23.34546089;23.68030167;15.62939262;18.87192917;13.74964237;14.71083164;17.07881927;19.96884537;19.29416466;54.45458603;35.21813202;18.78333855;16.13214302;14.38651562;17.45589447;43.40974426;36.56261826;46.05983353;39.69197464;35.21164703;31.84729385;21.18231201	0.999997377;0.999713182;0.999999881;1;0.999982774;0.999873698;0.999999404;0.999562979;0.99999994;0.99970746;0.999874115;0.999981523;0.999999285;0.99999702;0.999999821;1;0.999989152;0.99995786;0.999939919;0.999968588;0.999947071;0.99999994;0.999989212;0.995758235	_AFS[Phospho (STY): 100%]QS[Phospho (STY): 0%]AVHT[Phospho (STY): 0%]LER_;_AFS[Phospho (STY): 100%]QS[Phospho (STY): 0%]AVHT[Phospho (STY): 0%]LER_;_AFS[Phospho (STY): 99.6%]QS[Phospho (STY): 0.4%]AVHT[Phospho (STY): 0%]LER_	1.150804769;0.972990296;0.896655065;0.917023816;0.837316955;0.937875966;0.978380878;0.890115676;0.687813722;0.792400834;0.797879743;1.219686418;0.801812363;1.296146121;1.304225406;1.711197269;1.150656215;0.972963419;0.896627163;0.91683569;0.837254441;0.937885728;0.978418665;0.890482641;0.687718095;0.792408634;0.798038872;1.219418371;0.802071575;1.295444446;1.304883835;1.710327144	1	_AFS[Phospho (STY)]QSAVHTLER_.2;_AFS[Phospho (STY)]QSAVHTLER_.3	F1R060_S1444_M1	2	HGRSPAGQLQRPRAFSQSAVHTLERREKERE	S	CICA-S1444	-0.205877	0.0170882	0.0972658
pcyt1ab	Danio rerio	Phosphate cytidylyltransferase 1, choline, alpha b	F1QEN6	F1QEN6_DANRE	19	_S[Phospho (STY)]NGEIAEGESFPK_.2	7.318815231;4.124623775;6.480249405;12.48858166;8.467302322;8.358558655;9.952824593;10.00338268;4.528066635;6.562260151;3.792097092;7.896282196;7.107642651	0.998201191;0.957897127;0.995849013;0.999989748;0.999302864;0.999363303;0.999852955;0.998195946;0.95044893;0.996174574;0.919252932;0.998989463;0.997779131	_S[Phospho (STY): 99.8%]NGEIAEGES[Phospho (STY): 0.2%]FPK_;_S[Phospho (STY): 95.8%]NGEIAEGES[Phospho (STY): 4.2%]FPK_;_S[Phospho (STY): 99.6%]NGEIAEGES[Phospho (STY): 0.4%]FPK_;_S[Phospho (STY): 100%]NGEIAEGES[Phospho (STY): 0%]FPK_;_S[Phospho (STY): 99.9%]NGEIAEGES[Phospho (STY): 0.1%]FPK_;_S[Phospho (STY): 95%]NGEIAEGES[Phospho (STY): 5%]FPK_;_S[Phospho (STY): 91.9%]NGEIAEGES[Phospho (STY): 8.1…	1.141165248;0.974992319;0.904638289;0.893466308;0.827858329;0.928373232;0.674368407;0.809136715;0.830145254;0.833993331;1.358790618;1.30629814;1.716648489	1	_S[Phospho (STY)]NGEIAEGESFPK_.2	F1QEN6_S19_M1	1	HSSGGGRKRKRERERSNGEIAEGESFPKMPC	S	PCYT1AB-S19	-0.205875	0.463622	0.657698
mbtd1	Danio rerio	FCS-type domain-containing protein;Mbt domain-containing 1	A0A2R8Q4F2;E7F7F5	A0A2R8Q4F2_DANRE;E7F7F5_DANRE	672;631	_S[Phospho (STY)]FSGDEEQTPPHYLSHFSGSR_.3	56.04886246;66.25726318;71.16480255;63.69043732;59.05350494;61.48720932;63.20798874;71.36432648;68.75888824;60.83281326;69.5086441;59.06625748;63.27669907;65.55236816;53.63392639;40.6201973	0.970767617;0.967606843;0.999661982;0.921991706;0.986163795;0.999256432;0.996957004;0.948475659;0.99783957;0.995047212;0.99301511;0.997339249;0.997068524;0.995198548;0.997453094;0.846915066	_S[Phospho (STY): 97.1%]FS[Phospho (STY): 2.9%]GDEEQT[Phospho (STY): 0%]PPHY[Phospho (STY): 0%]LS[Phospho (STY): 0%]HFS[Phospho (STY): 0%]GS[Phospho (STY): 0%]R_;_S[Phospho (STY): 96.8%]FS[Phospho (STY): 3.2%]GDEEQT[Phospho (STY): 0%]PPHY[Phospho (STY): 0%]LS[Phospho (STY): 0%]HFS[Phospho (STY): 0%]GS[Phospho (STY): 0%]R_;_S[Phospho (STY): 100%]FS[Phospho (STY): 0%]GDEEQT[Phospho (STY): 0%]PPHY[P…	1.136317064;0.974106066;0.903646137;0.893372873;0.835968294;0.923483717;0.947487566;0.878219069;0.66537261;0.806575612;0.830462357;1.213638051;0.828140808;1.328312987;1.316044982;1.686218919	1	_S[Phospho (STY)]FSGDEEQTPPHYLSHFSGSR_.3	A0A2R8Q4F2_S672_M1	1	VGRRPIGLGGPLRRRSFSGDEEQTPPHYLSH	S	MBTD1-S672	-0.205181	0.0134031	0.0853333
phldb1b	Danio rerio	Pleckstrin homology-like domain, family B, member 1b	E7FAY9	E7FAY9_DANRE	653;654	_KNS[Phospho (STY)]ITEISDNEDDLLEYHRR_.4;_KNS[Phospho (STY)]ITEISDNEDDLLEYHR_.3;_NS[Phospho (STY)]ITEISDNEDDLLEYHRR_.3;_NS[Phospho (STY)]ITEISDNEDDLLEYHR_.3	25.55675316;14.15733147;26.37508392;15.00134945;6.160896778;30.18767738;15.00714111;38.59709549;36.29459;8.37372303;3.752193928;7.802493572;13.69163418;21.0709343;9.085160255;16.65178299;9.913900375;11.84447956;29.02936745;22.19838905;21.21902466	0.962984741;0.929484844;0.917130232;0.982217431;0.938532293;0.926288843;0.786406815;0.928231597;0.818889022;0.794822991;0.839374542;0.865184844;0.984205484;0.855936348;0.952517569;0.778651774;0.956226349;0.919602931;0.807697415;0.947471082;0.783578694	_KNS[Phospho (STY): 96.3%]IT[Phospho (STY): 3.7%]EIS[Phospho (STY): 0%]DNEDDLLEY[Phospho (STY): 0%]HRR_;_KNS[Phospho (STY): 92.9%]IT[Phospho (STY): 7%]EIS[Phospho (STY): 0%]DNEDDLLEY[Phospho (STY): 0%]HRR_;_KNS[Phospho (STY): 91.7%]IT[Phospho (STY): 8.3%]EIS[Phospho (STY): 0%]DNEDDLLEY[Phospho (STY): 0%]HRR_;_KNS[Phospho (STY): 98.2%]IT[Phospho (STY): 1.8%]EIS[Phospho (STY): 0%]DNEDDLLEY[Phospho …	0.901595137;0.837736118;0.679639053;0.798774261;0.823313162;0.820987832;1.311628852;0.906393256;0.941607428;0.991927858;0.875859126;0.779959244;0.941243947;0.895661545;0.908373909;0.754685738;1.154138344;0.82326933;1.080181202;0.975071607;0.768768563	1	_KNS[Phospho (STY)]ITEISDNEDDLLEYHRR_.4;_KNS[Phospho (STY)]ITEISDNEDDLLEYHR_.3;_NS[Phospho (STY)]ITEISDNEDDLLEYHRR_.3;_NS[Phospho (STY)]ITEISDNEDDLLEYHR_.3	E7FAY9_S655_M1	4	RDLRMPHPGMRERKNSITEISDNEDDLLEYH	S	PHLDB1B-S655	-0.204746	0.389174	0.603919
sash3	Danio rerio	SAM and SH3 domain-containing 3	E7EZR2	E7EZR2_DANRE	224	_FVYVSM[Oxidation (M)]LPEEET[Phospho (STY)]PPK_.2	64.48299408;61.40103912;63.29542923;71.83338165;61.59548187;66.37825775;80.52114105;71.21246338;76.44642639;45.80421066;45.1252594;50.76190186;54.23197937;62.74577713;63.04540634;51.39611053	1;0.999998629	_FVY[Phospho (STY): 0%]VS[Phospho (STY): 0%]M[Oxidation (M): 100%]LPEEET[Phospho (STY): 100%]PPK_	1.082480691;0.970127441;0.873450394;0.965455705;0.798804648;0.919566836;0.915441885;0.903968482;0.76283578;0.819144366;0.890211971;1.15506679;0.84803196;1.341642523;1.250292684;1.530635047	1	_FVYVSM[Oxidation (M)]LPEEET[Phospho (STY)]PPK_.2	E7EZR2_T235_M1	1	GSFKFVYVSMLPEEETPPKRKRSHSHGHQKA	T	SASH3-T235	-0.204129	0.0794118	0.24182
ablim1b	Danio rerio	Actin-binding LIM protein 1b	U3JB13	U3JB13_DANRE	422	_ATT[Phospho (STY)]LPQDPSSLSAETSPR_.2	48.57950592;52.32234955;57.38473892;59.26294708;57.28354263;50.84158707;39.80204391;31.08651543;50.7498436;44.92107391;45.6742897;42.50413513	0.96634537;0.998099506;0.870890856;0.926721156;0.818303406;0.982904196;0.848449945;0.928022206;0.990322053;0.980032265;0.783777356;0.987867653	_AT[Phospho (STY): 3.4%]T[Phospho (STY): 96.6%]LPQDPS[Phospho (STY): 0%]S[Phospho (STY): 0%]LS[Phospho (STY): 0%]AET[Phospho (STY): 0%]S[Phospho (STY): 0%]PR_;_AT[Phospho (STY): 0.2%]T[Phospho (STY): 99.8%]LPQDPS[Phospho (STY): 0%]S[Phospho (STY): 0%]LS[Phospho (STY): 0%]AET[Phospho (STY): 0%]S[Phospho (STY): 0%]PR_;_AT[Phospho (STY): 12.9%]T[Phospho (STY): 87.1%]LPQDPS[Phospho (STY): 0%]S[Phosph…	0.906980386;0.783169531;0.942250139;0.896126275;0.908162233;0.749093437;0.817727072;0.862767596;1.184826204;1.380275473;1.240525398;1.568377408	1	_ATT[Phospho (STY)]LPQDPSSLSAETSPR_.2	U3JB13_T424_M1	1	PVRASGGSPTRGRATTLPQDPSSLSAETSPR	T	ABLIM1B-T424	-0.203667	0.15974	0.379153
irs1	Danio rerio	Insulin receptor substrate 1	E7F4P8	E7F4P8_DANRE	287	_AESVTATS[Phospho (STY)]PVRPGK_.2;_AESVTATS[Phospho (STY)]PVRPGK_.3	26.06031227;22.8261528;20.56874657;24.56518555;16.45675659;31.71473885;21.01128387;25.54996872;33.76029587;14.03319645;21.85815239;6.322452068;13.52951431;11.30467319;8.234348297;16.18952942;3.889800549;8.527570724	0.999999106;0.9991979;0.999996305;0.99999994;0.999994814;0.999996722;0.999911726;0.999997318;0.999996066;0.999936283;0.999980569;0.985569;0.999989152;0.99979347;0.992156446;0.999996901;0.833621681;0.998388469	_AES[Phospho (STY): 0%]VT[Phospho (STY): 0%]AT[Phospho (STY): 0%]S[Phospho (STY): 100%]PVRPGK_;_AES[Phospho (STY): 0%]VT[Phospho (STY): 0%]AT[Phospho (STY): 0.1%]S[Phospho (STY): 99.9%]PVRPGK_;_AES[Phospho (STY): 0.5%]VT[Phospho (STY): 0.5%]AT[Phospho (STY): 0.5%]S[Phospho (STY): 98.6%]PVRPGK_;_AES[Phospho (STY): 0.1%]VT[Phospho (STY): 0.1%]AT[Phospho (STY): 0.6%]S[Phospho (STY): 99.2%]PVRPGK_;_A…	1.118023544;0.97788438;0.937075658;0.935923666;0.870611973;0.889584463;0.994731764;0.886667052;0.708903883;0.841149369;0.835203949;1.16193221;0.838961587;1.304785556;1.256018691;1.533954287;0.937075658;0.935674039	1	_AESVTATS[Phospho (STY)]PVRPGK_.2;_AESVTATS[Phospho (STY)]PVRPGK_.3	E7F4P8_S294_M1	2	VGLGRRSRAESVTATSPVRPGKHSHSFRVRA	S	IRS1-S294	-0.203332	0.00442673	0.0423256	+
rbm4.2	Danio rerio	RNA-binding motif protein 4.2	F1Q7F8	F1Q7F8_DANRE	229	_RPS[Phospho (STY)]YGEYGAEPR_.2;_RPS[Phospho (STY)]YGEYGAEPR_.3	37.44290924;43.84429169;51.63675308;28.81840324;59.52662659;58.72205353;59.19210815;64.30171967;59.43132401;71.36319733;75.18328094;64.90924835;69.38819885;44.89002609;74.57344055;53.48075104;9.275235176;8.137372971;10.88580894;43.19551468;27.91647339;10.22605991;13.9110775;15.72967052;10.2631321;28.7169075;23.58396149;30.6460743;11.46113682;28.19423103;22.74772644;34.27058792	1;0.999490738;0.998412848;0.999898255;1;0.999803185;0.999995053;0.999999225;0.999810338;0.99994272	_RPS[Phospho (STY): 100%]Y[Phospho (STY): 0%]GEY[Phospho (STY): 0%]GAEPR_;_RPS[Phospho (STY): 99.9%]Y[Phospho (STY): 0%]GEY[Phospho (STY): 0%]GAEPR_;_RPS[Phospho (STY): 99.8%]Y[Phospho (STY): 0.1%]GEY[Phospho (STY): 0.1%]GAEPR_;_RPS[Phospho (STY): 100%]Y[Phospho (STY): 0%]GEY[Phospho (STY): 0%]GAEPR_	1.142482194;0.979330056;0.952483032;0.918994016;0.907503398;0.911672851;0.999861086;0.923132536;0.725628425;0.817701899;0.829399246;1.160901893;0.839754259;1.263511655;1.25118244;1.510764714;1.140850114;0.979423328;0.952965583;0.919201866;0.903176107;0.911505103;0.999839035;0.92296137;0.725634072;0.817484453;0.828643223;1.160933591;0.839535835;1.262512117;1.249262477;1.510466595	1	_RPS[Phospho (STY)]YGEYGAEPR_.2;_RPS[Phospho (STY)]YGEYGAEPR_.3	F1Q7F8_S231_M1	2	PAGPLPPPPPMSRRPSYGEYGAEPRERYLTR	S	RBM4.2-S231	-0.201767	0.240917	0.457881
wu:fb30f12	Danio rerio	Wu:fb30f12	F1R543	F1R543_DANRE	343	_GM[Oxidation (M)]NSS[Phospho (STY)]LIEESIM[Oxidation (M)]K_.2	63.09328461;67.74687958;67.1337204;59.98316574;65.83258057;76.96695709;72.29009247;75.41718292;57.40921402;76.28659058;52.08057404	0.92948091;0.998869002;0.99957329;0.944817662;0.856133938;0.999428511;0.998556495;0.999984443;0.971486509;0.989650309;0.999293983	_GM[Oxidation (M): 100%]NS[Phospho (STY): 7.1%]S[Phospho (STY): 92.9%]LIEES[Phospho (STY): 0%]IM[Oxidation (M): 100%]K_;_GM[Oxidation (M): 100%]NS[Phospho (STY): 0.1%]S[Phospho (STY): 99.9%]LIEES[Phospho (STY): 0%]IM[Oxidation (M): 100%]K_;_GM[Oxidation (M): 100%]NS[Phospho (STY): 0%]S[Phospho (STY): 100%]LIEES[Phospho (STY): 0%]IM[Oxidation (M): 100%]K_;_GM[Oxidation (M): 100%]NS[Phospho (STY): …	0.995932434;0.873048041;0.797917514;0.885465208;0.942322764;0.771153218;0.8935582;0.889398907;1.340866183;1.249182099;1.524545766	1	_GM[Oxidation (M)]NSS[Phospho (STY)]LIEESIM[Oxidation (M)]K_.2	F1R543_S347_M1	1	QLVPKPGSLKRGMNSSLIEESIMKRSRTSSV	S	WU:FB30F12-S347	-0.200342	0.186906	0.398786
ahr2	Danio rerio	Aryl hydrocarbon receptor 2	Q1LV27	Q1LV27_DANRE	39;41	_DRLNS[Phospho (STY)]ELDK_.2;_LNS[Phospho (STY)]ELDK_.2	NaN	1	_DRLNS[Phospho (STY): 100%]ELDK_;_LNS[Phospho (STY): 100%]ELDK_	1.119424557;0.982973199;0.949236982;0.915203729;0.845216345;0.945406719;0.973686195;0.923568899;0.709910709;0.822449172;0.825415319;1.186835412;0.840492512;1.30626133;1.315350726;1.516977061;0.982643284;0.927117256;0.893020144;0.914063005;1.001993965;0.910363226;0.721784941;0.831838931;0.82130815;1.160918771;0.841587077;1.221041559;1.240487348;1.503319558	1	_DRLNS[Phospho (STY)]ELDK_.2;_LNS[Phospho (STY)]ELDK_.2	Q1LV27_S43_M1	2	GVKSNPSKRHRDRLNSELDKLTNLLPFSEDV	S	AHR2-S43	-0.199893	0.414417	0.630716
iqsec1b	Danio rerio	IQ motif and Sec7 domain ArfGEF 1b;Isoform of E7EZE5, IQ motif and Sec7 domain ArfGEF 1b	E7EZE5;X1WBR0	E7EZE5_DANRE;X1WBR0_DANRE	220;102	_S[Phospho (STY)]LSESYELSTDLQDK_.2	32.7732811;31.62821007;31.09433174;32.76378632;26.89053535;26.6082325;22.42471313;20.64338493;18.67911911;7.353856087;15.22945499	0.826059461;0.964488506;0.763524175;0.997008026;0.79784441;0.976504087;0.854229927;0.775555611;0.974522948;0.887105465;0.930487931	_S[Phospho (STY): 82.6%]LS[Phospho (STY): 17.4%]ES[Phospho (STY): 0%]Y[Phospho (STY): 0%]ELS[Phospho (STY): 0%]T[Phospho (STY): 0%]DLQDK_;_S[Phospho (STY): 96.4%]LS[Phospho (STY): 3.6%]ES[Phospho (STY): 0%]Y[Phospho (STY): 0%]ELS[Phospho (STY): 0%]T[Phospho (STY): 0%]DLQDK_;_S[Phospho (STY): 76.4%]LS[Phospho (STY): 23.6%]ES[Phospho (STY): 0%]Y[Phospho (STY): 0%]ELS[Phospho (STY): 0%]T[Phospho (ST…	1.078760296;0.976716114;0.85361892;0.76976922;0.923178274;0.913517942;0.763041125;0.819662304;0.887207913;0.86032097;1.239502122	1	_S[Phospho (STY)]LSESYELSTDLQDK_.2	E7EZE5_S220_M1	1	ILRKQAEEEAIKRSRSLSESYELSTDLQDKQ	S	IQSEC1B-S220	-0.198239	0.579672	0.735504
arhgef17	Danio rerio	Isoform of A0A286YBS4, DH domain-containing protein (Fragment)	A0A0R4IVA3	A0A0R4IVA3_DANRE	946;945	_AS[Phospho (STY)]TLLPTK_.2;_RAS[Phospho (STY)]TLLPTK_.2	4.575931549;8.560590744;8.407984734;6.346511841;5.590501308;11.82899857;10.62312412;5.210687637;4.989076614;12.18657684;14.71838665;17.45681953;18.71902847;6.178019524;18.64149857;19.63304901;19.23020554;11.41604519;12.07369709;15.59267521;25.3041954;17.26456261;14.36474609;5.112543583	0.946988821;0.998959959;0.98636651;0.972373188;0.965224385;0.996161163;0.999477208;0.754450083;0.96428889;0.991458118;0.999371886;0.992860734;0.999959409;0.775138855;0.995924175;0.998981595;0.998841763;0.995243847;0.991642594;0.765671313;0.917056799;0.83539784;0.999936044;0.939688385	_AS[Phospho (STY): 94.7%]T[Phospho (STY): 2.7%]LLPT[Phospho (STY): 2.7%]K_;_AS[Phospho (STY): 99.9%]T[Phospho (STY): 0.1%]LLPT[Phospho (STY): 0.1%]K_;_AS[Phospho (STY): 98.6%]T[Phospho (STY): 1.3%]LLPT[Phospho (STY): 0.1%]K_;_AS[Phospho (STY): 97.2%]T[Phospho (STY): 2.3%]LLPT[Phospho (STY): 0.5%]K_;_AS[Phospho (STY): 96.5%]T[Phospho (STY): 2.5%]LLPT[Phospho (STY): 1%]K_;_AS[Phospho (STY): 99.6%]T…	0.956758701;0.883538718;0.846597338;0.974304606;0.880044546;0.794983417;0.80146845;1.252083214;0.803234325;1.319794242;1.134528491;0.958566022;0.937571329;0.947157597;0.879724711;0.937558326;0.971906813;0.878989683;0.690316349;0.804434393;1.180337996;0.819941614;1.279506593;1.287666149	1	_AS[Phospho (STY)]TLLPTK_.2;_RAS[Phospho (STY)]TLLPTK_.2	A0A0R4IVA3_S947_M1	2	GTGGLQRRDSARRRASTLLPTKSNLLVISGG	S	ARHGEF17-S947	-0.193887	0.104854	0.293793
vaspa	Danio rerio	Vasodilator-stimulated phosphoprotein a	A0A0R4IZE4	A0A0R4IZE4_DANRE	346	_SPVS[Phospho (STY)]PATAAPLSR_.2	15.50324154;18.72594833;17.35220146;25.5525074;26.44341469;13.8057785	0.986952007;0.92595458;0.940296531;0.988922;0.980095804;0.981540382	_S[Phospho (STY): 0.2%]PVS[Phospho (STY): 98.7%]PAT[Phospho (STY): 1.1%]AAPLS[Phospho (STY): 0%]R_;_S[Phospho (STY): 7.4%]PVS[Phospho (STY): 92.6%]PAT[Phospho (STY): 0%]AAPLS[Phospho (STY): 0%]R_;_S[Phospho (STY): 6%]PVS[Phospho (STY): 94%]PAT[Phospho (STY): 0%]AAPLS[Phospho (STY): 0%]R_;_S[Phospho (STY): 1.1%]PVS[Phospho (STY): 98.9%]PAT[Phospho (STY): 0%]AAPLS[Phospho (STY): 0%]R_;_S[Phospho (S…	1.136012578;0.944775557;0.872478909;1.245134321;1.345041651;1.305747831	1	_SPVS[Phospho (STY)]PATAAPLSR_.2	A0A0R4IZE4_S349_M1	1	TRVNSGSKTQDKSPVSPATAAPLSRLRSGSN	S	VASPA-S349	-0.193873	0.475878	0.671242
lgalsl	Danio rerio	Galectin-related protein	Q1ECW6	LEGL_DANRE	15	_NLS[Phospho (STY)]SSFGELQSPQRDEQK_.3;_NLS[Phospho (STY)]SSFGELQSPQR_.2	11.97304916;15.48072243;11.29508209;17.49480057;5.179151058;16.55328941;7.763916016;14.49927711;18.75309563;20.32269096;35.91516113;19.26221657;36.00128937	0.939407885;0.967366755;0.908906221;0.925790668;0.956082821;0.754037082;0.888147175;0.776548922;0.995225608;0.896414936;0.951619267;0.955859363;0.997933388	_NLS[Phospho (STY): 93.9%]S[Phospho (STY): 5.8%]S[Phospho (STY): 0.2%]FGELQS[Phospho (STY): 0%]PQRDEQK_;_NLS[Phospho (STY): 96.7%]S[Phospho (STY): 2.9%]S[Phospho (STY): 0.3%]FGELQS[Phospho (STY): 0%]PQRDEQK_;_NLS[Phospho (STY): 90.9%]S[Phospho (STY): 6.7%]S[Phospho (STY): 2.4%]FGELQS[Phospho (STY): 0%]PQRDEQK_;_NLS[Phospho (STY): 92.6%]S[Phospho (STY): 7.1%]S[Phospho (STY): 0.3%]FGELQS[Phospho (S…	0.835894138;0.791247598;1.220985272;1.343879839;1.682881987;0.956619622;0.943868453;0.780052293;0.826547508;1.216036127;1.405465267;1.232265375;1.685804921	1	_NLS[Phospho (STY)]SSFGELQSPQRDEQK_.3;_NLS[Phospho (STY)]SSFGELQSPQR_.2	Q1ECW6_S17_M1	2	AELSAVRQELRSRNLSSSFGELQSPQRDEQK	S	LGALSL-S17	-0.193074	0.733025	0.85546
crybg1a	Danio rerio	Crystallin beta-gamma domain-containing 1a	F1QAH5	F1QAH5_DANRE	129	_TNS[Phospho (STY)]LLS[Phospho (STY)]LDIISSPSSPTK_.2	74.86656189;69.97389221;82.62706757;66.37788391;64.63832855;69.62148285;76.15906525;71.71005249;78.87477875	0.999971747;0.999994457;0.999888122;0.983860672;0.954334557;0.999815762;0.979139984;0.911686838;0.956879377	_T[Phospho (STY): 0%]NS[Phospho (STY): 100%]LLS[Phospho (STY): 100%]LDIIS[Phospho (STY): 0%]S[Phospho (STY): 0%]PS[Phospho (STY): 0%]S[Phospho (STY): 0%]PT[Phospho (STY): 0%]K_;_T[Phospho (STY): 0%]NS[Phospho (STY): 100%]LLS[Phospho (STY): 98.4%]LDIIS[Phospho (STY): 1.2%]S[Phospho (STY): 0.4%]PS[Phospho (STY): 0%]S[Phospho (STY): 0%]PT[Phospho (STY): 0%]K_;_T[Phospho (STY): 0%]NS[Phospho (STY): 1…	1.010984695;1.027855883;0.897446963;0.862908431;0.953155854;0.830164479;0.875514573;0.879221469;1.341880689	2	_TNS[Phospho (STY)]LLS[Phospho (STY)]LDIISSPSSPTK_.2	F1QAH5_S134_M2	1	DTCPTPVRSRTNSLLSLDIISSPSSPTKKHR	S	CRYBG1A-S134	-0.190171	0.416499	0.631379
zmp:0000000521	Danio rerio	Zmp:0000000521	E7EXK0	E7EXK0_DANRE	10	_S[Phospho (STY)]SGELSDSLTPDPNNLLGRR_.3	39.0154953;27.81155586;42.13337708;31.73044586;24.44459915;43.31452942;49.80290222;12.74633694;42.37849426;27.85384178;31.50866699	0.798664868;0.800584912;0.996392906;0.831013143;0.797353864;0.970017731;0.956247687;0.990326762;0.985790491;0.98139447;0.796723008	_S[Phospho (STY): 79.9%]S[Phospho (STY): 20.1%]GELS[Phospho (STY): 0%]DS[Phospho (STY): 0%]LT[Phospho (STY): 0%]PDPNNLLGRR_;_S[Phospho (STY): 80.1%]S[Phospho (STY): 19.9%]GELS[Phospho (STY): 0%]DS[Phospho (STY): 0%]LT[Phospho (STY): 0%]PDPNNLLGRR_;_S[Phospho (STY): 99.6%]S[Phospho (STY): 0.4%]GELS[Phospho (STY): 0%]DS[Phospho (STY): 0%]LT[Phospho (STY): 0%]PDPNNLLGRR_;_S[Phospho (STY): 83.1%]S[Ph…	0.871825714;0.955877393;0.82238888;0.916853502;0.902952038;0.768590298;0.904567927;1.175834568;0.841971876;1.30702903;1.273459481	1	_S[Phospho (STY)]SGELSDSLTPDPNNLLGRR_.3	E7EXK0_S10_M1	1	______MSKKRARKRSSGELSDSLTPDPNNL	S	ZMP:0000000521-S10	-0.187624	0.365056	0.586563
pnisr	Danio rerio	PNN-interacting serine/arginine-rich protein;Isoform of A0A0R4IYA4, PNN-interacting serine/arginine-rich protein	A0A0R4IYA4;A0A2R8QM84;E9QDD5;F1R2P7	A0A0R4IYA4_DANRE;A0A2R8QM84_DANRE;E9QDD5_DANRE;F1R2P7_DANRE	504;479;497	_S[Phospho (STY)]RSEPEVSEVK_.2	49.47456741;42.6284256;42.77965546;57.40225601;46.48066711;46.56031799;54.50302887;49.1083107;50.66411972;58.20821762;45.81406021;52.23826981;47.60380936;49.57680893;40.77077484	0.999996901;0.999981165;0.914245963;0.99999851;0.997748017;0.999999762;0.999998868;0.999999583;0.999895513;0.999999404;0.999999821;0.999736071;0.99997437;0.999901295;0.999635398	_S[Phospho (STY): 100%]RS[Phospho (STY): 0%]EPEVS[Phospho (STY): 0%]EVK_;_S[Phospho (STY): 91.4%]RS[Phospho (STY): 8.6%]EPEVS[Phospho (STY): 0%]EVK_;_S[Phospho (STY): 99.8%]RS[Phospho (STY): 0.2%]EPEVS[Phospho (STY): 0%]EVK_	1.009015151;0.925609686;0.726705531;0.874369739;0.905825738;0.995851423;0.908889458;0.73525125;0.831390313;0.830157532;1.205531807;0.840780203;1.304307218;1.235424707;1.552306248	1	_S[Phospho (STY)]RSEPEVSEVK_.2	A0A0R4IYA4_S504_M1	1	EVREREAEPTVERRRSRSEPEVSEVKRTSKE	S	PNISR-S504	-0.186404	0.0346632	0.160419
bud13	Danio rerio	BUD13 homolog	F1QH05	F1QH05_DANRE	227	_GSSSGDLS[Phospho (STY)]PPR_.2	20.66607285;14.6226778;19.65259743;13.30708122;18.62588882;10.85951996;20.36104393;15.1710043;11.81211185;16.07715988;18.28384399;20.11734772;17.52380371;17.40788269;17.56715202	1;0.999996364;0.99998647;0.999999762;0.999843299;0.999997914;0.997851431;0.999999166;0.999999881;0.999999821;0.999998689;0.999999702	_GS[Phospho (STY): 0%]S[Phospho (STY): 0%]S[Phospho (STY): 0%]GDLS[Phospho (STY): 100%]PPR_;_GS[Phospho (STY): 0.2%]S[Phospho (STY): 0%]S[Phospho (STY): 0%]GDLS[Phospho (STY): 99.8%]PPR_	1.124187149;0.982671151;0.949539519;0.9159587;0.843604059;0.940954196;0.97348116;0.916299482;0.700071877;0.823503631;0.826156445;1.190712614;0.841843144;1.301443084;1.515538278	1	_GSSSGDLS[Phospho (STY)]PPR_.2	F1QH05_S234_M1	1	STHRKKMKGSSSGDLSPPRRRDRTGKGSDSD	S	BUD13-S234	-0.185359	0.0322133	0.153822
ncor1	Danio rerio	Nuclear receptor corepressor 1;Isoform of A0A2R8Q4C2, Nuclear receptor corepressor 1	A0A2R8Q4C2;A0A2R8QET6	A0A2R8Q4C2_DANRE;A0A2R8QET6_DANRE	961	_VTTHS[Phospho (STY)]PTVLDR_.2;_VTTHS[Phospho (STY)]PTVLDR_.3	35.01194;54.63567734;59.33738327;55.80865479;43.12251663;59.83016586;40.40252304;54.78903961;49.4401474;31.76556206;27.67596245;42.67493439;38.30393982;40.28046799;35.37699509;29.02587891;26.94222832;40.86001587;21.71168709;27.30941772;24.49649811;31.65149879;21.42100143;15.01325703;16.14893341	0.944122434;0.999998927;1;0.999998331;0.999762774;0.99999994;0.999812007;0.999997199;0.924679101;0.999389589;0.999751508;0.999997914;0.997819662;0.978140354;0.936128676;0.998349488;0.994005799;0.999885619;0.990321159;0.846416891;0.977142334;0.992276609;0.99680692;0.986796737	_VT[Phospho (STY): 0%]T[Phospho (STY): 5.6%]HS[Phospho (STY): 94.4%]PT[Phospho (STY): 0%]VLDR_;_VT[Phospho (STY): 0%]T[Phospho (STY): 0%]HS[Phospho (STY): 100%]PT[Phospho (STY): 0%]VLDR_;_VT[Phospho (STY): 0%]T[Phospho (STY): 0%]HS[Phospho (STY): 92.5%]PT[Phospho (STY): 7.5%]VLDR_;_VT[Phospho (STY): 0%]T[Phospho (STY): 0.1%]HS[Phospho (STY): 99.9%]PT[Phospho (STY): 0%]VLDR_;_VT[Phospho (STY): 0%]…	1.141161595;0.982325673;0.946058573;0.936670718;0.914492737;0.990227623;0.907438053;0.719340909;0.834493907;0.829114141;1.151608158;0.850601326;1.205708352;1.238283721;1.481802081;1.14130259;0.98219238;0.94583758;0.935916901;0.905189041;0.990820922;0.908583023;0.850816571;1.238471555;1.481850083	1	_VTTHS[Phospho (STY)]PTVLDR_.2;_VTTHS[Phospho (STY)]PTVLDR_.3	A0A2R8Q4C2_S965_M1	2	IDQNESDRRTRVTTHSPTVLDREGKPFAYMP	S	NCOR1-S965	-0.184482	0.0728416	0.230414
parp14rs2.1	Danio rerio	Isoform of A0A0G2KFZ1, Poly [ADP-ribose] polymerase (Fragment)	A0A140LGI3	A0A140LGI3_DANRE	923	_AVS[Phospho (STY)]LPTTYDFR_.2	22.36876488;20.63142204;30.96496582;23.82229614;24.86232948;26.35435677;23.49762154;32.39184952;24.32042694;23.2027092;16.33252716;28.9227562;11.4746685;29.18453979;16.29861069;23.92680359	1;0.999999344;0.999915302	_AVS[Phospho (STY): 100%]LPT[Phospho (STY): 0%]T[Phospho (STY): 0%]Y[Phospho (STY): 0%]DFR_	1.063176033;0.970968209;0.859046696;0.951148121;0.81591843;0.913974117;0.902982789;0.911548266;0.781894478;0.821742657;0.910751438;1.175976662;0.849296221;1.280018993;1.260627863;1.490603419	1	_AVS[Phospho (STY)]LPTTYDFR_.2	A0A140LGI3_S925_M1	1	RGRSGSAISTRSRAVSLPTTYDFRSLLTSLP	S	PARP14RS2.1-S925	-0.181979	0.153463	0.372129
aass	Danio rerio	Lysine ketoglutarate reductase	E7FD66	E7FD66_DANRE	477	_RES[Phospho (STY)]EQILK_.2	NaN	1	_RES[Phospho (STY): 100%]EQILK_	1.127237533;0.98001229;0.937075658;0.919507816;0.87062632;0.890775086;0.989896177;0.887079935;0.711686472;0.841050422;0.835171231;1.161342934;0.838270553;1.298446306;1.256143656;1.533870496	1	_RES[Phospho (STY)]EQILK_.2	E7FD66_S479_M1	1	TPKFEYIQKLRERRESEQILKKGGMKRVLLL	S	AASS-S479	-0.181296	0.231893	0.453317
ncor2	Danio rerio	Nuclear receptor corepressor 2	E7FF48	E7FF48_DANRE	928	_SQHYPAAGDSGS[Phospho (STY)]PR_.2;_SQHYPAAGDSGS[Phospho (STY)]PR_.3	56.844841;44.73297882;64.60790253;69.52607727;49.54357147;43.54330063;70.23082733;66.95990753;57.01081467;62.85240936;53.79578781;74.98774719;55.02458572;34.48053741;34.81997299;26.3191185;34.09732819;18.49685478;33.3367157;18.35760307;42.92818832;37.50439835;28.08696747;29.49270439;37.47775269;36.63916779;30.36049271;11.95154858	0.994829834;0.880642116;0.998669744;0.999986172;0.784403801;0.989474177;0.998369157;0.999985158;0.989258826;0.999815881;0.889595211;0.99999994;0.99998498;0.999649584;0.999933541;0.999945998;0.999999285;0.999748051;0.999806702;0.991451681;0.999999583;0.999997735;0.998137653;0.996055841;0.999990702;0.999991596;0.999475241;0.984770417	_S[Phospho (STY): 0%]QHY[Phospho (STY): 0%]PAAGDS[Phospho (STY): 0.5%]GS[Phospho (STY): 99.5%]PR_;_S[Phospho (STY): 0%]QHY[Phospho (STY): 0%]PAAGDS[Phospho (STY): 11.9%]GS[Phospho (STY): 88.1%]PR_;_S[Phospho (STY): 0%]QHY[Phospho (STY): 0%]PAAGDS[Phospho (STY): 0.1%]GS[Phospho (STY): 99.9%]PR_;_S[Phospho (STY): 0%]QHY[Phospho (STY): 0%]PAAGDS[Phospho (STY): 0%]GS[Phospho (STY): 100%]PR_;_S[Phosph…	1.212344629;0.960878934;0.951611797;0.918211438;0.849649043;1.029390061;0.809509626;0.712387723;0.818367708;0.804703073;1.131340741;0.843061303;1.118749672;1.162853058	1	_SQHYPAAGDSGS[Phospho (STY)]PR_.2;_SQHYPAAGDSGS[Phospho (STY)]PR_.3	E7FF48_S939_M1	2	QPTKSQHYPAAGDSGSPRVRTRSPGISDRER	S	NCOR2-S939	-0.177828	0.367754	0.585752
cep170b	Danio rerio	Centrosomal protein 170B;Isoform of F1Q7J5, Centrosomal protein 170B	F1Q7J5;X1WG67	F1Q7J5_DANRE;X1WG67_DANRE	1134;1077	_T[Phospho (STY)]GSFNTPSDTESSSASR_.2	21.32483101;13.90056992;16.13504601	0.911043882;0.868315578;0.908397734	_T[Phospho (STY): 91.1%]GS[Phospho (STY): 8.9%]FNT[Phospho (STY): 0%]PS[Phospho (STY): 0%]DT[Phospho (STY): 0%]ES[Phospho (STY): 0%]S[Phospho (STY): 0%]S[Phospho (STY): 0%]AS[Phospho (STY): 0%]R_;_T[Phospho (STY): 86.8%]GS[Phospho (STY): 10.5%]FNT[Phospho (STY): 0.1%]PS[Phospho (STY): 0.1%]DT[Phospho (STY): 1.7%]ES[Phospho (STY): 0.1%]S[Phospho (STY): 0.2%]S[Phospho (STY): 0.2%]AS[Phospho (STY): …	0.944317218;0.810165527;1.255225753	1	_T[Phospho (STY)]GSFNTPSDTESSSASR_.2	F1Q7J5_T1134_M1	1	KKLSRLDILALPRKRTGSFNTPSDTESSSAS	T	CEP170B-T1134	-0.177601	1	0.955066
tsc2	Danio rerio	TSC complex subunit 2	A0A0G2KHX4	A0A0G2KHX4_DANRE	962	_SIS[Phospho (STY)]GGHALR_.2	17.30883789;22.20306969;23.58232307;31.04289818;15.00581932;24.64770699;11.26353836;5.2113657;12.23053169;27.51322746;21.96806145;10.27100277;35.2698822;16.31546974;30.21441078	0.999999881;0.999890208;1;0.999999166;0.999965131;0.985390484;0.999986708;0.99116087;0.999978304	_S[Phospho (STY): 0%]IS[Phospho (STY): 100%]GGHALR_;_S[Phospho (STY): 1.5%]IS[Phospho (STY): 98.5%]GGHALR_;_S[Phospho (STY): 0.9%]IS[Phospho (STY): 99.1%]GGHALR_	1.153839182;0.983039326;0.926798238;0.661274865;0.895499635;1.057118288;0.892448674;0.728027545;0.838428118;0.829939686;1.187876187;0.838558716;1.255519982;1.184074946;1.55118181	1	_SIS[Phospho (STY)]GGHALR_.2	A0A0G2KHX4_S964_M1	1	SQQINTNTRTRVRSISGGHALRAGPAQSLSP	S	TSC2-S964	-0.176693	0.0347272	0.158943
dnajc5aa	Danio rerio	DnaJ (Hsp40) homolog, subfamily C, member 5aa	Q6DGJ0	Q6DGJ0_DANRE	9	_SLSTSGES[Phospho (STY)]LYHVLGVDK_.3	16.85452271;8.108615875;28.54354477;29.30362892;24.6135025;12.98589039;20.87409592;4.776348591;16.91636848;14.82919884;23.27255058;12.50986958;21.00087929;19.50392914	0.999999166;0.993133724;1;0.999996245;0.998720467;0.999968827;0.999984503;0.873238087;0.999997795;0.999655902;0.999878168;0.999949872;0.999991834;0.999375463	_S[Phospho (STY): 0%]LS[Phospho (STY): 0%]T[Phospho (STY): 0%]S[Phospho (STY): 0%]GES[Phospho (STY): 100%]LY[Phospho (STY): 0%]HVLGVDK_;_S[Phospho (STY): 0.1%]LS[Phospho (STY): 0.3%]T[Phospho (STY): 0.1%]S[Phospho (STY): 0.2%]GES[Phospho (STY): 99.3%]LY[Phospho (STY): 0.1%]HVLGVDK_;_S[Phospho (STY): 0%]LS[Phospho (STY): 0%]T[Phospho (STY): 0%]S[Phospho (STY): 0.1%]GES[Phospho (STY): 99.9%]LY[Phos…	1.073654008;0.966553168;0.871344791;0.955474983;0.82292294;0.917034262;0.916935592;0.903252171;0.768309126;0.817689368;0.905346961;1.175656685;0.842191182;1.271074681	1	_SLSTSGES[Phospho (STY)]LYHVLGVDK_.3	Q6DGJ0_S16_M1	1	MAEQQRQRSLSTSGESLYHVLGVDKVATVDD	S	DNAJC5AA-S16	-0.176428	0.511689	0.701441
phldb1b	Danio rerio	Pleckstrin homology-like domain, family B, member 1b	E7FAY9	E7FAY9_DANRE	654	_NSITEIS[Phospho (STY)]DNEDDLLEYHRR_.3	20.51166344;24.78701401;19.95087051;21.14181709;19.90672874;22.87177658;6.594553947;18.31563759;11.89577579;19.43454742;13.79650211	0.893739045;0.964281917;0.983580709;0.821332932;0.9943434;0.999959111;0.762523651;0.992219508;0.754983783;0.995066404;0.790901244	_NS[Phospho (STY): 0.1%]IT[Phospho (STY): 10.6%]EIS[Phospho (STY): 89.4%]DNEDDLLEY[Phospho (STY): 0%]HRR_;_NS[Phospho (STY): 0%]IT[Phospho (STY): 3.6%]EIS[Phospho (STY): 96.4%]DNEDDLLEY[Phospho (STY): 0%]HRR_;_NS[Phospho (STY): 0.1%]IT[Phospho (STY): 1.5%]EIS[Phospho (STY): 98.4%]DNEDDLLEY[Phospho (STY): 0%]HRR_;_NS[Phospho (STY): 14.9%]IT[Phospho (STY): 3%]EIS[Phospho (STY): 82.1%]DNEDDLLEY[Phos…	1.10972165;0.98045781;0.94103247;0.889702496;0.914347319;0.767263053;0.815892099;0.870454461;1.192390879;0.844827941;1.277517447	1	_NSITEIS[Phospho (STY)]DNEDDLLEYHRR_.3	E7FAY9_S660_M1	1	PHPGMRERKNSITEISDNEDDLLEYHRRQRE	S	PHLDB1B-S660	-0.174762	0.463035	0.658105
flnca	Danio rerio	Isoform of E7F1L7, Filamin C, gamma a (actin-binding protein 280);Filamin C, gamma a (actin-binding protein 280)	A0A0R4IUS4;E7F1L7	A0A0R4IUS4_DANRE;E7F1L7_DANRE	2207;2224;2209;2226	_DRLGS[Phospho (STY)]FGTIR_.2;_DRLGS[Phospho (STY)]FGTIR_.3;_LGS[Phospho (STY)]FGTIR_.1;_LGS[Phospho (STY)]FGTIR_.2	26.76731491;45.05708694;30.73451805;23.23378372;34.37708664;31.95381927;23.85224152;30.08458328;42.72223282;18.60019875;8.896831512;58.21304703;57.26944351;43.59475327;63.04830551;6.767391205;17.1986866;19.39277649;15.56942368;15.34658718;16.36744118;18.93026924;10.28291988;14.70773888;13.44206333;15.30286217;16.47121811;10.19617939;13.5334177;15.19036293;22.03123856;24.41968918;31.89520454;27.03…	1;0.999999642;0.987502515;0.890940666;0.995673656;0.999999881;0.999999821;0.999999106;0.999998093;0.999508083;1;0.985540152;0.991106451;0.999996066;0.999980927;0.999999642;0.999898612;0.999996424;0.99998194;0.999999285;1;0.999998271;1	_DRLGS[Phospho (STY): 100%]FGT[Phospho (STY): 0%]IR_;_DRLGS[Phospho (STY): 98.8%]FGT[Phospho (STY): 1.2%]IR_;_DRLGS[Phospho (STY): 89.1%]FGT[Phospho (STY): 10.9%]IR_;_DRLGS[Phospho (STY): 99.6%]FGT[Phospho (STY): 0.4%]IR_;_DRLGS[Phospho (STY): 100%]FGT[Phospho (STY): 0%]IR_;_DRLGS[Phospho (STY): 98.6%]FGT[Phospho (STY): 1.4%]IR_;_DRLGS[Phospho (STY): 99.1%]FGT[Phospho (STY): 0.9%]IR_;_LGS[Phospho…	1.151835806;0.962221718;0.9177213;0.898952023;0.844578788;0.927799367;0.9620388;0.887942827;0.689169532;0.802578889;0.830144984;1.210753912;1.30225009;1.322341641;1.700729327;1.151731061;0.962004701;0.918192959;0.899148449;0.84446839;0.927794064;0.962323734;0.88748891;0.688742257;0.802404051;0.830030971;1.210625782;0.818408524;1.301501441;1.322679034;1.700883963;1.096407692;0.967782689;0.85556504…	1	_DRLGS[Phospho (STY)]FGTIR_.2;_DRLGS[Phospho (STY)]FGTIR_.3;_LGS[Phospho (STY)]FGTIR_.1;_LGS[Phospho (STY)]FGTIR_.2	A0A0R4IUS4_S2211_M1	4	FRDVFESFLGRDRLGSFGTIRQEGETGIQGM	S	FLNCA-S2211	-0.172095	0.0393605	0.173982
lmod2b	Danio rerio	Leiomodin 2 (cardiac) b;Isoform of F1Q5L7, Leiomodin 2 (cardiac) b (Fragment)	F1Q5L7;F1QPI5	F1Q5L7_DANRE;F1QPI5_DANRE	92;102	_T[Phospho (STY)]PTGTFSR_.2	9.588434219;8.735117912;7.711284161;10.71443462;15.05079079;11.38749599;11.45124149;9.885383606;6.961591721;13.33085632;11.98530197;10.22253895;14.36823368;9.167444229;9.75052166;7.888264656	0.999400258;0.998690128;0.995282888;0.999818802;0.99999696;0.999694288;0.999909997;0.998578131;0.992331803;0.999986768;0.999949157;0.999293864;0.999995291;0.995445371;0.960675538;0.982328534	_T[Phospho (STY): 99.9%]PT[Phospho (STY): 0%]GT[Phospho (STY): 0%]FS[Phospho (STY): 0%]R_;_T[Phospho (STY): 99.5%]PT[Phospho (STY): 0.2%]GT[Phospho (STY): 0.1%]FS[Phospho (STY): 0.1%]R_;_T[Phospho (STY): 100%]PT[Phospho (STY): 0%]GT[Phospho (STY): 0%]FS[Phospho (STY): 0%]R_;_T[Phospho (STY): 99.9%]PT[Phospho (STY): 0.1%]GT[Phospho (STY): 0%]FS[Phospho (STY): 0%]R_;_T[Phospho (STY): 99.2%]PT[Phosp…	1.1401331;0.982450181;0.944281773;0.921624945;0.900514737;0.914596367;0.994580014;0.907916237;0.719979592;0.83416363;0.82547214;1.155969766;0.846298127;1.214379967;1.239382516;1.494411134	1	_T[Phospho (STY)]PTGTFSR_.2	F1Q5L7_T92_M1	1	DNLPIGLRQRDQTAKTPTGTFSREALMKYWE	T	LMOD2B-T92	-0.171751	0.28227	0.502092
dcaf6	Danio rerio	Ddb1 and cul4-associated factor 6	B0QZE8	B0QZE8_DANRE	328	_DGEQS[Phospho (STY)]PNVSLM[Oxidation (M)]QR_.2	34.27248001;25.30436325;25.98028564;26.25582123;14.06157017;30.62122536;23.99036789;12.77563477;24.75694275;18.21205711;18.08435059;22.07928658;29.9767971;23.26767159	1;0.99999994;0.99999243;0.99983567;0.999767303;0.999998987;0.999999583	_DGEQS[Phospho (STY): 100%]PNVS[Phospho (STY): 0%]LM[Oxidation (M): 100%]QR_	1.087283643;0.954122871;0.861621774;0.861742185;0.94173687;0.963084793;0.911363889;0.693834571;0.79102591;0.839553495;1.156106243;0.83455282;1.243853058;1.682299052	1	_DGEQS[Phospho (STY)]PNVSLM[Oxidation (M)]QR_.2	B0QZE8_S332_M1	1	PRARPESERERDGEQSPNVSLMQRMSDMLSR	S	DCAF6-S332	-0.170961	0.553185	0.727846
thrap3b	Danio rerio	Thyroid hormone receptor-associated protein 3b;Isoform of A0A0R4IWW7, Thyroid hormone receptor-associated protein 3b (Fragment)	A0A0R4IWW7;A0A0R4IXH8	A0A0R4IWW7_DANRE;A0A0R4IXH8_DANRE	114	_DQQQPYDHSYS[Phospho (STY)]PRR_.3;_DQQQPYDHSYS[Phospho (STY)]PR_.2;_DQQQPYDHSYS[Phospho (STY)]PR_.3	6.834093571;18.26904488;20.15273285;23.87267494;14.21269989;17.00671005;10.52384186;15.92382431;28.03695869;20.34285164;21.86915779;15.08369827;22.01792336;9.824346542;16.51072502;18.78825188;150.842926;150.6097717;136.0624695;133.098938;139.0314178;140.9598389;138.0761261;147.5124664;138.6216431;139.2721252;136.1683655;143.0449066;136.7286987;150.5119781;135.6597595;136.4074554;79.81819153;77.84…	0.829431713;0.999999583;0.999997079;0.999995172;0.999554336;0.999994218;0.997804105;0.999521494;0.999996305;0.999956667;0.999999285;0.998106599;0.999933362;0.909556448;0.99995625;0.999958932;1;0.99999851;0.999999881;0.999999046;0.999999583;0.999999166;1;0.999999821;0.999998212;0.999866605;0.999979079;0.999955058;0.999991596;0.99999702;0.99999696	_DQQQPY[Phospho (STY): 0.2%]DHS[Phospho (STY): 16.6%]Y[Phospho (STY): 0.2%]S[Phospho (STY): 82.9%]PRR_;_DQQQPY[Phospho (STY): 0%]DHS[Phospho (STY): 0%]Y[Phospho (STY): 0%]S[Phospho (STY): 100%]PRR_;_DQQQPY[Phospho (STY): 0%]DHS[Phospho (STY): 0.2%]Y[Phospho (STY): 0%]S[Phospho (STY): 99.8%]PRR_;_DQQQPY[Phospho (STY): 0%]DHS[Phospho (STY): 9%]Y[Phospho (STY): 0%]S[Phospho (STY): 91%]PRR_;_DQQQPY[P…	1.153197647;0.993981784;0.92217516;0.700327735;0.882857287;0.901544867;1.05460688;0.902036244;0.729448063;0.83850651;0.831835642;1.205367035;0.840022765;1.309102864;1.193605113;1.57759184;1.140969514;0.982022612;0.944816228;0.938990248;0.905559395;0.914817277;0.990500156;0.906278464;0.718858674;0.834112909;0.828952835;1.151791847;0.850399969;1.204980441;1.238033157;1.482249958;1.140879421;0.98211…	1	_DQQQPYDHSYS[Phospho (STY)]PRR_.3;_DQQQPYDHSYS[Phospho (STY)]PR_.2;_DQQQPYDHSYS[Phospho (STY)]PR_.3	A0A0R4IWW7_S124_M1	3	WHGHRDQQQPYDHSYSPRRGRSRSHSPRKRS	S	THRAP3B-S124	-0.170898	0.121509	0.325945
cax1	Danio rerio	Cation/H+ exchanger protein 1	Q5RH62	Q5RH62_DANRE	19	_S[Phospho (STY)]TESSEPFLDHDPK_.2	60.50653458;59.20263672;66.99994659;64.17595673	0.830269039;0.980356753;0.893456638;0.999020576	_S[Phospho (STY): 83%]T[Phospho (STY): 17%]ES[Phospho (STY): 0%]S[Phospho (STY): 0%]EPFLDHDPK_;_S[Phospho (STY): 98%]T[Phospho (STY): 2%]ES[Phospho (STY): 0%]S[Phospho (STY): 0%]EPFLDHDPK_;_S[Phospho (STY): 89.3%]T[Phospho (STY): 10.7%]ES[Phospho (STY): 0%]S[Phospho (STY): 0%]EPFLDHDPK_;_S[Phospho (STY): 99.9%]T[Phospho (STY): 0.1%]ES[Phospho (STY): 0%]S[Phospho (STY): 0%]EPFLDHDPK_	0.794924977;0.811569364;1.270189963;1.577408753	1	_S[Phospho (STY)]TESSEPFLDHDPK_.2	Q5RH62_S19_M1	1	IKPTMSVDVESRRRRSTESSEPFLDHDPKGR	S	CAX1-S19	-0.170214	1	0.972289
ttn.2	Danio rerio	Isoform of F1R7N8, Titin, tandem duplicate 2 (Fragment)	F1QZQ0	F1QZQ0_DANRE	21135;21127	_GS[Phospho (STY)]PPPISHFLR_.2;_GS[Phospho (STY)]PPPISHFLR_.3;_HVTTEQARGS[Phospho (STY)]PPPISHFLR_.4	90.70863342;90.2853241;91.14334106;85.0638504;100.2337265;91.08459473;83.05879974;88.80155182;89.03551483;93.60440826;79.77668762;84.35487366;93.65550232;86.45098877;93.79997253;88.84342194;66.14730835;65.97195435;60.15130234;57.11591339;72.25937653;65.54994965;63.55324554;78.25590515;73.70088196;66.75306702;66.63990784;58.45880127;65.99658966;54.79948044;61.85361481;64.52763367;101.0003967;78.48…	1	_GS[Phospho (STY): 100%]PPPIS[Phospho (STY): 0%]HFLR_;_HVT[Phospho (STY): 0%]T[Phospho (STY): 0%]EQARGS[Phospho (STY): 100%]PPPIS[Phospho (STY): 0%]HFLR_	1.125332895;0.988190973;0.869819081;0.909573467;0.783130411;0.939580812;0.894632121;0.908720789;0.763328746;0.817450158;0.859770448;1.195175619;0.836585987;1.335233998;1.237884779;1.57880395;1.124718702;0.987547711;0.869651589;0.909548772;0.783146079;0.939529043;0.894598181;0.908732483;0.763573122;0.817757119;0.8600753;1.194726776;0.835465089;1.336488735;1.23733775;1.579634714;1.149225212;0.95865…	1	_GS[Phospho (STY)]PPPISHFLR_.2;_GS[Phospho (STY)]PPPISHFLR_.3;_HVTTEQARGS[Phospho (STY)]PPPISHFLR_.4	F1QZQ0_S21136_M1	3	RVEETKHVTTEQARGSPPPISHFLRRRRSLS	S	TTN.2-S21136	-0.169563	0.175876	0.382496
snap47	Danio rerio	Synaptosomal-associated protein 47	Q0P4A7	SNP47_DANRE	102	_LLS[Phospho (STY)]PSEPQGAEAPLSK_.2	15.10509014;13.63365173;18.77656746;21.50854492;20.70611763;23.6596489;25.32610893;21.05517197;22.21755409;14.44907379;8.725624084;12.73795605;21.68523598;27.81302452;14.19706249;21.05607796	0.995508075;0.99771893;0.999978244;0.999871075;0.999999881;0.999782503;0.999970138;0.999940217;0.999982178;0.999035954;0.782780886;0.999737382;0.999470353;0.999999046;0.998690546;0.999922276	_LLS[Phospho (STY): 99.6%]PS[Phospho (STY): 0.4%]EPQGAEAPLS[Phospho (STY): 0%]K_;_LLS[Phospho (STY): 99.8%]PS[Phospho (STY): 0.2%]EPQGAEAPLS[Phospho (STY): 0%]K_;_LLS[Phospho (STY): 100%]PS[Phospho (STY): 0%]EPQGAEAPLS[Phospho (STY): 0%]K_;_LLS[Phospho (STY): 99.9%]PS[Phospho (STY): 0.1%]EPQGAEAPLS[Phospho (STY): 0%]K_;_LLS[Phospho (STY): 78.3%]PS[Phospho (STY): 0.2%]EPQGAEAPLS[Phospho (STY): 21.…	1.462228178;0.915082871;0.818443533;0.88069932;0.756521098;1.085655868;1.207833222;1.05547943;0.714031765;0.746301024;0.800960505;1.101260692;0.777974077;1.273743642;1.164624343;1.541635075	1	_LLS[Phospho (STY)]PSEPQGAEAPLSK_.2	Q0P4A7_S104_M1	1	AVYHVLEHFWRERLLSPSEPQGAEAPLSKGQ	S	SNAP47-S104	-0.168969	0.0567849	0.204389
wnk1a	Danio rerio	Non-specific serine/threonine protein kinase;Isoform of E7F2F9, Non-specific serine/threonine protein kinase	E7F2F9;X1WG08	E7F2F9_DANRE;X1WG08_DANRE	1434;1406	_SGS[Phospho (STY)]ATQAASFQQGNK_.2	52.1987915;47.46444702;54.93745422;42.43489075;47.16267776;50.9715538;52.05735779;40.60699463;50.06378174;43.84084702;52.50969696	0.997660041;0.997747183;0.852533996;0.997660995;0.847187579;0.977027178;0.991293788;0.988953114;0.999976575;0.992643416;0.803657174	_S[Phospho (STY): 0.2%]GS[Phospho (STY): 99.8%]AT[Phospho (STY): 0%]QAAS[Phospho (STY): 0%]FQQGNK_;_S[Phospho (STY): 14.7%]GS[Phospho (STY): 85.3%]AT[Phospho (STY): 0%]QAAS[Phospho (STY): 0%]FQQGNK_;_S[Phospho (STY): 15.3%]GS[Phospho (STY): 84.7%]AT[Phospho (STY): 0%]QAAS[Phospho (STY): 0%]FQQGNK_;_S[Phospho (STY): 2.3%]GS[Phospho (STY): 97.7%]AT[Phospho (STY): 0%]QAAS[Phospho (STY): 0%]FQQGNK_;_…	1.139122881;0.982737463;0.925610063;0.891815738;0.913953091;1.005266851;0.911101125;0.830895371;0.820719786;0.839413849;1.222487788	1	_SGS[Phospho (STY)]ATQAASFQQGNK_.2	E7F2F9_S1436_M1	1	RRRPAKGKGNRPRSGSATQAASFQQGNKQAV	S	WNK1A-S1436	-0.168456	0.0749697	0.235368
ccnyl1	Danio rerio	Cyclin-Y-like protein 1	Q08CI4	CCYL1_DANRE	83	_S[Phospho (STY)]NHINHVSPGLLSK_.2;_S[Phospho (STY)]NHINHVSPGLLSK_.3	34.91437912;31.71564102;29.32413101;32.57289124;28.73802185;25.33035851;32.98685455;25.28300476;9.0195961;22.28138161;19.35289955;15.28917122;62.85601807;53.68891144;58.25647354;28.32144737;42.85017014;65.06268311;66.41830444;50.59779358;73.63380432;78.79102325;60.06522369;46.28339767;70.17970276;59.91216278;35.99876785	1;0.99999994;0.999342501;0.999998093;0.999999821;0.969038725;1	_S[Phospho (STY): 100%]NHINHVS[Phospho (STY): 0%]PGLLS[Phospho (STY): 0%]K_;_S[Phospho (STY): 99.9%]NHINHVS[Phospho (STY): 0%]PGLLS[Phospho (STY): 0%]K_;_S[Phospho (STY): 96.9%]NHINHVS[Phospho (STY): 3.1%]PGLLS[Phospho (STY): 0%]K_;_S[Phospho (STY): 100%]NHINHVS[Phospho (STY): 0%]PGLLS[Phospho (STY): 0%]K_	1.148363945;0.968682476;0.945019154;0.948015368;0.977404904;0.894030305;0.698239214;0.792536682;0.809099373;1.171987338;0.816039066;1.296339169;1.14834562;0.968796708;0.945118793;0.945194158;0.862570901;0.948283357;0.977178185;0.894030867;0.697914258;0.792538748;0.809206385;1.171980669;0.815916918;1.257511543;1.295333866	1	_S[Phospho (STY)]NHINHVSPGLLSK_.2;_S[Phospho (STY)]NHINHVSPGLLSK_.3	Q08CI4_S83_M1	2	IFLSKSQTDVRDRRKSNHINHVSPGLLSKKY	S	CCNYL1-S83	-0.167902	0.536011	0.718559
phactr4a	Danio rerio	Isoform of F1QIC4, Phosphatase and actin regulator 4A;Isoform of F1QIC4, Phosphatase and actin regulator	A0A0R4IPH0;G1K2M1	A0A0R4IPH0_DANRE;G1K2M1_DANRE	194;181	_TGS[Phospho (STY)]LPLDRPGQEDGR_.2;_TGS[Phospho (STY)]LPLDRPGQEDGR_.3	4.335547447;3.540052414;11.39182091;13.82600117;9.520934105;10.53950596;9.726070404;5.526256084;9.728248596;6.993271351;8.976549149;8.657800674	0.965628386;0.926902354;0.999969304;0.999997318;0.999800801;0.999928057;0.999837756;0.989294708;0.999838054;0.997510731;0.999656677;0.999527872	_T[Phospho (STY): 3.4%]GS[Phospho (STY): 96.6%]LPLDRPGQEDGR_;_T[Phospho (STY): 7.3%]GS[Phospho (STY): 92.7%]LPLDRPGQEDGR_;_T[Phospho (STY): 0%]GS[Phospho (STY): 100%]LPLDRPGQEDGR_;_T[Phospho (STY): 1.1%]GS[Phospho (STY): 98.9%]LPLDRPGQEDGR_;_T[Phospho (STY): 0.2%]GS[Phospho (STY): 99.8%]LPLDRPGQEDGR_	0.890431847;0.680563722;0.905699575;0.869055312;0.995751254;0.850087567;0.680710666;0.772613162;0.795085691;1.378926169;1.260481691;1.661908867	1	_TGS[Phospho (STY)]LPLDRPGQEDGR_.2;_TGS[Phospho (STY)]LPLDRPGQEDGR_.3	A0A0R4IPH0_S196_M1	2	DRRSRLESDYEKRTGSLPLDRPGQEDGRYRR	S	PHACTR4A-S196	-0.167185	0.161925	0.381023
baiap2a	Danio rerio	Isoform of A0A0R4IB32, Brain-specific angiogenesis inhibitor 1-associated protein 2	F1QB08	F1QB08_DANRE	494	_LLAQSLTQS[Phospho (STY)]R_.2	10.47842598;11.6251297;7.60158205;14.1876173;8.298086166	0.993593037;0.939540327;0.954333723;0.774598479;0.770757496	_LLAQS[Phospho (STY): 0%]LT[Phospho (STY): 0.6%]QS[Phospho (STY): 99.4%]R_;_LLAQS[Phospho (STY): 0%]LT[Phospho (STY): 6%]QS[Phospho (STY): 94%]R_;_LLAQS[Phospho (STY): 2%]LT[Phospho (STY): 2.6%]QS[Phospho (STY): 95.4%]R_;_LLAQS[Phospho (STY): 0%]LT[Phospho (STY): 22.5%]QS[Phospho (STY): 77.5%]R_;_LLAQS[Phospho (STY): 0.1%]LT[Phospho (STY): 22.9%]QS[Phospho (STY): 77.1%]R_	0.847983645;0.917185128;0.803213319;0.847172941;1.310445301	1	_LLAQSLTQS[Phospho (STY)]R_.2	F1QB08_S502_M1	1	DYGLTARLLAQSLTQSRQRPYSMAGFAQ___	S	BAIAP2A-S502	-0.165456	0.655721	0.791446
ttn.1	Danio rerio	Titin, tandem duplicate 1	G1K2X0	G1K2X0_DANRE	28240	_AVTS[Phospho (STY)]PDLSTK_.2	44.74740601;40.82146072;48.46524811;49.84095383;48.68727875;49.85081863;50.49064255;52.16551971;48.99334717;47.29940033;52.17269897;48.07811737;44.90327454;41.63541412;51.27348709;37.92298126	1	_AVT[Phospho (STY): 0%]S[Phospho (STY): 100%]PDLS[Phospho (STY): 0%]T[Phospho (STY): 0%]K_	1.144382039;0.95719404;0.945083767;0.944528235;0.86411356;0.930430537;0.972386979;0.900148843;0.701746795;0.791303943;0.808682494;1.172790024;0.815116079;1.252598385;1.310604165;1.502564359	1	_AVTS[Phospho (STY)]PDLSTK_.2	G1K2X0_S28243_M1	1	RPRSPSLDFTEKAVTSPDLSTKIDYMSRYES	S	TTN.1-S28243	-0.165371	0.0606192	0.212587
irs4a	Danio rerio	Insulin receptor substrate 4a	E7FCJ4	E7FCJ4_DANRE	390	_S[Phospho (STY)]QSSGSNPLPFITTR_.2	17.09397316;11.87022972;20.16933441;9.888140678;19.07866478	0.967620969;0.79599613;0.839063406;0.757768571;0.908685744	_S[Phospho (STY): 96.8%]QS[Phospho (STY): 3.1%]S[Phospho (STY): 0.1%]GS[Phospho (STY): 0%]NPLPFIT[Phospho (STY): 0%]T[Phospho (STY): 0%]R_;_S[Phospho (STY): 79.6%]QS[Phospho (STY): 20%]S[Phospho (STY): 0.3%]GS[Phospho (STY): 0%]NPLPFIT[Phospho (STY): 0%]T[Phospho (STY): 0%]R_;_S[Phospho (STY): 83.9%]QS[Phospho (STY): 16.1%]S[Phospho (STY): 0%]GS[Phospho (STY): 0%]NPLPFIT[Phospho (STY): 0%]T[Phosp…	0.985168217;0.927763969;0.83802441;0.915662727;0.868410617	1	_S[Phospho (STY)]QSSGSNPLPFITTR_.2	E7FCJ4_S390_M1	1	MKALKAFPDFRPRSKSQSSGSNPLPFITTRR	S	IRS4A-S390	-0.165329	0.427791	0.639346
nf1a	Danio rerio	Neurofibromin 1a;Isoform of E7FBD0, Neurofibromin 1a	E7FBD0;X1WE29	E7FBD0_DANRE;X1WE29_DANRE	2101	_SFS[Phospho (STY)]PGSYER_.2	16.4262867;12.55163002;13.98614597;12.95575619;11.85696125;11.49760723;11.70531559	0.960048556;0.950142086;0.997491717;0.869995654;0.888964713;0.808718085;0.836137056	_S[Phospho (STY): 4%]FS[Phospho (STY): 96%]PGS[Phospho (STY): 0%]Y[Phospho (STY): 0%]ER_;_S[Phospho (STY): 5%]FS[Phospho (STY): 95%]PGS[Phospho (STY): 0%]Y[Phospho (STY): 0%]ER_;_S[Phospho (STY): 0.3%]FS[Phospho (STY): 99.7%]PGS[Phospho (STY): 0%]Y[Phospho (STY): 0%]ER_;_S[Phospho (STY): 13%]FS[Phospho (STY): 87%]PGS[Phospho (STY): 0%]Y[Phospho (STY): 0%]ER_;_S[Phospho (STY): 11.1%]FS[Phospho (ST…	1.13704915;0.911909763;0.922802409;0.881511794;0.671162735;1.302910642;1.316242071	1	_SFS[Phospho (STY)]PGSYER_.2	E7FBD0_S2103_M1	1	AAVIAFRSSYRDRSFSPGSYERETFALSSLE	S	NF1A-S2103	-0.165243	0.694566	0.824399
prickle2b	Danio rerio	Prickle homolog 2b;Isoform of A0A2R8Q2U1, Prickle homolog 2b	A0A2R8Q2U1;F1REQ6	A0A2R8Q2U1_DANRE;F1REQ6_DANRE	869;809	_YNSSGLGASGQFGS[Phospho (STY)]R_.2	24.40665054;20.94715881;28.0743866;26.41664505;15.64290428;27.82391739;21.84852219;25.43115997;25.78738785;16.72815895;18.80859184;12.95826626;18.13261032	0.999743223;0.982624769;0.999063849;0.999967933;0.946297705;0.998835802;0.999776363;0.999791563;0.999989748;0.999962687;0.999361992;0.827320993;0.839826047	_Y[Phospho (STY): 0%]NS[Phospho (STY): 0%]S[Phospho (STY): 0%]GLGAS[Phospho (STY): 0%]GQFGS[Phospho (STY): 100%]R_;_Y[Phospho (STY): 0%]NS[Phospho (STY): 0%]S[Phospho (STY): 0%]GLGAS[Phospho (STY): 1.7%]GQFGS[Phospho (STY): 98.3%]R_;_Y[Phospho (STY): 0%]NS[Phospho (STY): 0%]S[Phospho (STY): 0%]GLGAS[Phospho (STY): 0.1%]GQFGS[Phospho (STY): 99.9%]R_;_Y[Phospho (STY): 0%]NS[Phospho (STY): 0%]S[Phos…	1.134485906;0.964342424;0.837155194;0.920379432;0.978482253;0.881053124;0.672636583;0.791244725;0.797002099;1.241929405;0.797052681;1.304404129;1.316991644	1	_YNSSGLGASGQFGS[Phospho (STY)]R_.2	A0A2R8Q2U1_S882_M1	1	RKYNSSGLGASGQFGSRGQLHMRKRRKSKNC	S	PRICKLE2B-S882	-0.16498	0.550185	0.725149
arfgef1	Danio rerio	ADP-ribosylation factor guanine nucleotide-exchange factor 1 (brefeldin A-inhibited);Isoform of A0A2R8Q904, ADP-ribosylation factor guanine nucleotide-exchange factor 1 (brefeldin A-inhibited)	A0A2R8Q904;E7FGL2	A0A2R8Q904_DANRE;E7FGL2_DANRE	245;227	_QHS[Phospho (STY)]PVSQQEPESPGQR_.2	35.49225616;16.99017334;33.36800003;15.94433975;33.08119965;28.24514389;29.39120674;29.52010345;29.6774559;22.55058479;19.55182266;28.13150024;26.56072235;19.28814507;25.47836494	1;0.999999762;0.999999344	_QHS[Phospho (STY): 100%]PVS[Phospho (STY): 0%]QQEPES[Phospho (STY): 0%]PGQR_	1.212344629;0.960878934;0.951611797;0.918211438;0.849649043;1.029390061;0.809509626;0.712387723;0.818367708;0.804703073;1.131340741;0.843061303;1.118749672;1.162853058;1.456158569	1	_QHS[Phospho (STY)]PVSQQEPESPGQR_.2	A0A2R8Q904_S247_M1	1	LQEAKQMERERHRQHSPVSQQEPESPGQRHT	S	ARFGEF1-S247	-0.16425	0.24758	0.462566
rbm15b	Danio rerio	RNA-binding motif protein 15B	E9QBX7	E9QBX7_DANRE	465;467	_ARS[Phospho (STY)]PSHPLFAER_.3;_S[Phospho (STY)]PSHPLFAER_.2	9.320512772;14.57441425;26.48033905;13.18665123;11.43785477;13.7313385;13.64410019;12.7723465;12.42391968;15.68317509;14.16630268;12.46594524;14.30207729;2.245224237;23.58535576;46.94530106;48.71401596;39.96095276;52.09963608;53.28757477;43.4031105;50.06892395;45.96077728;37.04719162;50.75029373;48.73777008;35.75916672;43.48086166;38.79759216;36.5593338	0.999756575;0.999998748;1;0.999994874;0.999970675;0.999248683;0.999996781;0.999992311;0.998952746;0.999999583;0.999998093;0.99998951;0.999997795;0.776472092;0.99999994;1;0.999999583;0.999994338;0.999998868;0.999997497;0.99999696	_ARS[Phospho (STY): 100%]PS[Phospho (STY): 0%]HPLFAER_;_ARS[Phospho (STY): 99.9%]PS[Phospho (STY): 0.1%]HPLFAER_;_ARS[Phospho (STY): 77.6%]PS[Phospho (STY): 22.4%]HPLFAER_;_S[Phospho (STY): 100%]PS[Phospho (STY): 0%]HPLFAER_	1.12835236;0.974792718;0.943789031;0.929154111;0.887673866;0.90729612;1.01286177;0.912913688;0.725115741;0.82588351;0.819294913;1.159191353;0.833254248;1.236408795;1.241777275;1.148944352;0.963095209;0.950007249;0.944278939;0.862365929;0.936310262;0.980461614;0.90472804;0.707390086;0.791522513;0.81006788;1.172360377;0.816298313;1.254963227;1.310267326	1	_ARS[Phospho (STY)]PSHPLFAER_.3;_S[Phospho (STY)]PSHPLFAER_.2	E9QBX7_S467_M1	2	ARHRSLERELRARARSPSHPLFAERERDRLS	S	RBM15B-S467	-0.163231	0.0496317	0.182878
rpgrb	Danio rerio	Isoform of F1QM29, Retinitis pigmentosa GTPase regulator b;Retinitis pigmentosa GTPase regulator b	F1QEL3;F1QM29	F1QEL3_DANRE;F1QM29_DANRE	421	_S[Phospho (STY)]PDQFGQM[Oxidation (M)]FR_.2	NaN	1	_S[Phospho (STY): 100%]PDQFGQM[Oxidation (M): 100%]FR_	0.912909149;1.318987746;1.313519207;1.689519947	1	_S[Phospho (STY)]PDQFGQM[Oxidation (M)]FR_.2	F1QEL3_S421_M1	1	NRSLSARVRRRERERSPDQFGQMFRTLPALS	S	RPGRB-S421	-0.162092	1	0.973542
mycbp2	Danio rerio	Isoform of F1RD40, RCR-type E3 ubiquitin transferase;E3 ubiquitin-protein ligase MYCBP2;Isoform of F1RD40, Isoform 2 of E3 ubiquitin-protein ligase MYCBP2	A0A2R8QJA3;F1RD40;F1RD40-2	A0A2R8QJA3_DANRE;MYCB2_DANRE;MYCB2-2_DANRE	2739;2770;2735;2741;2772;2737	_SKS[Phospho (STY)]DSYTLDPDTLRK_.3;_SKS[Phospho (STY)]DSYTLDPDTLR_.2;_S[Phospho (STY)]DSYTLDPDTLRK_.2;_S[Phospho (STY)]DSYTLDPDTLR_.2	17.82038116;32.08864594;31.6695118;44.9941864;30.04862022;29.63953781;41.92558289;44.73567581;19.37435722;38.48609543;39.59534073;40.14359283;58.0798645;60.37039948;81.26009369;61.40375137;67.76554108;58.77917099;65.68333435;68.40419006;60.20707321;77.12950134;74.73457336;65.92745209;63.09788895;46.74149704;50.39096069;57.51607513;9.018756866;5.387359142;6.725401402;7.961680889;9.62523365;11.6344…	0.990089118;0.992353797;0.990458906;0.974741101;0.992186487;0.991978228;0.996543348;0.999409318;0.874137223;0.934030235;0.997098088;0.9986251;0.999822497;0.999979258;0.999745131;0.995213568;0.999897599;0.874122202;0.999951303;0.999894202;0.977917016;0.999989092;0.999999404;0.999692261;0.999994278;0.999922812;0.999907911;0.999982297;0.976720393;0.945121825;0.987119913;0.831089616;0.997572362;0.925…	_S[Phospho (STY): 0.8%]KS[Phospho (STY): 99%]DS[Phospho (STY): 0.1%]Y[Phospho (STY): 0%]T[Phospho (STY): 0.1%]LDPDT[Phospho (STY): 0%]LRK_;_S[Phospho (STY): 0.7%]KS[Phospho (STY): 99.2%]DS[Phospho (STY): 0.1%]Y[Phospho (STY): 0%]T[Phospho (STY): 0%]LDPDT[Phospho (STY): 0%]LRK_;_S[Phospho (STY): 0.7%]KS[Phospho (STY): 99%]DS[Phospho (STY): 0.1%]Y[Phospho (STY): 0.2%]T[Phospho (STY): 0%]LDPDT[Phosp…	1.073294656;0.91817199;0.860155048;0.953548689;0.898077078;0.956238548;0.881276055;0.686874973;0.780430696;1.156106243;0.836886763;1.253915215;1.150080833;0.953529694;0.924201143;0.906908033;0.844986423;0.923415393;0.974551597;0.89561705;0.698522579;0.800584105;0.827644614;1.21319929;0.819822963;1.323541074;1.328529474;1.692167897;0.892858504;0.801889716;0.82935554;0.818848118;1.323947188;1.72505…	1	_SKS[Phospho (STY)]DSYTLDPDTLRK_.3;_SKS[Phospho (STY)]DSYTLDPDTLR_.2;_S[Phospho (STY)]DSYTLDPDTLRK_.2;_S[Phospho (STY)]DSYTLDPDTLR_.2	A0A2R8QJA3_S2741_M1	4	SPSKVHLDPPRERSKSDSYTLDPDTLRKKKV	S	MYCBP2-S2741	-0.160794	0.0279883	0.136825
ablim3	Danio rerio	Actin-binding LIM protein family, member 3;Isoform of A0A0R4IXJ5, Actin-binding LIM protein family, member 3	A0A0R4IXJ5;A0A2R8PVL9;A0A2R8QE64;A1L269;B7ZVF6;H0WEN9	A0A0R4IXJ5_DANRE;A0A2R8PVL9_DANRE;A0A2R8QE64_DANRE;A1L269_DANRE;B7ZVF6_DANRE;H0WEN9_DANRE	278;273;277	_TSEASIS[Phospho (STY)]PPGSSISSPSR_.2	11.96372318;15.76391792;15.11691284	0.858955979;0.937028706;0.846246541	_T[Phospho (STY): 1.5%]S[Phospho (STY): 0.2%]EAS[Phospho (STY): 10.9%]IS[Phospho (STY): 85.9%]PPGS[Phospho (STY): 0.2%]S[Phospho (STY): 1.3%]IS[Phospho (STY): 0%]S[Phospho (STY): 0%]PS[Phospho (STY): 0%]R_;_T[Phospho (STY): 0.6%]S[Phospho (STY): 0.1%]EAS[Phospho (STY): 0.6%]IS[Phospho (STY): 93.7%]PPGS[Phospho (STY): 2.5%]S[Phospho (STY): 2.5%]IS[Phospho (STY): 0%]S[Phospho (STY): 0%]PS[Phospho (…	0.975851713;0.903192948;0.949697235	1	_TSEASIS[Phospho (STY)]PPGSSISSPSR_.2	A0A0R4IXJ5_S284_M1	1	TERKLRLRRTSEASISPPGSSISSPSRVICA	S	ABLIM3-S284	-0.160366	1	0.974772
cica	Danio rerio	Capicua transcriptional repressor a	F1R060	F1R060_DANRE	948	_VLS[Phospho (STY)]PQSQPTT[Phospho (STY)]PSSLSFPR_.2	29.59260178;30.66974449;24.69643211;36.5284462;31.59454155;26.21012115	0.918453813;0.843448162;0.792348862;0.983094811;0.92360431;0.84681946	_VLS[Phospho (STY): 99.5%]PQS[Phospho (STY): 8.2%]QPT[Phospho (STY): 0.3%]T[Phospho (STY): 91.8%]PS[Phospho (STY): 0.1%]S[Phospho (STY): 0%]LS[Phospho (STY): 0%]FPR_;_VLS[Phospho (STY): 84.3%]PQS[Phospho (STY): 15.6%]QPT[Phospho (STY): 0.1%]T[Phospho (STY): 99.7%]PS[Phospho (STY): 0.1%]S[Phospho (STY): 0.2%]LS[Phospho (STY): 0%]FPR_;_VLS[Phospho (STY): 84.9%]PQS[Phospho (STY): 11.5%]QPT[Phospho (…	0.826583348;0.920451017;0.930144927;0.76672091;1.272370514;1.279493527	2	_VLS[Phospho (STY)]PQSQPTT[Phospho (STY)]PSSLSFPR_.2	F1R060_T957_M2	1	NAAAFRVLSPQSQPTTPSSLSFPRQRSVTSR	T	CICA-T957	-0.159877	0.558236	0.732095
zgc:66473	Danio rerio	Isoform of F1QNL7, Zgc:66473	F1R916	F1R916_DANRE	12	_KPS[Phospho (STY)]LIQQGPPK_.2	NaN	1	_KPS[Phospho (STY): 100%]LIQQGPPK_	1.118525773;0.97692208;0.947624786;0.914433285;0.879679143;0.924955976;0.989227476;0.925251508;0.72751982;0.81326163;0.823532475;1.167674529;0.830865609;1.282522983;1.296622917;1.514821613	1	_KPS[Phospho (STY)]LIQQGPPK_.2	F1R916_S14_M1	1	__MDSRKPSPLQRKPSLIQQGPPKRFRLHTE	S	ZGC:66473-S14	-0.158106	0.208512	0.426144
psen2	Danio rerio	Presenilin-2	Q90ZE4	PSN2_DANRE	67;65	_ADT[Phospho (STY)]PDGEEEELTLK_.2;_ERADT[Phospho (STY)]PDGEEEELTLK_.2;_ERADT[Phospho (STY)]PDGEEEELTLK_.3	60.12971115;69.11198425;60.31016922;63.07999802;65.6975708;51.38596725;54.11284637;32.11522675;28.34602547;50.05226517;41.02577972;45.23748398;49.60592651;46.40883636;49.77168655;52.69634247;14.33343792;31.83158112;28.13851929;24.91785622;27.12951851;9.67770195;24.19438744;18.28984261;31.50448036;37.87171936;34.49819183;28.32329941;42.53860855;19.92585182;23.66658783;18.89762306;2.717549801;3.639…	1;0.99999547;1;0.99982971;0.99999994;0.847812951;0.933376789;0.940916419;0.991554976;0.989773273;0.999710083	_ADT[Phospho (STY): 100%]PDGEEEELT[Phospho (STY): 0%]LK_;_ERADT[Phospho (STY): 100%]PDGEEEELT[Phospho (STY): 0%]LK_;_ERADT[Phospho (STY): 84.8%]PDGEEEELT[Phospho (STY): 15.2%]LK_;_ERADT[Phospho (STY): 93.3%]PDGEEEELT[Phospho (STY): 6.7%]LK_;_ERADT[Phospho (STY): 94.1%]PDGEEEELT[Phospho (STY): 5.9%]LK_;_ERADT[Phospho (STY): 99.2%]PDGEEEELT[Phospho (STY): 0.8%]LK_;_ERADT[Phospho (STY): 99%]PDGEEEEL…	1.123523945;0.978057787;0.866136117;0.911287988;0.782646409;0.939822745;0.894404689;0.908717887;0.761397127;0.815005358;0.876384139;1.164370123;0.846354528;1.372529136;1.247414023;1.494870886;1.083533288;0.934911192;0.885342484;0.899352535;0.849187862;0.929217326;0.979024429;0.925420815;0.726973281;0.80369903;0.841702278;1.195909852;0.838227402;1.353295258;1.308885659;1.684594941;1.083327189;0.88…	1	_ADT[Phospho (STY)]PDGEEEELTLK_.2;_ERADT[Phospho (STY)]PDGEEEELTLK_.2;_ERADT[Phospho (STY)]PDGEEEELTLK_.3	Q90ZE4_T69_M1	3	SGSGDAGPVDRERADTPDGEEEELTLKYGAK	T	PSEN2-T69	-0.15789	0.422125	0.637569
arhgap36	Danio rerio	Rho GTPase-activating protein 36;Isoform of A0A2R8PZE5, Rho GTPase-activating protein 36	A0A2R8PZE5;Q1ECW3	A0A2R8PZE5_DANRE;Q1ECW3_DANRE	95;57	_KFDS[Phospho (STY)]FSK_.2	10.79720592;11.7901907;12.18269825;9.850311279;10.63120461;6.844982147;17.31893539;3.717330217	0.9307459;0.995840907;0.999782264;0.99985671;0.911030829;0.997113943;0.999803782;0.938041568	_KFDS[Phospho (STY): 93.1%]FS[Phospho (STY): 6.9%]K_;_KFDS[Phospho (STY): 99.6%]FS[Phospho (STY): 0.4%]K_;_KFDS[Phospho (STY): 100%]FS[Phospho (STY): 0%]K_;_KFDS[Phospho (STY): 91.1%]FS[Phospho (STY): 8.9%]K_;_KFDS[Phospho (STY): 99.7%]FS[Phospho (STY): 0.3%]K_;_KFDS[Phospho (STY): 93.8%]FS[Phospho (STY): 6.2%]K_	0.943138308;0.921944183;0.886606205;0.82825078;0.817876723;1.1648347;0.833695946;1.242196338	1	_KFDS[Phospho (STY)]FSK_.2	A0A2R8PZE5_S98_M1	1	REIRKRRKSLRRKFDSFSKEKKDRESAPKAF	S	ARHGAP36-S98	-0.157602	0.467409	0.65972
slc20a2	Danio rerio	Phosphate transporter	F1Q836	F1Q836_DANRE	422	_LVGDTVFYS[Phospho (STY)]K_.2	10.85700512;5.914590836;4.804633141;4.931960583;6.078128338;6.52670002	0.999895275;0.985534847;0.957364023;0.962269068;0.98769027;0.99210465	_LVGDT[Phospho (STY): 0%]VFY[Phospho (STY): 0%]S[Phospho (STY): 100%]K_;_LVGDT[Phospho (STY): 0.7%]VFY[Phospho (STY): 0.7%]S[Phospho (STY): 98.6%]K_;_LVGDT[Phospho (STY): 2.1%]VFY[Phospho (STY): 2.1%]S[Phospho (STY): 95.7%]K_;_LVGDT[Phospho (STY): 1.9%]VFY[Phospho (STY): 1.9%]S[Phospho (STY): 96.2%]K_;_LVGDT[Phospho (STY): 0.6%]VFY[Phospho (STY): 0.6%]S[Phospho (STY): 98.8%]K_;_LVGDT[Phospho (STY…	0.923282828;0.828111625;0.758180028;0.753543215;0.798822705;1.564790778	1	_LVGDTVFYS[Phospho (STY)]K_.2	F1Q836_S430_M1	1	PPEDSEKLVGDTVFYSKKRLRYDSYSSYCNA	S	SLC20A2-S430	-0.155627	0.71145	0.83972
rab3il1	Danio rerio	RAB3A-interacting protein (rabin3)-like 1	F1R4M2	F1R4M2_DANRE	48	_LRSSS[Phospho (STY)]LEIK_.2	11.80735397;34.01717758;18.79829025;10.13314247;13.41243362;12.53616905;27.84588623;31.32434273;22.14144897;39.82366943	0.857008994;0.999987066;0.997286797;0.969171464;0.905449748;0.85758543;0.997762561;0.999955893;0.999570727;0.999969423	_LRS[Phospho (STY): 12.9%]S[Phospho (STY): 1.4%]S[Phospho (STY): 85.7%]LEIK_;_LRS[Phospho (STY): 0%]S[Phospho (STY): 0%]S[Phospho (STY): 100%]LEIK_;_LRS[Phospho (STY): 0%]S[Phospho (STY): 0.3%]S[Phospho (STY): 99.7%]LEIK_;_LRS[Phospho (STY): 2%]S[Phospho (STY): 1%]S[Phospho (STY): 96.9%]LEIK_;_LRS[Phospho (STY): 2.2%]S[Phospho (STY): 7.3%]S[Phospho (STY): 90.5%]LEIK_;_LRS[Phospho (STY): 2.9%]S[Ph…	1.134528491;0.936132348;0.87100034;0.930680279;0.975698852;0.687774057;0.825990699;1.183991964;0.832763044;1.308815731	1	_LRSSS[Phospho (STY)]LEIK_.2	F1R4M2_S52_M1	1	ADRREAYNMSRLRSSSLEIKEKGTEFLREQL	S	RAB3IL1-S52	-0.155564	0.567298	0.73374
emsy	Danio rerio	Isoform of Q7ZUV7, BRCA2-interacting transcriptional repressor EMSY;Isoform of Q7ZUV7, BRCA2-interacting transcriptional repressor EMSY (Fragment);BRCA2-interacting transcriptional repressor EMSY	A0A0R4IU34;F1Q8W2;Q7ZUV7	A0A0R4IU34_DANRE;F1Q8W2_DANRE;EMSY_DANRE	208;185	_T[Phospho (STY)]SS[Phospho (STY)]SSSSPVLLK_.2	9.636478424;12.43879795;12.0506382	0.825865448;0.923851669;0.880302966	_T[Phospho (STY): 87.3%]S[Phospho (STY): 26.5%]S[Phospho (STY): 82.6%]S[Phospho (STY): 0.7%]S[Phospho (STY): 2.8%]S[Phospho (STY): 0.1%]S[Phospho (STY): 0.1%]PVLLK_;_T[Phospho (STY): 98.8%]S[Phospho (STY): 6.3%]S[Phospho (STY): 92.4%]S[Phospho (STY): 2.4%]S[Phospho (STY): 0.2%]S[Phospho (STY): 0%]S[Phospho (STY): 0%]PVLLK_;_T[Phospho (STY): 88%]S[Phospho (STY): 17.5%]S[Phospho (STY): 94.2%]S[Phos…	0.763101517;0.834612573;1.21504495	2	_T[Phospho (STY)]SS[Phospho (STY)]SSSSPVLLK_.2	A0A0R4IU34_T208_M2	1	VSCSDEDEKPRKRRRTSSSSSSPVLLKEVPK	T	EMSY-T208	-0.153504	1	0.976036
phldb1b	Danio rerio	Pleckstrin homology-like domain, family B, member 1b	E7FAY9	E7FAY9_DANRE	589	_S[Phospho (STY)]PS[Phospho (STY)]PTSGLTGESSGR_.2	23.4858036;29.05088997;27.09597015;39.31942749;31.71103668;19.43063545;27.89304733;33.48038864;33.33724976;37.5433197;34.22439575;40.8745575;31.60664368;28.47826195;26.35337257	0.916581511;0.987001598;0.926450253;0.985381961;0.989235401;0.881379962;0.99578321;0.997049212;0.999759197;0.999998927;0.99999702;0.99998194;0.999500811;0.999999642;0.999926269	_S[Phospho (STY): 99.9%]PS[Phospho (STY): 91.7%]PT[Phospho (STY): 0.3%]S[Phospho (STY): 7.6%]GLT[Phospho (STY): 0.4%]GES[Phospho (STY): 0%]S[Phospho (STY): 0.1%]GR_;_S[Phospho (STY): 99.3%]PS[Phospho (STY): 98.7%]PT[Phospho (STY): 0.6%]S[Phospho (STY): 0%]GLT[Phospho (STY): 0%]GES[Phospho (STY): 0.6%]S[Phospho (STY): 0.6%]GR_;_S[Phospho (STY): 98.2%]PS[Phospho (STY): 92.6%]PT[Phospho (STY): 7.2%]…	1.152349111;0.969644722;0.911253543;0.896329149;0.831855928;0.927628294;0.960776852;0.888120236;0.807336991;0.830742372;1.235958018;0.829051237;1.353951107;1.306456013;1.670885377	2	_S[Phospho (STY)]PS[Phospho (STY)]PTSGLTGESSGR_.2	E7FAY9_S589_M2	1	SPTEEPFSPRAMRTRSPSPTSGLTGESSGRK	S	PHLDB1B-S589	-0.152912	0.23317	0.454061
phldb1b	Danio rerio	Pleckstrin homology-like domain, family B, member 1b	E7FAY9	E7FAY9_DANRE	589	_S[Phospho (STY)]PS[Phospho (STY)]PTSGLTGESSGR_.2	23.4858036;29.05088997;27.09597015;39.31942749;31.71103668;19.43063545;27.89304733;33.48038864;33.33724976;37.5433197;34.22439575;40.8745575;31.60664368;28.47826195;26.35337257	0.916581511;0.987001598;0.926450253;0.985381961;0.989235401;0.881379962;0.99578321;0.997049212;0.999759197;0.999998927;0.99999702;0.99998194;0.999500811;0.999999642;0.999926269	_S[Phospho (STY): 99.9%]PS[Phospho (STY): 91.7%]PT[Phospho (STY): 0.3%]S[Phospho (STY): 7.6%]GLT[Phospho (STY): 0.4%]GES[Phospho (STY): 0%]S[Phospho (STY): 0.1%]GR_;_S[Phospho (STY): 99.3%]PS[Phospho (STY): 98.7%]PT[Phospho (STY): 0.6%]S[Phospho (STY): 0%]GLT[Phospho (STY): 0%]GES[Phospho (STY): 0.6%]S[Phospho (STY): 0.6%]GR_;_S[Phospho (STY): 98.2%]PS[Phospho (STY): 92.6%]PT[Phospho (STY): 7.2%]…	1.152349111;0.969644722;0.911253543;0.896329149;0.831855928;0.927628294;0.960776852;0.888120236;0.807336991;0.830742372;1.235958018;0.829051237;1.353951107;1.306456013;1.670885377	2	_S[Phospho (STY)]PS[Phospho (STY)]PTSGLTGESSGR_.2	E7FAY9_S591_M2	1	TEEPFSPRAMRTRSPSPTSGLTGESSGRKGS	S	PHLDB1B-S591	-0.152912	0.23317	0.452673
srsf5b	Danio rerio	Serine and arginine-rich-splicing factor 5b	Q6DHJ0	Q6DHJ0_DANRE	239	_EAPRPES[Phospho (STY)]AS[Phospho (STY)]PPASAQHPPR_.3	77.20389557;72.84745789;90.94493866;70.03102875;58.94495392;49.76861191;60.65669632;49.46239471;58.69347;83.03826141;66.68854523;65.30403137;80.03281403;77.95153809;47.92062378;80.10228729	1	_EAPRPES[Phospho (STY): 100%]AS[Phospho (STY): 100%]PPAS[Phospho (STY): 0%]AQHPPR_	1.111255466;0.973758664;0.939034253;0.925765868;0.875085141;0.890988203;1.003659213;0.891033251;0.706690898;0.839417637;0.836096405;1.168474669;0.840343238;1.283119043;1.256286526;1.538338874	2	_EAPRPES[Phospho (STY)]AS[Phospho (STY)]PPASAQHPPR_.3	Q6DHJ0_S247_M2	1	ASPVRPKEAPRPESASPPASAQHPPRSRSRS	S	SRSF5B-S247	-0.151495	0.486748	0.67848
si:ch1073-335m2.2	Danio rerio	Si:ch1073-335m2.2	F1Q618	F1Q618_DANRE	828	_AQS[Phospho (STY)]PSIPLSEAEK_.2	56.50999451;62.61809921;56.07778931;62.6401825;35.37823105;70.53478241;61.0916748;60.70911026;57.91366959;57.57987595;54.44747925;52.2412529;57.69479752;51.823349;58.12442017;37.69395065	1;0.99999994	_AQS[Phospho (STY): 100%]PS[Phospho (STY): 0%]IPLS[Phospho (STY): 0%]EAEK_	1.147915116;0.952962277;0.924784826;0.907240002;0.845008457;0.92228812;0.976233833;0.897095423;0.699406523;0.800974041;0.828391677;1.211600036;0.819638828;1.291490414;1.326118798;1.73037163	1	_AQS[Phospho (STY)]PSIPLSEAEK_.2	F1Q618_S830_M1	1	REKGEKTKQRRGRAQSPSIPLSEAEKEASLD	S	SI:CH1073-335M2.2-S830	-0.15092	0.0710068	0.228458
si:ch211-207i20.3	Danio rerio	Si:ch211-207i20.3	E7F8Q9	E7F8Q9_DANRE	163	_S[Phospho (STY)]ETLELLEK_.2	15.24282074;8.443869591;15.40851402;11.9009428;12.34309101;18.69252396;19.86917877;12.03076363;5.763322353;12.56148434;12.42755318;17.29845619;16.76865005;6.79196167;9.171984673	0.97891134;0.840411365;0.999365151;0.979278386;0.999620974;0.999999821;0.999989033;0.93031311;0.991535068;0.966140687;0.99988693;0.982548058;0.999995887;0.856211782;0.999717593	_S[Phospho (STY): 97.9%]ET[Phospho (STY): 2.1%]LELLEK_;_S[Phospho (STY): 84%]ET[Phospho (STY): 16%]LELLEK_;_S[Phospho (STY): 99.9%]ET[Phospho (STY): 0.1%]LELLEK_;_S[Phospho (STY): 100%]ET[Phospho (STY): 0%]LELLEK_;_S[Phospho (STY): 93%]ET[Phospho (STY): 7%]LELLEK_;_S[Phospho (STY): 99.2%]ET[Phospho (STY): 0.8%]LELLEK_;_S[Phospho (STY): 96.6%]ET[Phospho (STY): 3.4%]LELLEK_;_S[Phospho (STY): 98.3%]…	1.069260994;0.975185994;0.837542246;0.941032116;0.766300517;0.93449271;0.886698642;0.927292422;0.779984984;0.830233486;1.18295367;0.85409037;1.344032323;1.219569725;1.53738313	1	_S[Phospho (STY)]ETLELLEK_.2	E7F8Q9_S163_M1	1	TSPEAMRSSIVKRRRSETLELLEKYLATKDA	S	SI:CH211-207I20.3-S163	-0.149966	0.331209	0.551297
trappc10	Danio rerio	Isoform of A0A0G2L8I2, Trafficking protein particle complex 10 (Fragment)	A0A0G2LAX4	A0A0G2LAX4_DANRE	419	_YSS[Phospho (STY)]GTAIIDQK_.2	13.42605591;12.23309708;23.41421127;15.36840343;23.5118866;14.18477821;24.7451973;10.62337208;10.5962429;16.96863365;27.85410309;16.54340172;26.14069748	0.99998796;0.999960303;0.999789059;0.999937594;0.999999642;0.997969389;0.999733508;0.999089658;0.999796093;0.999836802;0.999983549;0.997294426;0.999973357	_Y[Phospho (STY): 0%]S[Phospho (STY): 0%]S[Phospho (STY): 100%]GT[Phospho (STY): 0%]AIIDQK_;_Y[Phospho (STY): 0%]S[Phospho (STY): 0%]S[Phospho (STY): 99.8%]GT[Phospho (STY): 0.2%]AIIDQK_;_Y[Phospho (STY): 0%]S[Phospho (STY): 0.1%]S[Phospho (STY): 99.9%]GT[Phospho (STY): 0%]AIIDQK_;_Y[Phospho (STY): 0.1%]S[Phospho (STY): 0.2%]S[Phospho (STY): 99.7%]GT[Phospho (STY): 0%]AIIDQK_	1.152054127;0.895475483;0.912357274;0.838600625;0.937750699;0.978677187;0.88841905;0.687273799;0.792297;0.802779394;1.207366809;1.278694605;1.575456823	1	_YSS[Phospho (STY)]GTAIIDQK_.2	A0A0G2LAX4_S421_M1	1	NGQISHRARSRTRYSSGTAIIDQKVSIDCPW	S	TRAPPC10-S421	-0.149017	0.353738	0.578966
zc3hc1	Danio rerio	Zinc finger, C3HC-type-containing 1	B0S6Y2	B0S6Y2_DANRE	370	_GQGEGQGTDVPSS[Phospho (STY)]PQR_.2	41.50417709;26.45533943;31.776968;29.93401909;26.96525002;23.51685333;14.16601086;21.14494514;30.43269157;27.69745636;17.09794998;15.45777035;23.08230591;18.25812531	0.998897135;0.937180102;0.999827504;0.999987006;0.997244358;0.995709181;0.93018496;0.987065792;0.99782604;0.998957992;0.948517203;0.930835485;0.992699206;0.997985959	_GQGEGQGT[Phospho (STY): 0%]DVPS[Phospho (STY): 0.1%]S[Phospho (STY): 99.9%]PQR_;_GQGEGQGT[Phospho (STY): 0%]DVPS[Phospho (STY): 6.3%]S[Phospho (STY): 93.7%]PQR_;_GQGEGQGT[Phospho (STY): 0%]DVPS[Phospho (STY): 0%]S[Phospho (STY): 100%]PQR_;_GQGEGQGT[Phospho (STY): 0%]DVPS[Phospho (STY): 0.3%]S[Phospho (STY): 99.7%]PQR_;_GQGEGQGT[Phospho (STY): 0%]DVPS[Phospho (STY): 0.4%]S[Phospho (STY): 99.6%]PQ…	1.146930802;0.988275453;0.934498511;0.975212471;0.87031476;0.981702662;0.890839499;0.724266359;0.83183425;1.166055391;0.835187387;1.308582981;1.251723508;1.53310551	1	_GQGEGQGTDVPSS[Phospho (STY)]PQR_.2	B0S6Y2_S382_M1	1	RSRGQGEGQGTDVPSSPQRKTKRPRLSSASG	S	ZC3HC1-S382	-0.14878	0.545868	0.725509
xirp2b	Danio rerio	Xin actin-binding repeat-containing 2b	F1QP52	F1QP52_DANRE	2827	_SPS[Phospho (STY)]PTFITIESTR_.2	75.2561264;83.44082642;79.78050995;82.8531723;84.24264526;85.93338013;79.67241669;83.98969269;78.1212616;79.5274353;69.55276489;61.97486877;80.08118439;79.73501587;74.54466248	0.995398223;0.999574363;0.998588324;0.998341382;0.996116281;0.997867703;0.999676883;0.999998808;0.99996829;0.999913275;0.855534613;0.999609172;0.999973118;0.796949565;0.756814837	_S[Phospho (STY): 0.5%]PS[Phospho (STY): 99.5%]PT[Phospho (STY): 0%]FIT[Phospho (STY): 0%]IES[Phospho (STY): 0%]T[Phospho (STY): 0%]R_;_S[Phospho (STY): 0%]PS[Phospho (STY): 100%]PT[Phospho (STY): 0%]FIT[Phospho (STY): 0%]IES[Phospho (STY): 0%]T[Phospho (STY): 0%]R_;_S[Phospho (STY): 0.1%]PS[Phospho (STY): 99.9%]PT[Phospho (STY): 0%]FIT[Phospho (STY): 0%]IES[Phospho (STY): 0%]T[Phospho (STY): 0%]…	1.08286185;0.968792227;0.876321436;0.963528713;0.806939695;0.920222968;0.918365288;0.902018192;0.762528667;0.81848505;0.893806486;1.16213183;0.845032355;1.337503202;1.519540627	1	_SPS[Phospho (STY)]PTFITIESTR_.2	F1QP52_S2829_M1	1	PDPRGPSPSLRMRSPSPTFITIESTRRTDSP	S	XIRP2B-S2829	-0.148735	0.316115	0.529095
dclk2b	Danio rerio	Doublecortin-like kinase 2b;Isoform of A0A2R8Q0Q7, Doublecortin-like kinase 2b (Fragment)	A0A2R8Q0Q7;F8W445	A0A2R8Q0Q7_DANRE;F8W445_DANRE	6	_S[Phospho (STY)]IELEHFDERDR_.3	NaN	1	_S[Phospho (STY): 100%]IELEHFDERDR_	1.140245726;0.964849005;0.890968822;0.911112901;0.839609289;0.92614404;0.969146374;0.883533677;0.674792128;0.792043646;0.799283526;1.25179372;0.798400831;1.381815485;1.316569493;1.690939869	1	_S[Phospho (STY)]IELEHFDERDR_.3	A0A2R8Q0Q7_S6_M1	1	__________MSLSRSIELEHFDERDRHRSK	S	DCLK2B-S6	-0.14737	0.466148	0.658766
bscl2l	Danio rerio	Seipin;Isoform of A0A0R4ISI4, Seipin	A0A0R4ISI4;F1Q9V5	A0A0R4ISI4_DANRE;F1Q9V5_DANRE	363;362	_HLSQDS[Phospho (STY)]LQAPQVLTETTDK_.3	19.34270096;7.258831978;18.01707458;38.427742;40.08693314	0.989646137;0.966349125;0.995877981;0.998860955;0.773334742	_HLS[Phospho (STY): 1%]QDS[Phospho (STY): 99%]LQAPQVLT[Phospho (STY): 0%]ET[Phospho (STY): 0%]T[Phospho (STY): 0%]DK_;_HLS[Phospho (STY): 1.1%]QDS[Phospho (STY): 96.6%]LQAPQVLT[Phospho (STY): 1.3%]ET[Phospho (STY): 0.8%]T[Phospho (STY): 0.2%]DK_;_HLS[Phospho (STY): 0.4%]QDS[Phospho (STY): 99.6%]LQAPQVLT[Phospho (STY): 0%]ET[Phospho (STY): 0%]T[Phospho (STY): 0%]DK_;_HLS[Phospho (STY): 0.1%]QDS[Ph…	1.457135914;0.912631853;0.882785535;1.160556764;1.528045004	1	_HLSQDS[Phospho (STY)]LQAPQVLTETTDK_.3	A0A0R4ISI4_S368_M1	1	GNEETILRRRHLSQDSLQAPQVLTETTDKNY	S	BSCL2L-S368	-0.144887	0.887761	0.951713
tbc1d10c	Danio rerio	TBC1 domain family, member 10C	E7F6L2	E7F6L2_DANRE	1373	_RNS[Phospho (STY)]APFSDSYF_.2	15.0092144;14.14917946;6.29267168;14.11965942;6.31633997;15.60844231;13.86863232;10.22056866;12.0434742;19.39255142;11.63069057;25.19533539;10.18052387;33.23588562;5.832019329;21.41214943	0.999997556;0.999994159;0.811494172;0.99999398;0.92242372;0.999998629;0.999992251;0.998874545;0.999952018;0.99999994;0.999927521;1;0.996128619;0.932399094	_RNS[Phospho (STY): 100%]APFS[Phospho (STY): 0%]DS[Phospho (STY): 0%]Y[Phospho (STY): 0%]F_;_RNS[Phospho (STY): 81.1%]APFS[Phospho (STY): 0.7%]DS[Phospho (STY): 6.9%]Y[Phospho (STY): 11.2%]F_;_RNS[Phospho (STY): 92.2%]APFS[Phospho (STY): 2.7%]DS[Phospho (STY): 2.5%]Y[Phospho (STY): 2.6%]F_;_RNS[Phospho (STY): 99.9%]APFS[Phospho (STY): 0%]DS[Phospho (STY): 0%]Y[Phospho (STY): 0.1%]F_;_RNS[Phospho …	1.078458332;0.966553168;0.875697685;0.958354929;0.820921931;0.919111287;0.91892343;0.901195337;0.765014332;0.817460674;0.903012309;1.176066394;0.841065067;1.314901681;1.276823164;1.483926831	1	_RNS[Phospho (STY)]APFSDSYF_.2	E7F6L2_S1375_M1	1	ESGNSDFQTSRTRRNSAPFSDSYF_______	S	TBC1D10C-S1375	-0.14406	0.504297	0.696202
lsr	Danio rerio	Isoform of A0A0R4IPT5, Lipolysis-stimulated lipoprotein receptor;Lipolysis-stimulated lipoprotein receptor	A0A0R4ICU6;A0A0R4IPT5;A0A0R4IV87	A0A0R4ICU6_DANRE;A0A0R4IPT5_DANRE;A0A0R4IV87_DANRE	400;419;395;402;421;397	_ARS[Phospho (STY)]MENLDDISR_.2;_ARS[Phospho (STY)]M[Oxidation (M)]ENLDDISR_.2;_ARS[Phospho (STY)]M[Oxidation (M)]ENLDDISR_.3;_S[Phospho (STY)]MENLDDISR_.2;_S[Phospho (STY)]M[Oxidation (M)]ENLDDISR_.2	17.27203751;22.2463131;26.54943657;23.14238548;13.89800072;25.19248962;31.12267303;28.77892876;36.52933502;19.45889473;17.88680077;26.01880264;26.14197922;28.94536018;13.38481617;9.879223824;141.7861176;146.9521179;139.9925537;129.4665222;136.0894775;139.3059235;133.9003448;141.3046112;142.8556366;137.1959686;146.6879272;127.0576248;137.0012817;115.7194672;118.2955017;102.1082611;120.3421097;118.…	0.99999994;1;0.999997497;0.999995828;0.999860764;1;1;0.999995947;0.999999821;0.99999994;0.9999488;0.999929845;1;0.999999702	_ARS[Phospho (STY): 100%]MENLDDIS[Phospho (STY): 0%]R_;_ARS[Phospho (STY): 100%]M[Oxidation (M): 100%]ENLDDIS[Phospho (STY): 0%]R_;_S[Phospho (STY): 100%]MENLDDIS[Phospho (STY): 0%]R_;_S[Phospho (STY): 100%]M[Oxidation (M): 100%]ENLDDIS[Phospho (STY): 0%]R_	1.055744499;0.931730261;0.851327166;0.918163406;0.863052505;0.912414999;0.953470849;0.902690009;0.697593537;0.78885119;0.839789298;1.156392264;0.836093748;1.308335902;1.241633184;1.58762152;1.118988223;0.980466859;0.948421061;0.914382437;0.855521211;0.935669259;0.979933376;0.924266955;0.717231967;0.81982166;0.824885962;1.183022849;0.8371427;1.303362372;1.311573145;1.517762103;1.119067609;0.980917…	1	_ARS[Phospho (STY)]MENLDDISR_.2;_ARS[Phospho (STY)]M[Oxidation (M)]ENLDDISR_.2;_ARS[Phospho (STY)]M[Oxidation (M)]ENLDDISR_.3;_S[Phospho (STY)]MENLDDISR_.2;_S[Phospho (STY)]M[Oxidation (M)]ENLDDISR_.2	A0A0R4ICU6_S402_M1	5	RDEPRRGADSRGRARSMENLDDISRGYRDRD	S	LSR-S402	-0.143497	0.543469	0.723605
ndrg2	Danio rerio	Protein NDRG2	Q5PR98	NDRG2_DANRE	328	_TTS[Phospho (STY)]LSSSYSM[Oxidation (M)]EGSR_.2	149.2897491;143.2653961;134.7332764;150.5237122;163.9321899;148.2469177;152.6268616;154.7089539;162.5256195;146.3617859;150.2482605;150.4940491;147.6358643;146.5289459	0.999998987;0.985491335;0.999987662;0.999998569;0.999655664;0.999757588;0.999999881;0.999888718;0.999912262;0.952744246;0.999881327;0.999260843;0.999621153;0.999655783	_T[Phospho (STY): 0%]T[Phospho (STY): 0%]S[Phospho (STY): 100%]LS[Phospho (STY): 0%]S[Phospho (STY): 0%]S[Phospho (STY): 0%]Y[Phospho (STY): 0%]S[Phospho (STY): 0%]M[Oxidation (M): 100%]EGS[Phospho (STY): 0%]R_;_T[Phospho (STY): 0.5%]T[Phospho (STY): 1%]S[Phospho (STY): 98.5%]LS[Phospho (STY): 0%]S[Phospho (STY): 0%]S[Phospho (STY): 0%]Y[Phospho (STY): 0%]S[Phospho (STY): 0%]M[Oxidation (M): 100%…	1.144796084;0.956863656;0.944338433;0.864328539;0.930257312;0.971588827;0.899409712;0.701024484;0.791348479;0.808484244;0.814876874;1.253137958;1.309623688;1.502444561	1	_TTS[Phospho (STY)]LSSSYSM[Oxidation (M)]EGSR_.2	Q5PR98_S330_M1	1	MASSCMTRLSRSRTTSLSSSYSMEGSRSRSR	S	NDRG2-S330	-0.142523	0.324807	0.54197
sphk2	Danio rerio	Sphingosine kinase 2;Isoform of A0A0R4IC42, Sphingosine kinase 2 (Fragment)	A0A0R4IC42;F1QWD8	A0A0R4IC42_DANRE;F1QWD8_DANRE	609;478	_ALT[Phospho (STY)]ISSSPFR_.2	38.16296387;37.19577789;24.16016769;11.93356991;39.00973892;24.47174644;29.72173882;24.12465477;35.61241531;35.4693718;29.66583252;24.96870804;38.50925827;22.84434891;25.68947601;20.28227234	1;0.999946475	_ALT[Phospho (STY): 100%]IS[Phospho (STY): 0%]S[Phospho (STY): 0%]S[Phospho (STY): 0%]PFR_	1.079837808;0.975817316;0.858150343;0.964911576;0.772025738;0.921524023;0.904143872;0.915453769;0.77313043;0.825871604;0.88081672;1.146331515;0.859162911;1.350606998;1.218331204;1.532723515	1	_ALT[Phospho (STY)]ISSSPFR_.2	A0A0R4IC42_T611_M1	1	QKEAYSLDKSRERALTISSSPFRQSPFKAFK	T	SPHK2-T611	-0.142115	0.396002	0.613396
arhgef2	Danio rerio	Rho/rac guanine nucleotide exchange factor (GEF) 2;Isoform of A0A2R8Q3N3, Rho/rac guanine nucleotide exchange factor (GEF) 2	A0A2R8Q3N3;E7F4U1	A0A2R8Q3N3_DANRE;E7F4U1_DANRE	178	_ILSHS[Phospho (STY)]TDSLNFR_.2;_ILSHS[Phospho (STY)]TDSLNFR_.3	19.49558449;9.165493011;12.29242611;13.61229324;34.46786118;41.34969711;32.89181137;27.60144615;27.88176918;36.49148941;27.89854813;27.12767982;37.70910645;24.47839355;29.30535316;26.5038929	0.998742878;0.986879647;0.940277517;0.89229399;0.998828411;0.9999578;0.946723938;0.88089937;0.998825908;0.99991715;0.999976218;0.989827156;0.999869406;0.998286128;0.996509254;0.972131789	_ILS[Phospho (STY): 0.1%]HS[Phospho (STY): 99.9%]T[Phospho (STY): 0%]DS[Phospho (STY): 0%]LNFR_;_ILS[Phospho (STY): 1.2%]HS[Phospho (STY): 98.7%]T[Phospho (STY): 0.1%]DS[Phospho (STY): 0%]LNFR_;_ILS[Phospho (STY): 5.8%]HS[Phospho (STY): 94%]T[Phospho (STY): 0.2%]DS[Phospho (STY): 0%]LNFR_;_ILS[Phospho (STY): 10.7%]HS[Phospho (STY): 89.2%]T[Phospho (STY): 0%]DS[Phospho (STY): 0%]LNFR_;_ILS[Phospho…	1.113701282;0.965491749;0.909753763;0.892127279;1.112821421;0.964718474;0.909832704;0.892127279;0.846940498;0.909760493;0.901077675;0.804563231;1.207343476;0.840997177;1.329079587;1.673037584	1	_ILSHS[Phospho (STY)]TDSLNFR_.2;_ILSHS[Phospho (STY)]TDSLNFR_.3	A0A2R8Q3N3_S182_M1	2	LNDDSPIGLRRILSHSTDSLNFRNRAMSMES	S	ARHGEF2-S182	-0.141898	0.417584	0.631624
ralgapa1	Danio rerio	Isoform of A0A2R8Q8N1, Ral GTPase-activating protein catalytic subunit alpha 1	A0A2R8QSV2;F1R073;X1WFB2	A0A2R8QSV2_DANRE;F1R073_DANRE;X1WFB2_DANRE	712;715	_SATTAGS[Phospho (STY)]PGIEK_.2	6.989452839;14.86829281;7.518691063;4.092249393;16.42880249;19.90370941	0.992540956;0.999997139;0.995592713;0.88012737;0.999999404;0.99999994	_S[Phospho (STY): 0.2%]AT[Phospho (STY): 0.2%]T[Phospho (STY): 0.2%]AGS[Phospho (STY): 99.3%]PGIEK_;_S[Phospho (STY): 0%]AT[Phospho (STY): 0%]T[Phospho (STY): 0%]AGS[Phospho (STY): 100%]PGIEK_;_S[Phospho (STY): 0.1%]AT[Phospho (STY): 0.1%]T[Phospho (STY): 0.1%]AGS[Phospho (STY): 99.6%]PGIEK_;_S[Phospho (STY): 4%]AT[Phospho (STY): 4%]T[Phospho (STY): 4%]AGS[Phospho (STY): 88%]PGIEK_	1.141360888;0.970837451;0.982105379;0.887536775;1.311980438;1.531193199	1	_SATTAGS[Phospho (STY)]PGIEK_.2	A0A2R8QSV2_S718_M1	1	GQAAAMRQRSATTAGSPGIEKARSIVRQKTV	S	RALGAPA1-S718	-0.141253	0.38212	0.594251
cept1a	Danio rerio	Choline/ethanolamine phosphotransferase 1a	B8JLM0	B8JLM0_DANRE	10;12	_ARSDS[Phospho (STY)]DSSSSAPRDPIVAATEEGPSLLTR_.3;_ARSDS[Phospho (STY)]DSSSSAPRDPIVAATEEGPSLLTR_.4;_SDS[Phospho (STY)]DSSSSAPRDPIVAATEEGPSLLTR_.3	59.00710678;29.53883553;42.9638443;63.10072327;53.639431;62.84174347;47.68608475;56.68379593;80.17890167;27.17939758;55.43710327;35.05884171;76.63865662;38.35713196;13.53673553;32.37478256;36.99206924;51.50486374;150.8343506;116.5678024;165.5798035;119.0019989;152.2294922;117.7773972;141.1869202;153.1471405;146.5470428;124.9744263;140.541626;117.8983078;129.1653137;132.3141632	0.999237299;0.986189783;0.998791039;0.999978185;0.929017246;0.995559692;0.993759513;0.995037496;0.993144631;0.939849138;0.991819084;0.76617533;0.999885976;0.998988569;0.968986809;0.961138606;0.892098665;0.924272239;0.987459719;0.812468648;0.958908796;0.982184172;0.959381461;0.933972538;0.99045974;0.836027682;0.9071033;0.898952186;0.943950295;0.987905025;0.931123495;0.984862804	_ARS[Phospho (STY): 0%]DS[Phospho (STY): 99.9%]DS[Phospho (STY): 0.1%]S[Phospho (STY): 0%]S[Phospho (STY): 0%]S[Phospho (STY): 0%]APRDPIVAAT[Phospho (STY): 0%]EEGPS[Phospho (STY): 0%]LLT[Phospho (STY): 0%]R_;_ARS[Phospho (STY): 0%]DS[Phospho (STY): 98.6%]DS[Phospho (STY): 0.7%]S[Phospho (STY): 0.7%]S[Phospho (STY): 0%]S[Phospho (STY): 0%]APRDPIVAAT[Phospho (STY): 0%]EEGPS[Phospho (STY): 0%]LLT[Ph…	1.076812554;0.97441432;0.85308995;0.960039592;0.772901765;0.92933665;0.899345235;0.923987278;0.790697344;0.824369309;0.880835463;1.163561917;0.858636185;1.2197437;1.488488318;1.076955664;0.974297337;0.772738992;1.093113386;0.985238386;0.850640914;0.98226744;0.791160553;0.934307624;0.786082843;0.838288379;0.905515511;1.176498303;0.870905846;1.248323381;1.248545017;1.469816519	1	_ARSDS[Phospho (STY)]DSSSSAPRDPIVAATEEGPSLLTR_.3;_ARSDS[Phospho (STY)]DSSSSAPRDPIVAATEEGPSLLTR_.4;_SDS[Phospho (STY)]DSSSSAPRDPIVAATEEGPSLLTR_.3	B8JLM0_S14_M1	3	__MSSHKRPVRARSDSDSSSSAPRDPIVAAT	S	CEPT1A-S14	-0.141253	0.313665	0.528314
mycbp2	Danio rerio	Isoform of F1RD40, RCR-type E3 ubiquitin transferase;E3 ubiquitin-protein ligase MYCBP2;Isoform of F1RD40, Isoform 2 of E3 ubiquitin-protein ligase MYCBP2	A0A2R8QJA3;F1RD40;F1RD40-2	A0A2R8QJA3_DANRE;MYCB2_DANRE;MYCB2-2_DANRE	3370;3401;3366;3371;3402;3367	_RVHS[Phospho (STY)]GDAEVGSSLLR_.3;_VHS[Phospho (STY)]GDAEVGSSLLR_.2;_VHS[Phospho (STY)]GDAEVGSSLLR_.3	3.79989624;3.75059104;3.491647243;21.82611084;17.0177269;4.545959473;4.797625065;24.53280067;7.061098576;45.02519226;45.81650543;57.91662598;54.30647278;42.38139725;45.17155457;66.97980499;60.6051445;59.38631058;47.35419464;43.2726059;58.23104858;50.16841125;45.94163132;47.83084869;37.26743698;42.31020737;54.20873642;53.13603973;45.5850296;45.14409637;33.60271072;36.45401764;37.17204285;44.278938…	0.891557455;0.88669765;0.857966244;1;0.999999762;0.945463896;0.957077086;0.99535799;1	_RVHS[Phospho (STY): 89.2%]GDAEVGS[Phospho (STY): 5.4%]S[Phospho (STY): 5.4%]LLR_;_RVHS[Phospho (STY): 88.7%]GDAEVGS[Phospho (STY): 5.7%]S[Phospho (STY): 5.7%]LLR_;_RVHS[Phospho (STY): 85.8%]GDAEVGS[Phospho (STY): 7.1%]S[Phospho (STY): 7.1%]LLR_;_RVHS[Phospho (STY): 100%]GDAEVGS[Phospho (STY): 0%]S[Phospho (STY): 0%]LLR_;_RVHS[Phospho (STY): 94.5%]GDAEVGS[Phospho (STY): 2.7%]S[Phospho (STY): 2.7%…	1.148948167;0.950263993;0.926491063;1.021246963;0.932630059;0.966168;0.902001486;0.701708468;0.797131147;1.138169355;0.963883378;0.890227832;0.910524621;0.84002419;0.924334299;0.967628786;0.882115149;0.671419387;0.792330747;0.799976574;1.251775046;0.798686825;1.36505843;1.315346443;1.730383324;1.138434806;0.963644639;0.890519562;0.910651456;0.839795015;0.924655586;0.967077068;0.882343352;0.671799…	1	_RVHS[Phospho (STY)]GDAEVGSSLLR_.3;_VHS[Phospho (STY)]GDAEVGSSLLR_.2;_VHS[Phospho (STY)]GDAEVGSSLLR_.3	A0A2R8QJA3_S3373_M1	3	ASPARVKAVPRRRVHSGDAEVGSSLLRHPSP	S	MYCBP2-S3373	-0.140639	0.138507	0.359511
svila	Danio rerio	Isoform of F1Q6K8, Supervillin a;Supervillin a	A0A2R8Q0D6;F1Q6K8	A0A2R8Q0D6_DANRE;F1Q6K8_DANRE	389	_HAS[Phospho (STY)]PGEGGHEEPDLSTLTLAEK_.3;_HAS[Phospho (STY)]PGEGGHEEPDLSTLTLAEK_.4	48.37973022;37.5103035;63.68237305;53.05129242;35.19571304;84.83055115;72.07727814;66.78786469;76.31468201;42.30766678;46.34163666;62.19883347;50.26927185;41.82960129;47.95804214;56.52061844;25.95293427;6.406494617;6.698806286;9.684319496;22.90699959;15.50410366;24.93840027;11.37585449;6.425294876;10.15122318;14.52150631;13.21135139;18.02075005	1;1;0.939752042;0.984839737;0.999492586;0.99999851;0.99990648;0.986960948;0.999195099;0.999995947;0.999985099;0.999999881	_HAS[Phospho (STY): 100%]PGEGGHEEPDLS[Phospho (STY): 0%]T[Phospho (STY): 0%]LT[Phospho (STY): 0%]LAEK_;_HAS[Phospho (STY): 100%]PGEGGHEEPDLS[Phospho (STY): 0%]T[Phospho (STY): 0%]LT[Phospho (STY): 0%]LAEK_;_HAS[Phospho (STY): 94%]PGEGGHEEPDLS[Phospho (STY): 0.5%]T[Phospho (STY): 3.4%]LT[Phospho (STY): 2.1%]LAEK_;_HAS[Phospho (STY): 98.5%]PGEGGHEEPDLS[Phospho (STY): 0.3%]T[Phospho (STY): 0.9%]LT[P…	1.193935728;1.016409435;0.91664215;0.94999537;0.817257806;0.94074537;0.959749962;0.91016899;0.709371639;0.75071043;0.850201307;1.224509212;0.844618207;1.354809735;1.255843415;1.466175648;1.19399306;0.916289515;0.817861746;0.941757741;0.959508523;0.911484539;0.709485802;0.852200402;1.224712522;0.842763534;1.355817561;1.255250437;1.465995137	1	_HAS[Phospho (STY)]PGEGGHEEPDLSTLTLAEK_.3;_HAS[Phospho (STY)]PGEGGHEEPDLSTLTLAEK_.4	A0A2R8Q0D6_S391_M1	2	RLAQEATETDRARHASPGEGGHEEPDLSTLT	S	SVILA-S391	-0.140638	0.144708	0.367898
styxl2	Danio rerio	Serine/threonine/tyrosine-interacting-like protein 2	F1QWM2	STYL2_DANRE	766	_AES[Phospho (STY)]VVSVGAK_.2	5.043210983;2.195321798;4.899422169	0.982761323;0.767691493;0.980148435	_AES[Phospho (STY): 98.3%]VVS[Phospho (STY): 1.7%]VGAK_;_AES[Phospho (STY): 76.8%]VVS[Phospho (STY): 23.2%]VGAK_;_AES[Phospho (STY): 98%]VVS[Phospho (STY): 2%]VGAK_	0.903632905;1.308246539;1.50598313	1	_AES[Phospho (STY)]VVSVGAK_.2	F1QWM2_S768_M1	1	SGLSASTGLSRSRAESVVSVGAKARSVLSAA	S	STYXL2-S768	-0.137234	1	0.977299
ncbp3	Danio rerio	Isoform of Q803E1, Nuclear cap-binding protein subunit 3	F1QH50	F1QH50_DANRE	552	_SVS[Phospho (STY)]PVISR_.2	53.30036163;51.13360214;58.47599792;55.45310593;51.48010635;58.24026108;53.40499878;53.70559692;49.51714706;50.95956039;52.97265244;46.78106689;53.63142776;61.04504013;56.27659225;47.54681015	0.999920011;0.999984145;0.999999821;0.999998331;0.999985218;0.999995112;0.999982715;0.999999881;0.999995291;0.999998868;1;0.999978006;0.99999994	_S[Phospho (STY): 0%]VS[Phospho (STY): 100%]PVIS[Phospho (STY): 0%]R_	1.145306255;0.958314396;0.945319322;0.946346317;0.863714623;0.93048575;0.972639716;0.900385898;0.701977267;0.791289771;0.808746154;1.174031898;0.815192878;1.252531596;1.310918169;1.502602754	1	_SVS[Phospho (STY)]PVISR_.2	F1QH50_S554_M1	1	RLGKRPHSPERRRSVSPVISRKTASRREPLS	S	NCBP3-S554	-0.136744	0.245464	0.459427
rbm15b	Danio rerio	RNA-binding motif protein 15B	E9QBX7	E9QBX7_DANRE	207	_SLS[Phospho (STY)]PGAGSSALR_.2	28.73894119;22.1577301;25.1359539;28.92446518;39.58750916;21.65306854;18.67150497;24.06564713;35.29664612;35.87268829;24.60538101;41.44430923;31.53449631	0.999999404;0.999538064;0.99616605;0.999972045;0.999980092;0.999816477;0.999485314;0.999971688;0.999886811;0.999973059;0.993604779;0.999998689;0.999992669	_S[Phospho (STY): 0%]LS[Phospho (STY): 100%]PGAGS[Phospho (STY): 0%]S[Phospho (STY): 0%]ALR_;_S[Phospho (STY): 0.4%]LS[Phospho (STY): 99.6%]PGAGS[Phospho (STY): 0%]S[Phospho (STY): 0%]ALR_;_S[Phospho (STY): 0.1%]LS[Phospho (STY): 99.9%]PGAGS[Phospho (STY): 0%]S[Phospho (STY): 0%]ALR_;_S[Phospho (STY): 0.6%]LS[Phospho (STY): 99.4%]PGAGS[Phospho (STY): 0%]S[Phospho (STY): 0%]ALR_	1.134076085;0.974785701;0.882385656;0.897445142;0.851214083;0.945332812;0.689423079;0.801390287;0.825154052;1.163599997;0.819669944;1.236603699;1.266908955	1	_SLS[Phospho (STY)]PGAGSSALR_.2	E9QBX7_S209_M1	1	VSLHSAAYTYRQRSLSPGAGSSALREVRPRH	S	RBM15B-S209	-0.134932	0.161346	0.380576
pleca	Danio rerio	Plectin a;Isoform of A0A286YBE9, Plectin a	A0A286YBE9;A0A2R8QLG6;E7F8G7	A0A286YBE9_DANRE;A0A2R8QLG6_DANRE;E7F8G7_DANRE	4444;4378;4433	_SSSFGSSSSYPM[Oxidation (M)]S[Phospho (STY)]PVPSIK_.2	50.49290848;64.22507477;66.49803925;58.72329712;44.99688339;51.18251038	0.940662503;0.999966264;0.952068627;0.988453925;0.927800238;0.784680665	_S[Phospho (STY): 0%]S[Phospho (STY): 0%]S[Phospho (STY): 0%]FGS[Phospho (STY): 0%]S[Phospho (STY): 0%]S[Phospho (STY): 0%]S[Phospho (STY): 0%]Y[Phospho (STY): 5.6%]PM[Oxidation (M): 100%]S[Phospho (STY): 94.1%]PVPS[Phospho (STY): 0.4%]IK_;_S[Phospho (STY): 0%]S[Phospho (STY): 0%]S[Phospho (STY): 0%]FGS[Phospho (STY): 0%]S[Phospho (STY): 0%]S[Phospho (STY): 0%]S[Phospho (STY): 0%]Y[Phospho (STY):…	1.483955193;1.188358526;1.255420838;1.127537545;1.276197748;1.161013533	1	_SSSFGSSSSYPM[Oxidation (M)]S[Phospho (STY)]PVPSIK_.2	A0A286YBE9_S4456_M1	1	RSRSSSFGSSSSYPMSPVPSIKTPATTWTDP	S	PLECA-S4456	-0.132636	0.516009	0.707069
mri1	Danio rerio	Methylthioribose-1-phosphate isomerase	A9JRE2	MTNA_DANRE	10	_S[Phospho (STY)]GSLQILNQLLLPR_.2	53.31142807;51.97324371;44.86804962	0.894013762;0.994994581;0.992581546	_S[Phospho (STY): 89.4%]GS[Phospho (STY): 10.6%]LQILNQLLLPR_;_S[Phospho (STY): 99.5%]GS[Phospho (STY): 0.5%]LQILNQLLLPR_;_S[Phospho (STY): 99.3%]GS[Phospho (STY): 0.7%]LQILNQLLLPR_	0.953155854;1.276245375;1.474278474	1	_S[Phospho (STY)]GSLQILNQLLLPR_.2	A9JRE2_S10_M1	1	______MTLEAIRYRSGSLQILNQLLLPRET	S	MRI1-S10	-0.131784	1	0.978564
cep170aa	Danio rerio	Isoform of B8JK76, Centrosomal protein 170Aa	F1QK25	F1QK25_DANRE	618;620	_ERSDS[Phospho (STY)]VGSM[Oxidation (M)]DTATLLK_.2;_ERSDS[Phospho (STY)]VGSM[Oxidation (M)]DTATLLK_.3;_SDS[Phospho (STY)]VGSM[Oxidation (M)]DTATLLK_.2	36.72106171;37.24995041;29.40160942;40.26701355;30.62857819;39.81845093;21.23523331;41.05918121;30.47432899;29.2732048;17.05727386;23.50413895;21.01987076;21.06309319;29.54926872;21.3398304;24.36700249;17.04916;25.55613518;37.2364006;37.08789444;36.47497559;38.53058243;53.69496155;39.92853928;42.81417084;40.48707199;43.85267258;42.1912117;36.77556229;30.9081707;45.26786804;40.14856339	0.995733917;0.98715502;0.988955796;0.978237748;0.987552464;0.997306347;0.90109098;0.997837305;0.999868035;0.963726819;0.833423197;0.783979714;0.80193913;0.931848228;0.986398637;0.910878062;0.823065937;0.939965546;0.926270843;0.995262265;0.999986351;0.999324918;0.999847531;0.996981084;0.997463465;0.999836326;0.989659965;0.990183473;0.982550323;0.997882962;0.980163991;0.999911487;0.990793407	_ERS[Phospho (STY): 0.4%]DS[Phospho (STY): 99.6%]VGS[Phospho (STY): 0%]M[Oxidation (M): 100%]DT[Phospho (STY): 0%]AT[Phospho (STY): 0%]LLK_;_ERS[Phospho (STY): 1.3%]DS[Phospho (STY): 98.7%]VGS[Phospho (STY): 0%]M[Oxidation (M): 100%]DT[Phospho (STY): 0%]AT[Phospho (STY): 0%]LLK_;_ERS[Phospho (STY): 1.1%]DS[Phospho (STY): 98.9%]VGS[Phospho (STY): 0%]M[Oxidation (M): 100%]DT[Phospho (STY): 0%]AT[Ph…	1.145690393;0.96973558;0.914895728;0.837066627;0.932907393;0.974050106;0.888454278;0.681352851;0.797002099;1.310872557;1.146456732;0.837062261;0.974627754;0.791941803;0.797002099;1.233853801;0.800613703;1.311911919;1.726610985;1.090422934;0.978899122;0.86155395;0.923623792;0.789081181;0.948776982;0.872822356;0.938665114;0.769611583;0.79099986;0.898230938;1.174606332;0.890186982;1.249182099	1	_ERSDS[Phospho (STY)]VGSM[Oxidation (M)]DTATLLK_.2;_ERSDS[Phospho (STY)]VGSM[Oxidation (M)]DTATLLK_.3;_SDS[Phospho (STY)]VGSM[Oxidation (M)]DTATLLK_.2	F1QK25_S622_M1	3	IPRINRQNGGRERSDSVGSMDTATLLKDTEA	S	CEP170AA-S622	-0.131241	0.658226	0.793347
kmt2ba	Danio rerio	[Histone H3]-lysine(4) N-trimethyltransferase;Isoform of A0A2R8Q4Z6, [Histone H3]-lysine(4) N-trimethyltransferase	A0A2R8Q4Z6;F1R9N4	A0A2R8Q4Z6_DANRE;F1R9N4_DANRE	1784;1696	_NAS[Phospho (STY)]PPPVILSGPM[Oxidation (M)]ALR_.2	42.11214828;31.11758614;48.37586594;43.32327271;44.5855484;48.08685684;43.4960022;41.54290009;39.766716;60.11009979;49.95962906;35.5915947;36.3392067;49.31565094;49.22611237;35.93269348	1	_NAS[Phospho (STY): 100%]PPPVILS[Phospho (STY): 0%]GPM[Oxidation (M): 100%]ALR_	1.061950942;0.976103312;0.854297566;0.951529977;0.805443443;0.91468903;0.894941513;0.916048724;0.787645477;0.827413351;0.914009435;1.177577615;0.855736025;1.268057524;1.256704267;1.490944086	1	_NAS[Phospho (STY)]PPPVILSGPM[Oxidation (M)]ALR_.2	A0A2R8Q4Z6_S1786_M1	1	TRRSTRRHSTRSRNASPPPVILSGPMALRSG	S	KMT2BA-S1786	-0.130874	0.171236	0.384443
abhd15a	Danio rerio	Isoform of E7FB35, Abhydrolase domain-containing 15a;Isoform of A0A2R8QKF5, Uncharacterized protein;Uncharacterized protein;Abhydrolase domain-containing 15a	A0A2R8Q0S9;A0A2R8QGX3;A0A2R8QJY3;A0A2R8QKF5;E7FB35	A0A2R8Q0S9_DANRE;A0A2R8QGX3_DANRE;A0A2R8QJY3_DANRE;A0A2R8QKF5_DANRE;E7FB35_DANRE	142;133;123	_TSS[Phospho (STY)]NSTSPVLLIIPNSFGR_.2	31.46587372;29.62358475;32.88712311;19.95646667	0.829068542;0.817464888;0.863793612;0.878278375	_T[Phospho (STY): 9.1%]S[Phospho (STY): 8%]S[Phospho (STY): 82.9%]NS[Phospho (STY): 0%]T[Phospho (STY): 0%]S[Phospho (STY): 0%]PVLLIIPNS[Phospho (STY): 0%]FGR_;_T[Phospho (STY): 9.7%]S[Phospho (STY): 8.6%]S[Phospho (STY): 81.7%]NS[Phospho (STY): 0%]T[Phospho (STY): 0%]S[Phospho (STY): 0%]PVLLIIPNS[Phospho (STY): 0%]FGR_;_T[Phospho (STY): 7.4%]S[Phospho (STY): 6.3%]S[Phospho (STY): 86.4%]NS[Phosph…	0.998625963;0.862908431;0.875514573;1.474278474	1	_TSS[Phospho (STY)]NSTSPVLLIIPNSFGR_.2	A0A2R8Q0S9_S144_M1	1	WAVVGAAHHKRRRTSSNSTSPVLLIIPNSFG	S	ABHD15A-S144	-0.12978	0.460191	0.658886
iqgap2	Danio rerio	IQ motif-containing GTPase-activating protein 2;Isoform of A2CE93, IQ motif-containing GTPase-activating protein 2	A2CE93;F1QAC1	A2CE93_DANRE;F1QAC1_DANRE	26	_YGS[Phospho (STY)]IVDDERLSAEEM[Oxidation (M)]DER_.3;_YGS[Phospho (STY)]IVDDER_.2	22.46076965;29.91428757;22.36751938;23.02811432;26.43712997;21.80693245;17.12231445;23.0593338;22.69185829;24.95040131;25.30877495;17.81131363;29.66902924;16.64969254;11.28353882;4.903399467;7.251386642;3.737498522;3.36768651;5.312198162	0.994143307;0.999433637;0.999984443;0.99852562;0.999999642;0.998365462;0.999996722;1;0.998632729;0.999880672;0.999999702;0.999283433;0.988894224;0.993514419;0.932431042;0.980225682;0.988623857;0.89852196;0.914329827;0.986773252	_Y[Phospho (STY): 0.6%]GS[Phospho (STY): 99.4%]IVDDERLS[Phospho (STY): 0%]AEEM[Oxidation (M): 100%]DER_;_Y[Phospho (STY): 0.1%]GS[Phospho (STY): 99.9%]IVDDERLS[Phospho (STY): 0%]AEEM[Oxidation (M): 100%]DER_;_Y[Phospho (STY): 0%]GS[Phospho (STY): 100%]IVDDERLS[Phospho (STY): 0%]AEEM[Oxidation (M): 100%]DER_;_Y[Phospho (STY): 0.2%]GS[Phospho (STY): 99.8%]IVDDERLS[Phospho (STY): 0%]AEEM[Oxidation (…	1.188454697;0.979723587;0.910965685;0.927570316;0.830146487;0.930375072;0.965589941;0.896366516;0.699764446;1.22377899;0.825882372;1.343598721;1.300565012;1.684318476;0.886755927;0.940412195;0.976777261;0.891877957;0.798752299;1.166229769	1	_YGS[Phospho (STY)]IVDDERLSAEEM[Oxidation (M)]DER_.3;_YGS[Phospho (STY)]IVDDER_.2	A2CE93_S28_M1	2	MYHEDGANSLRPRYGSIVDDERLSAEEMDER	S	IQGAP2-S28	-0.128122	0.443172	0.653139
ctnnd1	Danio rerio	Catenin (cadherin-associated protein), delta 1	A0A286Y8C1	A0A286Y8C1_DANRE	894;897;896	_GRRNT[Phospho (STY)]LDDTLDR_.3;_NT[Phospho (STY)]LDDTLDRSDR_.2;_NT[Phospho (STY)]LDDTLDRSDR_.3;_NT[Phospho (STY)]LDDTLDR_.2;_RNT[Phospho (STY)]LDDTLDRSDR_.3;_RNT[Phospho (STY)]LDDTLDR_.2;_RNT[Phospho (STY)]LDDTLDR_.3	56.81275558;58.78501892;46.78612137;49.48053741;36.98060226;44.54566193;36.32167053;57.03017807;47.17329788;41.54158401;49.18551636;60.22661209;56.8611145;45.17298889;82.31994629;69.63387299;88.88730621;13.03044701;71.78954315;53.94891357;51.51189423;45.43522263;43.83080673;73.37223816;49.34409714;68.78359985;45.9264679;86.6352005;47.81510162;54.43671036;65.3809967;48.58179855;53.66641617;16.0763…	1;0.99999994;0.999977291;1;0.991481304;1;0.999999404;1;0.99606818;1;0.999732554;0.906948745;0.999036372;0.987680972;0.922066092;0.924592614;0.849930286;0.998429179;0.99508822;0.994433045;0.997351348;0.975464225;0.986340165	_GRRNT[Phospho (STY): 100%]LDDT[Phospho (STY): 0%]LDR_;_NT[Phospho (STY): 100%]LDDT[Phospho (STY): 0%]LDRS[Phospho (STY): 0%]DR_;_NT[Phospho (STY): 99.1%]LDDT[Phospho (STY): 0%]LDRS[Phospho (STY): 0.9%]DR_;_NT[Phospho (STY): 100%]LDDT[Phospho (STY): 0%]LDRS[Phospho (STY): 0%]DR_;_NT[Phospho (STY): 100%]LDDT[Phospho (STY): 0%]LDR_;_NT[Phospho (STY): 99.6%]LDDT[Phospho (STY): 0.4%]LDR_;_RNT[Phospho…	1.140237249;0.983583106;0.937075658;0.955847787;0.871211359;0.892184688;0.983353825;0.887448676;0.719260139;0.841277418;0.837147585;1.17057453;0.839947217;1.256495402;1.110902865;0.935507907;0.911181335;1.05860778;0.851002131;0.913720512;0.978816607;0.883063522;0.676337008;0.765502076;0.786999119;1.163476234;0.782874122;1.215011856;1.223704934;1.499103656;1.111144735;0.934835514;0.911457317;1.057…	1	_GRRNT[Phospho (STY)]LDDTLDR_.3;_NT[Phospho (STY)]LDDTLDRSDR_.2;_NT[Phospho (STY)]LDDTLDRSDR_.3;_NT[Phospho (STY)]LDDTLDR_.2;_RNT[Phospho (STY)]LDDTLDRSDR_.3;_RNT[Phospho (STY)]LDDTLDR_.2;_RNT[Phospho (STY)]LDDTLDR_.3	A0A286Y8C1_T898_M1	7	GPDAYSTIDQRGRRNTLDDTLDRSDRDAPQG	T	CTNND1-T898	-0.12757	0.454125	0.652303
phactr4a	Danio rerio	Isoform of F1QIC4, Phosphatase and actin regulator 4A;Isoform of F1QIC4, Phosphatase and actin regulator	A0A0R4IPH0;G1K2M1	A0A0R4IPH0_DANRE;G1K2M1_DANRE	397;384;396;383	_GS[Phospho (STY)]VGVQFVPEPK_.2;_KGS[Phospho (STY)]VGVQFVPEPK_.2;_KGS[Phospho (STY)]VGVQFVPEPK_.3	NaN	1	_GS[Phospho (STY): 100%]VGVQFVPEPK_;_KGS[Phospho (STY): 100%]VGVQFVPEPK_	1.10524264;0.95719332;0.834101695;0.940088626;0.780232094;0.915280323;0.886815601;0.90196423;0.717869638;0.824812811;0.885170232;1.217032688;0.858684351;1.415240074;1.234160608;1.694903285;1.134291436;0.977130189;0.904709863;0.892452977;0.832809415;0.911278965;0.942434374;0.862290874;0.656527771;0.810004855;0.832836416;1.23222425;0.835287279;1.349464363;1.306278966;1.737697456;1.134471938;0.97717…	1	_GS[Phospho (STY)]VGVQFVPEPK_.2;_KGS[Phospho (STY)]VGVQFVPEPK_.2;_KGS[Phospho (STY)]VGVQFVPEPK_.3	A0A0R4IPH0_S398_M1	3	LRYTSGEEETRTRKGSVGVQFVPEPKPASTS	S	PHACTR4A-S398	-0.126332	0.152423	0.371563
palld	Danio rerio	Palladin, cytoskeletal-associated protein;Isoform of F8W315, Palladin, cytoskeletal-associated protein	F8W315;Q5RHD8	F8W315_DANRE;Q5RHD8_DANRE	1140;1128	_SRDS[Phospho (STY)]GDENENIQER_.2	68.69328308;49.43679428;9.087826729;44.55694199;48.96611404;67.04301453;17.01866531;42.91410446;66.97805023	1;0.999999285;0.999692857;0.999951482;0.998316765;0.999997258	_S[Phospho (STY): 0%]RDS[Phospho (STY): 100%]GDENENIQER_;_S[Phospho (STY): 0.2%]RDS[Phospho (STY): 99.8%]GDENENIQER_	0.960878934;0.918211438;0.849649043;1.029390061;0.809509626;1.131340741;1.118749672;1.162853058;1.456158569	1	_SRDS[Phospho (STY)]GDENENIQER_.2	F8W315_S1143_M1	1	STPGHIRRPRSRSRDSGDENENIQERHFRPH	S	PALLD-S1143	-0.125762	0.817849	0.909619
pleca	Danio rerio	Plectin a;Isoform of A0A286YBE9, Plectin a	A0A286YBE9;A0A2R8QLG6;E7F8G7	A0A286YBE9_DANRE;A0A2R8QLG6_DANRE;E7F8G7_DANRE	4444;4378;4433	_S[Phospho (STY)]SSFGSSSSYPMSPVPSIK_.2	16.99644661;10.18396568;5.690134525	0.931929231;0.795582414;0.852354825	_S[Phospho (STY): 93.2%]S[Phospho (STY): 6.4%]S[Phospho (STY): 0.4%]FGS[Phospho (STY): 0%]S[Phospho (STY): 0%]S[Phospho (STY): 0%]S[Phospho (STY): 0%]Y[Phospho (STY): 0%]PMS[Phospho (STY): 0%]PVPS[Phospho (STY): 0%]IK_;_S[Phospho (STY): 79.6%]S[Phospho (STY): 18.7%]S[Phospho (STY): 1.7%]FGS[Phospho (STY): 0%]S[Phospho (STY): 0%]S[Phospho (STY): 0%]S[Phospho (STY): 0%]Y[Phospho (STY): 0%]PMS[Phosp…	0.819132;0.845938536;1.262816668	1	_S[Phospho (STY)]SSFGSSSSYPMSPVPSIK_.2	A0A286YBE9_S4444_M1	1	FADMLSGNMSGFRSRSSSFGSSSSYPMSPVP	S	PLECA-S4444	-0.124576	1	0.956274
grtp1a	Danio rerio	Isoform of Q6PBU5, Growth hormone-regulated TBC protein 1-A;Growth hormone-regulated TBC protein 1-A	A0A0R4ICC5;Q6PBU5	A0A0R4ICC5_DANRE;GRT1A_DANRE	27	_ANS[Phospho (STY)]VDAYGFQR_.2	11.25861168;8.410486221;12.21326542;6.624299049;2.5851264;10.79616356;10.3975687;10.71890259;17.10930443;3.367494345;2.612001181;4.542162418;6.428663254	0.999964952;0.99939549;0.999986529;0.996403873;0.829929292;0.999944329;0.99991709;0.999939859;0.999999881;0.914314747;0.833689034;0.971863925;0.995630205	_ANS[Phospho (STY): 100%]VDAY[Phospho (STY): 0%]GFQR_;_ANS[Phospho (STY): 99.9%]VDAY[Phospho (STY): 0.1%]GFQR_;_ANS[Phospho (STY): 99.6%]VDAY[Phospho (STY): 0.4%]GFQR_;_ANS[Phospho (STY): 83%]VDAY[Phospho (STY): 17%]GFQR_;_ANS[Phospho (STY): 91.4%]VDAY[Phospho (STY): 8.6%]GFQR_;_ANS[Phospho (STY): 83.4%]VDAY[Phospho (STY): 16.6%]GFQR_;_ANS[Phospho (STY): 97.2%]VDAY[Phospho (STY): 2.8%]GFQR_	1.133213246;0.97605155;0.906772407;0.892127279;0.843394698;0.906622565;0.938639452;0.85430539;0.652161999;0.809591127;0.840547545;1.324241754;1.644429759	1	_ANS[Phospho (STY)]VDAYGFQR_.2	A0A0R4ICC5_S29_M1	1	QHRINQPSTARERANSVDAYGFQRSDDFDYE	S	GRTP1A-S29	-0.123886	0.179306	0.386807
cep170aa	Danio rerio	Isoform of B8JK76, Centrosomal protein 170Aa	F1QK25	F1QK25_DANRE	620	_SDS[Phospho (STY)]VGS[Phospho (STY)]M[Oxidation (M)]DTATLLK_.2	51.1586113;53.02373123;73.23799133	0.999419868;0.978066325;0.997704089	_S[Phospho (STY): 0%]DS[Phospho (STY): 100%]VGS[Phospho (STY): 99.9%]M[Oxidation (M): 100%]DT[Phospho (STY): 0.1%]AT[Phospho (STY): 0%]LLK_;_S[Phospho (STY): 0.5%]DS[Phospho (STY): 99.5%]VGS[Phospho (STY): 97.8%]M[Oxidation (M): 100%]DT[Phospho (STY): 2%]AT[Phospho (STY): 0.2%]LLK_;_S[Phospho (STY): 0.2%]DS[Phospho (STY): 99.8%]VGS[Phospho (STY): 100%]M[Oxidation (M): 100%]DT[Phospho (STY): 0%]AT…	0.817540348;0.841694938;1.328172654	2	_SDS[Phospho (STY)]VGS[Phospho (STY)]M[Oxidation (M)]DTATLLK_.2	F1QK25_S622_M2	1	IPRINRQNGGRERSDSVGSMDTATLLKDTEA	S	CEP170AA-S622	-0.123554	1	0.97105
cep170aa	Danio rerio	Isoform of B8JK76, Centrosomal protein 170Aa	F1QK25	F1QK25_DANRE	620	_SDS[Phospho (STY)]VGS[Phospho (STY)]M[Oxidation (M)]DTATLLK_.2	51.1586113;53.02373123;73.23799133	0.999419868;0.978066325;0.997704089	_S[Phospho (STY): 0%]DS[Phospho (STY): 100%]VGS[Phospho (STY): 99.9%]M[Oxidation (M): 100%]DT[Phospho (STY): 0.1%]AT[Phospho (STY): 0%]LLK_;_S[Phospho (STY): 0.5%]DS[Phospho (STY): 99.5%]VGS[Phospho (STY): 97.8%]M[Oxidation (M): 100%]DT[Phospho (STY): 2%]AT[Phospho (STY): 0.2%]LLK_;_S[Phospho (STY): 0.2%]DS[Phospho (STY): 99.8%]VGS[Phospho (STY): 100%]M[Oxidation (M): 100%]DT[Phospho (STY): 0%]AT…	0.817540348;0.841694938;1.328172654	2	_SDS[Phospho (STY)]VGS[Phospho (STY)]M[Oxidation (M)]DTATLLK_.2	F1QK25_S625_M2	1	INRQNGGRERSDSVGSMDTATLLKDTEAVMA	S	CEP170AA-S625	-0.123554	1	0.957491
rbm15	Danio rerio	RNA-binding motif protein 15	F1RCY7	F1RCY7_DANRE	496;498	_ERT[Phospho (STY)]PPPLHFR_.3;_T[Phospho (STY)]PPPLHFR_.2	NaN	1	_ERT[Phospho (STY): 100%]PPPLHFR_;_T[Phospho (STY): 100%]PPPLHFR_	1.140986036;0.964152356;0.941771303;0.947723824;0.860702105;0.943525086;0.975110731;0.886791821;0.695256735;0.794355369;0.81312395;1.172018241;0.815262466;1.310970794;1.067469775;0.915865001;0.858410414;0.948709552;0.864602586;0.898958065;0.955464628;0.88245651;0.688961718;0.779822645;0.839465017;1.156106243;0.835247489;1.29633018;1.241472436;1.575424406	1	_ERT[Phospho (STY)]PPPLHFR_.3;_T[Phospho (STY)]PPPLHFR_.2	F1RCY7_T498_M1	2	FVHRATPEAIRVRERTPPPLHFRERELYAGA	T	RBM15-T498	-0.123326	0.643094	0.779235
bod1l1	Danio rerio	Isoform of A0A0R4IQX3, Biorientation of chromosomes in cell division 1-like 1	A0A0R4IFG2	A0A0R4IFG2_DANRE	1625	_DPS[Phospho (STY)]PPVSR_.2	19.06691742;18.92457771;23.03687096;6.282185078;19.71588898;23.33212662;16.62046814;23.69657898;26.58845901;21.18217087;20.821661;16.02844429;19.1530838;20.47011375;20.28549957;20.18482208	1;0.994944394;0.999999821;0.999999702	_DPS[Phospho (STY): 100%]PPVS[Phospho (STY): 0%]R_;_DPS[Phospho (STY): 99.5%]PPVS[Phospho (STY): 0.5%]R_	1.117021547;0.971094534;0.943241415;0.957929552;0.889985535;0.899998724;1.012673411;0.909756729;0.720083366;0.824492433;0.828566143;1.17320716;0.833551833;1.26421068;1.24921186;1.533576367	1	_DPS[Phospho (STY)]PPVSR_.2	A0A0R4IFG2_S1627_M1	1	NTPHTRSVRGRKRDPSPPVSRTRGGQKSEDP	S	BOD1L1-S1627	-0.121663	0.100778	0.28388
srsf9	Danio rerio	Serine and arginine-rich-splicing factor 9	F1QVC6	F1QVC6_DANRE	201	_YT[Phospho (STY)]PPYQSR_.2	12.53516197;19.40433884;9.105624199;15.66194725;13.6502924;9.180398941;14.69498444;15.25109959;23.27861214;16.94529724;8.469643593;11.52428246;12.46907043;6.543097973	0.999957442;0.904891312;0.999095321;0.999996543;0.999982595;0.999160409;0.999958158;0.999944508;0.999995232;0.999969602;0.984481394;0.999360144;0.999879658;0.822737157	_Y[Phospho (STY): 0%]T[Phospho (STY): 100%]PPY[Phospho (STY): 0%]QS[Phospho (STY): 0%]R_;_Y[Phospho (STY): 9.5%]T[Phospho (STY): 90.5%]PPY[Phospho (STY): 0%]QS[Phospho (STY): 0%]R_;_Y[Phospho (STY): 0%]T[Phospho (STY): 99.9%]PPY[Phospho (STY): 0%]QS[Phospho (STY): 0%]R_;_Y[Phospho (STY): 1.4%]T[Phospho (STY): 98.4%]PPY[Phospho (STY): 0.1%]QS[Phospho (STY): 0.1%]R_;_Y[Phospho (STY): 0.1%]T[Phospho…	1.139990253;0.951625613;0.940151143;0.946457256;0.866958413;0.929101332;0.96497253;0.89103377;0.690737427;0.805926039;1.172182196;0.81413373;1.297858838;1.501634868	1	_YT[Phospho (STY)]PPYQSR_.2	F1QVC6_T202_M1	1	SWGRSRSRSRSRGRYTPPYQSRGSPPPRYRS	T	SRSF9-T202	-0.120434	0.739961	0.857589
gpbp1l1	Danio rerio	GC-rich promoter-binding protein 1-like 1;Isoform of A0A0R4IH70, GC-rich promoter-binding protein 1-like 1	A0A0R4IH70;E7F003	A0A0R4IH70_DANRE;E7F003_DANRE	47	_HNS[Phospho (STY)]SDGFFNNDPLR_.2	17.79039955;6.883124828;19.61137199;2.919000149;10.14721012;10.76832676;6.697723389;12.41476631;3.535682201;3.928202391;16.69997406;11.47281075;20.94746399;5.347579479;22.89442825;5.339800358	0.99999994;0.997221649;1;0.87202692;0.999893486;0.99994278;0.99665761;0.999988973;0.926605701;0.949223101;0.999999821;0.999971688;0.987227142;0.987128675	_HNS[Phospho (STY): 100%]S[Phospho (STY): 0%]DGFFNNDPLR_;_HNS[Phospho (STY): 99.7%]S[Phospho (STY): 0.3%]DGFFNNDPLR_;_HNS[Phospho (STY): 87.2%]S[Phospho (STY): 12.8%]DGFFNNDPLR_;_HNS[Phospho (STY): 92.7%]S[Phospho (STY): 7.3%]DGFFNNDPLR_;_HNS[Phospho (STY): 94.9%]S[Phospho (STY): 5.1%]DGFFNNDPLR_;_HNS[Phospho (STY): 98.7%]S[Phospho (STY): 1.3%]DGFFNNDPLR_	1.141815767;1.001579715;0.875143528;0.90670189;0.782120168;0.941089168;0.895603184;0.908363868;0.754947464;0.816177745;0.84601439;1.174647316;0.825419639;1.290230062;1.222029925;1.553726147	1	_HNS[Phospho (STY)]SDGFFNNDPLR_.2	A0A0R4IH70_S49_M1	1	PRGDSRPGVNRRRHNSSDGFFNNDPLRAPGG	S	GPBP1L1-S49	-0.119078	0.356837	0.581452
pdcd4a	Danio rerio	Programmed cell death protein 4	F1QBM2	F1QBM2_DANRE	72;68	_DSTRES[Phospho (STY)]LSDSVSGELSADPHS[Phospho (STY)]PK_.3;_DSTRES[Phospho (STY)]LSDS[Phospho (STY)]VSGELSADPHSPK_.3;_SSSRDST[Phospho (STY)]RES[Phospho (STY)]LSDSVSGELSADPHSPK_.4	105.0955887;79.77338409;94.53199768;63.58892822;62.67528152;79.81490326;89.63910675;59.45175552	0.999980211;0.99701333;0.867162466;0.904382765;0.960233212;0.95458746;0.930522442;0.903509676	_DS[Phospho (STY): 0%]T[Phospho (STY): 0%]RES[Phospho (STY): 100%]LS[Phospho (STY): 0%]DS[Phospho (STY): 0%]VS[Phospho (STY): 0%]GELS[Phospho (STY): 0%]ADPHS[Phospho (STY): 100%]PK_;_DS[Phospho (STY): 0%]T[Phospho (STY): 0%]RES[Phospho (STY): 99.7%]LS[Phospho (STY): 0.3%]DS[Phospho (STY): 0%]VS[Phospho (STY): 0%]GELS[Phospho (STY): 0%]ADPHS[Phospho (STY): 100%]PK_;_DS[Phospho (STY): 0%]T[Phospho …	1.18315803;0.833809334;0.967856969;0.890172201;0.911740085;0.886830316;0.891668557;0.79947088	2	_DSTRES[Phospho (STY)]LSDSVSGELSADPHS[Phospho (STY)]PK_.3;_DSTRES[Phospho (STY)]LSDS[Phospho (STY)]VSGELSADPHSPK_.3;_SSSRDST[Phospho (STY)]RES[Phospho (STY)]LSDSVSGELSADPHSPK_.4	F1QBM2_S77_M2	3	KRRLRKSSSRDSTRESLSDSVSGELSADPHS	S	PDCD4A-S77	-0.118885	1	0.958711
plekha6	Danio rerio	Pleckstrin homology domain-containing, family A member 6;Isoform of A0A0R4IP09, Pleckstrin homology domain-containing, family A member 6	A0A0R4IP09;A0A2R8Q145;A0A2R8Q7Z3;A0A2R8QI18;E7F9V7	A0A0R4IP09_DANRE;A0A2R8Q145_DANRE;A0A2R8Q7Z3_DANRE;A0A2R8QI18_DANRE;E7F9V7_DANRE	975;949;870;888;861	_S[Phospho (STY)]AVFPAEVK_.2	NaN	1	_S[Phospho (STY): 100%]AVFPAEVK_	1.18211456;0.967898889;0.913554664;0.919427809;0.835372236;0.922216447;0.968853314;0.891303779;0.694454272;0.791785807;0.819771129;1.220296929;0.823648995;1.338863625;1.312882844;1.687196192	1	_S[Phospho (STY)]AVFPAEVK_.2	A0A0R4IP09_S975_M1	1	NGKVPNGHISRERPKSAVFPAEVKSKMSVEE	S	PLEKHA6-S975	-0.118644	0.196803	0.409284
ndrg2	Danio rerio	Protein NDRG2	Q5PR98	NDRG2_DANRE	328	_TTS[Phospho (STY)]LSS[Phospho (STY)]SYSM[Oxidation (M)]EGSR_.2	118.4851532;121.2777786;127.3716583;117.3609085;116.8078613;138.574173;121.6777878	0.999091327;0.998020649;0.998051703;0.999426544;0.999787092;0.774889767;0.997309864	_T[Phospho (STY): 0%]T[Phospho (STY): 0%]S[Phospho (STY): 100%]LS[Phospho (STY): 0.1%]S[Phospho (STY): 99.9%]S[Phospho (STY): 0%]Y[Phospho (STY): 0%]S[Phospho (STY): 0%]M[Oxidation (M): 100%]EGS[Phospho (STY): 0%]R_;_T[Phospho (STY): 0%]T[Phospho (STY): 0%]S[Phospho (STY): 100%]LS[Phospho (STY): 0.2%]S[Phospho (STY): 99.8%]S[Phospho (STY): 0%]Y[Phospho (STY): 0%]S[Phospho (STY): 0%]M[Oxidation (M…	0.972410168;0.97935635;0.819005174;1.167325062;0.804881785;1.252170209;1.272511547	2	_TTS[Phospho (STY)]LSS[Phospho (STY)]SYSM[Oxidation (M)]EGSR_.2	Q5PR98_S333_M2	1	SCMTRLSRSRTTSLSSSYSMEGSRSRSRTLS	S	NDRG2-S333	-0.114751	0.171089	0.385615
arhgap4b	Danio rerio	Rho GTPase-activating protein 4b;Isoform of E7FEI6, Rho GTPase-activating protein 4b	E7FEI6;E9QHI0	E7FEI6_DANRE;E9QHI0_DANRE	810;801	_VNS[Phospho (STY)]DSASLPGR_.2	63.98365784;48.99840546;56.47413635;55.13562012;66.40047455;56.45386124;48.85439301;47.34674835;33.06291199;61.96139908;60.05597687;59.16053391;55.99214935;54.65406799;56.38930511;49.54745865	1;0.999815702;0.999999523	_VNS[Phospho (STY): 100%]DS[Phospho (STY): 0%]AS[Phospho (STY): 0%]LPGR_	1.130607222;0.981449839;0.949539519;0.914460197;0.855594488;0.932251406;0.975876084;0.909068464;0.691152153;0.823078941;0.827688408;1.190061523;0.840176882;1.311995868;1.320495764;1.517645413	1	_VNS[Phospho (STY)]DSASLPGR_.2	E7FEI6_S812_M1	1	EQQQQSEHSTRMRVNSDSASLPGRQRTGSGS	S	ARHGAP4B-S812	-0.114181	0.058157	0.207151
rif1	Danio rerio	Replication timing regulatory factor 1;Isoform of A0A2R8Q220, Replication timing regulatory factor 1	A0A2R8Q220;A0A2R8Q8M8	A0A2R8Q220_DANRE;A0A2R8Q8M8_DANRE	2062;2017	_LLSALSGELEPGQS[Phospho (STY)]PTR_.2	16.52240181;18.98285675;24.10160446;9.36346817;22.8421402;16.47736168;23.99925804;26.93456268;29.12394905;15.43873501;21.52446747;34.16443253;23.11832237;25.07268143;11.2757225	0.998216033;0.977455437;0.999987602;0.98062247;0.99996829;0.999691963;0.999982655;0.999993265;0.999995589;0.999651611;0.999880731;0.999999166;0.999753356;0.999994636;0.988051474	_LLS[Phospho (STY): 0%]ALS[Phospho (STY): 0.2%]GELEPGQS[Phospho (STY): 99.8%]PT[Phospho (STY): 0%]R_;_LLS[Phospho (STY): 0%]ALS[Phospho (STY): 2.2%]GELEPGQS[Phospho (STY): 97.7%]PT[Phospho (STY): 0%]R_;_LLS[Phospho (STY): 0%]ALS[Phospho (STY): 0%]GELEPGQS[Phospho (STY): 100%]PT[Phospho (STY): 0%]R_;_LLS[Phospho (STY): 0.6%]ALS[Phospho (STY): 1.3%]GELEPGQS[Phospho (STY): 98.1%]PT[Phospho (STY): 0%…	1.072230102;0.966553168;0.871012122;0.955216925;0.822599342;0.916388781;0.916226054;0.903424404;0.7694299;0.817622952;0.904548285;1.175880362;1.314719036;1.273239799;1.483238426	1	_LLSALSGELEPGQS[Phospho (STY)]PTR_.2	A0A2R8Q220_S2075_M1	1	PKLLSALSGELEPGQSPTRSRSRVWSPSASP	S	RIF1-S2075	-0.111963	0.400661	0.618559
mideasb	Danio rerio	Isoform of E7FFR7, ELM2 and Myb/SANT-like domain containing 1b;ELM2 and Myb/SANT-like domain containing 1b	A0A2R8QJB8;E7FFR7	A0A2R8QJB8_DANRE;E7FFR7_DANRE	458;459	_RRVS[Phospho (STY)]QEANLETLAQK_.3;_RVS[Phospho (STY)]QEANLETLAQK_.2;_RVS[Phospho (STY)]QEANLETLAQK_.3	4.984321117;8.941555023;20.11283684;20.39701843;8.073991776;12.82054424;5.751037121;10.57289696;11.85539818;7.999489307;5.554275513;114.418251;97.22224426;135.6483917;120.7554169;142.4591522;116.9842148;132.6769562;118.5366669;126.6911926;111.6848907;130.7971497;123.6304092;91.65706635;98.42294312;108.1724319;70.02574158;57.16405487;68.56661224;34.89447403;67.8828125;79.164505;76.66638947;69.0573…	0.981734753;0.999644458;1;0.999153852;0.999992669;0.991431355;0.999930441;0.999980688;0.999088466;0.989587426;1	_RRVS[Phospho (STY): 98.2%]QEANLET[Phospho (STY): 1.8%]LAQK_;_RRVS[Phospho (STY): 100%]QEANLET[Phospho (STY): 0%]LAQK_;_RRVS[Phospho (STY): 99.9%]QEANLET[Phospho (STY): 0.1%]LAQK_;_RRVS[Phospho (STY): 99.1%]QEANLET[Phospho (STY): 0.9%]LAQK_;_RRVS[Phospho (STY): 99%]QEANLET[Phospho (STY): 1%]LAQK_;_RVS[Phospho (STY): 100%]QEANLET[Phospho (STY): 0%]LAQK_	1.138094131;0.963703892;0.909623459;1.056161658;0.926672865;0.946751408;0.877680047;0.681515215;0.764629324;0.786647621;0.782874122;1.138922852;0.963731141;0.890115362;0.910880144;0.838597922;0.925922858;0.968453451;0.883376702;0.6737196;0.791728709;0.798556803;1.25195418;0.798442233;1.365545347;1.316291783;1.724423396;1.13923229;0.964190047;0.89045483;0.910757849;0.838557061;0.92560884;0.9684763…	1	_RRVS[Phospho (STY)]QEANLETLAQK_.3;_RVS[Phospho (STY)]QEANLETLAQK_.2;_RVS[Phospho (STY)]QEANLETLAQK_.3	A0A2R8QJB8_S461_M1	3	APTGVIQSTRRKRRVSQEANLETLAQKASER	S	MIDEASB-S461	-0.111592	0.204423	0.419566
arglu1a	Danio rerio	Arginine and glutamate-rich protein 1-A	Q6P5L7	ARGLA_DANRE	54	_GGS[Phospho (STY)]PPDRTDM[Oxidation (M)]FGR_.2	34.7469902;35.93025589;39.17340851;17.90735245;34.55866241;36.56620026;32.87111664;39.4425621;30.72171783;31.71015167;40.60758972;32.4163475;27.78030014;38.31179047;29.80342674;26.32818031	1;0.999999821;0.99999994	_GGS[Phospho (STY): 100%]PPDRT[Phospho (STY): 0%]DM[Oxidation (M): 100%]FGR_	1.115739161;0.971634734;0.94491917;0.922753608;0.883563058;0.902837531;1.009527276;0.912398437;0.720457346;0.823586936;0.825500853;1.174433963;0.832411035;1.252927279;1.248088116;1.528856866	1	_GGS[Phospho (STY)]PPDRTDM[Oxidation (M)]FGR_.2	Q6P5L7_S56_M1	1	RRSRSRSGSRRDRGGSPPDRTDMFGRTLSKR	S	ARGLU1A-S56	-0.110324	0.739542	0.858454
ndrg4	Danio rerio	NDRG family member 4	A0A0R4ICQ1	A0A0R4ICQ1_DANRE	315	_TAS[Phospho (STY)]LTSAGSVDGSR_.2	94.48829651;85.40274811;69.85032654;80.5814209;87.65029144;88.39503479;87.07811737;85.48415375;65.48913574;69.10688019;75.05815125;71.45632172;68.90221405;71.46166992	0.98475486;0.80317378;0.995613337;0.999071121;0.995721579;0.995865703;0.758826494;0.92596972;0.999687552;0.999999046;0.992994368;0.999995232;0.999206603;0.999994278	_T[Phospho (STY): 1.5%]AS[Phospho (STY): 98.5%]LT[Phospho (STY): 0%]S[Phospho (STY): 0%]AGS[Phospho (STY): 0%]VDGS[Phospho (STY): 0%]R_;_T[Phospho (STY): 19.7%]AS[Phospho (STY): 80.3%]LT[Phospho (STY): 0%]S[Phospho (STY): 0%]AGS[Phospho (STY): 0%]VDGS[Phospho (STY): 0%]R_;_T[Phospho (STY): 0.4%]AS[Phospho (STY): 99.6%]LT[Phospho (STY): 0%]S[Phospho (STY): 0%]AGS[Phospho (STY): 0%]VDGS[Phospho (ST…	0.933750977;0.910352261;1.058832182;0.851015059;0.912974598;0.980476967;0.883099546;0.765423326;0.787322931;1.163685856;0.782874122;1.205797238;1.222389341;1.497925509	1	_TAS[Phospho (STY)]LTSAGSVDGSR_.2	A0A0R4ICQ1_S317_M1	1	VPSASMTRLARSRTASLTSAGSVDGSRNRAC	S	NDRG4-S317	-0.109571	0.565213	0.736538
ric1	Danio rerio	Guanine nucleotide exchange factor subunit RIC1	A0A2R8QPS5	RIC1_DANRE	973	_SIS[Phospho (STY)]LSQSADSIAAGK_.2	42.28551483;47.78666687;46.25136948;51.30927277;50.04825211;44.66343307;48.34771729;49.80267334;44.15911865;48.22208786;42.07634354;40.08515167;46.12737274;38.27482986;36.39743805	0.984270751;0.999385178;0.929233849;0.990597188;0.982246101;0.999248743;0.906876802;0.92015183;0.989755332;0.999988079;0.999272645;0.993875623;0.999931931;0.986202538;0.997847497	_S[Phospho (STY): 1.6%]IS[Phospho (STY): 98.4%]LS[Phospho (STY): 0%]QS[Phospho (STY): 0%]ADS[Phospho (STY): 0%]IAAGK_;_S[Phospho (STY): 0.1%]IS[Phospho (STY): 99.9%]LS[Phospho (STY): 0%]QS[Phospho (STY): 0%]ADS[Phospho (STY): 0%]IAAGK_;_S[Phospho (STY): 7.1%]IS[Phospho (STY): 92.9%]LS[Phospho (STY): 0%]QS[Phospho (STY): 0%]ADS[Phospho (STY): 0%]IAAGK_;_S[Phospho (STY): 0.9%]IS[Phospho (STY): 99.1…	1.381106303;0.934334371;0.837410242;0.894141134;0.760727995;1.13970885;1.089709948;0.796602066;0.759986383;0.80362693;1.125464394;0.785037568;1.305504366;1.163160186;1.584099527	1	_SIS[Phospho (STY)]LSQSADSIAAGK_.2	A0A2R8QPS5_S975_M1	1	QSPSSGFEFFRNRSISLSQSADSIAAGKFNL	S	RIC1-S975	-0.109027	0.503137	0.695953
ttn.2	Danio rerio	Isoform of F1R7N8, Titin, tandem duplicate 2 (Fragment)	F1QZQ0	F1QZQ0_DANRE	21149	_S[Phospho (STY)]LS[Phospho (STY)]PTYIELMRPVSELIR_.3;_S[Phospho (STY)]LS[Phospho (STY)]PTYIELMR_.2;_S[Phospho (STY)]LS[Phospho (STY)]PTYIELM[Oxidation (M)]RPVSELIR_.3;_S[Phospho (STY)]LS[Phospho (STY)]PTYIELM[Oxidation (M)]R_.2	91.6940155;93.58894348;146.5786285;105.2924042;121.2078705;140.2420197;127.4558411;131.6474609;114.3187408;112.232254;121.9826736;109.920578;142.1121216;123.8982315;123.3688202;102.8924637;42.21941376;29.55222511;43.49211121;13.56559849;37.05880356;31.32192039;41.92339706;32.49393845;14.11616325;24.10215759;28.31854057;19.2672348;28.11074638;24.11637878;42.09266663;30.60988045;124.3978653;108.945…	0.999948919;1;0.999999821;0.999991894;0.999999762;0.999998152;0.999999106;0.999962866;0.999995649;0.999963164;0.999999464;0.999999523;1;0.999794841;0.999803066;0.99999994;0.999997735;0.99999994;0.999999881;1;0.999999106;1	_S[Phospho (STY): 100%]LS[Phospho (STY): 100%]PT[Phospho (STY): 0%]Y[Phospho (STY): 0%]IELMRPVS[Phospho (STY): 0%]ELIR_;_S[Phospho (STY): 100%]LS[Phospho (STY): 100%]PT[Phospho (STY): 0%]Y[Phospho (STY): 0%]IELMR_;_S[Phospho (STY): 100%]LS[Phospho (STY): 100%]PT[Phospho (STY): 0%]Y[Phospho (STY): 0%]IELM[Oxidation (M): 100%]RPVS[Phospho (STY): 0%]ELIR_;_S[Phospho (STY): 100%]LS[Phospho (STY): 100…	0.998625963;1.010984695;0.844219092;1.027855883;0.813329458;0.897446963;0.862908431;0.953155854;0.830164479;0.875514573;0.994913135;1.203730338;0.879221469;1.341880689;1.276245375;1.474278474;1.076871536;0.958273316;0.874679309;0.998858234;0.827916559;0.924840076;0.930998102;0.930509257;0.764954837;0.821791923;0.852556512;1.203274541;0.847552991;1.263890911;1.275257532;1.46844808	2	_S[Phospho (STY)]LS[Phospho (STY)]PTYIELMRPVSELIR_.3;_S[Phospho (STY)]LS[Phospho (STY)]PTYIELMR_.2;_S[Phospho (STY)]LS[Phospho (STY)]PTYIELM[Oxidation (M)]RPVSELIR_.3;_S[Phospho (STY)]LS[Phospho (STY)]PTYIELM[Oxidation (M)]R_.2	F1QZQ0_S21149_M2	4	RGSPPPISHFLRRRRSLSPTYIELMRPVSEL	S	TTN.2-S21149	-0.108571	0.518469	0.703893
ttn.2	Danio rerio	Isoform of F1R7N8, Titin, tandem duplicate 2 (Fragment)	F1QZQ0	F1QZQ0_DANRE	21149	_S[Phospho (STY)]LS[Phospho (STY)]PTYIELMRPVSELIR_.3;_S[Phospho (STY)]LS[Phospho (STY)]PTYIELMR_.2;_S[Phospho (STY)]LS[Phospho (STY)]PTYIELM[Oxidation (M)]RPVSELIR_.3;_S[Phospho (STY)]LS[Phospho (STY)]PTYIELM[Oxidation (M)]R_.2	91.6940155;93.58894348;146.5786285;105.2924042;121.2078705;140.2420197;127.4558411;131.6474609;114.3187408;112.232254;121.9826736;109.920578;142.1121216;123.8982315;123.3688202;102.8924637;42.21941376;29.55222511;43.49211121;13.56559849;37.05880356;31.32192039;41.92339706;32.49393845;14.11616325;24.10215759;28.31854057;19.2672348;28.11074638;24.11637878;42.09266663;30.60988045;124.3978653;108.945…	0.999948919;1;0.999999821;0.999991894;0.999999762;0.999998152;0.999999106;0.999962866;0.999995649;0.999963164;0.999999464;0.999999523;1;0.999794841;0.999803066;0.99999994;0.999997735;0.99999994;0.999999881;1;0.999999106;1	_S[Phospho (STY): 100%]LS[Phospho (STY): 100%]PT[Phospho (STY): 0%]Y[Phospho (STY): 0%]IELMRPVS[Phospho (STY): 0%]ELIR_;_S[Phospho (STY): 100%]LS[Phospho (STY): 100%]PT[Phospho (STY): 0%]Y[Phospho (STY): 0%]IELMR_;_S[Phospho (STY): 100%]LS[Phospho (STY): 100%]PT[Phospho (STY): 0%]Y[Phospho (STY): 0%]IELM[Oxidation (M): 100%]RPVS[Phospho (STY): 0%]ELIR_;_S[Phospho (STY): 100%]LS[Phospho (STY): 100…	0.998625963;1.010984695;0.844219092;1.027855883;0.813329458;0.897446963;0.862908431;0.953155854;0.830164479;0.875514573;0.994913135;1.203730338;0.879221469;1.341880689;1.276245375;1.474278474;1.076871536;0.958273316;0.874679309;0.998858234;0.827916559;0.924840076;0.930998102;0.930509257;0.764954837;0.821791923;0.852556512;1.203274541;0.847552991;1.263890911;1.275257532;1.46844808	2	_S[Phospho (STY)]LS[Phospho (STY)]PTYIELMRPVSELIR_.3;_S[Phospho (STY)]LS[Phospho (STY)]PTYIELMR_.2;_S[Phospho (STY)]LS[Phospho (STY)]PTYIELM[Oxidation (M)]RPVSELIR_.3;_S[Phospho (STY)]LS[Phospho (STY)]PTYIELM[Oxidation (M)]R_.2	F1QZQ0_S21151_M2	4	SPPPISHFLRRRRSLSPTYIELMRPVSELIR	S	TTN.2-S21151	-0.108571	0.518469	0.705237
nf1a	Danio rerio	Neurofibromin 1a;Isoform of E7FBD0, Neurofibromin 1a	E7FBD0;X1WE29	E7FBD0_DANRE;X1WE29_DANRE	2735;2717	_ENVEIS[Phospho (STY)]PTSSLSTSGR_.2	27.68242455;22.79826927;18.90405273;19.49142456;36.28274918;29.13756752;22.63421249;21.51345825;34.83638763;33.91119003;38.5850029;29.36174393;32.91054535;30.64902115;29.28410149	0.999995172;0.996225119;0.959345996;0.999049723;0.99999994;0.999867558;0.999995768;0.996022701;0.999981523;0.985541344;0.998461902;0.994391978;0.997333348;0.999973416	_ENVEIS[Phospho (STY): 100%]PT[Phospho (STY): 0%]S[Phospho (STY): 0%]S[Phospho (STY): 0%]LS[Phospho (STY): 0%]T[Phospho (STY): 0%]S[Phospho (STY): 0%]GR_;_ENVEIS[Phospho (STY): 99.6%]PT[Phospho (STY): 0%]S[Phospho (STY): 0%]S[Phospho (STY): 0.4%]LS[Phospho (STY): 0%]T[Phospho (STY): 0%]S[Phospho (STY): 0%]GR_;_ENVEIS[Phospho (STY): 95.9%]PT[Phospho (STY): 0.1%]S[Phospho (STY): 0.1%]S[Phospho (STY…	1.102109189;0.989229841;0.867319054;0.92771253;0.948791319;0.881313835;0.940558276;0.765564275;0.777784161;0.89507088;1.189776296;0.889669443;1.340548134;1.249182099;1.539018262	1	_ENVEIS[Phospho (STY)]PTSSLSTSGR_.2	E7FBD0_S2740_M1	1	PHLVLPGIDKENVEISPTSSLSTSGRMRHGS	S	NF1A-S2740	-0.107813	0.538169	0.718662
abi2b	Danio rerio	Isoform of I3ITI8, Abl-interactor 2b;Abl-interactor 2b	I3IRV8;I3ITI8;Q1JPU9	I3IRV8_DANRE;I3ITI8_DANRE;Q1JPU9_DANRE	214;220	_NTAPPLQS[Phospho (STY)]PAR_.2	13.92341709;15.37714386;19.58905983;17.77519035;20.46557236;14.90664005;13.19407368;15.82667732;16.11356163;14.76073647;24.46003151;22.08924866;14.13262177;26.34737587;18.33010674;21.272089	0.999997556;0.999999404;1;0.99999994;0.999999106;0.999994934;0.999999642;0.999999702;0.999998927;0.999998033	_NT[Phospho (STY): 0%]APPLQS[Phospho (STY): 100%]PAR_	1.130652975;0.98144077;0.949539519;0.914631466;0.855672074;0.932187173;0.975892001;0.909008563;0.692669758;0.823075901;0.82765194;1.190051781;0.840166078;1.312038263;1.320528406;1.51824167	1	_NTAPPLQS[Phospho (STY)]PAR_.2	I3IRV8_S221_M1	1	DYVPSPTRNTAPPLQSPARTASVNQRTRTYS	S	ABI2B-S221	-0.107243	0.175715	0.383516
pcm1	Danio rerio	Pericentriolar material 1;Isoform of A0A0R4IN23, Pericentriolar material 1	A0A0R4IN23;F8W5U4	A0A0R4IN23_DANRE;F8W5U4_DANRE	62	_LTNDIS[Phospho (STY)]PESTPGAGR_.2	47.76784515;35.13293457;38.59575272;44.20777893;44.40752411;45.27514267;42.47340012;18.21118164;45.32673264;51.07186508;40.5994606;58.6958313;40.58637238;41.58335114;35.55865097;47.56235886	1;0.999999642;0.999994516;0.99999994;0.999997258;0.999999762	_LT[Phospho (STY): 0%]NDIS[Phospho (STY): 100%]PES[Phospho (STY): 0%]T[Phospho (STY): 0%]PGAGR_	1.117439419;0.976746195;0.873957704;0.888963432;0.857457734;0.950532493;0.971045155;0.910699839;0.691613017;0.803331254;0.834544596;1.156106243;0.830430362;1.287406178;1.256357847;1.590689735	1	_LTNDIS[Phospho (STY)]PESTPGAGR_.2	A0A0R4IN23_S67_M1	1	KKFSAMSESRLTNDISPESTPGAGRRRARTP	S	PCM1-S67	-0.106667	0.312786	0.527523
ankrd55	Danio rerio	Isoform of A0A0R4IBH3, Ankyrin repeat domain 55	A0A2R8RVU5	A0A2R8RVU5_DANRE	620	_SPS[Phospho (STY)]PLTTLK_.2	25.21315193;30.12372589;30.31975746;30.78955269;30.8795166;34.21742249;30.02282715;24.54642105;34.54172134;27.8732357;23.04912949;27.59485245;17.83217621;32.74760056;19.12963295	0.999590695;0.99999994;0.999959111;0.998585761;0.999993801;0.999906659;0.999996603;1;0.999999821;0.999999106;0.999998868;0.999998033;0.999814451;0.999993205	_S[Phospho (STY): 0%]PS[Phospho (STY): 100%]PLT[Phospho (STY): 0%]T[Phospho (STY): 0%]LK_;_S[Phospho (STY): 0.1%]PS[Phospho (STY): 99.9%]PLT[Phospho (STY): 0%]T[Phospho (STY): 0%]LK_	1.152579365;0.972343752;0.895299719;0.838733895;0.937663928;0.978785006;0.888000122;0.686868695;0.79228307;0.803394528;1.206630231;0.797429516;1.276374874;1.290911763;1.584116827	1	_SPS[Phospho (STY)]PLTTLK_.2	A0A2R8RVU5_S622_M1	1	IQVLPAIPPQRKRSPSPLTTLKSNK______	S	ANKRD55-S622	-0.104094	0.450299	0.653801
map3k22	Danio rerio	Mitogen-activated protein kinase kinase kinase 22;Isoform of A0A0R4ITX2, Mitogen-activated protein kinase kinase kinase 22	A0A0R4ITX2;E9QEZ7	A0A0R4ITX2_DANRE;E9QEZ7_DANRE	191	_S[Phospho (STY)]SPPPGSVPEEQQQIAR_.2	18.30532646;20.71927452;21.01394081;17.68709755;20.67838669;15.38870621;13.58224869;17.99947548;6.61774826	0.958267033;0.95860672;0.78574872;0.958515823;0.777021945;0.965571702;0.961146355;0.760780036;0.758929849	_S[Phospho (STY): 95.8%]S[Phospho (STY): 4.2%]PPPGS[Phospho (STY): 0%]VPEEQQQIAR_;_S[Phospho (STY): 95.9%]S[Phospho (STY): 4.1%]PPPGS[Phospho (STY): 0%]VPEEQQQIAR_;_S[Phospho (STY): 78.6%]S[Phospho (STY): 21.4%]PPPGS[Phospho (STY): 0%]VPEEQQQIAR_;_S[Phospho (STY): 77.7%]S[Phospho (STY): 22.3%]PPPGS[Phospho (STY): 0%]VPEEQQQIAR_;_S[Phospho (STY): 96.6%]S[Phospho (STY): 3.4%]PPPGS[Phospho (STY): 0%…	1.151083459;0.972744802;0.895818845;0.937818799;0.97858893;0.889240208;0.687565925;0.799277588;1.294392053	1	_S[Phospho (STY)]SPPPGSVPEEQQQIAR_.2	A0A0R4ITX2_S191_M1	1	ERVRKHSTGSLNTGRSSPPPGSVPEEQQQIA	S	MAP3K22-S191	-0.10257	0.68031	0.813558
braf	Danio rerio	Isoform of Q1LYG2, B-Raf proto-oncogene, serine/threonine kinase;B-Raf proto-oncogene, serine/threonine kinase	B3DFX5;Q1LYG2	B3DFX5_DANRE;Q1LYG2_DANRE	373	_SSS[Phospho (STY)]APNVHINTIEPVNIDDLIR_.3	57.31118011;31.90870285;26.87126923;33.70228577	0.873634517;0.815723419;0.803246319;0.958762646	_S[Phospho (STY): 6.3%]S[Phospho (STY): 6.3%]S[Phospho (STY): 87.4%]APNVHINT[Phospho (STY): 0%]IEPVNIDDLIR_;_S[Phospho (STY): 9.9%]S[Phospho (STY): 8.5%]S[Phospho (STY): 81.6%]APNVHINT[Phospho (STY): 0%]IEPVNIDDLIR_;_S[Phospho (STY): 6.3%]S[Phospho (STY): 13.3%]S[Phospho (STY): 80.3%]APNVHINT[Phospho (STY): 0%]IEPVNIDDLIR_;_S[Phospho (STY): 1.6%]S[Phospho (STY): 2.5%]S[Phospho (STY): 95.9%]APNVHI…	0.866827409;0.929905667;0.832110964;1.287837905	1	_SSS[Phospho (STY)]APNVHINTIEPVNIDDLIR_.3	B3DFX5_S375_M1	1	EEDHRNQFGQRDRSSSAPNVHINTIEPVNID	S	BRAF-S375	-0.0980368	0.61902	0.756428
exosc10	Danio rerio	Exosome component 10;Isoform of F1Q5Q7, Exosome component 10	F1Q5Q7;F1RC54	F1Q5Q7_DANRE;F1RC54_DANRE	781;779	_AAS[Phospho (STY)]DVSEDSLKPNVK_.2;_AAS[Phospho (STY)]DVSEDSLKPNVK_.3;_ERAAS[Phospho (STY)]DVSEDSLKPNVK_.3	76.3719101;69.99537659;100.1663208;72.73218536;88.77632141;108.8832703;95.14510345;79.88142395;88.73680878;88.84123993;87.93255615;69.59384918;93.01951599;86.22418976;77.03562927;82.90894318;32.07493591;30.91922569;35.78705597;35.44250107;34.21124649;48.5819931;40.72294617;29.55475426;30.98393631;44.27751923;35.88824081;13.34502316;23.42273521;48.38553238;25.90910149;44.07355499;3.681482553;7.010…	1;1;0.999961019;0.879566908;0.995117724;0.999889791;0.999555886;0.934089124;0.987806916;0.995896161	_AAS[Phospho (STY): 100%]DVS[Phospho (STY): 0%]EDS[Phospho (STY): 0%]LKPNVK_;_ERAAS[Phospho (STY): 88%]DVS[Phospho (STY): 6%]EDS[Phospho (STY): 6%]LKPNVK_;_ERAAS[Phospho (STY): 99.5%]DVS[Phospho (STY): 0.2%]EDS[Phospho (STY): 0.2%]LKPNVK_;_ERAAS[Phospho (STY): 100%]DVS[Phospho (STY): 0%]EDS[Phospho (STY): 0%]LKPNVK_;_ERAAS[Phospho (STY): 93.4%]DVS[Phospho (STY): 3.3%]EDS[Phospho (STY): 3.3%]LKPNV…	1.123563916;0.959680791;0.913748377;1.064389218;0.848166747;0.923614337;0.952217528;0.873157547;0.672505423;0.778433107;0.795927103;1.177295811;0.791736842;1.269180879;1.237242224;1.509751525;1.123913369;0.95923091;0.913393198;1.064364572;0.848153256;0.923698187;0.95167379;0.872542632;0.672547038;0.779176653;0.79623194;1.177597663;0.790972385;1.270517807;1.235918337;1.510477449;0.982475145;0.7015…	1	_AAS[Phospho (STY)]DVSEDSLKPNVK_.2;_AAS[Phospho (STY)]DVSEDSLKPNVK_.3;_ERAAS[Phospho (STY)]DVSEDSLKPNVK_.3	F1Q5Q7_S783_M1	3	VKEAKQAGQKRERAASDVSEDSLKPNVKLSK	S	EXOSC10-S783	-0.0960654	0.449455	0.654004
pcyt1aa	Danio rerio	Phosphate cytidylyltransferase 1, choline, alpha a	A8E7K4	A8E7K4_DANRE	324	_ERSPSPT[Phospho (STY)]FR_.2	3.423027039;5.792756557;2.964374065;3.456540346;9.640183449;5.508070469	0.849397063;0.9207443;0.780952692;0.853634119;0.863714039;0.853160918	_ERS[Phospho (STY): 7.5%]PS[Phospho (STY): 7.5%]PT[Phospho (STY): 84.9%]FR_;_ERS[Phospho (STY): 0.8%]PS[Phospho (STY): 7.2%]PT[Phospho (STY): 92.1%]FR_;_ERS[Phospho (STY): 11%]PS[Phospho (STY): 11%]PT[Phospho (STY): 78.1%]FR_;_ERS[Phospho (STY): 7.3%]PS[Phospho (STY): 7.3%]PT[Phospho (STY): 85.4%]FR_;_ERS[Phospho (STY): 0%]PS[Phospho (STY): 13.6%]PT[Phospho (STY): 86.4%]FR_;_ERS[Phospho (STY): 0.…	1.162296052;0.926256872;0.905958551;0.98883904;0.83093178;0.840586926	1	_ERSPSPT[Phospho (STY)]FR_.2	A8E7K4_T330_M1	1	QSPSSSPTRERSPSPTFRLPFFNKTSPPSSP	T	PCYT1AA-T330	-0.0959871	0.518246	0.706195
mogs	Danio rerio	Mannosyl-oligosaccharide glucosidase	B8A4C4	B8A4C4_DANRE	8	_VAT[Phospho (STY)]GDGVPSPR_.2	12.18265533;15.09469891;13.59036064;18.08141899;11.41679764;16.93714142;21.74435234;14.21399593;19.41869164;15.95246601;27.49310493;23.77746201;27.29178619;28.68234062;21.22477913;23.25102806	0.999986112;0.999999225;0.999996603;0.99999994;0.999970078;0.999999881;1;0.999998152;0.999999702	_VAT[Phospho (STY): 100%]GDGVPS[Phospho (STY): 0%]PR_	1.134100836;0.951832461;0.921228448;0.972367424;0.869979054;0.926206888;0.949950254;0.876595638;0.681417722;0.792693536;0.801942268;1.171945394;0.807082081;1.273188626;1.276808306;1.506996454	1	_VAT[Phospho (STY)]GDGVPSPR_.2	B8A4C4_T10_M1	1	______MGRRRKRVATGDGVPSPRKEEKAPA	T	MOGS-T10	-0.0950252	0.602238	0.74938
pdzd2	Danio rerio	PDZ domain-containing 2;Isoform of A0A286YAT1, PDZ domain-containing 2	A0A286YAT1;E7F0V4	A0A286YAT1_DANRE;E7F0V4_DANRE	1909	_IQS[Phospho (STY)]FESLASFDR_.2	40.70278168;39.03722382;46.10629654;45.70505905;38.20674896;35.98987198;38.44272995;43.70429993;40.51169968;20.92903137;26.69847488;20.96682549;31.95837402;38.12582016;26.02364922;33.89011002	1;0.99999994;0.999998629;0.999999642	_IQS[Phospho (STY): 100%]FES[Phospho (STY): 0%]LAS[Phospho (STY): 0%]FDR_	1.108261475;0.985292288;0.852865674;0.996644126;0.793658403;0.934230299;0.910559209;0.938896284;0.77904917;0.838481715;0.897923866;1.174510115;0.872887405;1.250262635;1.248107917;1.463680775	1	_IQS[Phospho (STY)]FESLASFDR_.2	A0A286YAT1_S1911_M1	1	GSLDTNPFSVRQRIQSFESLASFDRSVIKCI	S	PDZD2-S1911	-0.0949062	0.182122	0.389653
dmap1	Danio rerio	DNA methyltransferase 1-associated protein 1	B8JI50	B8JI50_DANRE	431	_EQIIDVVGAPLT[Phospho (STY)]PNSRK_.3;_EQIIDVVGAPLT[Phospho (STY)]PNSR_.2	30.7449646;31.34539986;24.22442245;14.22263241;10.59353161;20.01307106;23.23366928;4.683665752;9.508886337;36.12521744;36.344841;43.87852097;50.00048065;47.36196899;56.95471954;38.04764175;47.82786179;50.22994995;49.82453156;35.94797134;42.87868881;42.94718933;40.47592163;31.01314163;36.45126343	0.99999994;0.999994397;1;0.999998212;0.999931812;0.999999404;0.994134843;0.975485384;0.998678565;1;0.999999881;0.999998748	_EQIIDVVGAPLT[Phospho (STY): 100%]PNS[Phospho (STY): 0%]RK_;_EQIIDVVGAPLT[Phospho (STY): 99.4%]PNS[Phospho (STY): 0.6%]RK_;_EQIIDVVGAPLT[Phospho (STY): 97.5%]PNS[Phospho (STY): 2.5%]RK_;_EQIIDVVGAPLT[Phospho (STY): 99.9%]PNS[Phospho (STY): 0.1%]RK_;_EQIIDVVGAPLT[Phospho (STY): 100%]PNS[Phospho (STY): 0%]R_	0.956936417;0.834105792;0.780175111;0.825797371;0.889619737;0.858876243;1.375238064;1.231779497;1.621384388;1.103711598;0.985263856;0.851564291;0.990807243;0.792471702;0.932161432;0.905872477;0.937165876;0.78177657;0.838380224;0.90236657;1.17596448;0.871902715;1.248280093;1.24834319;1.47107525	1	_EQIIDVVGAPLT[Phospho (STY)]PNSRK_.3;_EQIIDVVGAPLT[Phospho (STY)]PNSR_.2	B8JI50_T442_M1	2	TEAKEQIIDVVGAPLTPNSRKRRESASSSSS	T	DMAP1-T442	-0.0947186	0.315015	0.529939
oprl1	Danio rerio	Isoform of Q7T3Q4, Kappa-type 3 opioid receptor;Kappa-type 3 opioid receptor	A0A0R4IZH2;Q7T3Q4	A0A0R4IZH2_DANRE;Q7T3Q4_DANRE	330;332	_FGIDAQQS[Phospho (STY)]GR_.2	NaN	1	_FGIDAQQS[Phospho (STY): 100%]GR_	1.115527195;0.976623729;0.873329174;0.856805916;0.950307173;0.971289017;0.909893913;0.691173989;0.804751263;0.833933285;1.156106243;0.829144976;1.28034069;1.257597609;1.588960856	1	_FGIDAQQS[Phospho (STY)]GR_.2	A0A0R4IZH2_S337_M1	1	REFCHPSRFGIDAQQSGRMRHITREVAFNCK	S	OPRL1-S337	-0.0942389	0.771603	0.877969
ttn.1	Danio rerio	Titin, tandem duplicate 1	G1K2X0	G1K2X0_DANRE	28025;28026;28027	_RRS[Phospho (STY)]LGDLS[Phospho (STY)]DEELLLPVK_.3;_RS[Phospho (STY)]LGDLS[Phospho (STY)]DEELLLPVK_.2;_RS[Phospho (STY)]LGDLS[Phospho (STY)]DEELLLPVK_.3;_S[Phospho (STY)]LGDLS[Phospho (STY)]DEELLLPVK_.2	NaN	1	_RRS[Phospho (STY): 100%]LGDLS[Phospho (STY): 100%]DEELLLPVK_;_RS[Phospho (STY): 100%]LGDLS[Phospho (STY): 100%]DEELLLPVK_;_S[Phospho (STY): 100%]LGDLS[Phospho (STY): 100%]DEELLLPVK_	1.097755225;0.983809984;0.852155028;0.992023107;0.796069493;0.930124739;0.903587909;0.93627902;0.784402971;0.834577902;0.888225623;1.183880192;0.870928126;1.260220989;1.251544648;1.466605764;1.003373803;1.005124631;0.846076235;1.023554267;0.814564506;0.89914689;0.869627416;0.94997809;0.823939976;0.869991238;0.979530432;1.206623269;0.8759145;1.335387857;1.278354588;1.476647729;1.003416417;1.005293…	2	_RRS[Phospho (STY)]LGDLS[Phospho (STY)]DEELLLPVK_.3;_RS[Phospho (STY)]LGDLS[Phospho (STY)]DEELLLPVK_.2;_RS[Phospho (STY)]LGDLS[Phospho (STY)]DEELLLPVK_.3;_S[Phospho (STY)]LGDLS[Phospho (STY)]DEELLLPVK_.2	G1K2X0_S28027_M2	4	TPSPEVEAYYRIRRRSLGDLSDEELLLPVKE	S	TTN.1-S28027	-0.0924064	0.615129	0.753231
[truncated: 472 more rows]
