# Supplementary material for: Phosphoproteomics of aged insulin-resistant bone identifies P70S6K phosphorylation of AFF4 as a gene-specific transcriptional regulator
Source: Nat Commun. 2025 Dec 31;17:1347. doi: 10.1038/s41467-025-68106-4 (PMC12873371; doi:10.1038/s41467-025-68106-4)
Supplement: Supplementary file 3 — Supplementary Data 1-13 [file 41467_2025_68106_MOESM3_ESM.zip › Supplementary Data 9.xlsx]

## Sheet: Report_Protein Quant Ben Parker
PG.ProteinGroups	PG.ProteinAccessions	PG.Genes	PG.ProteinDescriptions	PG.ProteinNames	Log2(Bas-IR / Bas-Ctrl)		Student's T-test q-value Bas-IR vs Bas-Ctrl	Student's T-test Significant WCL_Bas-IR_WCL_Bas-Ctrl	-log10(q)	GOBP name	GOMF name	GOCC name	Keywords	KEGG name	PG.Qvalue	PG.Cscore	#peptodes	PG.FASTAHeader	WCL_Bas-Ctrl-1	WCL_Bas-Ctrl-2	WCL_Bas-Ctrl-3	WCL_Bas-IR-1	WCL_Bas-IR-2	WCL_Bas-IR-3	PG.Genes	Mouse Bone Log(73-week / 10-week)	Mouse Bone q-value 73-week vs 10-wekk	Mouse Bone 73-week vs 10-week (q<0.01 and >1peptide)	Bone Enriched
K3W4T3;Q9Z1G4;Q9Z1G4-2;Q9Z1G4-3	K3W4T3;Q9Z1G4;Q9Z1G4-2;Q9Z1G4-3	Atp6v0a1	Isoform of Q9Z1G4, V-type proton ATPase subunit a;V-type proton ATPase 116 kDa subunit a1;Isoform of Q9Z1G4, Isoform A1-I of V-type proton ATPase 116 kDa subunit a1;Isoform of Q9Z1G4, Isoform A1-III of V-type proton ATPase 116 kDa subunit a1	K3W4T3_MOUSE;VPP1_MOUSE;VPP1-2_MOUSE;VPP1-3_MOUSE	0.744722		0.000385428	+	3.41406	ATP biosynthetic process;ATP hydrolysis coupled proton transport;ATP metabolic process;ATP synthesis coupled proton transport;biological regulation;biosynthetic process;cation homeostasis;cation transport;cellular biosynthetic process;cellular cation homeostasis;cellular chemical homeostasis;cellular component assembly;cellular component assembly at cellular level;cellular component organization;…	active transmembrane transporter activity;ATPase activity;ATPase activity, coupled;ATPase activity, coupled to movement of substances;ATPase activity, coupled to transmembrane movement of ions;ATPase activity, coupled to transmembrane movement of substances;ATPase binding;binding;catalytic activity;cation transmembrane transporter activity;cation-transporting ATPase activity;enzyme binding;hydrog…	cell part;cytoplasm;cytoplasmic membrane-bounded vesicle;cytoplasmic part;cytoplasmic vesicle;cytoplasmic vesicle membrane;cytoplasmic vesicle part;extracellular membrane-bounded organelle;extracellular organelle;extracellular region part;extracellular vesicular exosome;Golgi apparatus;integral to membrane;intracellular membrane-bounded organelle;intracellular organelle;intracellular organelle pa…	Alternativesplicing;Completeproteome;Cytoplasmicvesicle;Directproteinsequencing;Hydrogeniontransport;Iontransport;Membrane;Phosphoprotein;Polymorphism;Proteomicsidentification;Referenceproteome;Transmembrane;Transmembranehelix;Transport	Collecting duct acid secretion;Epithelial cell signaling in Helicobacter pylori infection;ko05152;Lysosome;Oxidative phosphorylation;Phagosome;Rheumatoid arthritis;Vibrio cholerae infection	4.36e-11	1.26535	15	>tr|K3W4T3|K3W4T3_MOUSE Isoform of Q9Z1G4, V-type proton ATPase subunit a OS=Mus musculus (Mouse) OX=10090 GN=Atp6v0a1 PE=1 SV=1;>sp|Q9Z1G4|VPP1_MOUSE V-type proton ATPase 116 kDa subunit a1 OS=Mus musculus (Mouse) OX=10090 GN=Atp6v0a1 PE=1 SV=3;>sp|Q9Z1G4-2|VPP1-2_MOUSE Isoform of Q9Z1G4, Isoform A1-I of V-type proton ATPase 116 kDa subunit a1 OS=Mus musculus (Mouse) OX=10090 GN=Atp6v0a1 PE=1 SV…	16.6209	16.6405	16.6342	17.3864	17.3741	17.3692	Atp6v0a1	0.0680631	0.0545375
P21956;P21956-2	P21956;P21956-2	Mfge8	Lactadherin;Isoform of P21956, Isoform 2 of Lactadherin	MFGM_MOUSE;MFGM-2_MOUSE	1.44398		0.000536459	+	3.27046	anatomical structure formation involved in morphogenesis;angiogenesis;biological adhesion;biological regulation;cell adhesion;cell recognition;cellular component organization;cellular component organization or biogenesis;cellular membrane organization;cellular process;developmental process;fertilization;membrane invagination;membrane organization;phagocytosis, engulfment;phagocytosis, recognition…	binding;integrin binding;lipid binding;phosphatidylethanolamine binding;phosphatidylserine binding;phospholipid binding;protein binding;protein complex binding;receptor binding	cell part;external side of plasma membrane;extracellular matrix;extracellular membrane-bounded organelle;extracellular organelle;extracellular region part;extracellular space;extracellular vesicular exosome;extrinsic to membrane;extrinsic to plasma membrane;membrane;membrane part;membrane-bounded organelle;membrane-bounded vesicle;organelle;plasma membrane part;vesicle	3D-structure;Alternativesplicing;Angiogenesis;Celladhesion;Completeproteome;Directproteinsequencing;Disulfidebond;EGF-likedomain;Fertilization;Glycoprotein;Membrane;Referenceproteome;Repeat;Secreted;Signal		2.1e-11	1.26725	15	>sp|P21956|MFGM_MOUSE Lactadherin OS=Mus musculus (Mouse) OX=10090 GN=Mfge8 PE=1 SV=3;>sp|P21956-2|MFGM-2_MOUSE Isoform of P21956, Isoform 2 of Lactadherin OS=Mus musculus (Mouse) OX=10090 GN=Mfge8 PE=1 SV=3	16.2203	16.1567	16.1772	17.636	17.6199	17.6303	Mfge8	-0.442113	0.0676949		+
A0A6I8MX27;P16125	A0A6I8MX27;P16125	Ldhb	Isoform of P16125, L-lactate dehydrogenase;L-lactate dehydrogenase B chain	A0A6I8MX27_MOUSE;LDHB_MOUSE	-1.08005		0.00120604	+	2.91864	biosynthetic process;carbohydrate metabolic process;carboxylic acid biosynthetic process;carboxylic acid metabolic process;cellular biosynthetic process;cellular ketone metabolic process;cellular metabolic process;cellular nitrogen compound metabolic process;cellular process;coenzyme metabolic process;cofactor metabolic process;heterocycle metabolic process;lactate biosynthetic process;lactate bi…	binding;catalytic activity;coenzyme binding;cofactor binding;lactate dehydrogenase activity;L-lactate dehydrogenase activity;NAD binding;nucleotide binding;oxidoreductase activity;oxidoreductase activity, acting on CH-OH group of donors;oxidoreductase activity, acting on the CH-OH group of donors, NAD or NADP as acceptor	cell part;cytoplasm;cytoplasmic part;extracellular membrane-bounded organelle;extracellular organelle;extracellular region part;extracellular vesicular exosome;intracellular membrane-bounded organelle;intracellular organelle;intracellular part;membrane;membrane-bounded organelle;membrane-bounded vesicle;mitochondrion;myelin sheath;organelle;vesicle	Acetylation;Completeproteome;Cytoplasm;Directproteinsequencing;NAD;Oxidoreductase;Phosphoprotein;Referenceproteome	Cysteine and methionine metabolism;Glycolysis / Gluconeogenesis;Propanoate metabolism;Pyruvate metabolism	6.63e-15	1.28483	21	>tr|A0A6I8MX27|A0A6I8MX27_MOUSE Isoform of P16125, L-lactate dehydrogenase OS=Mus musculus (Mouse) OX=10090 GN=Ldhb PE=1 SV=1;>sp|P16125|LDHB_MOUSE L-lactate dehydrogenase B chain OS=Mus musculus (Mouse) OX=10090 GN=Ldhb PE=1 SV=2	18.3633	18.3201	18.2947	17.244	17.2378	17.2563	Ldhb	0.245186	0.07151
P15306	P15306	Thbd	Thrombomodulin	TRBM_MOUSE	-2.00825		0.00120604	+	2.91864	biological regulation;blood coagulation;coagulation;female pregnancy;hemostasis;multicellular organismal process;multi-organism process;negative regulation of biological process;negative regulation of blood coagulation;negative regulation of coagulation;negative regulation of multicellular organismal process;regulation of biological process;regulation of biological quality;regulation of blood coa…	binding;calcium ion binding;cation binding;ion binding;metal ion binding;molecular transducer activity;receptor activity;signal transducer activity;signaling receptor activity;transmembrane signaling receptor activity	cell part;cell surface;extracellular region part;extracellular space;integral to membrane;integral to plasma membrane;intrinsic to membrane;intrinsic to plasma membrane;membrane;membrane part;plasma membrane;plasma membrane part	Bloodcoagulation;Completeproteome;Disulfidebond;EGF-likedomain;Glycoprotein;Hemostasis;Membrane;Receptor;Referenceproteome;Repeat;Signal;Transmembrane;Transmembranehelix	Complement and coagulation cascades	2.8e-07	1.19457	3	>sp|P15306|TRBM_MOUSE Thrombomodulin OS=Mus musculus (Mouse) OX=10090 GN=Thbd PE=1 SV=1	15.8639	15.9308	15.9064	13.9577	13.8835	13.8351	Thbd	0.0889842	0.109344
E9Q3Q6;E9Q4G8;Q61490	E9Q3Q6;E9Q4G8;Q61490	Alcam	Isoform of Q61490, Activated leukocyte cell adhesion molecule;Isoform of Q61490, Activated leukocyte cell adhesion molecule;CD166 antigen	E9Q3Q6_MOUSE;E9Q4G8_MOUSE;CD166_MOUSE	1.33298		0.00120604	+	2.91864	axon guidance;biological adhesion;cell adhesion;cellular process;chemotaxis;locomotion;motor axon guidance;response to chemical stimulus;response to external stimulus;response to stimulus;taxis		adherens junction;anchoring junction;axon;cell body;cell junction;cell part;cell projection;cell-substrate adherens junction;cell-substrate junction;external side of plasma membrane;extracellular membrane-bounded organelle;extracellular organelle;extracellular region part;extracellular vesicular exosome;focal adhesion;integral to membrane;intrinsic to membrane;membrane part;membrane-bounded organ…	Celladhesion;Completeproteome;Disulfidebond;Glycoprotein;Immunoglobulindomain;Membrane;Proteomicsidentification;Referenceproteome;Repeat;Signal;Transmembrane;Transmembranehelix	Cell adhesion molecules (CAMs)	1.09e-07	1.22064	3	>tr|E9Q3Q6|E9Q3Q6_MOUSE Isoform of Q61490, Activated leukocyte cell adhesion molecule OS=Mus musculus (Mouse) OX=10090 GN=Alcam PE=1 SV=1;>tr|E9Q4G8|E9Q4G8_MOUSE Isoform of Q61490, Activated leukocyte cell adhesion molecule OS=Mus musculus (Mouse) OX=10090 GN=Alcam PE=1 SV=1;>sp|Q61490|CD166_MOUSE CD166 antigen OS=Mus musculus (Mouse) OX=10090 GN=Alcam PE=1 SV=3	14.7709	14.8052	14.759	16.1539	16.0717	16.1083	Alcam	0.138775	0.00332729	+
E9Q5G3	E9Q5G3	Kif23	Kinesin-like protein KIF23	KIF23_MOUSE	1.2743		0.00125589	+	2.90105	biological regulation;cell cycle cytokinesis;cell cycle process;cellular component assembly;cellular component assembly at cellular level;cellular component movement;cellular component organization;cellular component organization at cellular level;cellular component organization or biogenesis;cellular component organization or biogenesis at cellular level;cellular macromolecular complex assembly;…	adenyl nucleotide binding;adenyl ribonucleotide binding;ATP binding;ATPase activity;binding;catalytic activity;cytoskeletal protein binding;hydrolase activity;hydrolase activity, acting on acid anhydrides;hydrolase activity, acting on acid anhydrides, in phosphorus-containing anhydrides;microtubule binding;microtubule motor activity;motor activity;nucleoside-triphosphatase activity;nucleotide bin…	adherens junction;anchoring junction;cell junction;cell part;cell-substrate adherens junction;cell-substrate junction;centralspindlin complex;centrosome;cytoplasm;cytoplasmic part;cytoskeletal part;extracellular region part;focal adhesion;intercellular bridge;intracellular membrane-bounded organelle;intracellular non-membrane-bounded organelle;intracellular organelle;intracellular organelle part;…	ATP-binding;Cellcycle;Celldivision;Coiledcoil;Completeproteome;Cytoplasm;Cytoskeleton;Microtubule;Mitosis;Motorprotein;Nucleotide-binding;Nucleus;Phosphoprotein;Referenceproteome;Ublconjugation		2.93e-07	1.19325	2	>sp|E9Q5G3|KIF23_MOUSE Kinesin-like protein KIF23 OS=Mus musculus (Mouse) OX=10090 GN=Kif23 PE=1 SV=1	12.1165	12.1397	12.1874	13.4344	13.4577	13.3743	Kif23	0.00141036	0.988248
P10493	P10493	Nid1	Nidogen-1	NID1_MOUSE	-2.13475		0.00125589	+	2.90105	biological adhesion;biological regulation;cell adhesion;cell-matrix adhesion;cell-substrate adhesion;cellular component organization;cellular component organization at cellular level;cellular component organization or biogenesis;cellular component organization or biogenesis at cellular level;cellular process;extracellular matrix organization;extracellular structure organization;glomerular basemen…	binding;calcium ion binding;cation binding;collagen binding;extracellular matrix binding;glycoprotein binding;ion binding;laminin binding;laminin-1 binding;metal ion binding;protein binding;proteoglycan binding	basal lamina;basement membrane;cell part;cell periphery;extracellular matrix;extracellular matrix part;extracellular membrane-bounded organelle;extracellular organelle;extracellular region;extracellular region part;extracellular vesicular exosome;membrane-bounded organelle;membrane-bounded vesicle;organelle;proteinaceous extracellular matrix;vesicle	3D-structure;Basementmembrane;Calcium;Celladhesion;Completeproteome;Directproteinsequencing;Disulfidebond;EGF-likedomain;Extracellularmatrix;Glycoprotein;Referenceproteome;Repeat;Secreted;Signal;Sulfation		7.44e-11	1.26388	11	>sp|P10493|NID1_MOUSE Nidogen-1 OS=Mus musculus (Mouse) OX=10090 GN=Nid1 PE=1 SV=2	16.6197	16.5838	16.6268	14.5046	14.3836	14.5379	Nid1	0.390054	0.000228331	+
O88325	O88325	Naglu	Alpha-N-acetylglucosaminidase	O88325_MOUSE	0.764993		0.00125589	+	2.90105	anatomical structure development;anatomical structure morphogenesis;behavior;cell development;cellular component organization;cellular component organization at cellular level;cellular component organization or biogenesis;cellular component organization or biogenesis at cellular level;cellular developmental process;cellular process;cerebellar Purkinje cell layer development;circadian behavior;cir…		extracellular membrane-bounded organelle;extracellular organelle;extracellular region part;extracellular vesicular exosome;membrane-bounded organelle;membrane-bounded vesicle;organelle;vesicle	Completeproteome;Proteomicsidentification;Referenceproteome	Glycosaminoglycan degradation;Lysosome	1.63e-12	1.27343	25	>tr|O88325|O88325_MOUSE Alpha-N-acetylglucosaminidase OS=Mus musculus (Mouse) OX=10090 GN=Naglu PE=1 SV=1	17.1682	17.1579	17.164	17.9195	17.9639	17.9017	Naglu	-0.357308	9.82e-05	+
A2AGS2;P70236	A2AGS2;P70236	Map2k6	Isoform of P70236, Protein kinase domain-containing protein;Dual specificity mitogen-activated protein kinase kinase 6	A2AGS2_MOUSE;MP2K6_MOUSE	-1.33218		0.00125589	+	2.90105	activation of MAPK activity;apoptosis;biological regulation;biosynthetic process;cardiac muscle contraction;cell death;cellular biosynthetic process;cellular macromolecule biosynthetic process;cellular macromolecule metabolic process;cellular metabolic process;cellular nitrogen compound metabolic process;cellular process;cellular protein metabolic process;cellular response to stimulus;cellular re…	adenyl nucleotide binding;adenyl ribonucleotide binding;ATP binding;binding;catalytic activity;enzyme binding;kinase activity;kinase binding;MAP kinase kinase activity;nucleotide binding;phosphotransferase activity, alcohol group as acceptor;protein binding;protein kinase activity;protein kinase binding;protein serine/threonine kinase activity;protein serine/threonine/tyrosine kinase activity;pro…	cell part;cytoplasm;cytoplasmic part;cytoskeleton;cytosol;intracellular membrane-bounded organelle;intracellular non-membrane-bounded organelle;intracellular organelle;intracellular part;membrane-bounded organelle;non-membrane-bounded organelle;nucleus;organelle	Apoptosis;ATP-binding;Completeproteome;Cytoplasm;Cytoskeleton;Kinase;Nucleotide-binding;Nucleus;Phosphoprotein;Proteomicsidentification;Referenceproteome;Serine/threonine-proteinkinase;Stressresponse;Transcription;Transcriptionregulation;Transferase;Tyrosine-proteinkinase	Amyotrophic lateral sclerosis (ALS);Fc epsilon RI signaling pathway;GnRH signaling pathway;MAPK signaling pathway;Osteoclast differentiation;Toll-like receptor signaling pathway;Toxoplasmosis	1.85e-07	1.2065	2	>tr|A2AGS2|A2AGS2_MOUSE Isoform of P70236, Protein kinase domain-containing protein OS=Mus musculus (Mouse) OX=10090 GN=Map2k6 PE=1 SV=1;>sp|P70236|MP2K6_MOUSE Dual specificity mitogen-activated protein kinase kinase 6 OS=Mus musculus (Mouse) OX=10090 GN=Map2k6 PE=1 SV=1	15.9736	15.8761	15.9424	14.6365	14.5663	14.5928	Map2k6	-0.103667	0.0832847
Q08879-2	Q08879-2	Fbln1	Isoform of Q08879, Isoform C of Fibulin-1	FBLN1-2_MOUSE	-1.65198		0.00125589	+	2.90105	biological regulation;cellular component organization;cellular component organization at cellular level;cellular component organization or biogenesis;cellular component organization or biogenesis at cellular level;cellular process;embryo implantation;extracellular matrix organization;extracellular structure organization;positive regulation of catalytic activity;positive regulation of hydrolase ac…	binding;calcium ion binding;cation binding;enzyme activator activity;enzyme regulator activity;ion binding;metal ion binding;peptidase activator activity;peptidase regulator activity	basement membrane;extracellular matrix part;extracellular membrane-bounded organelle;extracellular organelle;extracellular region part;extracellular space;extracellular vesicular exosome;membrane-bounded organelle;membrane-bounded vesicle;organelle;vesicle	Alternativesplicing;Calcium;Completeproteome;Directproteinsequencing;Disulfidebond;EGF-likedomain;Extracellularmatrix;Glycoprotein;Referenceproteome;Repeat;Secreted;Signal		4.57e-08	1.23454	3	>sp|Q08879-2|FBLN1-2_MOUSE Isoform of Q08879, Isoform C of Fibulin-1 OS=Mus musculus (Mouse) OX=10090 GN=Fbln1 PE=1 SV=2	16.7908	16.7755	16.8782	15.1364	15.1443	15.2078	Fbln1	0.237208	0.0299375
Q07797	Q07797	Lgals3bp	Galectin-3-binding protein	LG3BP_MOUSE	0.894946		0.00125589	+	2.90105	biological adhesion;cell adhesion;cellular component organization;cellular component organization or biogenesis;cellular membrane organization;cellular process;endocytosis;establishment of localization;membrane invagination;membrane organization;receptor-mediated endocytosis;transport;vesicle-mediated transport	cargo receptor activity;receptor activity;scavenger receptor activity	blood microparticle;cell part;extracellular matrix;extracellular membrane-bounded organelle;extracellular organelle;extracellular region part;extracellular space;extracellular vesicular exosome;membrane;membrane-bounded organelle;membrane-bounded vesicle;organelle;proteinaceous extracellular matrix;vesicle	Celladhesion;Completeproteome;Directproteinsequencing;Disulfidebond;Extracellularmatrix;Glycoprotein;Referenceproteome;Secreted;Signal		3.52e-15	1.28603	13	>sp|Q07797|LG3BP_MOUSE Galectin-3-binding protein OS=Mus musculus (Mouse) OX=10090 GN=Lgals3bp PE=1 SV=1	17.0259	17.0571	17.0171	17.904	17.9235	17.9574	Lgals3bp	0.12741	0.152333
Q00623	Q00623	Apoa1	Apolipoprotein A-I	APOA1_MOUSE	1.39581		0.00125589	+	2.90105	adrenal gland development;alcohol metabolic process;amine metabolic process;anatomical structure development;anatomical structure morphogenesis;biological regulation;biosynthetic process;blood vessel endothelial cell migration;C21-steroid hormone metabolic process;cell migration;cell motility;cell proliferation;cell surface receptor linked signaling pathway;cellular amine metabolic process;cellul…	alcohol binding;amine binding;apolipoprotein A-I receptor binding;apolipoprotein receptor binding;beta-amyloid binding;binding;cation binding;chemorepellent activity;cholesterol binding;cholesterol transporter activity;enzyme activator activity;enzyme binding;enzyme inhibitor activity;enzyme regulator activity;high-density lipoprotein particle binding;high-density lipoprotein particle receptor bi…	blood microparticle;cell part;cell surface;chylomicron;cytoplasmic membrane-bounded vesicle;cytoplasmic part;cytoplasmic vesicle;cytosol;discoidal high-density lipoprotein particle;endocytic vesicle;extracellular membrane-bounded organelle;extracellular organelle;extracellular region;extracellular region part;extracellular space;extracellular vesicular exosome;high-density lipoprotein particle;in…	3D-structure;Cholesterolmetabolism;Completeproteome;Directproteinsequencing;Glycoprotein;HDL;Lipidmetabolism;Lipidtransport;Lipoprotein;Oxidation;Palmitate;Phosphoprotein;Referenceproteome;Repeat;Secreted;Signal;Steroidmetabolism;Sterolmetabolism;Transport	African trypanosomiasis;Fat digestion and absorption;PPAR signaling pathway;Vitamin digestion and absorption	4.59e-08	1.2345	1	>sp|Q00623|APOA1_MOUSE Apolipoprotein A-I OS=Mus musculus (Mouse) OX=10090 GN=Apoa1 PE=1 SV=2	16.574	16.5622	16.5362	18.0208	17.9327	17.9063	Apoa1	0.190423	0.0432425
Q9D154	Q9D154	Serpinb1a	Leukocyte elastase inhibitor A	ILEUA_MOUSE	-0.991748		0.00125589	+	2.90105	biological regulation;negative regulation of catalytic activity;negative regulation of endopeptidase activity;negative regulation of hydrolase activity;negative regulation of molecular function;negative regulation of peptidase activity;regulation of biological process;regulation of catabolic process;regulation of catalytic activity;regulation of endopeptidase activity;regulation of hydrolase acti…	endopeptidase inhibitor activity;endopeptidase regulator activity;enzyme inhibitor activity;enzyme regulator activity;peptidase inhibitor activity;peptidase regulator activity;serine-type endopeptidase inhibitor activity	cell part;cytoplasm;extracellular membrane-bounded organelle;extracellular organelle;extracellular region part;extracellular space;extracellular vesicular exosome;intracellular part;membrane;membrane-bounded organelle;membrane-bounded vesicle;organelle;vesicle	Completeproteome;Cytoplasm;Directproteinsequencing;Proteaseinhibitor;Referenceproteome;Serineproteaseinhibitor	Amoebiasis	1.49e-09	1.25427	7	>sp|Q9D154|ILEUA_MOUSE Leukocyte elastase inhibitor A OS=Mus musculus (Mouse) OX=10090 GN=Serpinb1a PE=1 SV=1	17.2493	17.2824	17.3366	16.2909	16.2964	16.3057	Serpinb1a	-0.194902	0.110685
A0A140LIU4;P56392	A0A140LIU4;P56392	Cox7a1	Isoform of P56392, Cytochrome c oxidase subunit 7A1, mitochondrial;Cytochrome c oxidase subunit 7A1, mitochondrial	A0A140LIU4_MOUSE;CX7A1_MOUSE	-1.47981		0.00143719	+	2.84249		catalytic activity;cation transmembrane transporter activity;cytochrome-c oxidase activity;heme-copper terminal oxidase activity;hydrogen ion transmembrane transporter activity;inorganic cation transmembrane transporter activity;ion transmembrane transporter activity;monovalent inorganic cation transmembrane transporter activity;oxidoreductase activity;oxidoreductase activity, acting on a heme gr…	cell part;cytoplasmic part;integral to membrane;intracellular membrane-bounded organelle;intracellular organelle;intracellular organelle part;intracellular part;intrinsic to membrane;membrane part;membrane-bounded organelle;mitochondrial membrane part;mitochondrial part;mitochondrial respiratory chain;mitochondrion;organelle;organelle part;respiratory chain	Completeproteome;Membrane;Mitochondrion;Mitochondrioninnermembrane;Referenceproteome;Transitpeptide;Transmembrane;Transmembranehelix	Alzheimer's disease;Cardiac muscle contraction;Huntington's disease;Oxidative phosphorylation;Parkinson's disease	1.29e-08	1.24433	1	>tr|A0A140LIU4|A0A140LIU4_MOUSE Isoform of P56392, Cytochrome c oxidase subunit 7A1, mitochondrial OS=Mus musculus (Mouse) OX=10090 GN=Cox7a1 PE=1 SV=1;>sp|P56392|CX7A1_MOUSE Cytochrome c oxidase subunit 7A1, mitochondrial OS=Mus musculus (Mouse) OX=10090 GN=Cox7a1 PE=1 SV=1	16.7474	16.7518	16.7114	15.1875	15.255	15.3286	Cox7a1	0.428548	0.00413202	+
P55302	P55302	Lrpap1	Alpha-2-macroglobulin receptor-associated protein	AMRP_MOUSE	-0.604911		0.00143719	+	2.84249	biological regulation;negative regulation of binding;negative regulation of biological process;negative regulation of lipoprotein particle clearance;negative regulation of molecular function;negative regulation of multicellular organismal process;negative regulation of protein binding;negative regulation of very-low-density lipoprotein particle clearance;regulation of binding;regulation of biolog…	binding;carbohydrate binding;glycosaminoglycan binding;heparin binding;lipoprotein particle receptor binding;low-density lipoprotein particle receptor binding;pattern binding;polysaccharide binding;protein binding;receptor antagonist activity;receptor binding;receptor inhibitor activity;receptor regulator activity;very-low-density lipoprotein particle receptor binding	cell part;cell surface;cytoplasmic part;endoplasmic reticulum;endoplasmic reticulum lumen;endoplasmic reticulum part;extracellular region;intracellular membrane-bounded organelle;intracellular organelle;intracellular organelle lumen;intracellular organelle part;intracellular part;membrane;membrane-bounded organelle;membrane-enclosed lumen;organelle;organelle lumen;organelle part;plasma membrane;r…	Coiledcoil;Completeproteome;Cytoplasm;Directproteinsequencing;Endoplasmicreticulum;Glycoprotein;Heparin-binding;Referenceproteome;Signal		1.1e-11	1.26889	15	>sp|P55302|AMRP_MOUSE Alpha-2-macroglobulin receptor-associated protein OS=Mus musculus (Mouse) OX=10090 GN=Lrpap1 PE=1 SV=1	17.068	17.1011	17.0573	16.448	16.4813	16.4823	Lrpap1	-0.158423	0.00304782	+
G3X8S6;Q99MQ1;Q99MQ1-2	G3X8S6;Q99MQ1;Q99MQ1-2	Bicc1	Isoform of Q99MQ1, Protein bicaudal C homolog 1;Protein bicaudal C homolog 1;Isoform of Q99MQ1, Isoform 2 of Protein bicaudal C homolog 1	G3X8S6_MOUSE;BICC1_MOUSE;BICC1-2_MOUSE	-0.621145		0.00143719	+	2.84249	biological regulation;developmental process;multicellular organismal development;multicellular organismal process;negative regulation of biological process;negative regulation of canonical Wnt receptor signaling pathway;negative regulation of cell communication;negative regulation of cellular process;negative regulation of response to stimulus;negative regulation of signal transduction;negative r…	binding;nucleic acid binding;RNA binding	cell part;cytoplasm;intracellular part	Acetylation;Alternativesplicing;Completeproteome;Cytoplasm;Developmentalprotein;Proteomicsidentification;Referenceproteome;Repeat;RNA-binding		1.04e-07	1.22167	7	>tr|G3X8S6|G3X8S6_MOUSE Isoform of Q99MQ1, Protein bicaudal C homolog 1 OS=Mus musculus (Mouse) OX=10090 GN=Bicc1 PE=1 SV=1;>sp|Q99MQ1|BICC1_MOUSE Protein bicaudal C homolog 1 OS=Mus musculus (Mouse) OX=10090 GN=Bicc1 PE=1 SV=1;>sp|Q99MQ1-2|BICC1-2_MOUSE Isoform of Q99MQ1, Isoform 2 of Protein bicaudal C homolog 1 OS=Mus musculus (Mouse) OX=10090 GN=Bicc1 PE=1 SV=1	15.3304	15.291	15.341	14.6824	14.709	14.7075	Bicc1	#N/A	#N/A	#N/A	#N/A
Q60790	Q60790	Rasa3	Ras GTPase-activating protein 3	RASA3_MOUSE	-0.463977		0.00144355	+	2.84057	biological regulation;calcium ion transmembrane transport;calcium ion transport;cation transport;cellular process;cellular response to heat;cellular response to stimulus;cellular response to stress;divalent inorganic cation transport;divalent metal ion transport;establishment of localization;intracellular signal transduction;ion transmembrane transport;ion transport;metal ion transport;negative r…	binding;calcium channel activity;calcium-release channel activity;cation binding;cation channel activity;cation transmembrane transporter activity;channel activity;enzyme activator activity;enzyme regulator activity;gated channel activity;GTPase activator activity;GTPase regulator activity;ion binding;ion channel activity;ion transmembrane transporter activity;ligand-gated channel activity;ligand…	cell part;cytoplasm;intracellular part;intrinsic to internal side of plasma membrane;intrinsic to membrane;intrinsic to plasma membrane;membrane part;plasma membrane part	Completeproteome;GTPaseactivation;Metal-binding;Phosphoprotein;Referenceproteome;Repeat;Zinc;Zinc-finger	MAPK signaling pathway - fly	3.06e-11	1.26627	16	>sp|Q60790|RASA3_MOUSE Ras GTPase-activating protein 3 OS=Mus musculus (Mouse) OX=10090 GN=Rasa3 PE=1 SV=2	16.4694	16.4504	16.4255	15.994	15.9806	15.9787	Rasa3	-0.0165199	0.76993
Q9CPV4	Q9CPV4	Glod4	Glyoxalase domain-containing protein 4	GLOD4_MOUSE	-0.196515		0.00194072	+	2.71204			cell part;cytoplasmic part;extracellular membrane-bounded organelle;extracellular organelle;extracellular region part;extracellular vesicular exosome;intracellular membrane-bounded organelle;intracellular organelle;intracellular part;membrane-bounded organelle;membrane-bounded vesicle;mitochondrion;organelle;vesicle	Alternativesplicing;Completeproteome;Mitochondrion;Referenceproteome		4.14e-16	1.28979	18	>sp|Q9CPV4|GLOD4_MOUSE Glyoxalase domain-containing protein 4 OS=Mus musculus (Mouse) OX=10090 GN=Glod4 PE=1 SV=1	18.7305	18.7216	18.7197	18.524	18.5383	18.52	Glod4	-0.205984	0.00226453	+
O35474;Q8C4U8	O35474;Q8C4U8	Edil3	EGF-like repeat and discoidin I-like domain-containing protein 3;Isoform of O35474, EGF-like repeat and discoidin I-like domain-containing protein 3	EDIL3_MOUSE;Q8C4U8_MOUSE	2.72951		0.00194072	+	2.71204	biological adhesion;biological regulation;cell adhesion;cellular process;developmental process;multicellular organismal development;multicellular organismal process;positive regulation of biological process;positive regulation of cell adhesion;positive regulation of cell-substrate adhesion;positive regulation of cellular process;regulation of biological process;regulation of cell adhesion;regulat…	binding;calcium ion binding;cation binding;ion binding;metal ion binding	extracellular membrane-bounded organelle;extracellular organelle;extracellular region part;extracellular vesicular exosome;membrane-bounded organelle;membrane-bounded vesicle;organelle;vesicle	Alternativesplicing;Calcium;Celladhesion;Completeproteome;Developmentalprotein;Disulfidebond;EGF-likedomain;Glycoprotein;Metal-binding;Proteomicsidentification;Referenceproteome;Repeat;Secreted;Signal		4.93e-09	1.24929	6	>sp|O35474|EDIL3_MOUSE EGF-like repeat and discoidin I-like domain-containing protein 3 OS=Mus musculus (Mouse) OX=10090 GN=Edil3 PE=1 SV=2;>tr|Q8C4U8|Q8C4U8_MOUSE Isoform of O35474, EGF-like repeat and discoidin I-like domain-containing protein 3 OS=Mus musculus (Mouse) OX=10090 GN=Edil3 PE=1 SV=1	13.8291	13.9238	13.6312	16.539	16.5432	16.4904	Edil3	-0.371519	0.0177844
O35640	O35640	Anxa8	Annexin A8	ANXA8_MOUSE	1.84396		0.00194072	+	2.71204	biological regulation;blood coagulation;coagulation;hemostasis;multicellular organismal process;regulation of biological quality;regulation of body fluid levels	actin binding;actin filament binding;binding;calcium ion binding;calcium-dependent phospholipid binding;cation binding;cytoskeletal protein binding;ion binding;lipid binding;metal ion binding;phosphatidylinositol binding;phosphatidylinositol-3,4,5-trisphosphate binding;phosphatidylinositol-3,4-bisphosphate binding;phosphatidylinositol-4,5-bisphosphate binding;phospholipid binding;protein binding	cell part;cytoplasmic part;cytosol;endosomal part;endosome membrane;intracellular organelle part;intracellular part;late endosome membrane;membrane;organelle membrane;organelle part;plasma membrane	Annexin;Bloodcoagulation;Calcium;Calcium/phospholipid-binding;Completeproteome;Hemostasis;Metal-binding;Referenceproteome;Repeat		2.58e-14	1.28218	21	>sp|O35640|ANXA8_MOUSE Annexin A8 OS=Mus musculus (Mouse) OX=10090 GN=Anxa8 PE=1 SV=2	15.2119	15.2142	15.042	16.9621	17.0334	17.0045	Anxa8	0.176595	0.19409
Q3UW53	Q3UW53	Niban1	Protein Niban 1	NIBA1_MOUSE	0.80169		0.00197248	+	2.70499	biological regulation;cellular process;cellular response to stimulus;cellular response to stress;negative regulation of biological process;negative regulation of cellular metabolic process;negative regulation of cellular process;negative regulation of cellular protein metabolic process;negative regulation of macromolecule metabolic process;negative regulation of metabolic process;negative regulat…		cell part;cytoplasm;extracellular membrane-bounded organelle;extracellular organelle;extracellular region part;extracellular vesicular exosome;intracellular part;membrane;membrane-bounded organelle;membrane-bounded vesicle;organelle;plasma membrane;vesicle	Completeproteome;Cytoplasm;Phosphoprotein;Referenceproteome;Stressresponse;Translationregulation		5.85e-13	1.27571	32	>sp|Q3UW53|NIBA1_MOUSE Protein Niban 1 OS=Mus musculus (Mouse) OX=10090 GN=Niban1 PE=1 SV=2	16.3414	16.2544	16.2849	17.1106	17.0951	17.0801	Niban1	-0.071149	0.116378
Q9D0B0	Q9D0B0	Srsf9	Serine/arginine-rich splicing factor 9	SRSF9_MOUSE	-0.611441		0.00197248	+	2.70499	biological regulation;cellular macromolecule metabolic process;cellular metabolic process;cellular nitrogen compound metabolic process;cellular process;macromolecule metabolic process;metabolic process;mRNA metabolic process;mRNA processing;negative regulation of biological process;negative regulation of cellular metabolic process;negative regulation of cellular process;negative regulation of mac…	binding;nucleotide binding	cell part;intracellular non-membrane-bounded organelle;intracellular organelle;intracellular organelle part;intracellular part;non-membrane-bounded organelle;nuclear part;nucleolus;nucleoplasm;organelle;organelle part	3D-structure;Completeproteome;mRNAprocessing;mRNAsplicing;Nucleus;Phosphoprotein;Referenceproteome;Repeat;Repressor;RNA-binding	Spliceosome	1.78e-10	1.2614	4	>sp|Q9D0B0|SRSF9_MOUSE Serine/arginine-rich splicing factor 9 OS=Mus musculus (Mouse) OX=10090 GN=Srsf9 PE=1 SV=1	17.5994	17.6006	17.5462	16.9509	16.9878	16.9733	Srsf9	-0.184517	0.000184865	+
Q6R891	Q6R891	Ppp1r9b	Neurabin-2	NEB2_MOUSE	-0.358856		0.00197248	+	2.70499	actin cytoskeleton organization;actin filament organization;actin filament-based process;anatomical structure development;biological regulation;calcium-mediated signaling;cell migration;cell motility;cell projection assembly;cell projection organization;cellular component assembly;cellular component assembly at cellular level;cellular component movement;cellular component organization;cellular co…	actin binding;binding;cytoskeletal protein binding;protein binding	adherens junction;anchoring junction;cell cortex part;cell junction;cell part;cell projection;cell projection membrane;cell projection part;cortical actin cytoskeleton;cortical cytoskeleton;cytoplasm;cytoplasmic part;cytoskeletal part;cytoskeleton;dendritic spine;filopodium;intracellular non-membrane-bounded organelle;intracellular organelle;intracellular organelle part;intracellular part;lamelli…	Actin-binding;Alternativesplicing;Celljunction;Cellmembrane;Cellprojection;Coiledcoil;Completeproteome;Cytoplasm;Cytoskeleton;Developmentalprotein;Differentiation;Membrane;Neurogenesis;Nucleus;Phosphoprotein;Referenceproteome;Synapse		7.27e-09	1.24741	10	>sp|Q6R891|NEB2_MOUSE Neurabin-2 OS=Mus musculus (Mouse) OX=10090 GN=Ppp1r9b PE=1 SV=1	16.0372	16.072	16.0685	15.7071	15.7035	15.6905	Ppp1r9b	-0.173729	0.000577227	+
Q00493	Q00493	Cpe	Carboxypeptidase E	CBPE_MOUSE	1.21022		0.00204526	+	2.68925	anatomical structure morphogenesis;biological regulation;cardiac chamber morphogenesis;cardiac left ventricle morphogenesis;cardiac ventricle morphogenesis;cell surface receptor linked signaling pathway;cellular component organization;cellular component organization or biogenesis;cellular localization;cellular macromolecule localization;cellular membrane organization;cellular process;cellular pro…	binding;carboxypeptidase activity;catalytic activity;cation binding;cell adhesion molecule binding;exopeptidase activity;hydrolase activity;ion binding;metal ion binding;metallocarboxypeptidase activity;metalloexopeptidase activity;metallopeptidase activity;neurexin family protein binding;peptidase activity;peptidase activity, acting on L-amino acid peptides;protein binding;transition metal ion b…	cell part;cytoplasmic part;cytoplasmic vesicle membrane;cytoplasmic vesicle part;extracellular membrane-bounded organelle;extracellular organelle;extracellular region part;extracellular vesicular exosome;Golgi apparatus;intracellular membrane-bounded organelle;intracellular organelle;intracellular organelle part;intracellular part;membrane;membrane-bounded organelle;membrane-bounded vesicle;organ…	Carboxypeptidase;Cleavageonpairofbasicresidues;Completeproteome;Cytoplasmicvesicle;Directproteinsequencing;Diseasemutation;Glycoprotein;Hydrolase;Membrane;Metal-binding;Metalloprotease;Protease;Referenceproteome;Secreted;Signal;Zinc;Zymogen	Type I diabetes mellitus	1.32e-08	1.24418	9	>sp|Q00493|CBPE_MOUSE Carboxypeptidase E OS=Mus musculus (Mouse) OX=10090 GN=Cpe PE=1 SV=2	15.569	15.7081	15.6053	16.8299	16.8271	16.856	Cpe	-0.0974834	0.0644124
E9PZ16	E9PZ16	Hspg2	Isoform of Q05793, Basement membrane-specific heparan sulfate proteoglycan core protein	E9PZ16_MOUSE	-1.62478		0.00204526	+	2.68925	anatomical structure development;anatomical structure morphogenesis;brain development;cardiac muscle tissue development;cartilage development;cartilage development involved in endochondral bone morphogenesis;cell differentiation;cellular component organization;cellular component organization at cellular level;cellular component organization or biogenesis;cellular component organization or biogene…	binding;protein binding;protein C-terminus binding	adherens junction;anchoring junction;basal lamina;basement membrane;cell junction;cell-substrate adherens junction;cell-substrate junction;extracellular matrix;extracellular matrix part;extracellular membrane-bounded organelle;extracellular organelle;extracellular region part;extracellular space;extracellular vesicular exosome;focal adhesion;membrane-bounded organelle;membrane-bounded vesicle;org…	Completeproteome;Disulfidebond;Proteomicsidentification;Referenceproteome;Repeat	ECM-receptor interaction	8.45e-15	1.28434	87	>tr|E9PZ16|E9PZ16_MOUSE Isoform of Q05793, Basement membrane-specific heparan sulfate proteoglycan core protein OS=Mus musculus (Mouse) OX=10090 GN=Hspg2 PE=1 SV=1	18.4157	18.2744	18.2777	16.6347	16.7481	16.7107	Hspg2	0.0850601	0.126255		+
Q08879	Q08879	Fbln1	Fibulin-1	FBLN1_MOUSE	-2.03608		0.00220963	+	2.65568	biological regulation;cellular component organization;cellular component organization at cellular level;cellular component organization or biogenesis;cellular component organization or biogenesis at cellular level;cellular process;embryo implantation;extracellular matrix organization;extracellular structure organization;positive regulation of catalytic activity;positive regulation of hydrolase ac…	binding;calcium ion binding;cation binding;enzyme activator activity;enzyme regulator activity;ion binding;metal ion binding;peptidase activator activity;peptidase regulator activity	basement membrane;extracellular matrix part;extracellular membrane-bounded organelle;extracellular organelle;extracellular region part;extracellular space;extracellular vesicular exosome;membrane-bounded organelle;membrane-bounded vesicle;organelle;vesicle	Alternativesplicing;Calcium;Completeproteome;Directproteinsequencing;Disulfidebond;EGF-likedomain;Extracellularmatrix;Glycoprotein;Referenceproteome;Repeat;Secreted;Signal		2.57e-10	1.26026	4	>sp|Q08879|FBLN1_MOUSE Fibulin-1 OS=Mus musculus (Mouse) OX=10090 GN=Fbln1 PE=1 SV=2	19.0195	18.9883	18.9005	16.8114	17.0358	16.9529	Fbln1	0.237208	0.0299375
P47738	P47738	Aldh2	Aldehyde dehydrogenase, mitochondrial	ALDH2_MOUSE	0.38203		0.00220963	+	2.65568	alcohol catabolic process;alcohol metabolic process;catabolic process;ethanol catabolic process;ethanol metabolic process;metabolic process;primary alcohol catabolic process;primary alcohol metabolic process;small molecule catabolic process;small molecule metabolic process	aldehyde dehydrogenase (NAD) activity;catalytic activity;oxidoreductase activity;oxidoreductase activity, acting on the aldehyde or oxo group of donors;oxidoreductase activity, acting on the aldehyde or oxo group of donors, NAD or NADP as acceptor	cell part;cytoplasmic part;extracellular membrane-bounded organelle;extracellular organelle;extracellular region part;extracellular vesicular exosome;intracellular membrane-bounded organelle;intracellular organelle;intracellular organelle lumen;intracellular organelle part;intracellular part;membrane-bounded organelle;membrane-bounded vesicle;membrane-enclosed lumen;mitochondrial matrix;mitochond…	Acetylation;Completeproteome;Directproteinsequencing;Mitochondrion;NAD;Oxidoreductase;Referenceproteome;Transitpeptide	Arginine and proline metabolism;Ascorbate and aldarate metabolism;beta-Alanine metabolism;Chloroalkane and chloroalkene degradation;Fatty acid metabolism;Glycerolipid metabolism;Glycolysis / Gluconeogenesis;Histidine metabolism;Limonene and pinene degradation;Lysine degradation;Pentose and glucuronate interconversions;Propanoate metabolism;Pyruvate metabolism;Tryptophan metabolism;Valine, leucine…	9.78e-21	1.30634	30	>sp|P47738|ALDH2_MOUSE Aldehyde dehydrogenase, mitochondrial OS=Mus musculus (Mouse) OX=10090 GN=Aldh2 PE=1 SV=1	18.8177	18.8423	18.8415	19.1974	19.2128	19.2373	Aldh2	-0.0819178	0.118752
A0A3B2W4E4;A0A3B2WB50;Q3TDP9;Q8K482	A0A3B2W4E4;A0A3B2WB50;Q3TDP9;Q8K482	Emilin2	Isoform of Q8K482, EMILIN-2;Isoform of Q8K482, EMILIN-2;Isoform of Q8K482, EMILIN-2;EMILIN-2	A0A3B2W4E4_MOUSE;A0A3B2WB50_MOUSE;Q3TDP9_MOUSE;EMIL2_MOUSE	-1.63597		0.00220963	+	2.65568	biological adhesion;cell adhesion;cellular process		collagen;extracellular matrix;extracellular matrix part;extracellular region;extracellular region part;proteinaceous extracellular matrix	Celladhesion;Coiledcoil;Collagen;Completeproteome;Disulfidebond;Extracellularmatrix;Glycoprotein;Phosphoprotein;Referenceproteome;Secreted;Signal		1.2e-10	1.26255	14	>tr|A0A3B2W4E4|A0A3B2W4E4_MOUSE Isoform of Q8K482, EMILIN-2 OS=Mus musculus (Mouse) OX=10090 GN=Emilin2 PE=1 SV=1;>tr|A0A3B2WB50|A0A3B2WB50_MOUSE Isoform of Q8K482, EMILIN-2 OS=Mus musculus (Mouse) OX=10090 GN=Emilin2 PE=1 SV=1;>tr|Q3TDP9|Q3TDP9_MOUSE Isoform of Q8K482, EMILIN-2 OS=Mus musculus (Mouse) OX=10090 GN=Emilin2 PE=1 SV=1;>sp|Q8K482|EMIL2_MOUSE EMILIN-2 OS=Mus musculus (Mouse) OX=10090 …	17.072	16.9882	17.0984	15.5176	15.3503	15.3827	Emilin2	0.106886	0.115023
Q91VH2	Q91VH2	Snx9	Sorting nexin-9	SNX9_MOUSE	0.448217		0.00220963	+	2.65568	biological regulation;cell cycle cytokinesis;cell cycle phase;cell cycle process;cellular component assembly;cellular component assembly at cellular level;cellular component organization;cellular component organization at cellular level;cellular component organization or biogenesis;cellular component organization or biogenesis at cellular level;cellular macromolecular complex assembly;cellular ma…	1-phosphatidylinositol binding;Arp2/3 complex binding;binding;enzyme binding;identical protein binding;lipid binding;phosphatidylinositol binding;phospholipid binding;protein binding;protein complex binding;protein dimerization activity;protein homodimerization activity;ubiquitin protein ligase binding	cell part;cell projection;clathrin-coated vesicle;coated vesicle;cytoplasm;cytoplasmic membrane-bounded vesicle;cytoplasmic part;cytoplasmic vesicle;cytoplasmic vesicle membrane;cytoplasmic vesicle part;endosome;extracellular membrane-bounded organelle;extracellular organelle;extracellular region part;extracellular vesicular exosome;extrinsic to internal side of plasma membrane;extrinsic to membr…	3D-structure;Acetylation;Cellcycle;Celldivision;Cellmembrane;Cellprojection;Completeproteome;Cytoplasm;Cytoplasmicvesicle;Endocytosis;Golgiapparatus;Lipid-binding;Membrane;Mitosis;Phosphoprotein;Proteintransport;Referenceproteome;SH3domain;Transport;Ublconjugation		8.94e-15	1.28422	16	>sp|Q91VH2|SNX9_MOUSE Sorting nexin-9 OS=Mus musculus (Mouse) OX=10090 GN=Snx9 PE=1 SV=1	16.5691	16.5866	16.6013	17.0552	17.0377	17.0087	Snx9	-0.108266	0.0859109
Q9WTI7;Q9WTI7-2;Q9WTI7-3	Q9WTI7;Q9WTI7-2;Q9WTI7-3	Myo1c	Unconventional myosin-Ic;Isoform of Q9WTI7, Isoform 2 of Unconventional myosin-Ic;Isoform of Q9WTI7, Isoform 3 of Unconventional myosin-Ic	MYO1C_MOUSE;MYO1C-2_MOUSE;MYO1C-3_MOUSE	0.289221		0.00230161	+	2.63797	biological regulation;establishment of localization;establishment of localization in cell;establishment of protein localization;establishment of RNA localization;intracellular protein transport;intracellular transport;mRNA transport;nucleic acid transport;nucleobase-containing compound transport;positive regulation of biological process;positive regulation of cell migration;positive regulation of…	actin binding;actin-dependent ATPase activity;adenyl nucleotide binding;adenyl ribonucleotide binding;ATP binding;ATPase activity;ATPase activity, coupled;binding;calmodulin binding;catalytic activity;cytoskeletal protein binding;enzyme binding;GTPase binding;hydrolase activity;hydrolase activity, acting on acid anhydrides;hydrolase activity, acting on acid anhydrides, in phosphorus-containing an…	basal plasma membrane;brush border;cell part;cell projection;cell projection membrane;cell projection part;cytoplasm;cytoplasmic membrane-bounded vesicle;cytoplasmic part;cytoplasmic vesicle;cytoskeletal part;cytosol;extracellular membrane-bounded organelle;extracellular organelle;extracellular region part;extracellular vesicular exosome;filamentous actin;intracellular membrane-bounded organelle;…	3D-structure;Acetylation;Actin-binding;Alternativesplicing;ATP-binding;Calmodulin-binding;Cellmembrane;Cellprojection;Completeproteome;Cytoplasm;Cytoplasmicvesicle;Membrane;Methylation;Motorprotein;mRNAtransport;Myosin;Nuclearporecomplex;Nucleotide-binding;Nucleus;Phosphoprotein;Proteintransport;Referenceproteome;Repeat;Translocation;Transport		2.78e-12	1.27221	37	>sp|Q9WTI7|MYO1C_MOUSE Unconventional myosin-Ic OS=Mus musculus (Mouse) OX=10090 GN=Myo1c PE=1 SV=2;>sp|Q9WTI7-2|MYO1C-2_MOUSE Isoform of Q9WTI7, Isoform 2 of Unconventional myosin-Ic OS=Mus musculus (Mouse) OX=10090 GN=Myo1c PE=1 SV=2;>sp|Q9WTI7-3|MYO1C-3_MOUSE Isoform of Q9WTI7, Isoform 3 of Unconventional myosin-Ic OS=Mus musculus (Mouse) OX=10090 GN=Myo1c PE=1 SV=2	16.8145	16.8268	16.8073	17.1241	17.0937	17.0985	Myo1c	0.113225	0.0698321
O08807	O08807	Prdx4	Peroxiredoxin-4	PRDX4_MOUSE	-0.452748		0.00230161	+	2.63797	4-hydroxyproline metabolic process;amine metabolic process;anatomical structure development;biological regulation;carboxylic acid metabolic process;cell redox homeostasis;cellular amine metabolic process;cellular amino acid metabolic process;cellular component organization;cellular component organization at cellular level;cellular component organization or biogenesis;cellular component organizati…	antioxidant activity;binding;catalytic activity;identical protein binding;oxidoreductase activity;oxidoreductase activity, acting on paired donors, with incorporation or reduction of molecular oxygen;oxidoreductase activity, acting on peroxide as acceptor;peroxidase activity;peroxiredoxin activity;protein binding;protein dimerization activity;protein homodimerization activity	cell part;cytoplasm;cytoplasmic part;cytosol;endoplasmic reticulum;extracellular membrane-bounded organelle;extracellular organelle;extracellular region part;extracellular space;extracellular vesicular exosome;intracellular membrane-bounded organelle;intracellular organelle;intracellular part;membrane-bounded organelle;membrane-bounded vesicle;mitochondrion;nucleus;organelle;smooth endoplasmic re…	3D-structure;Antioxidant;Completeproteome;Cytoplasm;Directproteinsequencing;Disulfidebond;Oxidoreductase;Peroxidase;Redox-activecenter;Referenceproteome;Secreted;Signal		1.06e-12	1.2744	10	>sp|O08807|PRDX4_MOUSE Peroxiredoxin-4 OS=Mus musculus (Mouse) OX=10090 GN=Prdx4 PE=1 SV=1	18.0221	18.0143	18.0217	17.5675	17.5959	17.5364	Prdx4	-0.247191	0.00117599	+
Q6PB93	Q6PB93	Galnt2	Polypeptide N-acetylgalactosaminyltransferase 2	GALT2_MOUSE	0.565296		0.00256415	+	2.59106	biosynthetic process;carbohydrate metabolic process;cellular carbohydrate metabolic process;cellular macromolecule metabolic process;cellular metabolic process;cellular process;cellular protein metabolic process;glycosylation;immunoglobulin biosynthetic process;macromolecule biosynthetic process;macromolecule glycosylation;macromolecule metabolic process;macromolecule modification;metabolic proce…	acetylgalactosaminyltransferase activity;binding;carbohydrate binding;catalytic activity;cation binding;ion binding;manganese ion binding;metal ion binding;polypeptide N-acetylgalactosaminyltransferase activity;transferase activity;transferase activity, transferring glycosyl groups;transferase activity, transferring hexosyl groups;transition metal ion binding;UDP-glycosyltransferase activity	cell part;cytoplasmic part;extracellular membrane-bounded organelle;extracellular organelle;extracellular region part;extracellular vesicular exosome;Golgi apparatus;Golgi apparatus part;Golgi cisterna membrane;Golgi lumen;Golgi membrane;Golgi stack;integral to membrane;intracellular membrane-bounded organelle;intracellular organelle;intracellular organelle lumen;intracellular organelle part;intr…	Alternativesplicing;Completeproteome;Disulfidebond;Glycoprotein;Glycosyltransferase;Golgiapparatus;Lectin;Manganese;Membrane;Metal-binding;Referenceproteome;Secreted;Signal-anchor;Transferase;Transmembrane;Transmembranehelix	Mucin type O-Glycan biosynthesis	1.14e-11	1.26881	14	>sp|Q6PB93|GALT2_MOUSE Polypeptide N-acetylgalactosaminyltransferase 2 OS=Mus musculus (Mouse) OX=10090 GN=Galnt2 PE=1 SV=1	16.3497	16.3356	16.3779	16.8897	16.9154	16.9541	Galnt2	-0.313095	1.26e-05	+	+
A2AJL3	A2AJL3	Fggy	FGGY carbohydrate kinase domain-containing protein	FGGY_MOUSE	-0.608006		0.00269609	+	2.56927	anatomical structure homeostasis;biological regulation;carbohydrate metabolic process;carbohydrate phosphorylation;cellular carbohydrate metabolic process;cellular homeostasis;cellular metabolic process;cellular process;homeostatic process;metabolic process;neuron homeostasis;phosphate-containing compound metabolic process;phosphorus metabolic process;phosphorylation;primary metabolic process;reg…	catalytic activity;kinase activity;phosphotransferase activity, alcohol group as acceptor;transferase activity;transferase activity, transferring phosphorus-containing groups	cell part;cytoplasm;intracellular part	Alternativesplicing;Completeproteome;Kinase;Referenceproteome;Transferase		3.85e-08	1.23626	10	>sp|A2AJL3|FGGY_MOUSE FGGY carbohydrate kinase domain-containing protein OS=Mus musculus (Mouse) OX=10090 GN=Fggy PE=1 SV=1	15.3934	15.3769	15.416	14.76	14.7705	14.8318	Fggy	#N/A	#N/A	#N/A	#N/A
Q8C850	Q8C850	Scara3	Scavenger receptor class A member 3	SCAR3_MOUSE	-0.898181		0.00269609	+	2.56927			cell part;collagen;cytoplasmic part;endoplasmic reticulum membrane;endoplasmic reticulum part;extracellular matrix part;extracellular region part;Golgi apparatus part;Golgi membrane;integral to membrane;intracellular organelle part;intracellular part;intrinsic to membrane;membrane;membrane part;organelle membrane;organelle part	Collagen;Completeproteome;Endoplasmicreticulum;Glycoprotein;Golgiapparatus;Membrane;Referenceproteome;Repeat;Signal-anchor;Transmembrane;Transmembranehelix		3.54e-07	1.18712	4	>sp|Q8C850|SCAR3_MOUSE Scavenger receptor class A member 3 OS=Mus musculus (Mouse) OX=10090 GN=Scara3 PE=2 SV=1	14.9242	15.0163	14.9942	14.1154	14.0306	14.0942	Scara3	-0.14308	0.0755667
Q9D898	Q9D898	Arpc5l	Actin-related protein 2/3 complex subunit 5-like protein	ARP5L_MOUSE	0.306114		0.00269609	+	2.56927	actin cytoskeleton organization;actin filament organization;actin filament-based process;actin nucleation;Arp2/3 complex-mediated actin nucleation;biological regulation;cellular component organization;cellular component organization at cellular level;cellular component organization or biogenesis;cellular component organization or biogenesis at cellular level;cellular process;cytoskeleton organiza…		adherens junction;anchoring junction;Arp2/3 protein complex;cell junction;cell part;cell-substrate adherens junction;cell-substrate junction;cytoplasm;cytoskeletal part;extracellular membrane-bounded organelle;extracellular organelle;extracellular region part;extracellular vesicular exosome;focal adhesion;intracellular organelle part;intracellular part;macromolecular complex;membrane-bounded orga…	Actin-binding;Completeproteome;Cytoplasm;Cytoskeleton;Directproteinsequencing;Phosphoprotein;Referenceproteome	Bacterial invasion of epithelial cells;Fc gamma R-mediated phagocytosis;Pathogenic Escherichia coli infection;Regulation of actin cytoskeleton;Shigellosis	7.21e-12	1.26994	7	>sp|Q9D898|ARP5L_MOUSE Actin-related protein 2/3 complex subunit 5-like protein OS=Mus musculus (Mouse) OX=10090 GN=Arpc5l PE=1 SV=1	17.1215	17.1242	17.1603	17.4472	17.4376	17.4396	Arpc5l	-0.0298045	0.42598
Q9ERS2	Q9ERS2	Ndufa13	NADH dehydrogenase [ubiquinone] 1 alpha subcomplex subunit 13	NDUAD_MOUSE	0.453344		0.00269609	+	2.56927	biological regulation;cell communication;cellular component organization;cellular component organization at cellular level;cellular component organization or biogenesis;cellular component organization or biogenesis at cellular level;cellular membrane organization;cellular metabolic process;cellular process;cellular response to chemical stimulus;cellular response to cytokine stimulus;cellular resp…	catalytic activity;NADH dehydrogenase (quinone) activity;NADH dehydrogenase (ubiquinone) activity;NADH dehydrogenase activity;oxidoreductase activity;oxidoreductase activity, acting on NADH or NADPH;oxidoreductase activity, acting on NADH or NADPH, quinone or similar compound as acceptor	cell part;cytoplasm;cytoplasmic part;extracellular membrane-bounded organelle;extracellular organelle;extracellular region part;extracellular vesicular exosome;integral to membrane;intracellular membrane-bounded organelle;intracellular organelle;intracellular organelle part;intracellular part;intrinsic to membrane;macromolecular complex;membrane part;membrane-bounded organelle;membrane-bounded ve…	Apoptosis;Completeproteome;Directproteinsequencing;Electrontransport;Membrane;Mitochondrion;Mitochondrioninnermembrane;Nucleus;Referenceproteome;Respiratorychain;Transmembrane;Transmembranehelix;Transport	Alzheimer's disease;Huntington's disease;Oxidative phosphorylation;Parkinson's disease	1.66e-13	1.2784	7	>sp|Q9ERS2|NDUAD_MOUSE NADH dehydrogenase [ubiquinone] 1 alpha subcomplex subunit 13 OS=Mus musculus (Mouse) OX=10090 GN=Ndufa13 PE=1 SV=3	17.1721	17.1822	17.1545	17.6411	17.5888	17.639	Ndufa13	0.326447	0.00192367	+
Q05793	Q05793	Hspg2	Basement membrane-specific heparan sulfate proteoglycan core protein	PGBM_MOUSE	-1.51369		0.00269609	+	2.56927	anatomical structure development;anatomical structure formation involved in morphogenesis;anatomical structure morphogenesis;angiogenesis;brain development;cardiac muscle tissue development;cartilage development;cartilage development involved in endochondral bone morphogenesis;cell differentiation;cellular component organization;cellular component organization at cellular level;cellular component…	binding;cation binding;enzyme binding;ion binding;metal ion binding;protease binding;protein binding;protein C-terminus binding	adherens junction;anchoring junction;basal lamina;basement membrane;cell junction;cell part;cell-substrate adherens junction;cell-substrate junction;cytoplasmic part;extracellular matrix;extracellular matrix part;extracellular membrane-bounded organelle;extracellular organelle;extracellular region;extracellular region part;extracellular space;extracellular vesicular exosome;focal adhesion;Golgi a…	3D-structure;Angiogenesis;Basementmembrane;Calcium;Completeproteome;Directproteinsequencing;Disulfidebond;EGF-likedomain;Extracellularmatrix;Glycoprotein;Heparansulfate;Immunoglobulindomain;LamininEGF-likedomain;Metal-binding;Proteoglycan;Referenceproteome;Repeat;Secreted;Signal	ECM-receptor interaction	2.07e-10	1.26094	5	>sp|Q05793|PGBM_MOUSE Basement membrane-specific heparan sulfate proteoglycan core protein OS=Mus musculus (Mouse) OX=10090 GN=Hspg2 PE=1 SV=1	18.6961	18.5646	18.7246	17.111	17.2274	17.1059	Hspg2	0.0850601	0.126255		+
Q8VCT3	Q8VCT3	Rnpep	Aminopeptidase B	AMPB_MOUSE	-0.914788		0.00269609	+	2.56927	alkene biosynthetic process;biosynthetic process;carboxylic acid biosynthetic process;carboxylic acid metabolic process;cellular alkene metabolic process;cellular biosynthetic process;cellular ketone metabolic process;cellular lipid metabolic process;cellular metabolic process;cellular process;fatty acid biosynthetic process;fatty acid metabolic process;icosanoid biosynthetic process;icosanoid me…	aminopeptidase activity;binding;catalytic activity;cation binding;exopeptidase activity;hydrolase activity;ion binding;metal ion binding;metallopeptidase activity;peptidase activity;peptidase activity, acting on L-amino acid peptides;transition metal ion binding;zinc ion binding	cell part;extracellular membrane-bounded organelle;extracellular organelle;extracellular region;extracellular region part;extracellular space;extracellular vesicular exosome;membrane;membrane-bounded organelle;membrane-bounded vesicle;organelle;plasma membrane;vesicle	Acetylation;Aminopeptidase;Completeproteome;Hydrolase;Metal-binding;Metalloprotease;Protease;Referenceproteome;Secreted;Zinc		3.59e-10	1.25921	9	>sp|Q8VCT3|AMPB_MOUSE Aminopeptidase B OS=Mus musculus (Mouse) OX=10090 GN=Rnpep PE=1 SV=2	16.0332	16.0888	16.1588	15.2026	15.1623	15.1716	Rnpep	-0.38361	3.45e-05	+
D3Z1Z8;D3Z5N2;P54227	D3Z1Z8;D3Z5N2;P54227	Stmn1	Isoform of P54227, Stathmin (Fragment);Isoform of P54227, Stathmin;Stathmin	D3Z1Z8_MOUSE;D3Z5N2_MOUSE;STMN1_MOUSE	0.685495		0.00271154	+	2.56678	anatomical structure development;anatomical structure morphogenesis;axonogenesis;biological regulation;brain development;cell cycle process;cell part morphogenesis;cell projection morphogenesis;cell projection organization;cellular component disassembly;cellular component disassembly at cellular level;cellular component morphogenesis;cellular component organization;cellular component organization…	binding;cytoskeletal protein binding;protein binding;tubulin binding	cell part;cell projection;cytoplasm;cytoplasmic part;cytoskeletal part;cytosol;extracellular membrane-bounded organelle;extracellular organelle;extracellular region part;extracellular vesicular exosome;intracellular;intracellular organelle part;intracellular part;macromolecular complex;membrane;membrane-bounded organelle;membrane-bounded vesicle;microtubule;neuron projection;organelle;organelle p…	Acetylation;Coiledcoil;Completeproteome;Cytoplasm;Cytoskeleton;Developmentalprotein;Differentiation;Directproteinsequencing;Microtubule;Neurogenesis;Phosphoprotein;Proteomicsidentification;Referenceproteome	MAPK signaling pathway	9.39e-16	1.28843	2	>tr|D3Z1Z8|D3Z1Z8_MOUSE Isoform of P54227, Stathmin (Fragment) OS=Mus musculus (Mouse) OX=10090 GN=Stmn1 PE=1 SV=1;>tr|D3Z5N2|D3Z5N2_MOUSE Isoform of P54227, Stathmin OS=Mus musculus (Mouse) OX=10090 GN=Stmn1 PE=1 SV=1;>sp|P54227|STMN1_MOUSE Stathmin OS=Mus musculus (Mouse) OX=10090 GN=Stmn1 PE=1 SV=2	18.9996	19.0869	19.0693	19.7176	19.7597	19.735	Stmn1	-0.565281	0.000723735	+
Q62465	Q62465	Vat1	Synaptic vesicle membrane protein VAT-1 homolog	VAT1_MOUSE	1.13581		0.00271154	+	2.56678	biological regulation;negative regulation of biological process;negative regulation of cellular component organization;negative regulation of cellular process;negative regulation of developmental process;negative regulation of mitochondrial fusion;negative regulation of mitochondrion organization;negative regulation of organelle organization;regulation of anatomical structure morphogenesis;regula…	binding;catalytic activity;cation binding;ion binding;metal ion binding;oxidoreductase activity;transition metal ion binding;zinc ion binding	cell part;cytoplasmic part;extracellular membrane-bounded organelle;extracellular organelle;extracellular region part;extracellular vesicular exosome;intracellular organelle part;intracellular part;membrane;membrane-bounded organelle;membrane-bounded vesicle;mitochondrial membrane;mitochondrial outer membrane;mitochondrial part;organelle;organelle membrane;organelle outer membrane;organelle part;…	Acetylation;Completeproteome;Cytoplasm;Directproteinsequencing;Membrane;Mitochondrion;Mitochondrionoutermembrane;Oxidoreductase;Phosphoprotein;Referenceproteome		2.06e-16	1.29103	24	>sp|Q62465|VAT1_MOUSE Synaptic vesicle membrane protein VAT-1 homolog OS=Mus musculus (Mouse) OX=10090 GN=Vat1 PE=1 SV=3	16.4585	16.3635	16.3833	17.5828	17.57	17.4599	Vat1	0.119304	0.0269921
Q922S8	Q922S8	Kif2c	Kinesin-like protein KIF2C	KIF2C_MOUSE	1.13452		0.00271154	+	2.56678	biological regulation;cell cycle process;cell division;cellular component disassembly;cellular component disassembly at cellular level;cellular component movement;cellular component organization;cellular component organization at cellular level;cellular component organization or biogenesis;cellular component organization or biogenesis at cellular level;cellular macromolecular complex disassembly;…	adenyl nucleotide binding;adenyl ribonucleotide binding;ATP binding;ATPase activity;binding;catalytic activity;cytoskeletal protein binding;hydrolase activity;hydrolase activity, acting on acid anhydrides;hydrolase activity, acting on acid anhydrides, in phosphorus-containing anhydrides;microtubule binding;microtubule motor activity;microtubule plus-end binding;motor activity;nucleoside-triphosph…	cell part;chromosomal part;chromosome, centromeric region;condensed chromosome kinetochore;cytoplasm;cytoskeletal part;cytoskeleton;intracellular membrane-bounded organelle;intracellular non-membrane-bounded organelle;intracellular organelle;intracellular organelle part;intracellular part;kinesin complex;kinetochore;macromolecular complex;membrane;membrane-bounded organelle;microtubule associated…	3D-structure;ATP-binding;Cellcycle;Celldivision;Centromere;Chromosome;Chromosomepartition;Coiledcoil;Completeproteome;Cytoplasm;Cytoskeleton;Kinetochore;Microtubule;Mitosis;Nucleotide-binding;Nucleus;Phosphoprotein;Referenceproteome;Ublconjugation		5.28e-09	1.24898	1	>sp|Q922S8|KIF2C_MOUSE Kinesin-like protein KIF2C OS=Mus musculus (Mouse) OX=10090 GN=Kif2c PE=1 SV=1	14.9574	15.0184	14.992	16.0578	16.2106	16.103	Kif2c	-0.123289	0.0226485
P55065	P55065	Pltp	Phospholipid transfer protein	PLTP_MOUSE	1.79041		0.00276289	+	2.55864	biological regulation;biosynthetic process;cell motility;cellular biosynthetic process;cellular component movement;cellular component organization;cellular component organization or biogenesis;cellular metabolic process;cellular process;establishment of localization;fat-soluble vitamin biosynthetic process;fat-soluble vitamin metabolic process;heterocycle metabolic process;high-density lipoprotei…	binding;lipid binding	extracellular region part;extracellular space	Completeproteome;Disulfidebond;Glycoprotein;Lipidtransport;Referenceproteome;Secreted;Signal;Transport	PPAR signaling pathway	9.91e-14	1.2795	15	>sp|P55065|PLTP_MOUSE Phospholipid transfer protein OS=Mus musculus (Mouse) OX=10090 GN=Pltp PE=1 SV=1	15.7706	15.9431	16.0007	17.6264	17.7425	17.7167	Pltp	0.579222	0.000373272	+
O35639	O35639	Anxa3	Annexin A3	ANXA3_MOUSE	0.525997		0.00292435	+	2.53397	biological regulation;cell activation;cell activation involved in immune response;cellular component organization;cellular component organization or biogenesis;cellular membrane organization;cellular process;defense response;defense response to bacterium;endocytosis;establishment of localization;establishment of localization in cell;exocytosis;immune effector process;immune system process;leukocy…	binding;calcium ion binding;calcium-dependent phospholipid binding;calcium-dependent protein binding;cation binding;enzyme inhibitor activity;enzyme regulator activity;ion binding;lipase inhibitor activity;lipid binding;metal ion binding;phospholipase A2 inhibitor activity;phospholipase inhibitor activity;phospholipid binding;protein binding	cell part;cytoplasm;cytoplasmic membrane-bounded vesicle;cytoplasmic part;cytoplasmic vesicle;cytoplasmic vesicle membrane;cytoplasmic vesicle part;endocytic vesicle membrane;extracellular membrane-bounded organelle;extracellular organelle;extracellular region part;extracellular vesicular exosome;intracellular membrane-bounded organelle;intracellular organelle;intracellular organelle part;intrace…	Acetylation;Annexin;Calcium;Calcium/phospholipid-binding;Completeproteome;PhospholipaseA2inhibitor;Referenceproteome;Repeat		1.74e-15	1.28734	20	>sp|O35639|ANXA3_MOUSE Annexin A3 OS=Mus musculus (Mouse) OX=10090 GN=Anxa3 PE=1 SV=4	17.11	17.0705	17.0684	17.6462	17.5958	17.5848	Anxa3	-0.187623	0.00209337	+
E9QMI7;E9QMJ1;E9QN63;H3BJY2;H3BKD4;H3BKE6;H3BL41;Q9QWY8;Q9QWY8-2;Q9QWY8-3;Q9QWY8-4	E9QMI7;E9QMJ1;E9QN63;H3BJY2;H3BKD4;H3BKE6;H3BL41;Q9QWY8;Q9QWY8-2;Q9QWY8-3;Q9QWY8-4	Asap1	Isoform of Q9QWY8, Arf-GAP with SH3 domain, ANK repeat and PH domain-containing protein 1;Isoform of Q9QWY8, Arf-GAP with SH3 domain, ANK repeat and PH domain-containing protein 1;Isoform of Q9QWY8, Arf-GAP with SH3 domain, ANK repeat and PH domain-containing protein 1;Isoform of Q9QWY8, Arf-GAP with SH3 domain, ANK repeat and PH domain-containing protein 1;Isoform of Q9QWY8, Arf-GAP with SH3 dom…	E9QMI7_MOUSE;E9QMJ1_MOUSE;E9QN63_MOUSE;H3BJY2_MOUSE;H3BKD4_MOUSE;H3BKE6_MOUSE;H3BL41_MOUSE;ASAP1_MOUSE;ASAP1-2_MOUSE;ASAP1-3_MOUSE;ASAP1-4_MOUSE	0.323398		0.00331571	+	2.47942	anatomical structure morphogenesis;biological regulation;cell part morphogenesis;cell projection morphogenesis;cell projection organization;cellular component morphogenesis;cellular component organization;cellular component organization at cellular level;cellular component organization or biogenesis;cellular component organization or biogenesis at cellular level;cellular developmental process;cel…	binding;cation binding;enzyme activator activity;enzyme regulator activity;GTPase activator activity;GTPase regulator activity;ion binding;lipid binding;metal ion binding;nucleoside-triphosphatase regulator activity;phosphatidylinositol binding;phosphatidylinositol-3,4,5-trisphosphate binding;phosphatidylinositol-4,5-bisphosphate binding;phospholipid binding;transition metal ion binding;zinc ion …	cell part;cytoplasmic part;cytosol;intracellular part;membrane	Alternativesplicing;ANKrepeat;Ciliumbiogenesis/degradation;Completeproteome;Cytoplasm;GTPaseactivation;Membrane;Metal-binding;Phosphoprotein;Proteomicsidentification;Referenceproteome;Repeat;SH3domain;Zinc;Zinc-finger	Endocytosis;Fc gamma R-mediated phagocytosis	5.79e-11	1.26457	20	>tr|E9QMI7|E9QMI7_MOUSE Isoform of Q9QWY8, Arf-GAP with SH3 domain, ANK repeat and PH domain-containing protein 1 OS=Mus musculus (Mouse) OX=10090 GN=Asap1 PE=1 SV=2;>tr|E9QMJ1|E9QMJ1_MOUSE Isoform of Q9QWY8, Arf-GAP with SH3 domain, ANK repeat and PH domain-containing protein 1 OS=Mus musculus (Mouse) OX=10090 GN=Asap1 PE=1 SV=1;>tr|E9QN63|E9QN63_MOUSE Isoform of Q9QWY8, Arf-GAP with SH3 domain,…	16.386	16.3635	16.3516	16.7117	16.6839	16.6757	Asap1	-0.134516	0.0036148	+	+
P26187	P26187	Mgmt	Methylated-DNA--protein-cysteine methyltransferase	MGMT_MOUSE	-0.450437		0.00343934	+	2.46353	biological regulation;cell differentiation;cellular developmental process;cellular macromolecule metabolic process;cellular metabolic process;cellular nitrogen compound metabolic process;cellular process;cellular response to abiotic stimulus;cellular response to chemical stimulus;cellular response to ionizing radiation;cellular response to organic cyclic compound;cellular response to organic subs…	binding;calcium ion binding;catalytic activity;cation binding;damaged DNA binding;DNA binding;ion binding;metal ion binding;methylated-DNA-[protein]-cysteine S-methyltransferase activity;methyltransferase activity;nucleic acid binding;S-methyltransferase activity;transferase activity;transferase activity, transferring one-carbon groups	cell part;intracellular membrane-bounded organelle;intracellular organelle;intracellular organelle part;intracellular part;membrane;membrane-bounded organelle;nuclear part;nucleoplasm;nucleus;organelle;organelle part	Completeproteome;Directproteinsequencing;DNA-binding;DNAdamage;DNArepair;Metal-binding;Methyltransferase;Nucleus;Phosphoprotein;Referenceproteome;Transferase;Zinc		4.82e-07	1.17625	1	>sp|P26187|MGMT_MOUSE Methylated-DNA--protein-cysteine methyltransferase OS=Mus musculus (Mouse) OX=10090 GN=Mgmt PE=1 SV=3	14.1899	14.1872	14.182	13.7383	13.7712	13.6983	Mgmt	#N/A	#N/A	#N/A	#N/A
G3UZD3;P46638	G3UZD3;P46638	Rab11b	Isoform of P46638, Ras-related protein Rab-11B;Ras-related protein Rab-11B	G3UZD3_MOUSE;RB11B_MOUSE	0.245606		0.00343934	+	2.46353	biological regulation;cation transport;cellular macromolecule metabolic process;cellular metabolic process;cellular process;cellular response to abiotic stimulus;cellular response to acidity;cellular response to pH;cellular response to stimulus;constitutive secretory pathway;establishment of localization;establishment of localization in cell;establishment of melanosome localization;establishment …	binding;catalytic activity;cytoskeletal protein binding;GDP binding;GTP binding;GTPase activity;guanyl nucleotide binding;guanyl ribonucleotide binding;hydrolase activity;hydrolase activity, acting on acid anhydrides;hydrolase activity, acting on acid anhydrides, in phosphorus-containing anhydrides;myosin binding;myosin V binding;nucleoside-triphosphatase activity;nucleotide binding;protein bindi…	cell junction;cell part;clathrin coated vesicle membrane;clathrin-coated vesicle;coated vesicle;coated vesicle membrane;cytoplasm;cytoplasmic membrane-bounded vesicle;cytoplasmic part;cytoplasmic vesicle;cytoplasmic vesicle membrane;cytoplasmic vesicle part;endocytic vesicle;endocytic vesicle membrane;endosomal part;endosome;endosome membrane;extracellular membrane-bounded organelle;extracellular…	Acetylation;Celljunction;Citrullination;Completeproteome;Cytoplasmicvesicle;Directproteinsequencing;Endosome;GTP-binding;Lipoprotein;Membrane;Methylation;Nucleotide-binding;Prenylation;Proteintransport;Proteomicsidentification;Referenceproteome;Synapse;Transport	Endocytosis;Vasopressin-regulated water reabsorption	1.4e-13	1.27878	9	>tr|G3UZD3|G3UZD3_MOUSE Isoform of P46638, Ras-related protein Rab-11B OS=Mus musculus (Mouse) OX=10090 GN=Rab11b PE=1 SV=1;>sp|P46638|RB11B_MOUSE Ras-related protein Rab-11B OS=Mus musculus (Mouse) OX=10090 GN=Rab11b PE=1 SV=3	18.5284	18.5575	18.5238	18.7718	18.7922	18.7826	Rab11b	-0.09187	0.0300191
P40237	P40237	Cd82	CD82 antigen	CD82_MOUSE	0.461423		0.00343934	+	2.46353			cell part;extracellular membrane-bounded organelle;extracellular organelle;extracellular region part;extracellular vesicular exosome;integral to membrane;intrinsic to membrane;membrane part;membrane-bounded organelle;membrane-bounded vesicle;organelle;vesicle	Completeproteome;Glycoprotein;Membrane;Referenceproteome;Transmembrane;Transmembranehelix	p53 signaling pathway	6.28e-10	1.25739	2	>sp|P40237|CD82_MOUSE CD82 antigen OS=Mus musculus (Mouse) OX=10090 GN=Cd82 PE=1 SV=1	17.5653	17.5448	17.4981	18.0131	18.0046	17.9748	Cd82	0.132608	0.194645
P43276	P43276	H1-5	Histone H1.5	H15_MOUSE	-0.99765		0.00343934	+	2.46353	anatomical structure development;cellular component assembly;cellular component assembly at cellular level;cellular component organization;cellular component organization at cellular level;cellular component organization or biogenesis;cellular component organization or biogenesis at cellular level;cellular macromolecular complex assembly;cellular macromolecular complex subunit organization;cellul…	binding;DNA binding;nucleic acid binding	cell part;chromosomal part;intracellular membrane-bounded organelle;intracellular organelle;intracellular organelle part;intracellular part;macromolecular complex;membrane-bounded organelle;nucleosome;nucleus;organelle;organelle part;protein-DNA complex	Acetylation;Chromosome;Citrullination;Completeproteome;DNA-binding;Methylation;Nucleus;Phosphoprotein;Referenceproteome		1.13e-10	1.26271	10	>sp|P43276|H15_MOUSE Histone H1.5 OS=Mus musculus (Mouse) OX=10090 GN=H1-5 PE=1 SV=2	18.2611	18.2297	18.2309	17.3153	17.2634	17.1501	H1-5	#N/A	#N/A	#N/A	#N/A
B1AQF4;H3BKL8;Q9D7X3	B1AQF4;H3BKL8;Q9D7X3	Dusp3	Isoform of Q9D7X3, Dual specificity protein phosphatase;Isoform of Q9D7X3, Dual specificity protein phosphatase;Dual specificity protein phosphatase 3	B1AQF4_MOUSE;H3BKL8_MOUSE;DUS3_MOUSE	1.36096		0.00343934	+	2.46353	biological regulation;cellular macromolecule metabolic process;cellular metabolic process;cellular process;cellular protein metabolic process;chordate embryonic development;dephosphorylation;developmental process;embryo development;embryo development ending in birth or egg hatching;in utero embryonic development;inactivation of MAPK activity;macromolecule metabolic process;macromolecule modificat…	binding;catalytic activity;enzyme binding;hydrolase activity;hydrolase activity, acting on ester bonds;kinase binding;MAP kinase phosphatase activity;phosphatase activity;phosphoprotein phosphatase activity;phosphoric ester hydrolase activity;protein binding;protein kinase binding;protein tyrosine phosphatase activity;protein tyrosine/serine/threonine phosphatase activity	cell part;cytoplasm;cytoplasmic part;cytosol;extracellular membrane-bounded organelle;extracellular organelle;extracellular region part;extracellular vesicular exosome;immunological synapse;intracellular membrane-bounded organelle;intracellular organelle;intracellular organelle part;intracellular part;membrane part;membrane-bounded organelle;membrane-bounded vesicle;nuclear part;nucleoplasm;nucle…	Completeproteome;Directproteinsequencing;Hydrolase;Nucleus;Proteinphosphatase;Proteomicsidentification;Referenceproteome	MAPK signaling pathway	2.65e-10	1.26016	4	>tr|B1AQF4|B1AQF4_MOUSE Isoform of Q9D7X3, Dual specificity protein phosphatase OS=Mus musculus (Mouse) OX=10090 GN=Dusp3 PE=1 SV=1;>tr|H3BKL8|H3BKL8_MOUSE Isoform of Q9D7X3, Dual specificity protein phosphatase OS=Mus musculus (Mouse) OX=10090 GN=Dusp3 PE=1 SV=1;>sp|Q9D7X3|DUS3_MOUSE Dual specificity protein phosphatase 3 OS=Mus musculus (Mouse) OX=10090 GN=Dusp3 PE=1 SV=1	14.5915	14.4957	14.5007	15.9513	15.7678	15.9518	Dusp3	0.496234	0.000769885	+
A3KGW5	A3KGW5	Cercam	Inactive glycosyltransferase 25 family member 3	GT253_MOUSE	-1.08449		0.00343934	+	2.46353	biological adhesion;cell adhesion;cellular process		cell part;cytoplasmic part;endoplasmic reticulum lumen;endoplasmic reticulum part;intracellular organelle lumen;intracellular organelle part;intracellular part;membrane-enclosed lumen;organelle lumen;organelle part	Celladhesion;Completeproteome;Endoplasmicreticulum;Glycoprotein;Referenceproteome;Signal		4.46e-08	1.2348	5	>sp|A3KGW5|GT253_MOUSE Inactive glycosyltransferase 25 family member 3 OS=Mus musculus (Mouse) OX=10090 GN=Cercam PE=3 SV=1	15.9235	15.8283	15.9323	14.7662	14.7704	14.8941	Cercam	-0.657687	9.32e-05	+
B1AZ46;Q8BKX1;Q8BKX1-2;Q8BKX1-3;Q8BKX1-4	B1AZ46;Q8BKX1;Q8BKX1-2;Q8BKX1-3;Q8BKX1-4	Baiap2	Isoform of Q8BKX1, Brain-specific angiogenesis inhibitor 1-associated protein 2;Brain-specific angiogenesis inhibitor 1-associated protein 2;Isoform of Q8BKX1, Isoform 2 of Brain-specific angiogenesis inhibitor 1-associated protein 2;Isoform of Q8BKX1, Isoform 3 of Brain-specific angiogenesis inhibitor 1-associated protein 2;Isoform of Q8BKX1, Isoform 4 of Brain-specific angiogenesis inhibitor 1-…	B1AZ46_MOUSE;BAIP2_MOUSE;BAIP2-2_MOUSE;BAIP2-3_MOUSE;BAIP2-4_MOUSE	0.562119		0.00343934	+	2.46353	actin crosslink formation;actin cytoskeleton organization;actin filament bundle assembly;actin filament organization;actin filament-based process;anatomical structure development;biological regulation;cell projection organization;cell surface receptor linked signaling pathway;cellular component assembly;cellular component assembly at cellular level;cellular component organization;cellular compone…	binding;binding, bridging;cytoskeletal adaptor activity;cytoskeletal protein binding;identical protein binding;proline-rich region binding;protein binding;protein binding, bridging	actin cytoskeleton;cell part;cell projection;cytoplasm;cytoplasmic part;cytoskeleton;cytosol;extracellular membrane-bounded organelle;extracellular organelle;extracellular region part;extracellular vesicular exosome;filopodium;intracellular non-membrane-bounded organelle;intracellular organelle;intracellular organelle part;intracellular part;membrane;membrane-bounded organelle;membrane-bounded ve…	Alternativesplicing;Cellprojection;Coiledcoil;Completeproteome;Cytoplasm;Cytoskeleton;Membrane;Phosphoprotein;Proteomicsidentification;Referenceproteome;SH3domain	Adherens junction;Regulation of actin cytoskeleton	3.15e-11	1.2662	11	>tr|B1AZ46|B1AZ46_MOUSE Isoform of Q8BKX1, Brain-specific angiogenesis inhibitor 1-associated protein 2 OS=Mus musculus (Mouse) OX=10090 GN=Baiap2 PE=1 SV=1;>sp|Q8BKX1|BAIP2_MOUSE Brain-specific angiogenesis inhibitor 1-associated protein 2 OS=Mus musculus (Mouse) OX=10090 GN=Baiap2 PE=1 SV=2;>sp|Q8BKX1-2|BAIP2-2_MOUSE Isoform of Q8BKX1, Isoform 2 of Brain-specific angiogenesis inhibitor 1-associ…	16.113	16.1786	16.1305	16.7415	16.6933	16.6738	Baiap2	-0.0822143	0.113913
P57716	P57716	Ncstn	Nicastrin	NICA_MOUSE	0.773843		0.00343934	+	2.46353	beta-amyloid metabolic process;biological regulation;cell activation;cell proliferation;cell surface receptor linked signaling pathway;cellular macromolecule metabolic process;cellular metabolic process;cellular process;cellular response to stimulus;epithelial cell proliferation;glycoprotein metabolic process;homeostasis of number of cells;homeostatic process;immune system process;leukocyte activ…	catalytic activity;endopeptidase activity;hydrolase activity;peptidase activity;peptidase activity, acting on L-amino acid peptides	adherens junction;anchoring junction;cell junction;cell part;cell-substrate adherens junction;cell-substrate junction;cytoplasmic membrane-bounded vesicle;cytoplasmic part;cytoplasmic vesicle;endoplasmic reticulum;extracellular membrane-bounded organelle;extracellular organelle;extracellular region part;extracellular vesicular exosome;focal adhesion;Golgi apparatus;integral to membrane;integral t…	Completeproteome;Glycoprotein;Membrane;Notchsignalingpathway;Referenceproteome;Signal;Transmembrane;Transmembranehelix	Alzheimer's disease;Notch signaling pathway	1.49e-12	1.27363	5	>sp|P57716|NICA_MOUSE Nicastrin OS=Mus musculus (Mouse) OX=10090 GN=Ncstn PE=1 SV=3	15.8479	15.8443	15.9494	16.6308	16.6592	16.6731	Ncstn	-0.137665	0.0416595
Q8CC88	Q8CC88	Vwa8	von Willebrand factor A domain-containing protein 8	VWA8_MOUSE	0.474583		0.00343934	+	2.46353		adenyl nucleotide binding;adenyl ribonucleotide binding;ATP binding;ATPase activity;binding;catalytic activity;hydrolase activity;hydrolase activity, acting on acid anhydrides;hydrolase activity, acting on acid anhydrides, in phosphorus-containing anhydrides;nucleoside-triphosphatase activity;nucleotide binding;purine nucleotide binding;purine ribonucleoside triphosphate binding;purine ribonucleo…	cell part;cytoplasmic part;extracellular region;intracellular membrane-bounded organelle;intracellular organelle;intracellular part;membrane-bounded organelle;mitochondrion;organelle	Alternativesplicing;ATP-binding;Completeproteome;Nucleotide-binding;Referenceproteome;Secreted;Signal		2.05e-12	1.27293	24	>sp|Q8CC88|VWA8_MOUSE von Willebrand factor A domain-containing protein 8 OS=Mus musculus (Mouse) OX=10090 GN=Vwa8 PE=1 SV=2	15.4073	15.3692	15.332	15.8405	15.8305	15.8613	Vwa8	0.21094	0.00448297	+
P62814	P62814	Atp6v1b2	V-type proton ATPase subunit B, brain isoform	VATB2_MOUSE	0.64263		0.00343934	+	2.46353	ATP hydrolysis coupled proton transport;ATP metabolic process;cation transport;cellular metabolic process;cellular nitrogen compound metabolic process;cellular process;energy coupled proton transport, against electrochemical gradient;establishment of localization;heterocycle metabolic process;hydrogen transport;ion transmembrane transport;ion transport;metabolic process;monovalent inorganic catio…	adenyl nucleotide binding;adenyl ribonucleotide binding;ATP binding;binding;catalytic activity;hydrolase activity;hydrolase activity, acting on acid anhydrides;hydrolase activity, acting on acid anhydrides, catalyzing transmembrane movement of substances;nucleotide binding;purine nucleotide binding;purine ribonucleoside triphosphate binding;purine ribonucleotide binding;ribonucleotide binding;tra…	cell part;cell projection;cytoplasm;cytoplasmic membrane-bounded vesicle;cytoplasmic part;cytoplasmic vesicle;cytosol;endomembrane system;extracellular membrane-bounded organelle;extracellular organelle;extracellular region part;extracellular vesicular exosome;integral to membrane;intracellular membrane-bounded organelle;intracellular organelle;intracellular organelle part;intracellular part;intr…	Completeproteome;Directproteinsequencing;Hydrogeniontransport;Hydrolase;Iontransport;Membrane;Referenceproteome;Transport	Collecting duct acid secretion;Epithelial cell signaling in Helicobacter pylori infection;Oxidative phosphorylation;Phagosome;Rheumatoid arthritis;Vibrio cholerae infection	1.52e-16	1.29155	18	>sp|P62814|VATB2_MOUSE V-type proton ATPase subunit B, brain isoform OS=Mus musculus (Mouse) OX=10090 GN=Atp6v1b2 PE=1 SV=1	17.4023	17.3842	17.3465	18.0728	17.9855	18.0026	Atp6v1b2	-0.384846	7.78e-05	+
A0A2R8VK76;Q9EPU4	A0A2R8VK76;Q9EPU4	Cpsf1	Isoform of Q9EPU4, CPSF_A domain-containing protein;Cleavage and polyadenylation specificity factor subunit 1	A0A2R8VK76_MOUSE;CPSF1_MOUSE	-0.188423		0.00343934	+	2.46353	cellular macromolecule metabolic process;cellular metabolic process;cellular nitrogen compound metabolic process;cellular process;macromolecule metabolic process;metabolic process;mRNA 3'-end processing;mRNA cleavage;mRNA metabolic process;mRNA polyadenylation;mRNA processing;nitrogen compound metabolic process;nucleic acid metabolic process;nucleic acid phosphodiester bond hydrolysis;nucleobase-…	binding;mRNA 3'-UTR binding;mRNA binding;nucleic acid binding;RNA binding	cell part;intracellular organelle part;intracellular part;macromolecular complex;mRNA cleavage and polyadenylation specificity factor complex;mRNA cleavage factor complex;nuclear part;nucleoplasm part;organelle part;protein complex	Completeproteome;mRNAprocessing;Nucleus;Referenceproteome;RNA-binding	mRNA surveillance pathway	3.62e-10	1.25919	11	>tr|A0A2R8VK76|A0A2R8VK76_MOUSE Isoform of Q9EPU4, CPSF_A domain-containing protein OS=Mus musculus (Mouse) OX=10090 GN=Cpsf1 PE=1 SV=1;>sp|Q9EPU4|CPSF1_MOUSE Cleavage and polyadenylation specificity factor subunit 1 OS=Mus musculus (Mouse) OX=10090 GN=Cpsf1 PE=1 SV=1	15.6871	15.6639	15.6679	15.4922	15.4733	15.4881	Cpsf1	-0.0754633	0.0626294
P10630;P10630-2	P10630;P10630-2	Eif4a2	Eukaryotic initiation factor 4A-II;Isoform of P10630, Isoform 2 of Eukaryotic initiation factor 4A-II	IF4A2_MOUSE;IF4A2-2_MOUSE	-0.301553		0.00343934	+	2.46353	biological regulation;cellular macromolecule metabolic process;cellular metabolic process;cellular nitrogen compound metabolic process;cellular process;macromolecule metabolic process;metabolic process;nitrogen compound metabolic process;nucleic acid metabolic process;nucleobase-containing compound metabolic process;primary metabolic process;regulation of biological process;regulation of gene exp…	adenyl nucleotide binding;adenyl ribonucleotide binding;ATP binding;ATPase activity;ATPase activity, coupled;ATP-dependent helicase activity;ATP-dependent RNA helicase activity;binding;catalytic activity;helicase activity;hydrolase activity;hydrolase activity, acting on acid anhydrides;hydrolase activity, acting on acid anhydrides, in phosphorus-containing anhydrides;nucleic acid binding;nucleosi…	cell part;cytoplasm;cytoplasmic part;intracellular non-membrane-bounded organelle;intracellular organelle;intracellular organelle part;intracellular part;non-membrane-bounded organelle;nuclear part;nucleolus;organelle;organelle part;perinuclear region of cytoplasm	Acetylation;Alternativesplicing;ATP-binding;Completeproteome;Helicase;Hydrolase;Initiationfactor;Nucleotide-binding;Phosphoprotein;Proteinbiosynthesis;Referenceproteome;RNA-binding	RNA transport	1.35e-17	1.29557	23	>sp|P10630|IF4A2_MOUSE Eukaryotic initiation factor 4A-II OS=Mus musculus (Mouse) OX=10090 GN=Eif4a2 PE=1 SV=2;>sp|P10630-2|IF4A2-2_MOUSE Isoform of P10630, Isoform 2 of Eukaryotic initiation factor 4A-II OS=Mus musculus (Mouse) OX=10090 GN=Eif4a2 PE=1 SV=2	18.6407	18.6573	18.6304	18.3657	18.3267	18.3313	Eif4a2	-0.0345571	0.605305
Q3ULB1;Q921W7	Q3ULB1;Q921W7	Tes	Isoform of P47226, Testin;Isoform of P47226, Testin	Q3ULB1_MOUSE;Q921W7_MOUSE	1.35897		0.00343934	+	2.46353	biological regulation;negative regulation of biological process;negative regulation of cell proliferation;negative regulation of cellular process;regulation of biological process;regulation of cell proliferation;regulation of cellular process	binding;cation binding;ion binding;metal ion binding;transition metal ion binding;zinc ion binding	adherens junction;anchoring junction;cell junction;cell part;cell-substrate adherens junction;cell-substrate junction;cytoplasm;focal adhesion;intracellular membrane-bounded organelle;intracellular organelle;intracellular part;macromolecular complex;membrane;membrane-bounded organelle;nucleus;organelle;plasma membrane;protein complex	Completeproteome;LIMdomain;Metal-binding;Proteomicsidentification;Referenceproteome;Repeat;Zinc		2.41e-08	1.24017	5	>tr|Q3ULB1|Q3ULB1_MOUSE Isoform of P47226, Testin OS=Mus musculus (Mouse) OX=10090 GN=Tes PE=1 SV=1;>tr|Q921W7|Q921W7_MOUSE Isoform of P47226, Testin OS=Mus musculus (Mouse) OX=10090 GN=Tes PE=1 SV=2	14.7874	14.7208	14.7607	16.0916	16.2393	16.0149	Tes	#N/A	#N/A	#N/A	#N/A
E9Q718	E9Q718	Plod2	Isoform of Q9R0B9, Procollagen-lysine 5-dioxygenase	E9Q718_MOUSE	-0.994364		0.00343934	+	2.46353	response to chemical stimulus;response to hypoxia;response to oxygen levels;response to stimulus;response to stress	binding;carboxylic acid binding;catalytic activity;cation binding;ion binding;iron ion binding;L-ascorbic acid binding;metal ion binding;oxidoreductase activity;oxidoreductase activity, acting on paired donors, with incorporation or reduction of molecular oxygen;oxidoreductase activity, acting on paired donors, with incorporation or reduction of molecular oxygen, 2-oxoglutarate as one donor, and …	cell part;cytoplasmic part;endoplasmic reticulum;extracellular membrane-bounded organelle;extracellular organelle;extracellular region part;extracellular vesicular exosome;intracellular membrane-bounded organelle;intracellular organelle;intracellular part;membrane-bounded organelle;membrane-bounded vesicle;organelle;vesicle	Completeproteome;Proteomicsidentification;Referenceproteome	Lysine degradation	4.77e-13	1.27614	23	>tr|E9Q718|E9Q718_MOUSE Isoform of Q9R0B9, Procollagen-lysine 5-dioxygenase OS=Mus musculus (Mouse) OX=10090 GN=Plod2 PE=1 SV=1	17.5294	17.5541	17.6375	16.6505	16.5433	16.5441	Plod2	-0.726816	1.57e-05	+	+
Q2TBE6	Q2TBE6	Pi4k2a	Phosphatidylinositol 4-kinase type 2-alpha	P4K2A_MOUSE	0.787319		0.00343934	+	2.46353	basophil activation;basophil activation involved in immune response;basophil degranulation;biosynthetic process;cell activation;cell activation involved in immune response;cellular biosynthetic process;cellular lipid metabolic process;cellular metabolic process;cellular process;establishment of localization;establishment of localization in cell;exocytosis;glycerolipid biosynthetic process;glycero…	1-phosphatidylinositol 4-kinase activity;adenyl nucleotide binding;adenyl ribonucleotide binding;AP-3 adaptor complex binding;ATP binding;binding;catalytic activity;inositol or phosphatidylinositol kinase activity;kinase activity;lipid kinase activity;nucleotide binding;phosphatidylinositol kinase activity;phosphotransferase activity, alcohol group as acceptor;protein binding;protein complex bind…	cell body;cell junction;cell part;cell pole;cell projection;cell tip;clathrin coated vesicle membrane;coated vesicle membrane;cytoplasmic membrane-bounded vesicle;cytoplasmic part;cytoplasmic vesicle;cytoplasmic vesicle membrane;cytoplasmic vesicle part;dendrite;early endosome membrane;endosomal part;endosome;endosome membrane;exocytic vesicle;extracellular region part;Golgi apparatus;growing cel…	Acetylation;ATP-binding;Celljunction;Cellmembrane;Cellprojection;Completeproteome;Cytoplasmicvesicle;Endosome;Golgiapparatus;Kinase;Lipoprotein;Membrane;Mitochondrion;Nucleotide-binding;Palmitate;Phosphoprotein;Referenceproteome;Synapse;Synaptosome;Transferase;Ublconjugation	Inositol phosphate metabolism;Phosphatidylinositol signaling system	8e-10	1.25655	13	>sp|Q2TBE6|P4K2A_MOUSE Phosphatidylinositol 4-kinase type 2-alpha OS=Mus musculus (Mouse) OX=10090 GN=Pi4k2a PE=1 SV=1	15.8628	15.8161	15.7534	16.5539	16.6196	16.6208	Pi4k2a	-0.0253369	0.619499
P40142	P40142	Tkt	Transketolase	TKT_MOUSE	-0.364108		0.00343934	+	2.46353	alcohol metabolic process;aldehyde biosynthetic process;biological regulation;biosynthetic process;carbohydrate metabolic process;cellular aldehyde metabolic process;cellular biosynthetic process;cellular carbohydrate metabolic process;cellular metabolic process;cellular process;glyceraldehyde-3-phosphate biosynthetic process;glyceraldehyde-3-phosphate metabolic process;metabolic process;monosacc…	binding;catalytic activity;cation binding;cofactor binding;identical protein binding;ion binding;metal ion binding;protein binding;protein dimerization activity;protein homodimerization activity;transferase activity;transferase activity, transferring aldehyde or ketonic groups;transketolase activity	cell part;extracellular membrane-bounded organelle;extracellular organelle;extracellular region part;extracellular vesicular exosome;intracellular membrane-bounded organelle;intracellular organelle;intracellular organelle part;intracellular part;membrane-bounded organelle;membrane-bounded vesicle;myelin sheath;nuclear part;nucleoplasm;nucleus;organelle;organelle part;vesicle	Acetylation;Calcium;Completeproteome;Directproteinsequencing;Magnesium;Metal-binding;Phosphoprotein;Referenceproteome;Thiaminepyrophosphate;Transferase	Biosynthesis of ansamycins;Carbon fixation in photosynthetic organisms;Pentose phosphate pathway	6.74e-18	1.29667	44	>sp|P40142|TKT_MOUSE Transketolase OS=Mus musculus (Mouse) OX=10090 GN=Tkt PE=1 SV=1	17.9776	17.9909	18.021	17.6305	17.6558	17.6108	Tkt	-0.237894	0.0158884
P25085;P25085-2;Q3TBV5	P25085;P25085-2;Q3TBV5	Il1rn	Interleukin-1 receptor antagonist protein;Isoform of P25085, Isoform 2 of Interleukin-1 receptor antagonist protein;Isoform of P25085, Interleukin-1	IL1RA_MOUSE;IL1RA-2_MOUSE;Q3TBV5_MOUSE	-2.48812		0.00343934	+	2.46353	acute inflammatory response;acute-phase response;behavior;biological regulation;carboxylic acid metabolic process;cell surface receptor linked signaling pathway;cellular chemical homeostasis;cellular homeostasis;cellular ion homeostasis;cellular ketone metabolic process;cellular metabolic process;cellular process;cellular response to amine stimulus;cellular response to catecholamine stimulus;cell…	binding;cytokine activity;cytokine receptor binding;growth factor receptor binding;interleukin-1 receptor antagonist activity;interleukin-1 receptor binding;interleukin-1 Type I receptor antagonist activity;interleukin-1 Type II receptor antagonist activity;interleukin-1, Type I receptor binding;interleukin-1, Type II receptor binding;protein binding;receptor antagonist activity;receptor binding;…	cell part;cytoplasm;extracellular membrane-bounded organelle;extracellular organelle;extracellular region;extracellular region part;extracellular space;extracellular vesicular exosome;intracellular part;membrane-bounded organelle;membrane-bounded vesicle;organelle;vesicle	Alternativesplicing;Completeproteome;Cytoplasm;Disulfidebond;Glycoprotein;Proteomicsidentification;Referenceproteome;Secreted;Signal		7.19e-10	1.25692	5	>sp|P25085|IL1RA_MOUSE Interleukin-1 receptor antagonist protein OS=Mus musculus (Mouse) OX=10090 GN=Il1rn PE=2 SV=1;>sp|P25085-2|IL1RA-2_MOUSE Isoform of P25085, Isoform 2 of Interleukin-1 receptor antagonist protein OS=Mus musculus (Mouse) OX=10090 GN=Il1rn PE=2 SV=1;>tr|Q3TBV5|Q3TBV5_MOUSE Isoform of P25085, Interleukin-1 OS=Mus musculus (Mouse) OX=10090 GN=Il1rn PE=1 SV=1	18.697	18.9157	18.8632	16.5362	16.2014	16.274	Il1rn	0.231381	0.00706931	+
P48759	P48759	Ptx3	Pentraxin-related protein PTX3	PTX3_MOUSE	-2.53436		0.00343934	+	2.46353	biological regulation;defense response;immune effector process;immune response;immune system process;innate immune response;multi-organism process;negative regulation of biological process;negative regulation of reproductive process;negative regulation of viral reproduction;negative regulation of virion penetration into host cell;opsonization;positive regulation of biological process;positive reg…	1,3-beta-D-glucan binding;binding;carbohydrate binding;complement binding;complement component C1q binding;opsonin binding;pattern binding;polysaccharide binding;protein binding;virion binding	extracellular region part;extracellular space	Completeproteome;Disulfidebond;Glycoprotein;Referenceproteome;Secreted;Signal		1.49e-09	1.25428	5	>sp|P48759|PTX3_MOUSE Pentraxin-related protein PTX3 OS=Mus musculus (Mouse) OX=10090 GN=Ptx3 PE=1 SV=2	17.048	17.2812	17.2584	14.5076	14.63	14.8469	Ptx3	#N/A	#N/A	#N/A	#N/A
Q99K41	Q99K41	Emilin1	EMILIN-1	EMIL1_MOUSE	-1.26248		0.0036184	+	2.44148	biological adhesion;biological regulation;cell adhesion;cellular component organization;cellular component organization at cellular level;cellular component organization or biogenesis;cellular component organization or biogenesis at cellular level;cellular process;extracellular matrix organization;extracellular structure organization;positive regulation of biological process;positive regulation o…	binding;extracellular matrix constituent conferring elasticity;extracellular matrix structural constituent;identical protein binding;protein binding;structural molecule activity	collagen;extracellular matrix;extracellular matrix part;extracellular membrane-bounded organelle;extracellular organelle;extracellular region;extracellular region part;extracellular vesicular exosome;membrane-bounded organelle;membrane-bounded vesicle;organelle;proteinaceous extracellular matrix;vesicle	Celladhesion;Coiledcoil;Collagen;Completeproteome;Disulfidebond;Extracellularmatrix;Glycoprotein;Referenceproteome;Secreted;Signal		3.1e-12	1.27196	24	>sp|Q99K41|EMIL1_MOUSE EMILIN-1 OS=Mus musculus (Mouse) OX=10090 GN=Emilin1 PE=1 SV=1	17.6033	17.4093	17.4548	16.2478	16.1715	16.2607	Emilin1	0.0863167	0.274918
P49586	P49586	Pcyt1a	Choline-phosphate cytidylyltransferase A	PCY1A_MOUSE	0.56786		0.00395503	+	2.40285	alcohol metabolic process;amine metabolic process;biosynthetic process;CDP-choline pathway;cellular amine metabolic process;cellular biogenic amine metabolic process;cellular biosynthetic process;cellular lipid metabolic process;cellular metabolic process;cellular nitrogen compound metabolic process;cellular process;ethanolamine-containing compound metabolic process;glycerolipid biosynthetic proc…	binding;catalytic activity;choline-phosphate cytidylyltransferase activity;cytidylyltransferase activity;lipid binding;nucleotidyltransferase activity;transferase activity;transferase activity, transferring phosphorus-containing groups	cell part;cytoplasmic part;cytosol;endoplasmic reticulum membrane;endoplasmic reticulum part;glycogen granule;intracellular organelle part;intracellular part;membrane;membrane part;organelle membrane;organelle part	Acetylation;Completeproteome;Cytoplasm;Lipidbiosynthesis;Lipidmetabolism;Membrane;Nucleotidyltransferase;Phospholipidbiosynthesis;Phospholipidmetabolism;Phosphoprotein;Referenceproteome;Repeat;Transferase;Ublconjugation	Glycerophospholipid metabolism;Phosphonate and phosphinate metabolism	2.13e-12	1.27283	7	>sp|P49586|PCY1A_MOUSE Choline-phosphate cytidylyltransferase A OS=Mus musculus (Mouse) OX=10090 GN=Pcyt1a PE=1 SV=1	16.5168	16.5135	16.4247	17.056	17.0533	17.0493	Pcyt1a	-0.0706228	0.0795827
P28667	P28667	Marcksl1	MARCKS-related protein	MRP_MOUSE	-1.20074		0.00395503	+	2.40285	biological regulation;positive regulation of biological process;positive regulation of cell proliferation;positive regulation of cellular process;regulation of biological process;regulation of cell proliferation;regulation of cellular process		cell part;cytoplasm;extracellular membrane-bounded organelle;extracellular organelle;extracellular region part;extracellular vesicular exosome;intracellular part;membrane;membrane-bounded organelle;membrane-bounded vesicle;organelle;plasma membrane;vesicle	Actin-binding;Calmodulin-binding;Cellmembrane;Completeproteome;Cytoplasm;Lipoprotein;Membrane;Myristate;Phosphoprotein;Referenceproteome	Fc gamma R-mediated phagocytosis;Leishmaniasis	1.17e-07	1.21899	1	>sp|P28667|MRP_MOUSE MARCKS-related protein OS=Mus musculus (Mouse) OX=10090 GN=Marcksl1 PE=1 SV=2	16.2748	16.1627	16.257	14.9413	15.0252	15.1258	Marcksl1	-0.697272	1.72e-05	+
P35700	P35700	Prdx1	Peroxiredoxin-1	PRDX1_MOUSE	0.405573		0.00395503	+	2.40285	anatomical structure homeostasis;biological regulation;catabolic process;cell killing;cell proliferation;cellular catabolic process;cellular metabolic process;cellular process;cellular response to chemical stimulus;cellular response to hydrogen peroxide;cellular response to oxidative stress;cellular response to oxygen radical;cellular response to reactive oxygen species;cellular response to stimu…	antioxidant activity;binding;catalytic activity;cation binding;heme binding;identical protein binding;ion binding;iron ion binding;metal ion binding;oxidoreductase activity;oxidoreductase activity, acting on paired donors, with incorporation or reduction of molecular oxygen;oxidoreductase activity, acting on peroxide as acceptor;peroxidase activity;peroxiredoxin activity;protein binding;tetrapyrr…	cell part;chromatin;chromosomal part;cytoplasm;cytoplasmic membrane-bounded vesicle;cytoplasmic part;cytoplasmic vesicle;cytosol;euchromatin;extracellular membrane-bounded organelle;extracellular organelle;extracellular region part;extracellular space;extracellular vesicular exosome;intracellular membrane-bounded organelle;intracellular non-membrane-bounded organelle;intracellular organelle;intra…	Acetylation;Antioxidant;Completeproteome;Cytoplasm;Directproteinsequencing;Disulfidebond;Oxidoreductase;Peroxidase;Phosphoprotein;Redox-activecenter;Referenceproteome	Peroxisome	4.41e-18	1.29735	18	>sp|P35700|PRDX1_MOUSE Peroxiredoxin-1 OS=Mus musculus (Mouse) OX=10090 GN=Prdx1 PE=1 SV=1	19.0178	19.005	19.0643	19.4109	19.4496	19.4434	Prdx1	-0.0696603	0.271854
H7BX38;P40224;P40224-1	H7BX38;P40224;P40224-1	Cxcl12	Isoform of P40224, C-X-C motif chemokine 12;Stromal cell-derived factor 1;Isoform of P40224, Isoform Alpha of Stromal cell-derived factor 1	H7BX38_MOUSE;SDF1_MOUSE;SDF1-1_MOUSE	-2.83259		0.00395503	+	2.40285	adult behavior;adult locomotory behavior;ameboidal cell migration;anatomical structure development;anatomical structure morphogenesis;axon guidance;behavior;biological regulation;brain development;branching morphogenesis of a tube;cell activation;cell chemotaxis;cell development;cell migration;cell motility;cell proliferation;cell surface receptor linked signaling pathway;cellular component movem…	binding;chemokine activity;chemokine receptor binding;CXCR chemokine receptor binding;cytokine activity;cytokine receptor binding;G-protein-coupled receptor binding;protein binding;receptor binding	cell part;external side of plasma membrane;extracellular membrane-bounded organelle;extracellular organelle;extracellular region part;extracellular space;extracellular vesicular exosome;membrane part;membrane-bounded organelle;membrane-bounded vesicle;organelle;plasma membrane part;vesicle	Alternativesplicing;Chemotaxis;Completeproteome;Cytokine;Disulfidebond;Growthfactor;Proteomicsidentification;Referenceproteome;Secreted;Signal	Chemokine signaling pathway;Cytokine-cytokine receptor interaction;Intestinal immune network for IgA production;Leukocyte transendothelial migration;Rheumatoid arthritis	3.55e-12	1.27163	5	>tr|H7BX38|H7BX38_MOUSE Isoform of P40224, C-X-C motif chemokine 12 OS=Mus musculus (Mouse) OX=10090 GN=Cxcl12 PE=1 SV=1;>sp|P40224|SDF1_MOUSE Stromal cell-derived factor 1 OS=Mus musculus (Mouse) OX=10090 GN=Cxcl12 PE=2 SV=2;>sp|P40224-1|SDF1-1_MOUSE Isoform of P40224, Isoform Alpha of Stromal cell-derived factor 1 OS=Mus musculus (Mouse) OX=10090 GN=Cxcl12 PE=2 SV=2	18.1995	18.2091	18.6096	15.6408	15.4561	15.4237	Cxcl12	0.620134	4.04e-06	+
Q5SU71;Q61510	Q5SU71;Q61510	Trim25	Isoform of Q61510, E3 ubiquitin/ISG15 ligase TRIM25;E3 ubiquitin/ISG15 ligase TRIM25	Q5SU71_MOUSE;TRI25_MOUSE	-0.52048		0.00405305	+	2.39222	biological regulation;cellular macromolecule metabolic process;cellular metabolic process;cellular process;cellular protein metabolic process;defense response;defense response to virus;immune effector process;immune response;immune system process;innate immune response;macromolecule metabolic process;macromolecule modification;metabolic process;multi-organism process;negative regulation of biolog…	acid-amino acid ligase activity;binding;catalytic activity;cation binding;ion binding;ligase activity;ligase activity, forming carbon-nitrogen bonds;metal ion binding;transition metal ion binding;zinc ion binding	cell part;cytoplasm;intracellular organelle part;intracellular part;nuclear part;nucleoplasm;organelle part	3D-structure;Acetylation;Antiviraldefense;Coiledcoil;Completeproteome;Cytoplasm;Immunity;Innateimmunity;Isopeptidebond;Ligase;Metal-binding;Phosphoprotein;Proteomicsidentification;Referenceproteome;Ublconjugation;Ublconjugationpathway;Zinc;Zinc-finger	RIG-I-like receptor signaling pathway	3.76e-11	1.26574	12	>tr|Q5SU71|Q5SU71_MOUSE Isoform of Q61510, E3 ubiquitin/ISG15 ligase TRIM25 OS=Mus musculus (Mouse) OX=10090 GN=Trim25 PE=1 SV=1;>sp|Q61510|TRI25_MOUSE E3 ubiquitin/ISG15 ligase TRIM25 OS=Mus musculus (Mouse) OX=10090 GN=Trim25 PE=1 SV=2	15.7411	15.7203	15.7802	15.2549	15.2421	15.1831	Trim25	-0.151044	0.00104325	+
P15864	P15864	H1-2	Histone H1.2	H12_MOUSE	-1.2027		0.00405305	+	2.39222	biological regulation;cellular component assembly;cellular component assembly at cellular level;cellular component organization;cellular component organization at cellular level;cellular component organization or biogenesis;cellular component organization or biogenesis at cellular level;cellular macromolecular complex assembly;cellular macromolecular complex subunit organization;cellular process;…	binding;chromatin binding;chromatin DNA binding;DNA binding;nucleic acid binding;structure-specific DNA binding	cell part;chromatin;chromosomal part;euchromatin;intracellular membrane-bounded organelle;intracellular organelle;intracellular organelle part;intracellular part;macromolecular complex;membrane-bounded organelle;nuclear chromatin;nuclear chromosome part;nuclear euchromatin;nuclear part;nucleosome;nucleus;organelle;organelle part;protein-DNA complex;transcriptionally active chromatin	Acetylation;Chromosome;Citrullination;Completeproteome;DNA-binding;Isopeptidebond;Methylation;Nucleus;Phosphoprotein;Referenceproteome;Ublconjugation		1.14e-16	1.29213	8	>sp|P15864|H12_MOUSE Histone H1.2 OS=Mus musculus (Mouse) OX=10090 GN=H1-2 PE=1 SV=2	20.6269	20.6047	20.6089	19.2961	19.5207	19.4156	H1-2	#N/A	#N/A	#N/A	#N/A
D3Z624;E0CZ22	D3Z624;E0CZ22	Mroh1	Isoform of E0CZ22, Maestro heat-like repeat family member 1;Maestro heat-like repeat family member 1	D3Z624_MOUSE;E0CZ22_MOUSE	1.17659		0.00405305	+	2.39222				Completeproteome;Proteomicsidentification;Referenceproteome		1.2e-07	1.21841	9	>tr|D3Z624|D3Z624_MOUSE Isoform of E0CZ22, Maestro heat-like repeat family member 1 OS=Mus musculus (Mouse) OX=10090 GN=Mroh1 PE=1 SV=2;>tr|E0CZ22|E0CZ22_MOUSE Maestro heat-like repeat family member 1 OS=Mus musculus (Mouse) OX=10090 GN=Mroh1 PE=1 SV=1	14.4379	14.4374	14.494	15.5122	15.681	15.7058	Mroh1	#N/A	#N/A	#N/A	#N/A
P22777	P22777	Serpine1	Plasminogen activator inhibitor 1	PAI1_MOUSE	2.244		0.00408789	+	2.3885	biological regulation;cellular process;cellular response to biotic stimulus;cellular response to chemical stimulus;cellular response to endogenous stimulus;cellular response to growth factor stimulus;cellular response to lipopolysaccharide;cellular response to molecule of bacterial origin;cellular response to organic substance;cellular response to stimulus;cellular response to transforming growth…	binding;endopeptidase inhibitor activity;endopeptidase regulator activity;enzyme binding;enzyme inhibitor activity;enzyme regulator activity;peptidase inhibitor activity;peptidase regulator activity;protease binding;protein binding;receptor binding;serine-type endopeptidase inhibitor activity	extracellular matrix;extracellular membrane-bounded organelle;extracellular organelle;extracellular region;extracellular region part;extracellular space;extracellular vesicular exosome;membrane-bounded organelle;membrane-bounded vesicle;organelle;vesicle	3D-structure;Completeproteome;Directproteinsequencing;Glycoprotein;Proteaseinhibitor;Referenceproteome;Secreted;Serineproteaseinhibitor;Signal		1.91e-07	1.20557	4	>sp|P22777|PAI1_MOUSE Plasminogen activator inhibitor 1 OS=Mus musculus (Mouse) OX=10090 GN=Serpine1 PE=1 SV=1	13.8335	14.0674	13.8981	16.3649	16.0197	16.1465	Serpine1	0.124434	0.0868607
A0A087WR50	A0A087WR50	Fn1	Isoform of P11276, Fibronectin	A0A087WR50_MOUSE	-0.549647		0.00408789	+	2.3885	anatomical structure morphogenesis;biological adhesion;biological regulation;calcium-independent cell-matrix adhesion;cell adhesion;cell differentiation;cell junction assembly;cell junction organization;cell morphogenesis;cell morphogenesis involved in differentiation;cell-matrix adhesion;cell-substrate adhesion;cell-substrate junction assembly;cellular component assembly;cellular component assem…	binding;enzyme activator activity;enzyme binding;enzyme regulator activity;integrin binding;peptidase activator activity;peptidase regulator activity;protease binding;protein binding;protein complex binding;receptor binding	apical plasma membrane;basal lamina;basement membrane;blood microparticle;cell part;cytoplasmic part;endoplasmic reticulum-Golgi intermediate compartment;extracellular matrix;extracellular matrix part;extracellular membrane-bounded organelle;extracellular organelle;extracellular region part;extracellular space;extracellular vesicular exosome;fibrinogen complex;intracellular membrane-bounded organ…	Completeproteome;Disulfidebond;Proteomicsidentification;Referenceproteome;Repeat	Amoebiasis;Bacterial invasion of epithelial cells;ECM-receptor interaction;Focal adhesion;Pathways in cancer;Regulation of actin cytoskeleton;Small cell lung cancer	2.79e-17	1.29442	92	>tr|A0A087WR50|A0A087WR50_MOUSE Isoform of P11276, Fibronectin OS=Mus musculus (Mouse) OX=10090 GN=Fn1 PE=1 SV=1	19.8534	19.7765	19.8104	19.2971	19.2673	19.227	Fn1	0.685208	0.0281789
A0A1B0GSG5;Q91VI7	A0A1B0GSG5;Q91VI7	Rnh1	Isoform of Q91VI7, Ribonuclease inhibitor;Ribonuclease inhibitor	A0A1B0GSG5_MOUSE;RINI_MOUSE	0.633952		0.0041491	+	2.38205	biological regulation;negative regulation of catalytic activity;negative regulation of molecular function;regulation of anatomical structure morphogenesis;regulation of angiogenesis;regulation of biological process;regulation of catalytic activity;regulation of developmental process;regulation of metabolic process;regulation of molecular function;regulation of multicellular organismal development…	enzyme inhibitor activity;enzyme regulator activity;ribonuclease inhibitor activity	angiogenin-PRI complex;cell part;cytoplasm;extracellular membrane-bounded organelle;extracellular organelle;extracellular region part;extracellular vesicular exosome;intracellular part;macromolecular complex;membrane-bounded organelle;membrane-bounded vesicle;organelle;protein complex;vesicle	3D-structure;Acetylation;Completeproteome;Cytoplasm;Leucine-richrepeat;Phosphoprotein;Referenceproteome;Repeat		9.15e-17	1.29252	13	>tr|A0A1B0GSG5|A0A1B0GSG5_MOUSE Isoform of Q91VI7, Ribonuclease inhibitor OS=Mus musculus (Mouse) OX=10090 GN=Rnh1 PE=1 SV=1;>sp|Q91VI7|RINI_MOUSE Ribonuclease inhibitor OS=Mus musculus (Mouse) OX=10090 GN=Rnh1 PE=1 SV=1	18.7319	18.77	18.7098	19.3288	19.4297	19.355	Rnh1	-0.0705006	0.415614
Q9QZI8	Q9QZI8	Serinc1	Serine incorporator 1	SERC1_MOUSE	0.724709		0.00414916	+	2.38204	amine transport;amino acid transport;biological regulation;biosynthetic process;carboxylic acid transport;cellular biosynthetic process;cellular lipid metabolic process;cellular metabolic process;cellular process;establishment of localization;glycerolipid metabolic process;glycerophospholipid metabolic process;L-amino acid transport;lipid biosynthetic process;lipid metabolic process;L-serine tran…	active transmembrane transporter activity;amine transmembrane transporter activity;amino acid transmembrane transporter activity;carboxylic acid transmembrane transporter activity;L-amino acid transmembrane transporter activity;L-serine transmembrane transporter activity;neutral amino acid transmembrane transporter activity;organic acid transmembrane transporter activity;serine transmembrane tran…	cell part;cytoplasmic part;endoplasmic reticulum membrane;endoplasmic reticulum part;extracellular membrane-bounded organelle;extracellular organelle;extracellular region part;extracellular vesicular exosome;integral to membrane;intracellular organelle part;intracellular part;intrinsic to membrane;membrane;membrane part;membrane-bounded organelle;membrane-bounded vesicle;organelle;organelle membr…	Completeproteome;Endoplasmicreticulum;Lipidbiosynthesis;Lipidmetabolism;Lipoprotein;Membrane;Myristate;Phospholipidbiosynthesis;Phospholipidmetabolism;Phosphoprotein;Referenceproteome;Transmembrane;Transmembranehelix		2.59e-09	1.25211	3	>sp|Q9QZI8|SERC1_MOUSE Serine incorporator 1 OS=Mus musculus (Mouse) OX=10090 GN=Serinc1 PE=1 SV=1	16.1136	16.1409	16.0837	16.8095	16.7929	16.91	Serinc1	#N/A	#N/A	#N/A	#N/A
Q61768	Q61768	Kif5b	Kinesin-1 heavy chain	KINH_MOUSE	0.207151		0.00435837	+	2.36068	axon guidance;biological regulation;cellular chemical homeostasis;cellular component disassembly;cellular component disassembly at cellular level;cellular component movement;cellular component organization;cellular component organization at cellular level;cellular component organization or biogenesis;cellular component organization or biogenesis at cellular level;cellular homeostasis;cellular ion…	adenyl nucleotide binding;adenyl ribonucleotide binding;ATP binding;ATPase activity;binding;catalytic activity;cytoskeletal protein binding;hydrolase activity;hydrolase activity, acting on acid anhydrides;hydrolase activity, acting on acid anhydrides, in phosphorus-containing anhydrides;microtubule binding;microtubule motor activity;motor activity;nucleoside-triphosphatase activity;nucleotide bin…	cell part;cell projection;cell projection part;ciliary rootlet;cilium part;cytoplasm;cytoplasmic membrane-bounded vesicle;cytoplasmic part;cytoplasmic vesicle;cytoskeletal part;cytosol;endocytic vesicle;intracellular membrane-bounded organelle;intracellular organelle;intracellular organelle part;intracellular part;kinesin complex;macromolecular complex;membrane;membrane-bounded organelle;membrane…	Acetylation;ATP-binding;Coiledcoil;Completeproteome;Cytoplasm;Cytoskeleton;Directproteinsequencing;Microtubule;Motorprotein;Nucleotide-binding;Phosphoprotein;Referenceproteome		2.82e-11	1.26648	38	>sp|Q61768|KINH_MOUSE Kinesin-1 heavy chain OS=Mus musculus (Mouse) OX=10090 GN=Kif5b PE=1 SV=3	16.0919	16.0758	16.0935	16.3142	16.2881	16.2803	Kif5b	-0.15963	0.000686209	+
Q64471	Q64471	Gstt1	Glutathione S-transferase theta-1	GSTT1_MOUSE	-0.560863		0.00435837	+	2.36068	amine metabolic process;carboxylic acid metabolic process;cellular amine metabolic process;cellular amino acid metabolic process;cellular ketone metabolic process;cellular macromolecule metabolic process;cellular metabolic process;cellular modified amino acid metabolic process;cellular nitrogen compound metabolic process;cellular process;chlorinated hydrocarbon metabolic process;dichloromethane m…	alkylhalidase activity;antioxidant activity;catalytic activity;glutathione peroxidase activity;glutathione transferase activity;hydrolase activity;hydrolase activity, acting on acid halide bonds;hydrolase activity, acting on acid halide bonds, in C-halide compounds;oxidoreductase activity;oxidoreductase activity, acting on peroxide as acceptor;peroxidase activity;transferase activity;transferase …	cell part;cytoplasmic part;cytosol;intracellular membrane-bounded organelle;intracellular organelle;intracellular part;membrane-bounded organelle;nucleus;organelle	Completeproteome;Cytoplasm;Nucleus;Referenceproteome;Transferase	Drug metabolism - cytochrome P450;Glutathione metabolism;Metabolism of xenobiotics by cytochrome P450	2.06e-16	1.29104	17	>sp|Q64471|GSTT1_MOUSE Glutathione S-transferase theta-1 OS=Mus musculus (Mouse) OX=10090 GN=Gstt1 PE=1 SV=4	19.1854	19.2238	19.2885	18.6559	18.6683	18.6909	Gstt1	0.363883	0.000106193	+
P47809	P47809	Map2k4	Dual specificity mitogen-activated protein kinase kinase 4	MP2K4_MOUSE	-0.407028		0.00435837	+	2.36068	activation of JUN kinase activity;activation of MAPK activity;apoptosis;biological regulation;cell death;cell growth;cell growth involved in cardiac muscle cell development;cellular macromolecule metabolic process;cellular metabolic process;cellular process;cellular protein metabolic process;cellular response to abiotic stimulus;cellular response to external stimulus;cellular response to mechanic…	adenyl nucleotide binding;adenyl ribonucleotide binding;ATP binding;binding;catalytic activity;JUN kinase kinase activity;kinase activity;MAP kinase kinase activity;nucleotide binding;phosphotransferase activity, alcohol group as acceptor;protein kinase activity;protein serine/threonine kinase activity;protein serine/threonine/tyrosine kinase activity;protein tyrosine kinase activity;purine nucle…	axon;cell part;cell projection;cell projection cytoplasm;cell projection part;cytoplasmic part;cytosol;dendrite cytoplasm;intracellular membrane-bounded organelle;intracellular organelle;intracellular part;membrane-bounded organelle;neuron projection;nucleus;organelle;perikaryon	Acetylation;Apoptosis;ATP-binding;Completeproteome;Cytoplasm;Kinase;Nucleotide-binding;Nucleus;Phosphoprotein;Referenceproteome;Serine/threonine-proteinkinase;Stressresponse;Transferase;Tyrosine-proteinkinase	Chagas disease (American trypanosomiasis);Epithelial cell signaling in Helicobacter pylori infection;ErbB signaling pathway;Fc epsilon RI signaling pathway;GnRH signaling pathway;MAPK signaling pathway;Toll-like receptor signaling pathway	1e-12	1.27454	4	>sp|P47809|MP2K4_MOUSE Dual specificity mitogen-activated protein kinase kinase 4 OS=Mus musculus (Mouse) OX=10090 GN=Map2k4 PE=1 SV=2	18.2261	18.2258	18.1937	17.8481	17.7939	17.7825	Map2k4	0.0871294	0.0490563
O09131	O09131	Gsto1	Glutathione S-transferase omega-1	GSTO1_MOUSE	0.585882		0.00443484	+	2.35312	biological regulation;carboxylic acid metabolic process;catabolic process;cellular catabolic process;cellular ketone metabolic process;cellular metabolic process;cellular process;cellular response to arsenic-containing substance;cellular response to chemical stimulus;cellular response to inorganic substance;cellular response to stimulus;L-ascorbic acid metabolic process;metabolic process;negative…	antioxidant activity;catalytic activity;disulfide oxidoreductase activity;glutathione dehydrogenase (ascorbate) activity;glutathione disulfide oxidoreductase activity;glutathione transferase activity;methylarsonate reductase activity;oxidoreductase activity;oxidoreductase activity, acting on a sulfur group of donors;oxidoreductase activity, acting on a sulfur group of donors, quinone or similar c…	cell part;cytoplasm;cytoplasmic part;cytosol;extracellular membrane-bounded organelle;extracellular organelle;extracellular region part;extracellular vesicular exosome;intracellular part;membrane-bounded organelle;membrane-bounded vesicle;organelle;vesicle	Acetylation;Completeproteome;Cytoplasm;Oxidoreductase;Phosphoprotein;Referenceproteome;Transferase	Drug metabolism - cytochrome P450;Glutathione metabolism;Metabolism of xenobiotics by cytochrome P450	1.84e-15	1.28723	20	>sp|O09131|GSTO1_MOUSE Glutathione S-transferase omega-1 OS=Mus musculus (Mouse) OX=10090 GN=Gsto1 PE=1 SV=2	17.9727	17.9914	17.9051	18.5301	18.514	18.5827	Gsto1	-0.0376973	0.630265
D3YTX1;D3Z4D3;Q91V88;Q91V88-2;Q91V88-3;Q91V88-4	D3YTX1;D3Z4D3;Q91V88;Q91V88-2;Q91V88-3;Q91V88-4	Npnt	Isoform of Q91V88, Nephronectin;Isoform of Q91V88, Nephronectin;Nephronectin;Isoform of Q91V88, Isoform 2 of Nephronectin;Isoform of Q91V88, Isoform 3 of Nephronectin;Isoform of Q91V88, Isoform 4 of Nephronectin	D3YTX1_MOUSE;D3Z4D3_MOUSE;NPNT_MOUSE;NPNT-2_MOUSE;NPNT-3_MOUSE;NPNT-4_MOUSE	-1.90496		0.00456414	+	2.34064	anatomical structure development;anatomical structure morphogenesis;biological adhesion;biological regulation;branching involved in ureteric bud morphogenesis;branching morphogenesis of a tube;cell adhesion;cell adhesion mediated by integrin;cell-cell adhesion;cell-cell adhesion mediated by integrin;cell-matrix adhesion;cell-substrate adhesion;cellular component organization;cellular component or…	binding;calcium ion binding;cation binding;integrin binding;ion binding;metal ion binding;protein binding;protein complex binding;receptor binding	basement membrane;cell part;contractile fiber;contractile fiber part;cytoplasmic part;extracellular matrix;extracellular matrix part;extracellular membrane-bounded organelle;extracellular organelle;extracellular region;extracellular region part;extracellular vesicular exosome;intracellular non-membrane-bounded organelle;intracellular organelle;intracellular part;membrane;membrane-bounded organell…	Alternativesplicing;Calcium;Celladhesion;Completeproteome;Developmentalprotein;Differentiation;Disulfidebond;EGF-likedomain;Extracellularmatrix;Proteomicsidentification;Referenceproteome;Repeat;Secreted;Signal		2.41e-10	1.26046	12	>tr|D3YTX1|D3YTX1_MOUSE Isoform of Q91V88, Nephronectin OS=Mus musculus (Mouse) OX=10090 GN=Npnt PE=1 SV=1;>tr|D3Z4D3|D3Z4D3_MOUSE Isoform of Q91V88, Nephronectin OS=Mus musculus (Mouse) OX=10090 GN=Npnt PE=1 SV=1;>sp|Q91V88|NPNT_MOUSE Nephronectin OS=Mus musculus (Mouse) OX=10090 GN=Npnt PE=1 SV=1;>sp|Q91V88-2|NPNT-2_MOUSE Isoform of Q91V88, Isoform 2 of Nephronectin OS=Mus musculus (Mouse) OX=1…	17.3151	17.2017	17.2282	15.5521	15.2361	15.2419	Npnt	#N/A	#N/A	#N/A	#N/A
Q9Z2I8	Q9Z2I8	Suclg2	Succinate--CoA ligase [GDP-forming] subunit beta, mitochondrial	SUCB2_MOUSE	-0.408224		0.00472506	+	2.32559	acetyl-CoA catabolic process;acetyl-CoA metabolic process;carboxylic acid metabolic process;catabolic process;cellular catabolic process;cellular ketone metabolic process;cellular metabolic process;cellular process;coenzyme catabolic process;coenzyme metabolic process;cofactor catabolic process;cofactor metabolic process;dicarboxylic acid metabolic process;metabolic process;organic acid metabolic…	acid-thiol ligase activity;adenyl nucleotide binding;adenyl ribonucleotide binding;ATP binding;binding;catalytic activity;cation binding;CoA-ligase activity;GDP binding;GTP binding;guanyl nucleotide binding;guanyl ribonucleotide binding;ion binding;ligase activity;ligase activity, forming carbon-sulfur bonds;metal ion binding;nucleotide binding;oxidoreductase activity;oxidoreductase activity, act…	cell part;cytoplasmic part;intracellular membrane-bounded organelle;intracellular organelle;intracellular organelle part;intracellular part;macromolecular complex;membrane;membrane-bounded organelle;mitochondrial part;mitochondrial tricarboxylic acid cycle enzyme complex;mitochondrion;organelle;organelle part;plasma membrane;protein complex;succinate-CoA ligase complex;succinate-CoA ligase comple…	Acetylation;Alternativesplicing;Completeproteome;GTP-binding;Ligase;Mitochondrion;Nucleotide-binding;Referenceproteome;Transitpeptide;Tricarboxylicacidcycle	Citrate cycle (TCA cycle);Propanoate metabolism	3.77e-12	1.27149	22	>sp|Q9Z2I8|SUCB2_MOUSE Succinate--CoA ligase [GDP-forming] subunit beta, mitochondrial OS=Mus musculus (Mouse) OX=10090 GN=Suclg2 PE=1 SV=3	16.9038	16.9396	16.9774	16.5532	16.5272	16.5157	Suclg2	0.0496128	0.385559
Q9D1C8	Q9D1C8	Vps28	Vacuolar protein sorting-associated protein 28 homolog	VPS28_MOUSE	0.548965		0.00472506	+	2.32559	biological regulation;catabolic process;cellular catabolic process;cellular macromolecule catabolic process;cellular macromolecule metabolic process;cellular metabolic process;cellular process;establishment of localization;establishment of protein localization;macromolecule catabolic process;macromolecule metabolic process;metabolic process;modification-dependent macromolecule catabolic process;m…		cell part;cytoplasm;cytoplasmic part;endosomal part;endosome membrane;ESCRT I complex;intracellular organelle part;intracellular part;late endosome membrane;macromolecular complex;membrane;membrane part;organelle membrane;organelle part;plasma membrane;protein complex	Cellmembrane;Completeproteome;Endosome;Membrane;Proteintransport;Referenceproteome;Transport	Endocytosis	1.22e-07	1.21791	3	>sp|Q9D1C8|VPS28_MOUSE Vacuolar protein sorting-associated protein 28 homolog OS=Mus musculus (Mouse) OX=10090 GN=Vps28 PE=1 SV=1	15.7035	15.6383	15.6335	16.1623	16.2235	16.2365	Vps28	0.0884664	0.269678
Q02013	Q02013	Aqp1	Aquaporin-1	AQP1_MOUSE	0.803222		0.00472506	+	2.32559	actin cytoskeleton organization;actin filament-based process;ammonium transmembrane transport;ammonium transport;anatomical structure development;anatomical structure morphogenesis;biological regulation;biosynthetic process;blood vessel development;body fluid secretion;camera-type eye morphogenesis;carbohydrate transport;carbon dioxide transmembrane transport;carbon dioxide transport;cation trans…	alcohol transmembrane transporter activity;ammonium transmembrane transporter activity;binding;carbon dioxide transmembrane transporter activity;cation channel activity;cation transmembrane transporter activity;channel activity;cyclic nucleotide-gated ion channel activity;ephrin receptor binding;gated channel activity;glycerol channel activity;glycerol transmembrane transporter activity;inorganic…	apical part of cell;apical plasma membrane;axon;axon part;axon terminus;basal plasma membrane;basolateral plasma membrane;brush border;brush border membrane;cell body membrane;cell part;cell projection;cell projection membrane;cell projection part;cytoplasm;cytoplasmic part;cytoplasmic vesicle membrane;cytoplasmic vesicle part;dense core granule membrane;extracellular membrane-bounded organelle;e…	Cellmembrane;Completeproteome;Glycoprotein;Membrane;Phosphoprotein;Referenceproteome;Repeat;Transmembrane;Transmembranehelix;Transport	Bile secretion;Proximal tubule bicarbonate reclamation	1.17e-07	1.21895	1	>sp|Q02013|AQP1_MOUSE Aquaporin-1 OS=Mus musculus (Mouse) OX=10090 GN=Aqp1 PE=1 SV=3	18.0442	18.0011	17.929	18.7583	18.8603	18.7654	Aqp1	0.250859	0.00465653	+
Q9JKF1	Q9JKF1	Iqgap1	Ras GTPase-activating-like protein IQGAP1	IQGA1_MOUSE	0.294835		0.00472892	+	2.32524	anatomical structure development;biological regulation;cell development;cell surface receptor linked signaling pathway;cellular developmental process;cellular process;cellular response to calcium ion;cellular response to chemical stimulus;cellular response to endogenous stimulus;cellular response to epidermal growth factor stimulus;cellular response to fibroblast growth factor stimulus;cellular r…	binding;calmodulin binding;enzyme activator activity;enzyme binding;enzyme regulator activity;GTPase binding;kinase activator activity;kinase binding;kinase regulator activity;lipid binding;phosphatase binding;phosphatidylinositol binding;phosphatidylinositol-3,4,5-trisphosphate binding;phospholipid binding;protein binding;protein kinase activator activity;protein kinase binding;protein kinase re…	adherens junction;anchoring junction;axon;cell junction;cell leading edge;cell part;cell projection;cell projection part;cell-cell junction;cell-substrate adherens junction;cell-substrate junction;cytoplasm;cytoskeletal part;extracellular membrane-bounded organelle;extracellular organelle;extracellular region part;extracellular vesicular exosome;extrinsic to internal side of plasma membrane;extri…	Acetylation;Calmodulin-binding;Cellmembrane;Completeproteome;Membrane;Phosphoprotein;Referenceproteome;Repeat	Regulation of actin cytoskeleton	4.23e-17	1.29373	83	>sp|Q9JKF1|IQGA1_MOUSE Ras GTPase-activating-like protein IQGAP1 OS=Mus musculus (Mouse) OX=10090 GN=Iqgap1 PE=1 SV=2	17.1749	17.1543	17.1339	17.4581	17.4663	17.4233	Iqgap1	-0.17513	0.00628938	+
Q3UH59;Q61879	Q3UH59;Q61879	Myh10	Isoform of Q61879, Myosin-10;Myosin-10	Q3UH59_MOUSE;MYH10_MOUSE	-0.64465		0.00472892	+	2.32524	actin cytoskeleton organization;actin filament-based movement;actin filament-based process;actomyosin structure organization;adult heart development;anatomical structure development;anatomical structure formation involved in morphogenesis;anatomical structure morphogenesis;axon guidance;axonogenesis;biological adhesion;biological regulation;brain development;cardiac cell development;cardiac muscl…	actin binding;actin filament binding;actin-dependent ATPase activity;adenyl nucleotide binding;adenyl ribonucleotide binding;ADP binding;ATP binding;ATPase activity;ATPase activity, coupled;binding;catalytic activity;cytoskeletal protein binding;hydrolase activity;hydrolase activity, acting on acid anhydrides;hydrolase activity, acting on acid anhydrides, in phosphorus-containing anhydrides;micro…	actin cytoskeleton;actin filament bundle;actomyosin;axon;brush border;cell body;cell cortex;cell division site part;cell part;cell projection;cell projection part;cleavage furrow;cytoplasm;cytoplasmic part;cytoskeletal part;cytoskeleton;cytosol;dendritic spine;extracellular membrane-bounded organelle;extracellular organelle;extracellular region part;extracellular vesicular exosome;growth cone;int…	Acetylation;Actin-binding;ATP-binding;Calmodulin-binding;Celladhesion;Cellprojection;Cellshape;Coiledcoil;Completeproteome;Motorprotein;Myosin;Nucleotide-binding;Phosphoprotein;Proteomicsidentification;Referenceproteome	Tight junction;Viral myocarditis	2.03e-12	1.27296	72	>tr|Q3UH59|Q3UH59_MOUSE Isoform of Q61879, Myosin-10 OS=Mus musculus (Mouse) OX=10090 GN=Myh10 PE=1 SV=1;>sp|Q61879|MYH10_MOUSE Myosin-10 OS=Mus musculus (Mouse) OX=10090 GN=Myh10 PE=1 SV=2	16.5155	16.5417	16.5602	15.9487	15.8267	15.908	Myh10	-0.28885	0.000195788	+
Q8BL66	Q8BL66	Eea1	Early endosome antigen 1	EEA1_MOUSE	0.459694		0.00472892	+	2.32524	cellular component organization;cellular component organization at cellular level;cellular component organization or biogenesis;cellular component organization or biogenesis at cellular level;cellular membrane fusion;cellular membrane organization;cellular process;endocytosis;establishment of localization;membrane fusion;membrane invagination;membrane organization;organelle fusion;organelle organ…	1-phosphatidylinositol binding;binding;cation binding;GTP-dependent protein binding;identical protein binding;ion binding;lipid binding;metal ion binding;phosphatidylinositol binding;phospholipid binding;protein binding;protein dimerization activity;protein homodimerization activity	axon part;axonal spine;cell part;cell projection;cell projection part;cytoplasmic part;cytoplasmic vesicle;cytosol;early endosome;early endosome membrane;endosomal part;endosome;endosome membrane;extracellular membrane-bounded organelle;extracellular organelle;extracellular region part;extracellular vesicular exosome;extrinsic to membrane;extrinsic to plasma membrane;intracellular membrane-bounde…	Coiledcoil;Completeproteome;Cytoplasm;Endosome;Membrane;Metal-binding;Phosphoprotein;Referenceproteome;Zinc;Zinc-finger	Endocytosis;ko05152;Phagosome	5.81e-13	1.27574	49	>sp|Q8BL66|EEA1_MOUSE Early endosome antigen 1 OS=Mus musculus (Mouse) OX=10090 GN=Eea1 PE=1 SV=2	16.2905	16.2759	16.2383	16.7717	16.6975	16.7145	Eea1	-0.137269	0.00288404	+
A0A1D5RML1;P31428	A0A1D5RML1;P31428	Dpep1	Isoform of P31428, Dipeptidase (Fragment);Dipeptidase 1	A0A1D5RML1_MOUSE;DPEP1_MOUSE	-2.56176		0.00472892	+	2.32524	amine metabolic process;antibiotic metabolic process;biological regulation;carboxylic acid metabolic process;cellular amine metabolic process;cellular amino acid metabolic process;cellular ketone metabolic process;cellular metabolic process;cellular nitrogen compound metabolic process;cellular process;cellular response to calcium ion;cellular response to chemical stimulus;cellular response to dru…	amine binding;amino acid binding;binding;carboxylic acid binding;caspase inhibitor activity;caspase regulator activity;catalytic activity;cation binding;cysteine-type endopeptidase inhibitor activity;dipeptidase activity;dipeptidyl-peptidase activity;endopeptidase inhibitor activity;endopeptidase regulator activity;enzyme inhibitor activity;enzyme regulator activity;exopeptidase activity;GPI anch…	anchored to membrane;apical part of cell;apical plasma membrane;cell junction;cell part;cell projection membrane;cell projection part;extracellular membrane-bounded organelle;extracellular organelle;extracellular region part;extracellular space;extracellular vesicular exosome;intracellular membrane-bounded organelle;intracellular organelle;intracellular part;intrinsic to membrane;membrane;membran…	Cellmembrane;Cellprojection;Completeproteome;Dipeptidase;Disulfidebond;Glycoprotein;GPI-anchor;Hydrolase;Lipoprotein;Membrane;Metal-binding;Metalloprotease;Protease;Referenceproteome;Signal;Zinc		7.25e-08	1.22865	4	>tr|A0A1D5RML1|A0A1D5RML1_MOUSE Isoform of P31428, Dipeptidase (Fragment) OS=Mus musculus (Mouse) OX=10090 GN=Dpep1 PE=1 SV=1;>sp|P31428|DPEP1_MOUSE Dipeptidase 1 OS=Mus musculus (Mouse) OX=10090 GN=Dpep1 PE=1 SV=2	16.3452	16.6735	16.7493	13.9816	14.1992	13.9019	Dpep1	0.0595565	0.275224
Q9CXA2	Q9CXA2	L3hypdh	Trans-L-3-hydroxyproline dehydratase	T3HPD_MOUSE	-0.855613		0.00472892	+	2.32524	metabolic process	carbon-oxygen lyase activity;catalytic activity;hydro-lyase activity;lyase activity;trans-L-3-hydroxyproline dehydratase activity		Completeproteome;Lyase;Referenceproteome		1.29e-11	1.26848	4	>sp|Q9CXA2|T3HPD_MOUSE Trans-L-3-hydroxyproline dehydratase OS=Mus musculus (Mouse) OX=10090 GN=L3hypdh PE=1 SV=1	16.8094	16.861	16.9072	15.93	16.0787	16.002	L3hypdh	-0.0472999	0.450417
F6VRP8	F6VRP8	Lgals3bp	Isoform of Q07797, Galectin-3-binding protein (Fragment)	F6VRP8_MOUSE	0.93037		0.00472892	+	2.32524	cellular component organization;cellular component organization or biogenesis;cellular membrane organization;cellular process;endocytosis;establishment of localization;membrane invagination;membrane organization;receptor-mediated endocytosis;transport;vesicle-mediated transport	cargo receptor activity;receptor activity;scavenger receptor activity	blood microparticle;extracellular membrane-bounded organelle;extracellular organelle;extracellular region part;extracellular space;extracellular vesicular exosome;membrane-bounded organelle;membrane-bounded vesicle;organelle;vesicle	Completeproteome;Proteomicsidentification;Referenceproteome		2.56e-08	1.23974	1	>tr|F6VRP8|F6VRP8_MOUSE Isoform of Q07797, Galectin-3-binding protein (Fragment) OS=Mus musculus (Mouse) OX=10090 GN=Lgals3bp PE=1 SV=1	16.4743	16.3881	16.4353	17.2934	17.4602	17.3353	Lgals3bp	0.12741	0.152333
Q9Z2A9	Q9Z2A9	Ggt5	Glutathione hydrolase 5 proenzyme	GGT5_MOUSE	-1.78143		0.00472892	+	2.32524	alkene biosynthetic process;amine biosynthetic process;amine metabolic process;biosynthetic process;carboxylic acid biosynthetic process;carboxylic acid metabolic process;cellular alkene metabolic process;cellular amine metabolic process;cellular amino acid biosynthetic process;cellular amino acid metabolic process;cellular biosynthetic process;cellular ketone metabolic process;cellular lipid met…	catalytic activity;gamma-glutamyltransferase activity;transferase activity;transferase activity, transferring acyl groups;transferase activity, transferring amino-acyl groups	cell part;integral to membrane;intrinsic to membrane;membrane;membrane part;plasma membrane	Acyltransferase;Alternativesplicing;Completeproteome;Glutathionebiosynthesis;Glycoprotein;Hydrolase;Leukotrienebiosynthesis;Membrane;Protease;Referenceproteome;Signal-anchor;Transferase;Transmembrane;Transmembranehelix;Zymogen	Arachidonic acid metabolism;Cyanoamino acid metabolism;Glutathione metabolism;Taurine and hypotaurine metabolism	1.33e-07	1.21554	4	>sp|Q9Z2A9|GGT5_MOUSE Glutathione hydrolase 5 proenzyme OS=Mus musculus (Mouse) OX=10090 GN=Ggt5 PE=1 SV=2	16.9718	17.2295	17.2663	15.3426	15.4763	15.3045	Ggt5	-0.142395	0.0233042		+
Q3TW96	Q3TW96	Uap1l1	UDP-N-acetylhexosamine pyrophosphorylase-like protein 1	UAP1L_MOUSE	0.697293		0.00472892	+	2.32524		catalytic activity;nucleotidyltransferase activity;transferase activity;transferase activity, transferring phosphorus-containing groups;uridylyltransferase activity		Alternativesplicing;Completeproteome;Nucleotidyltransferase;Referenceproteome;Transferase	Amino sugar and nucleotide sugar metabolism	3.94e-15	1.28582	18	>sp|Q3TW96|UAP1L_MOUSE UDP-N-acetylhexosamine pyrophosphorylase-like protein 1 OS=Mus musculus (Mouse) OX=10090 GN=Uap1l1 PE=1 SV=1	17.3422	17.3194	17.2165	18.0203	17.9719	17.9778	Uap1l1	-0.191652	0.00270742	+
B1AQZ2;P28741;Q3TET1;Q3UI47	B1AQZ2;P28741;Q3TET1;Q3UI47	Kif3a	Isoform of P28741, Kinesin-like protein;Kinesin-like protein KIF3A;Isoform of P28741, Kinesin-like protein;Isoform of P28741, Kinesin-like protein	B1AQZ2_MOUSE;KIF3A_MOUSE;Q3TET1_MOUSE;Q3UI47_MOUSE	0.117833		0.00473205	+	2.32495	anatomical structure development;anatomical structure formation involved in morphogenesis;anatomical structure morphogenesis;anterior/posterior pattern specification;biological regulation;cell part morphogenesis;cell projection assembly;cell projection morphogenesis;cell projection organization;cell surface receptor linked signaling pathway;cellular component assembly;cellular component assembly …	adenyl nucleotide binding;adenyl ribonucleotide binding;ATP binding;ATPase activity;binding;catalytic activity;cytoskeletal protein binding;hydrolase activity;hydrolase activity, acting on acid anhydrides;hydrolase activity, acting on acid anhydrides, in phosphorus-containing anhydrides;microtubule binding;microtubule motor activity;motor activity;nucleoside-triphosphatase activity;nucleotide bin…	axoneme;cell part;cell projection;cell projection part;centrosome;cilium;clathrin-coated vesicle;coated vesicle;cytoplasmic membrane-bounded vesicle;cytoplasmic part;cytoplasmic vesicle;cytoskeletal part;cytoskeleton;cytosol;extracellular membrane-bounded organelle;extracellular organelle;extracellular region part;extracellular vesicular exosome;intracellular membrane-bounded organelle;intracellu…	ATP-binding;Cellprojection;Cilium;Ciliumbiogenesis/degradation;Coiledcoil;Completeproteome;Cytoplasm;Cytoskeleton;Microtubule;Motorprotein;Nucleotide-binding;Phosphoprotein;Proteomicsidentification;Referenceproteome		1.38e-07	1.21474	7	>tr|B1AQZ2|B1AQZ2_MOUSE Isoform of P28741, Kinesin-like protein OS=Mus musculus (Mouse) OX=10090 GN=Kif3a PE=1 SV=1;>sp|P28741|KIF3A_MOUSE Kinesin-like protein KIF3A OS=Mus musculus (Mouse) OX=10090 GN=Kif3a PE=1 SV=2;>tr|Q3TET1|Q3TET1_MOUSE Isoform of P28741, Kinesin-like protein OS=Mus musculus (Mouse) OX=10090 GN=Kif3a PE=1 SV=1;>tr|Q3UI47|Q3UI47_MOUSE Isoform of P28741, Kinesin-like protein O…	15.683	15.6911	15.6828	15.7908	15.807	15.8127	Kif3a	0.23552	0.00559322	+
Q9JJI8	Q9JJI8	Rpl38	60S ribosomal protein L38	RL38_MOUSE	-0.548338		0.00473266	+	2.32489	90S preribosome assembly;anatomical structure development;anatomical structure morphogenesis;axial mesoderm development;biological regulation;biosynthetic process;cellular biosynthetic process;cellular component assembly;cellular component assembly at cellular level;cellular component organization;cellular component organization at cellular level;cellular component organization or biogenesis;cell…	structural constituent of ribosome;structural molecule activity	adherens junction;anchoring junction;cell junction;cell part;cell-substrate adherens junction;cell-substrate junction;cytoplasmic part;cytosolic large ribosomal subunit;eukaryotic 80S initiation complex;focal adhesion;intracellular organelle part;intracellular part;large ribosomal subunit;macromolecular complex;organelle part;ribonucleoprotein complex;translation initiation complex	Acetylation;Completeproteome;Referenceproteome;Ribonucleoprotein;Ribosomalprotein	Ribosome	3.97e-16	1.28988	8	>sp|Q9JJI8|RL38_MOUSE 60S ribosomal protein L38 OS=Mus musculus (Mouse) OX=10090 GN=Rpl38 PE=1 SV=3	19.0409	19.0292	18.9967	18.533	18.458	18.4309	Rpl38	-0.339065	2.38e-05	+
Q6NXL1	Q6NXL1	Sec24d	Sec24-related gene family, member D (S. cerevisiae)	Q6NXL1_MOUSE	-0.597184		0.00473266	+	2.32489	cellular process;chordate embryonic development;developmental process;embryo development;embryo development ending in birth or egg hatching;ER to Golgi vesicle-mediated transport;establishment of localization;establishment of localization in cell;establishment of protein localization;Golgi vesicle transport;in utero embryonic development;intracellular protein transport;intracellular transport;pro…	binding;cation binding;ion binding;metal ion binding;transition metal ion binding;zinc ion binding	cell part;COPII vesicle coat;cytoplasmic part;cytoplasmic vesicle part;intracellular organelle part;intracellular part;macromolecular complex;membrane coat;membrane part;organelle part;protein complex;vesicle coat	Completeproteome;Proteintransport;Proteomicsidentification;Referenceproteome;Transport	Protein processing in endoplasmic reticulum	9.88e-13	1.27458	11	>tr|Q6NXL1|Q6NXL1_MOUSE Sec24-related gene family, member D (S. cerevisiae) OS=Mus musculus (Mouse) OX=10090 GN=Sec24d PE=1 SV=1	16.8391	16.8798	16.9326	16.3342	16.2678	16.2579	Sec24d	-0.789584	1.64e-05	+
A0A1Y7VMA0;Q9JI75	A0A1Y7VMA0;Q9JI75	Nqo2	Isoform of Q9JI75, Flavodoxin_2 domain-containing protein (Fragment);Ribosyldihydronicotinamide dehydrogenase [quinone]	A0A1Y7VMA0_MOUSE;NQO2_MOUSE	0.459541		0.00474707	+	2.32357	behavior;cognition;learning or memory;memory;multicellular organismal process;neurological system process;response to stimulus;system process	binding;catalytic activity;cation binding;dihydronicotinamide riboside quinone reductase activity;ion binding;metal ion binding;oxidoreductase activity	cell part;cytoplasm;extracellular membrane-bounded organelle;extracellular organelle;extracellular region part;extracellular vesicular exosome;intracellular organelle part;intracellular part;membrane-bounded organelle;membrane-bounded vesicle;nuclear part;nucleoplasm;organelle;organelle part;vesicle	Completeproteome;Cytoplasm;FAD;Flavoprotein;Metal-binding;Oxidoreductase;Phosphoprotein;Referenceproteome;Zinc		1.94e-08	1.24174	4	>tr|A0A1Y7VMA0|A0A1Y7VMA0_MOUSE Isoform of Q9JI75, Flavodoxin_2 domain-containing protein (Fragment) OS=Mus musculus (Mouse) OX=10090 GN=Nqo2 PE=1 SV=1;>sp|Q9JI75|NQO2_MOUSE Ribosyldihydronicotinamide dehydrogenase [quinone] OS=Mus musculus (Mouse) OX=10090 GN=Nqo2 PE=1 SV=3	15.8251	15.8579	15.8508	16.3502	16.2597	16.3026	Nqo2	-0.153446	0.00384898	+
P17047;P17047-2;P17047-3	P17047;P17047-2;P17047-3	Lamp2	Lysosome-associated membrane glycoprotein 2;Isoform of P17047, Isoform LAMP-2B of Lysosome-associated membrane glycoprotein 2;Isoform of P17047, Isoform LAMP-2C of Lysosome-associated membrane glycoprotein 2	LAMP2_MOUSE;LAMP2-2_MOUSE;LAMP2-3_MOUSE	1.03978		0.0047841	+	2.3202	biological regulation;posttranscriptional regulation of gene expression;protein stabilization;regulation of biological process;regulation of biological quality;regulation of gene expression;regulation of macromolecule metabolic process;regulation of metabolic process;regulation of protein stability	binding;enzyme binding;protein binding;protein domain specific binding	cell part;cytoplasmic part;cytoplasmic vesicle membrane;cytoplasmic vesicle part;endocytic vesicle membrane;endosomal part;endosome;endosome membrane;extracellular membrane-bounded organelle;extracellular organelle;extracellular region part;extracellular vesicular exosome;integral to membrane;intracellular membrane-bounded organelle;intracellular organelle;intracellular organelle part;intracellul…	Alternativesplicing;Cellmembrane;Completeproteome;Disulfidebond;Endosome;Glycoprotein;Lysosome;Membrane;Referenceproteome;Signal;Transmembrane;Transmembranehelix	ko05152;Lysosome;Phagosome	3.11e-19	1.30107	8	>sp|P17047|LAMP2_MOUSE Lysosome-associated membrane glycoprotein 2 OS=Mus musculus (Mouse) OX=10090 GN=Lamp2 PE=1 SV=2;>sp|P17047-2|LAMP2-2_MOUSE Isoform of P17047, Isoform LAMP-2B of Lysosome-associated membrane glycoprotein 2 OS=Mus musculus (Mouse) OX=10090 GN=Lamp2 PE=1 SV=2;>sp|P17047-3|LAMP2-3_MOUSE Isoform of P17047, Isoform LAMP-2C of Lysosome-associated membrane glycoprotein 2 OS=Mus mus…	17.3853	17.1872	17.2224	18.3268	18.2689	18.3186	Lamp2	-0.136582	0.0141813
P05201	P05201	Got1	Aspartate aminotransferase, cytoplasmic	AATC_MOUSE	0.550774		0.0047841	+	2.3202	2-oxoglutarate metabolic process;alcohol biosynthetic process;alcohol metabolic process;alditol biosynthetic process;alditol metabolic process;amine biosynthetic process;amine catabolic process;amine metabolic process;aspartate biosynthetic process;aspartate catabolic process;aspartate family amino acid biosynthetic process;aspartate family amino acid catabolic process;aspartate family amino acid…	binding;carbon-carbon lyase activity;carboxylic acid binding;carboxy-lyase activity;catalytic activity;cofactor binding;L-aspartate:2-oxoglutarate aminotransferase activity;L-cysteine:2-oxoglutarate aminotransferase activity;L-phenylalanine aminotransferase activity;L-phenylalanine:2-oxoglutarate aminotransferase activity;lyase activity;phosphatidylserine decarboxylase activity;pyridoxal phosphat…	axon part;axon terminus;cell part;cell projection part;cytoplasm;cytoplasmic part;cytosol;extracellular membrane-bounded organelle;extracellular organelle;extracellular region part;extracellular vesicular exosome;intracellular membrane-bounded organelle;intracellular organelle;intracellular part;lysosome;lytic vacuole;membrane-bounded organelle;membrane-bounded vesicle;neuron projection terminus;…	Amino-acidbiosynthesis;Aminotransferase;Completeproteome;Cytoplasm;Directproteinsequencing;Pyridoxalphosphate;Referenceproteome;Transferase	Alanine, aspartate and glutamate metabolism;Arginine and proline metabolism;Cysteine and methionine metabolism;Phenylalanine metabolism;Phenylalanine, tyrosine and tryptophan biosynthesis;Tyrosine metabolism	2.24e-17	1.29477	18	>sp|P05201|AATC_MOUSE Aspartate aminotransferase, cytoplasmic OS=Mus musculus (Mouse) OX=10090 GN=Got1 PE=1 SV=3	17.6842	17.6159	17.6507	18.2538	18.161	18.1884	Got1	0.435711	0.00643977	+
Q8BKG3	Q8BKG3	Ptk7	Inactive tyrosine-protein kinase 7	PTK7_MOUSE	-0.551072		0.0047841	+	2.3202	actin cytoskeleton organization;actin cytoskeleton reorganization;actin filament-based process;anatomical structure development;anatomical structure formation involved in morphogenesis;anatomical structure morphogenesis;axis elongation;biological adhesion;biological regulation;canonical Wnt receptor signaling pathway;cell adhesion;cell communication;cell differentiation;cell migration;cell motili…	catalytic activity;transferase activity;transferase activity, transferring phosphorus-containing groups	adherens junction;anchoring junction;cell junction;cell part;cell-cell junction;cell-substrate adherens junction;cell-substrate junction;focal adhesion;integral to membrane;integral to plasma membrane;intrinsic to membrane;intrinsic to plasma membrane;membrane;membrane part;plasma membrane;plasma membrane part	Celladhesion;Celljunction;Completeproteome;Disulfidebond;Glycoprotein;Immunoglobulindomain;Membrane;Receptor;Referenceproteome;Repeat;Signal;Transmembrane;Transmembranehelix;Wntsignalingpathway		1.9e-13	1.27811	27	>sp|Q8BKG3|PTK7_MOUSE Inactive tyrosine-protein kinase 7 OS=Mus musculus (Mouse) OX=10090 GN=Ptk7 PE=1 SV=1	17.764	17.7579	17.8162	17.1886	17.2831	17.2132	Ptk7	-0.00588698	0.933783
Q9JKV7	Q9JKV7	Extl1	Exostosin-like 1	EXTL1_MOUSE	0.674132		0.00480385	+	2.31841	amine metabolic process;aminoglycan biosynthetic process;aminoglycan metabolic process;biosynthetic process;carbohydrate biosynthetic process;carbohydrate metabolic process;cellular biosynthetic process;cellular carbohydrate metabolic process;cellular macromolecule biosynthetic process;cellular macromolecule metabolic process;cellular metabolic process;cellular process;cellular protein metabolic …	acetylglucosaminyltransferase activity;catalytic activity;glucuronosyl-N-acetylglucosaminyl-proteoglycan 4-alpha-N-acetylglucosaminyltransferase activity;transferase activity;transferase activity, transferring glycosyl groups;transferase activity, transferring hexosyl groups;UDP-glycosyltransferase activity	cell part;cytoplasmic part;endoplasmic reticulum membrane;endoplasmic reticulum part;integral to membrane;intracellular organelle part;intracellular part;intrinsic to membrane;membrane;membrane part;organelle membrane;organelle part	Completeproteome;Disulfidebond;Endoplasmicreticulum;Glycoprotein;Glycosyltransferase;Membrane;Referenceproteome;Signal-anchor;Transferase;Transmembrane;Transmembranehelix	Glycosaminoglycan biosynthesis - heparan sulfate	1.3e-06	1.12235	1	>sp|Q9JKV7|EXTL1_MOUSE Exostosin-like 1 OS=Mus musculus (Mouse) OX=10090 GN=Extl1 PE=2 SV=2	16.0704	16.0814	16.0987	16.685	16.8261	16.7617	Extl1	#N/A	#N/A	#N/A	#N/A
Q8BHK9	Q8BHK9	Ercc6l	DNA excision repair protein ERCC-6-like	ERC6L_MOUSE	1.20899		0.00491665	+	2.30833	cell cycle phase;cell cycle process;cell division;cellular component organization;cellular component organization at cellular level;cellular component organization or biogenesis;cellular component organization or biogenesis at cellular level;cellular process;mitosis;nuclear division;organelle fission;organelle organization	adenyl nucleotide binding;adenyl ribonucleotide binding;ATP binding;binding;catalytic activity;DNA binding;helicase activity;hydrolase activity;hydrolase activity, acting on acid anhydrides;hydrolase activity, acting on acid anhydrides, in phosphorus-containing anhydrides;nucleic acid binding;nucleoside-triphosphatase activity;nucleotide binding;purine nucleotide binding;purine ribonucleoside tri…	cell part;centrosome;chromosomal part;condensed chromosome kinetochore;cytoplasm;cytoplasmic part;cytoskeletal part;intracellular non-membrane-bounded organelle;intracellular organelle;intracellular organelle part;intracellular part;kinetochore;macromolecular complex;membrane;microtubule organizing center;non-membrane-bounded organelle;nuclear part;nucleoplasm;organelle;organelle part;plasma memb…	ATP-binding;Cellcycle;Celldivision;Centromere;Chromosome;Completeproteome;DNA-binding;Helicase;Hydrolase;Kinetochore;Mitosis;Nucleotide-binding;Phosphoprotein;Referenceproteome;Repeat;TPRrepeat		1.34e-07	1.21548	4	>sp|Q8BHK9|ERC6L_MOUSE DNA excision repair protein ERCC-6-like OS=Mus musculus (Mouse) OX=10090 GN=Ercc6l PE=1 SV=1	13.3181	13.4537	13.5583	14.6147	14.7086	14.6338	Ercc6l	0.00600616	0.935581
F6VMC4;F6VRF7;G3UVU9;Q9ERI5;Q9ERI5-2	F6VMC4;F6VRF7;G3UVU9;Q9ERI5;Q9ERI5-2	Jmjd6	Isoform of Q9ERI5, JmjC domain-containing protein (Fragment);Isoform of Q9ERI5, JmjC domain-containing protein (Fragment);Isoform of Q9ERI5, Bifunctional arginine demethylase and lysyl-hydroxylase JMJD6;Bifunctional arginine demethylase and lysyl-hydroxylase JMJD6;Isoform of Q9ERI5, Isoform 2 of Bifunctional arginine demethylase and lysyl-hydroxylase JMJD6	F6VMC4_MOUSE;F6VRF7_MOUSE;G3UVU9_MOUSE;JMJD6_MOUSE;JMJD6-2_MOUSE	0.774172		0.00492853	+	2.30728	anatomical structure development;anatomical structure formation involved in morphogenesis;angiogenesis;apoptotic cell clearance;biological regulation;biosynthetic process;blood vessel development;cell activation;cell development;cell differentiation;cell recognition;cell surface receptor linked signaling pathway;cellular biosynthetic process;cellular component organization;cellular component orga…	binding;catalytic activity;cation binding;demethylase activity;histone demethylase activity;histone demethylase activity (H3-R2 specific);histone demethylase activity (H4-R3 specific);identical protein binding;ion binding;iron ion binding;metal ion binding;nucleic acid binding;oxidoreductase activity;oxidoreductase activity, acting on paired donors, with incorporation or reduction of molecular ox…	cell part;intracellular membrane-bounded organelle;intracellular non-membrane-bounded organelle;intracellular organelle;intracellular organelle part;intracellular part;membrane;membrane-bounded organelle;non-membrane-bounded organelle;nuclear part;nucleolus;nucleoplasm;nucleus;organelle;organelle part;plasma membrane	Alternativesplicing;Chromatinregulator;Completeproteome;Developmentalprotein;Differentiation;Dioxygenase;Iron;Metal-binding;mRNAprocessing;mRNAsplicing;Nucleus;Oxidoreductase;Proteomicsidentification;Receptor;Referenceproteome;RNA-binding;Transcription;Transcriptionregulation		2.61e-06	1.10325	1	>tr|F6VMC4|F6VMC4_MOUSE Isoform of Q9ERI5, JmjC domain-containing protein (Fragment) OS=Mus musculus (Mouse) OX=10090 GN=Jmjd6 PE=1 SV=1;>tr|F6VRF7|F6VRF7_MOUSE Isoform of Q9ERI5, JmjC domain-containing protein (Fragment) OS=Mus musculus (Mouse) OX=10090 GN=Jmjd6 PE=1 SV=1;>tr|G3UVU9|G3UVU9_MOUSE Isoform of Q9ERI5, Bifunctional arginine demethylase and lysyl-hydroxylase JMJD6 OS=Mus musculus (Mou…	14.0698	14.0449	13.9666	14.8277	14.728	14.8482	Jmjd6	#N/A	#N/A	#N/A	#N/A
B1B1A8;Q6PDN3	B1B1A8;Q6PDN3	Mylk	Isoform of Q6PDN3, Myosin light chain kinase, smooth muscle;Myosin light chain kinase, smooth muscle	B1B1A8_MOUSE;MYLK_MOUSE	-0.968417		0.00492853	+	2.30728	actin cytoskeleton organization;actin filament organization;actin filament-based process;anatomical structure morphogenesis;aorta smooth muscle tissue morphogenesis;biological regulation;bleb assembly;cell projection assembly;cell projection organization;cellular component assembly;cellular component assembly at cellular level;cellular component organization;cellular component organization at cel…	adenyl nucleotide binding;adenyl ribonucleotide binding;ATP binding;binding;calmodulin-dependent protein kinase activity;catalytic activity;cation binding;enzyme binding;ion binding;kinase activity;metal ion binding;myosin light chain kinase activity;nucleotide binding;phosphotransferase activity, alcohol group as acceptor;protein binding;protein kinase activity;protein serine/threonine kinase ac…	actin filament bundle;actomyosin;cell division site part;cell junction;cell part;cell projection;cell-cell junction;cleavage furrow;cytoplasm;cytoskeletal part;extracellular membrane-bounded organelle;extracellular organelle;extracellular region part;extracellular vesicular exosome;intracellular organelle part;intracellular part;lamellipodium;membrane-bounded organelle;membrane-bounded vesicle;or…	Actin-binding;Alternativeinitiation;Alternativepromoterusage;Alternativesplicing;ATP-binding;Calcium;Calmodulin-binding;Cellprojection;Completeproteome;Cytoplasm;Cytoskeleton;Disulfidebond;Immunoglobulindomain;Kinase;Magnesium;Metal-binding;Nucleotide-binding;Phosphoprotein;Proteomicsidentification;Referenceproteome;Repeat;Serine/threonine-proteinkinase;Transferase	Calcium signaling pathway;Focal adhesion;Gastric acid secretion;Regulation of actin cytoskeleton;Vascular smooth muscle contraction	1.95e-09	1.25324	17	>tr|B1B1A8|B1B1A8_MOUSE Isoform of Q6PDN3, Myosin light chain kinase, smooth muscle OS=Mus musculus (Mouse) OX=10090 GN=Mylk PE=1 SV=1;>sp|Q6PDN3|MYLK_MOUSE Myosin light chain kinase, smooth muscle OS=Mus musculus (Mouse) OX=10090 GN=Mylk PE=1 SV=3	15.5521	15.6681	15.643	14.5548	14.6939	14.7093	Mylk	0.0217101	0.769452
Q9DBV4	Q9DBV4	Mxra8	Matrix remodeling-associated protein 8	MXRA8_MOUSE	0.418072		0.00494278	+	2.30603	anatomical structure development;cell development;cellular developmental process;cellular process;developmental process;establishment of blood-brain barrier;establishment of glial blood-brain barrier;glial cell development		cell part;cell surface;extracellular membrane-bounded organelle;extracellular organelle;extracellular region part;extracellular vesicular exosome;integral to membrane;intrinsic to membrane;membrane part;membrane-bounded organelle;membrane-bounded vesicle;organelle;vesicle	Completeproteome;Disulfidebond;Glycoprotein;Immunoglobulindomain;Membrane;Referenceproteome;Repeat;Signal;Transmembrane;Transmembranehelix		8.7e-12	1.26948	9	>sp|Q9DBV4|MXRA8_MOUSE Matrix remodeling-associated protein 8 OS=Mus musculus (Mouse) OX=10090 GN=Mxra8 PE=1 SV=1	17.0798	17.1236	17.1326	17.4909	17.5355	17.5637	Mxra8	-0.0578449	0.335606
Q9R1E6;Q9R1E6-3	Q9R1E6;Q9R1E6-3	Enpp2	Ectonucleotide pyrophosphatase/phosphodiesterase family member 2;Isoform of Q9R1E6, Isoform 3 of Ectonucleotide pyrophosphatase/phosphodiesterase family member 2	ENPP2_MOUSE;ENPP2-3_MOUSE	1.10968		0.00494278	+	2.30603	alcohol metabolic process;amine metabolic process;biological regulation;catabolic process;cellular amine metabolic process;cellular biogenic amine metabolic process;cellular catabolic process;cellular lipid catabolic process;cellular lipid metabolic process;cellular metabolic process;cellular nitrogen compound metabolic process;cellular process;chemotaxis;ethanolamine-containing compound metaboli…	alkylglycerophosphoethanolamine phosphodiesterase activity;binding;calcium ion binding;carbohydrate binding;carboxylic ester hydrolase activity;cargo receptor activity;catalytic activity;cation binding;exonuclease activity;hydrolase activity;hydrolase activity, acting on acid anhydrides;hydrolase activity, acting on acid anhydrides, in phosphorus-containing anhydrides;hydrolase activity, acting o…	cell part;extracellular region part;extracellular space;integral to membrane;integral to plasma membrane;intrinsic to membrane;intrinsic to plasma membrane;membrane part;plasma membrane part	3D-structure;Alternativesplicing;Calcium;Chemotaxis;Cleavageonpairofbasicresidues;Completeproteome;Disulfidebond;Glycoprotein;Hydrolase;Lipiddegradation;Lipidmetabolism;Metal-binding;Obesity;Referenceproteome;Repeat;Secreted;Signal;Zinc	Ether lipid metabolism	8.96e-14	1.27972	6	>sp|Q9R1E6|ENPP2_MOUSE Ectonucleotide pyrophosphatase/phosphodiesterase family member 2 OS=Mus musculus (Mouse) OX=10090 GN=Enpp2 PE=1 SV=3;>sp|Q9R1E6-3|ENPP2-3_MOUSE Isoform of Q9R1E6, Isoform 3 of Ectonucleotide pyrophosphatase/phosphodiesterase family member 2 OS=Mus musculus (Mouse) OX=10090 GN=Enpp2 PE=1 SV=3	16.3269	16.3477	16.1493	17.4414	17.3762	17.3354	Enpp2	-0.240714	0.0601204		+
E0CYE6;F8WHW3;Q3TWL2	E0CYE6;F8WHW3;Q3TWL2	Pip4p1	Isoform of Q3TWL2, Phosphatidylinositol-4,5-bisphosphate 4-phosphatase (Fragment);Isoform of Q3TWL2, Phosphatidylinositol-4,5-bisphosphate 4-phosphatase;Type 1 phosphatidylinositol 4,5-bisphosphate 4-phosphatase	E0CYE6_MOUSE;F8WHW3_MOUSE;PP4P1_MOUSE	0.853958		0.00494278	+	2.30603		catalytic activity;hydrolase activity	cell part;cytoplasmic part;endosomal part;endosome membrane;integral to membrane;intracellular organelle part;intracellular part;intrinsic to membrane;late endosome membrane;lysosomal membrane;membrane;membrane part;organelle membrane;organelle part;vacuolar membrane;vacuolar part	Completeproteome;Endosome;Hydrolase;Lysosome;Membrane;Phosphoprotein;Proteomicsidentification;Referenceproteome;Transmembrane;Transmembranehelix		1.76e-07	1.20784	2	>tr|E0CYE6|E0CYE6_MOUSE Isoform of Q3TWL2, Phosphatidylinositol-4,5-bisphosphate 4-phosphatase (Fragment) OS=Mus musculus (Mouse) OX=10090 GN=Pip4p1 PE=1 SV=1;>tr|F8WHW3|F8WHW3_MOUSE Isoform of Q3TWL2, Phosphatidylinositol-4,5-bisphosphate 4-phosphatase OS=Mus musculus (Mouse) OX=10090 GN=Pip4p1 PE=1 SV=1;>sp|Q3TWL2|PP4P1_MOUSE Type 1 phosphatidylinositol 4,5-bisphosphate 4-phosphatase OS=Mus mus…	15.7843	15.8665	15.7468	16.7365	16.6104	16.6126	Pip4p1	0.153614	0.07241
Q52KR3;Q52KR3-6	Q52KR3;Q52KR3-6	Prune2	Protein prune homolog 2;Isoform of Q52KR3, Isoform 6 of Protein prune homolog 2	PRUN2_MOUSE;PRUN2-6_MOUSE	1.31008		0.00494278	+	2.30603	apoptosis;cell death;cellular process;death;programmed cell death	catalytic activity;hydrolase activity;hydrolase activity, acting on acid anhydrides;hydrolase activity, acting on acid anhydrides, in phosphorus-containing anhydrides;pyrophosphatase activity	cell part;cytoplasm;intracellular part	Acetylation;Alternativesplicing;Apoptosis;Completeproteome;Cytoplasm;Referenceproteome		1.98e-11	1.26739	28	>sp|Q52KR3|PRUN2_MOUSE Protein prune homolog 2 OS=Mus musculus (Mouse) OX=10090 GN=Prune2 PE=1 SV=2;>sp|Q52KR3-6|PRUN2-6_MOUSE Isoform of Q52KR3, Isoform 6 of Protein prune homolog 2 OS=Mus musculus (Mouse) OX=10090 GN=Prune2 PE=1 SV=2	14.7195	14.647	14.4996	15.8414	16.0211	15.9339	Prune2	#N/A	#N/A	#N/A	#N/A
O88398	O88398	Avil	Advillin	AVIL_MOUSE	1.69099		0.00494278	+	2.30603	actin cytoskeleton organization;actin filament capping;actin filament organization;actin filament-based process;anatomical structure morphogenesis;biological regulation;cell part morphogenesis;cell projection morphogenesis;cell projection organization;cellular component morphogenesis;cellular component organization;cellular component organization at cellular level;cellular component organization …	actin binding;binding;cytoskeletal protein binding;protein binding	axon;cell part;cell projection;cytoplasm;cytoskeleton;intracellular non-membrane-bounded organelle;intracellular organelle;intracellular part;neuron projection;non-membrane-bounded organelle;organelle	Actin-binding;Actincapping;Calcium;Cellprojection;Completeproteome;Cytoplasm;Cytoskeleton;Phosphoprotein;Referenceproteome;Repeat		6.33e-10	1.25736	14	>sp|O88398|AVIL_MOUSE Advillin OS=Mus musculus (Mouse) OX=10090 GN=Avil PE=1 SV=2	13.9379	13.7012	13.5888	15.4254	15.3821	15.4934	Avil	#N/A	#N/A	#N/A	#N/A
Q8CG70	Q8CG70	P3h3	Prolyl 3-hydroxylase 3	P3H3_MOUSE	-0.707546		0.00494278	+	2.30603	biological regulation;negative regulation of biological process;negative regulation of cell proliferation;negative regulation of cellular process;regulation of biological process;regulation of cell proliferation;regulation of cellular process	binding;carboxylic acid binding;catalytic activity;cation binding;ion binding;iron ion binding;L-ascorbic acid binding;metal ion binding;oxidoreductase activity;oxidoreductase activity, acting on paired donors, with incorporation or reduction of molecular oxygen;oxidoreductase activity, acting on paired donors, with incorporation or reduction of molecular oxygen, 2-oxoglutarate as one donor, and …	cell part;cytoplasmic part;endoplasmic reticulum;intracellular membrane-bounded organelle;intracellular organelle;intracellular part;membrane-bounded organelle;organelle	Coiledcoil;Completeproteome;Dioxygenase;Endoplasmicreticulum;Glycoprotein;Iron;Metal-binding;Oxidoreductase;Referenceproteome;Repeat;Signal;TPRrepeat;VitaminC		3.88e-11	1.26565	6	>sp|Q8CG70|P3H3_MOUSE Prolyl 3-hydroxylase 3 OS=Mus musculus (Mouse) OX=10090 GN=P3h3 PE=1 SV=1	18.0101	17.9045	17.9586	17.3158	17.2134	17.2213	P3h3	-0.277907	0.0107927
Q9WTR1	Q9WTR1	Trpv2	Transient receptor potential cation channel subfamily V member 2	TRPV2_MOUSE	0.764404		0.00494278	+	2.30603	biological regulation;positive regulation of axon extension;positive regulation of axonogenesis;positive regulation of biological process;positive regulation of calcium ion import;positive regulation of calcium ion transport;positive regulation of cell development;positive regulation of cell differentiation;positive regulation of cell growth;positive regulation of cell projection organization;pos…	calcium channel activity;cation channel activity;cation transmembrane transporter activity;channel activity;ion channel activity;ion transmembrane transporter activity;passive transmembrane transporter activity;substrate-specific channel activity;substrate-specific transmembrane transporter activity;substrate-specific transporter activity;transmembrane transporter activity;transporter activity	axon;axon part;axonal growth cone;cell body;cell part;cell projection;cell projection part;cell surface;cytoplasmic membrane-bounded vesicle;cytoplasmic part;cytoplasmic vesicle;endomembrane system;growth cone;growth cone membrane;integral to membrane;intracellular;intracellular membrane-bounded organelle;intracellular organelle;intracellular part;intrinsic to membrane;melanosome;membrane;membran…	ANKrepeat;Calcium;Calciumchannel;Calciumtransport;Cellmembrane;Completeproteome;Cytoplasm;Glycoprotein;Ionchannel;Iontransport;Membrane;Phosphoprotein;Referenceproteome;Repeat;Transmembrane;Transmembranehelix;Transport		6.14e-10	1.25747	2	>sp|Q9WTR1|TRPV2_MOUSE Transient receptor potential cation channel subfamily V member 2 OS=Mus musculus (Mouse) OX=10090 GN=Trpv2 PE=1 SV=2	15.2809	15.2279	15.3523	16.1058	15.9935	16.0551	Trpv2	-0.210861	0.0141893
O89032	O89032	Sh3pxd2a	SH3 and PX domain-containing protein 2A	SPD2A_MOUSE	-0.492734		0.00494278	+	2.30603	anatomical structure formation involved in morphogenesis;cellular metabolic process;cellular process;developmental process;metabolic process;osteoclast fusion;reactive oxygen species metabolic process;superoxide metabolic process;syncytium formation;syncytium formation by plasma membrane fusion	binding;lipid binding;phosphatidylinositol binding;phospholipid binding	cell junction;cell part;cell projection;cytoplasm;cytoskeletal part;intracellular non-membrane-bounded organelle;intracellular organelle;intracellular organelle part;intracellular part;macromolecular complex;non-membrane-bounded organelle;organelle;organelle part;podosome;protein complex	Alternativesplicing;Celljunction;Cellprojection;Coiledcoil;Completeproteome;Cytoplasm;Phosphoprotein;Referenceproteome;Repeat;SH3domain		6.14e-08	1.23105	6	>sp|O89032|SPD2A_MOUSE SH3 and PX domain-containing protein 2A OS=Mus musculus (Mouse) OX=10090 GN=Sh3pxd2a PE=1 SV=2	16.6333	16.6259	16.5543	16.0745	16.1271	16.1338	Sh3pxd2a	-0.227886	0.00470503	+
P01942;Q91VB8	P01942;Q91VB8	Hba;Hba-a1	Hemoglobin subunit alpha;Isoform of P01942, GLOBIN domain-containing protein	HBA_MOUSE;Q91VB8_MOUSE	-0.982996		0.00494278	+	2.30603	response to chemical stimulus;response to organic substance;response to stilbenoid;response to stimulus	binding;cation binding;heme binding;ion binding;iron ion binding;metal ion binding;oxygen binding;oxygen transporter activity;substrate-specific transporter activity;tetrapyrrole binding;transition metal ion binding;transporter activity	cell part;cytoplasmic part;cytosolic part;hemoglobin complex;intracellular part;macromolecular complex;myelin sheath;protein complex	3D-structure;Acetylation;Completeproteome;Directproteinsequencing;Heme;Iron;Metal-binding;Oxygentransport;Phosphoprotein;Polymorphism;Proteomicsidentification;Referenceproteome;Transport	African trypanosomiasis;Malaria	6.76e-12	1.27009	5	>sp|P01942|HBA_MOUSE Hemoglobin subunit alpha OS=Mus musculus (Mouse) OX=10090 GN=Hba PE=1 SV=2;>tr|Q91VB8|Q91VB8_MOUSE Isoform of P01942, GLOBIN domain-containing protein OS=Mus musculus (Mouse) OX=10090 GN=Hba-a1 PE=1 SV=1	17.971	17.9581	18.1042	16.9845	16.99	17.1099	Hba	#N/A	#N/A	#N/A	#N/A
P51432	P51432	Plcb3	1-phosphatidylinositol 4,5-bisphosphate phosphodiesterase beta-3	PLCB3_MOUSE	-0.205893		0.00501282	+	2.29992	biological regulation;catabolic process;cell communication;cell-cell signaling;cellular process;cellular response to stimulus;intracellular signal transduction;lipid catabolic process;lipid metabolic process;metabolic process;primary metabolic process;regulation of biological process;regulation of biological quality;regulation of blood pressure;regulation of cellular process;regulation of systemi…	binding;calcium ion binding;calmodulin binding;catalytic activity;cation binding;hydrolase activity;hydrolase activity, acting on ester bonds;ion binding;lipase activity;metal ion binding;molecular transducer activity;phosphatidylinositol phospholipase C activity;phospholipase activity;phospholipase C activity;phosphoric diester hydrolase activity;phosphoric ester hydrolase activity;protein bindi…	cell part;intracellular organelle part;intracellular part;macromolecular complex;nuclear part;nucleoplasm;organelle part;protein complex	Acetylation;Calcium;Completeproteome;Hydrolase;Lipiddegradation;Lipidmetabolism;Nucleus;Phosphoprotein;Referenceproteome;Transducer	African trypanosomiasis;Alzheimer's disease;Amoebiasis;Calcium signaling pathway;Chagas disease (American trypanosomiasis);Chemokine signaling pathway;Endocrine and other factor-regulated calcium reabsorption;Gap junction;Gastric acid secretion;GnRH signaling pathway;Huntington's disease;Inositol phosphate metabolism;Long-term depression;Long-term potentiation;Melanogenesis;Pancreatic secretion;P…	1.64e-13	1.27843	15	>sp|P51432|PLCB3_MOUSE 1-phosphatidylinositol 4,5-bisphosphate phosphodiesterase beta-3 OS=Mus musculus (Mouse) OX=10090 GN=Plcb3 PE=1 SV=2	16.4757	16.4427	16.4815	16.2495	16.2684	16.2644	Plcb3	0.00119455	0.983706
Q3TL44	Q3TL44	Nlrx1	NLR family member X1	NLRX1_MOUSE	-0.522433		0.00501282	+	2.29992	biological regulation;defense response;immune response;immune system process;innate immune response;negative regulation of biological process;negative regulation of cell communication;negative regulation of cellular process;negative regulation of cytokine production;negative regulation of defense response;negative regulation of I-kappaB kinase/NF-kappaB cascade;negative regulation of immune respo…	adenyl nucleotide binding;adenyl ribonucleotide binding;ATP binding;binding;nucleotide binding;purine nucleotide binding;purine ribonucleoside triphosphate binding;purine ribonucleotide binding;ribonucleotide binding	cell part;cytoplasmic part;intracellular membrane-bounded organelle;intracellular organelle;intracellular organelle part;intracellular part;membrane;membrane-bounded organelle;mitochondrial membrane;mitochondrial outer membrane;mitochondrial part;mitochondrion;organelle;organelle membrane;organelle outer membrane;organelle part;outer membrane	ATP-binding;Completeproteome;Host-virusinteraction;Immunity;Innateimmunity;Leucine-richrepeat;Membrane;Mitochondrion;Mitochondrionoutermembrane;Nucleotide-binding;Referenceproteome;Repeat;Transitpeptide	RIG-I-like receptor signaling pathway	3.19e-07	1.1905	8	>sp|Q3TL44|NLRX1_MOUSE NLR family member X1 OS=Mus musculus (Mouse) OX=10090 GN=Nlrx1 PE=1 SV=1	15.8668	15.816	15.8398	15.2969	15.3787	15.2798	Nlrx1	0.0739655	0.144553
P19324	P19324	Serpinh1	Serpin H1	SERPH_MOUSE	-0.56826		0.00501282	+	2.29992	anatomical structure development;biological regulation;biosynthetic process;cell development;cellular component organization;cellular component organization at cellular level;cellular component organization or biogenesis;cellular component organization or biogenesis at cellular level;cellular developmental process;cellular process;chondrocyte development;chondrocyte development involved in endoch…	binding;collagen binding;endopeptidase inhibitor activity;endopeptidase regulator activity;enzyme inhibitor activity;enzyme regulator activity;peptidase inhibitor activity;peptidase regulator activity;protein binding;serine-type endopeptidase inhibitor activity;unfolded protein binding	cell part;cytoplasm;cytoplasmic part;endoplasmic reticulum;endoplasmic reticulum lumen;endoplasmic reticulum part;endoplasmic reticulum-Golgi intermediate compartment;extracellular membrane-bounded organelle;extracellular organelle;extracellular region part;extracellular vesicular exosome;intracellular membrane-bounded organelle;intracellular organelle;intracellular organelle lumen;intracellular …	Acetylation;Chaperone;Completeproteome;Directproteinsequencing;Endoplasmicreticulum;Glycoprotein;Referenceproteome;Signal;Stressresponse		4.68e-20	1.30412	47	>sp|P19324|SERPH_MOUSE Serpin H1 OS=Mus musculus (Mouse) OX=10090 GN=Serpinh1 PE=1 SV=3	18.9827	18.9505	18.8667	18.3838	18.3699	18.3414	Serpinh1	-0.983334	5.03e-06	+
Q9WV80	Q9WV80	Snx1	Sorting nexin-1	SNX1_MOUSE	0.252188		0.00501282	+	2.29992	anatomical structure morphogenesis;cell part morphogenesis;cell projection morphogenesis;cell projection organization;cellular component morphogenesis;cellular component organization;cellular component organization at cellular level;cellular component organization or biogenesis;cellular component organization or biogenesis at cellular level;cellular developmental process;cellular macromolecule me…	binding;epidermal growth factor receptor binding;growth factor receptor binding;identical protein binding;insulin receptor binding;lipid binding;phosphatidylinositol binding;phospholipid binding;protein binding;protein complex binding;receptor binding	cell part;cell projection;cytoplasm;cytoplasmic part;early endosome membrane;endosomal part;endosome;endosome membrane;extrinsic to membrane;Golgi apparatus;intracellular membrane-bounded organelle;intracellular organelle;intracellular organelle part;intracellular part;lamellipodium;macromolecular complex;membrane;membrane part;membrane-bounded organelle;organelle;organelle membrane;organelle par…	Acetylation;Cellprojection;Completeproteome;Endosome;Golgiapparatus;Lipid-binding;Membrane;Phosphoprotein;Proteintransport;Referenceproteome;Transport		3.31e-15	1.28616	30	>sp|Q9WV80|SNX1_MOUSE Sorting nexin-1 OS=Mus musculus (Mouse) OX=10090 GN=Snx1 PE=1 SV=1	17.1033	17.1301	17.1085	17.3481	17.3563	17.394	Snx1	-0.179413	0.000406355	+
P37889;P37889-2	P37889;P37889-2	Fbln2	Fibulin-2;Isoform of P37889, Isoform 2 of Fibulin-2	FBLN2_MOUSE;FBLN2-2_MOUSE	-1.35073		0.00501282	+	2.29992	biological regulation;positive regulation of biological process;positive regulation of cell adhesion;positive regulation of cell-substrate adhesion;positive regulation of cellular process;regulation of biological process;regulation of cell adhesion;regulation of cell-substrate adhesion;regulation of cellular process	binding;calcium ion binding;cation binding;extracellular matrix binding;ion binding;metal ion binding	extracellular matrix;extracellular membrane-bounded organelle;extracellular organelle;extracellular region part;extracellular vesicular exosome;membrane-bounded organelle;membrane-bounded vesicle;organelle;proteinaceous extracellular matrix;vesicle	Alternativesplicing;Calcium;Completeproteome;Directproteinsequencing;Disulfidebond;EGF-likedomain;Extracellularmatrix;Glycoprotein;Referenceproteome;Repeat;Secreted;Signal		3.95e-13	1.27656	16	>sp|P37889|FBLN2_MOUSE Fibulin-2 OS=Mus musculus (Mouse) OX=10090 GN=Fbln2 PE=1 SV=2;>sp|P37889-2|FBLN2-2_MOUSE Isoform of P37889, Isoform 2 of Fibulin-2 OS=Mus musculus (Mouse) OX=10090 GN=Fbln2 PE=1 SV=2	18.3836	18.2892	18.179	17.0264	16.808	16.9652	Fbln2	0.524027	0.00134219	+
Q6PAR5;Q6PAR5-2;Q6PAR5-4;Q6PAR5-6	Q6PAR5;Q6PAR5-2;Q6PAR5-4;Q6PAR5-6	Gapvd1	GTPase-activating protein and VPS9 domain-containing protein 1;Isoform of Q6PAR5, Isoform 2 of GTPase-activating protein and VPS9 domain-containing protein 1;Isoform of Q6PAR5, Isoform 4 of GTPase-activating protein and VPS9 domain-containing protein 1;Isoform of Q6PAR5, Isoform 6 of GTPase-activating protein and VPS9 domain-containing protein 1	GAPD1_MOUSE;GAPD1-2_MOUSE;GAPD1-4_MOUSE;GAPD1-6_MOUSE	0.211495		0.00501282	+	2.29992	biological regulation;cellular component organization;cellular component organization or biogenesis;cellular membrane organization;cellular process;cellular response to stimulus;endocytosis;establishment of localization;membrane invagination;membrane organization;positive regulation of catalytic activity;positive regulation of GTPase activity;positive regulation of hydrolase activity;positive reg…	binding;enzyme activator activity;enzyme regulator activity;GTPase activating protein binding;GTPase activator activity;GTPase regulator activity;guanyl-nucleotide exchange factor activity;nucleoside-triphosphatase regulator activity;protein binding	cell part;cytoplasmic part;cytosol;endosome;intracellular membrane-bounded organelle;intracellular organelle;intracellular part;membrane;membrane-bounded organelle;organelle	Alternativesplicing;Completeproteome;Endocytosis;Endosome;GTPaseactivation;Guanine-nucleotidereleasingfactor;Membrane;Phosphoprotein;Referenceproteome		2.87e-09	1.25168	12	>sp|Q6PAR5|GAPD1_MOUSE GTPase-activating protein and VPS9 domain-containing protein 1 OS=Mus musculus (Mouse) OX=10090 GN=Gapvd1 PE=1 SV=2;>sp|Q6PAR5-2|GAPD1-2_MOUSE Isoform of Q6PAR5, Isoform 2 of GTPase-activating protein and VPS9 domain-containing protein 1 OS=Mus musculus (Mouse) OX=10090 GN=Gapvd1 PE=1 SV=2;>sp|Q6PAR5-4|GAPD1-4_MOUSE Isoform of Q6PAR5, Isoform 4 of GTPase-activating protein …	15.7398	15.7829	15.7677	15.9728	15.967	15.985	Gapvd1	-0.0913638	0.0222936
E9QJY0;P18581	E9QJY0;P18581	Slc7a2	Isoform of P18581, AA_permease_C domain-containing protein;Cationic amino acid transporter 2	E9QJY0_MOUSE;CTR2_MOUSE	1.4194		0.00505745	+	2.29607	biological regulation;biosynthetic process;cell activation;cellular biosynthetic process;cellular metabolic process;cellular nitrogen compound biosynthetic process;cellular nitrogen compound metabolic process;cellular process;immune system process;leukocyte activation;macrophage activation;metabolic process;multicellular organismal process;myeloid leukocyte activation;nitric oxide biosynthetic pr…	active transmembrane transporter activity;amine transmembrane transporter activity;amino acid transmembrane transporter activity;antiporter activity;arginine transmembrane transporter activity;basic amino acid transmembrane transporter activity;carboxylic acid transmembrane transporter activity;high affinity arginine transmembrane transporter activity;high affinity basic amino acid transmembrane …	cell part;integral to membrane;integral to plasma membrane;intrinsic to membrane;intrinsic to plasma membrane;membrane part;plasma membrane part	Alternativesplicing;Amino-acidtransport;Cellmembrane;Completeproteome;Glycoprotein;Membrane;Phosphoprotein;Proteomicsidentification;Referenceproteome;Transmembrane;Transmembranehelix;Transport		2.67e-07	1.196	5	>tr|E9QJY0|E9QJY0_MOUSE Isoform of P18581, AA_permease_C domain-containing protein OS=Mus musculus (Mouse) OX=10090 GN=Slc7a2 PE=1 SV=1;>sp|P18581|CTR2_MOUSE Cationic amino acid transporter 2 OS=Mus musculus (Mouse) OX=10090 GN=Slc7a2 PE=1 SV=3	13.4388	13.6734	13.6938	15.1001	15.0205	14.9435	Slc7a2	#N/A	#N/A	#N/A	#N/A
P07742	P07742	Rrm1	Ribonucleoside-diphosphate reductase large subunit	RIR1_MOUSE	-0.732919		0.00505745	+	2.29607	anatomical structure development;biosynthetic process;cell cycle;cell proliferation;cell proliferation in forebrain;cellular aromatic compound metabolic process;cellular biosynthetic process;cellular component assembly;cellular component organization;cellular component organization or biogenesis;cellular macromolecule biosynthetic process;cellular macromolecule metabolic process;cellular metaboli…	adenyl nucleotide binding;adenyl ribonucleotide binding;ATP binding;binding;catalytic activity;nucleotide binding;oxidoreductase activity;oxidoreductase activity, acting on CH or CH2 groups;oxidoreductase activity, acting on CH or CH2 groups, disulfide as acceptor;purine nucleotide binding;purine ribonucleoside triphosphate binding;purine ribonucleotide binding;ribonucleoside-diphosphate reductas…	cell body;cell part;cell projection;cytoplasm;envelope;extracellular membrane-bounded organelle;extracellular organelle;extracellular region part;extracellular vesicular exosome;intracellular organelle part;intracellular part;membrane-bounded organelle;membrane-bounded vesicle;neuronal cell body;nuclear envelope;nuclear part;organelle;organelle envelope;organelle part;vesicle	Acetylation;Allostericenzyme;ATP-binding;Completeproteome;Cytoplasm;Disulfidebond;DNAreplication;Nucleotide-binding;Oxidoreductase;Referenceproteome	Glutathione metabolism;Purine metabolism;Pyrimidine metabolism	2.22e-10	1.26071	5	>sp|P07742|RIR1_MOUSE Ribonucleoside-diphosphate reductase large subunit OS=Mus musculus (Mouse) OX=10090 GN=Rrm1 PE=1 SV=2	15.9722	15.9741	16.0597	15.2826	15.3286	15.1961	Rrm1	-0.266359	0.0251287
A2A5Z6-2	A2A5Z6-2	Smurf2	Isoform of A2A5Z6, Isoform 2 of E3 ubiquitin-protein ligase SMURF2	SMUF2-2_MOUSE	0.273946		0.00505745	+	2.29607	biological regulation;catabolic process;cell surface receptor linked signaling pathway;cellular catabolic process;cellular macromolecule catabolic process;cellular macromolecule metabolic process;cellular metabolic process;cellular process;cellular protein metabolic process;cellular response to stimulus;enzyme linked receptor protein signaling pathway;macromolecule catabolic process;macromolecule…	acid-amino acid ligase activity;binding;catalytic activity;identical protein binding;ligase activity;ligase activity, forming carbon-nitrogen bonds;protein binding;SMAD binding;small conjugating protein ligase activity;ubiquitin-protein ligase activity	cell part;cytoplasm;cytoplasmic part;cytosol;intracellular membrane-bounded organelle;intracellular organelle;intracellular part;macromolecular complex;membrane;membrane part;membrane raft;membrane-bounded organelle;nucleus;organelle;plasma membrane;protein complex;ubiquitin ligase complex	Alternativesplicing;Cellmembrane;Completeproteome;Cytoplasm;Ligase;Membrane;Nucleus;Referenceproteome;Repeat;Ublconjugation;Ublconjugationpathway	Endocytosis;TGF-beta signaling pathway;Ubiquitin mediated proteolysis	1.19e-07	1.21866	2	>sp|A2A5Z6-2|SMUF2-2_MOUSE Isoform of A2A5Z6, Isoform 2 of E3 ubiquitin-protein ligase SMURF2 OS=Mus musculus (Mouse) OX=10090 GN=Smurf2 PE=2 SV=1	15.7739	15.7759	15.8006	16.0416	16.0893	16.0415	Smurf2	#N/A	#N/A	#N/A	#N/A
E9PXX7;Q91W90	E9PXX7;Q91W90	Txndc5	Isoform of Q91W90, Thioredoxin domain-containing protein 5;Thioredoxin domain-containing protein 5	E9PXX7_MOUSE;TXND5_MOUSE	-0.375555		0.00505745	+	2.29607	apoptotic cell clearance;biological regulation;cell redox homeostasis;cellular component organization;cellular component organization or biogenesis;cellular homeostasis;cellular macromolecule metabolic process;cellular membrane organization;cellular metabolic process;cellular process;cellular protein metabolic process;cellular response to stimulus;cellular response to stress;endocytosis;establish…	catalytic activity;intramolecular oxidoreductase activity;intramolecular oxidoreductase activity, interconverting keto- and enol-groups;intramolecular oxidoreductase activity, transposing S-S bonds;isomerase activity;protein disulfide isomerase activity	cell part;cytoplasmic part;endoplasmic reticulum lumen;endoplasmic reticulum part;extracellular membrane-bounded organelle;extracellular organelle;extracellular region part;extracellular vesicular exosome;intracellular organelle lumen;intracellular organelle part;intracellular part;membrane-bounded organelle;membrane-bounded vesicle;membrane-enclosed lumen;organelle;organelle lumen;organelle part…	Completeproteome;Directproteinsequencing;Disulfidebond;Endoplasmicreticulum;Proteomicsidentification;Redox-activecenter;Referenceproteome;Repeat;Signal	Protein processing in endoplasmic reticulum	2.98e-14	1.28189	14	>tr|E9PXX7|E9PXX7_MOUSE Isoform of Q91W90, Thioredoxin domain-containing protein 5 OS=Mus musculus (Mouse) OX=10090 GN=Txndc5 PE=1 SV=1;>sp|Q91W90|TXND5_MOUSE Thioredoxin domain-containing protein 5 OS=Mus musculus (Mouse) OX=10090 GN=Txndc5 PE=1 SV=2	18.2341	18.2134	18.1845	17.8534	17.7948	17.8572	Txndc5	-0.516624	0.00059096	+
B2RRE2;E9QAX2;K3W4L0;Q9JMH9;Q9JMH9-1;Q9JMH9-6	B2RRE2;E9QAX2;K3W4L0;Q9JMH9;Q9JMH9-1;Q9JMH9-6	Myo18a	Isoform of Q9JMH9, Myo18a protein;Isoform of Q9JMH9, Unconventional myosin-XVIIIa;Isoform of Q9JMH9, Unconventional myosin-XVIIIa;Unconventional myosin-XVIIIa;Isoform of Q9JMH9, Isoform 1 of Unconventional myosin-XVIIIa;Isoform of Q9JMH9, Isoform 6 of Unconventional myosin-XVIIIa	B2RRE2_MOUSE;E9QAX2_MOUSE;K3W4L0_MOUSE;MY18A_MOUSE;MY18A-1_MOUSE;MY18A-6_MOUSE	-0.396959		0.00505745	+	2.29607	actin cytoskeleton organization;actin filament-based process;actomyosin structure organization;asymmetric Golgi ribbon formation;biological regulation;cell migration;cell motility;cellular component movement;cellular component organization;cellular component organization at cellular level;cellular component organization or biogenesis;cellular component organization or biogenesis at cellular level…	actin binding;actin filament binding;adenyl nucleotide binding;adenyl ribonucleotide binding;ADP binding;ATP binding;binding;catalytic activity;cytoskeletal protein binding;hydrolase activity;hydrolase activity, acting on acid anhydrides;hydrolase activity, acting on acid anhydrides, in phosphorus-containing anhydrides;motor activity;nucleoside-triphosphatase activity;nucleotide binding;protein b…	actomyosin;brush border;cell part;cell projection;cytoplasmic part;cytoskeletal part;cytoskeleton;endoplasmic reticulum-Golgi intermediate compartment;Golgi apparatus part;Golgi membrane;intracellular membrane-bounded organelle;intracellular non-membrane-bounded organelle;intracellular organelle;intracellular organelle part;intracellular part;macromolecular complex;membrane;membrane-bounded organ…	Alternativesplicing;ATP-binding;Coiledcoil;Completeproteome;Cytoplasm;Cytoskeleton;Golgiapparatus;Motorprotein;Myosin;Nucleotide-binding;Phosphoprotein;Proteomicsidentification;Referenceproteome		3.57e-08	1.23699	14	>tr|B2RRE2|B2RRE2_MOUSE Isoform of Q9JMH9, Myo18a protein OS=Mus musculus (Mouse) OX=10090 GN=Myo18a PE=1 SV=1;>tr|E9QAX2|E9QAX2_MOUSE Isoform of Q9JMH9, Unconventional myosin-XVIIIa OS=Mus musculus (Mouse) OX=10090 GN=Myo18a PE=1 SV=1;>tr|K3W4L0|K3W4L0_MOUSE Isoform of Q9JMH9, Unconventional myosin-XVIIIa OS=Mus musculus (Mouse) OX=10090 GN=Myo18a PE=1 SV=1;>sp|Q9JMH9|MY18A_MOUSE Unconventional …	16.21	16.2098	16.1483	15.8246	15.7795	15.7732	Myo18a	0.173586	0.0344023
G3X8Y7;O88561	G3X8Y7;O88561	Slc27a3	Isoform of O88561, Solute carrier family 27 member 3;Solute carrier family 27 member 3	G3X8Y7_MOUSE;S27A3_MOUSE	-0.784692		0.00505745	+	2.29607	acyl-CoA metabolic process;carboxylic acid metabolic process;cellular ketone metabolic process;cellular lipid metabolic process;cellular metabolic process;cellular process;coenzyme metabolic process;cofactor metabolic process;fatty acid metabolic process;lipid metabolic process;long-chain fatty acid metabolic process;metabolic process;monocarboxylic acid metabolic process;organic acid metabolic p…	binding;C-acyltransferase activity;catalytic activity;fatty acid ligase activity;fatty-acyl-CoA synthase activity;ligase activity;ligase activity, forming carbon-sulfur bonds;long-chain fatty acid-CoA ligase activity;nucleotide binding;transferase activity;transferase activity, transferring acyl groups;transferase activity, transferring acyl groups other than amino-acyl groups;very long-chain fat…	cell part;cytoplasmic part;integral to membrane;intracellular membrane-bounded organelle;intracellular organelle;intracellular part;intrinsic to membrane;membrane;membrane part;membrane-bounded organelle;mitochondrion;organelle	Alternativesplicing;Completeproteome;Fattyacidmetabolism;Ligase;Lipidmetabolism;Membrane;Mitochondrion;Nucleotide-binding;Proteomicsidentification;Referenceproteome;Transmembrane;Transmembranehelix		1.85e-10	1.26128	6	>tr|G3X8Y7|G3X8Y7_MOUSE Isoform of O88561, Solute carrier family 27 member 3 OS=Mus musculus (Mouse) OX=10090 GN=Slc27a3 PE=1 SV=1;>sp|O88561|S27A3_MOUSE Solute carrier family 27 member 3 OS=Mus musculus (Mouse) OX=10090 GN=Slc27a3 PE=1 SV=2	16.0968	16.1652	16.1786	15.2759	15.4265	15.3841	Slc27a3	0.376821	0.00404204	+
Q8K299	Q8K299	Scara5	Scavenger receptor class A member 5	SCAR5_MOUSE	1.31667		0.00507377	+	2.29467	biological regulation;cation homeostasis;cation transport;cellular cation homeostasis;cellular chemical homeostasis;cellular component assembly;cellular component organization;cellular component organization or biogenesis;cellular homeostasis;cellular ion homeostasis;cellular iron ion homeostasis;cellular membrane organization;cellular metal ion homeostasis;cellular process;cellular response to h…	cargo receptor activity;ferritin receptor activity;receptor activity;scavenger receptor activity	cell part;cell surface;cytoplasmic part;cytoplasmic vesicle membrane;cytoplasmic vesicle part;endocytic vesicle membrane;integral to membrane;integral to plasma membrane;intracellular organelle part;intracellular part;intrinsic to membrane;intrinsic to plasma membrane;membrane;membrane part;organelle membrane;organelle part;plasma membrane;plasma membrane part;vesicle membrane	Alternativesplicing;Cellmembrane;Coiledcoil;Completeproteome;Disulfidebond;Glycoprotein;Iontransport;Iron;Irontransport;Membrane;Receptor;Referenceproteome;Signal-anchor;Transmembrane;Transmembranehelix;Transport		5.1e-08	1.2333	10	>sp|Q8K299|SCAR5_MOUSE Scavenger receptor class A member 5 OS=Mus musculus (Mouse) OX=10090 GN=Scara5 PE=1 SV=1	14.7049	14.6609	14.8903	16.0419	16.1685	15.9957	Scara5	#N/A	#N/A	#N/A	#N/A
P53690	P53690	Mmp14	Matrix metalloproteinase-14	MMP14_MOUSE	0.816203		0.00509838	+	2.29257	anatomical structure development;anatomical structure formation involved in morphogenesis;anatomical structure morphogenesis;angiogenesis;astrocyte cell migration;biological regulation;bone development;branching morphogenesis of a tube;cell differentiation;cell migration;cell motility;cell proliferation;cellular component movement;cellular developmental process;cellular process;chondrocyte prolif…	binding;calcium ion binding;catalytic activity;cation binding;endopeptidase activity;enzyme activator activity;enzyme regulator activity;hydrolase activity;ion binding;metal ion binding;metalloendopeptidase activity;metallopeptidase activity;nucleic acid binding transcription factor activity;peptidase activator activity;peptidase activity;peptidase activity, acting on L-amino acid peptides;peptid…	adherens junction;anchoring junction;cell junction;cell part;cell-substrate adherens junction;cell-substrate junction;cytoplasmic membrane-bounded vesicle;cytoplasmic part;cytoplasmic vesicle;extracellular matrix;extracellular region part;focal adhesion;integral to membrane;intracellular membrane-bounded organelle;intracellular organelle;intracellular part;intrinsic to membrane;melanosome;membran…	Calcium;Cleavageonpairofbasicresidues;Collagendegradation;Completeproteome;Cytoplasm;Disulfidebond;Hydrolase;Membrane;Metal-binding;Metalloprotease;Phosphoprotein;Protease;Referenceproteome;Repeat;Signal;Transmembrane;Transmembranehelix;Zinc;Zymogen	GnRH signaling pathway	5.23e-13	1.27595	20	>sp|P53690|MMP14_MOUSE Matrix metalloproteinase-14 OS=Mus musculus (Mouse) OX=10090 GN=Mmp14 PE=2 SV=3	16.9492	16.9337	16.9182	17.8585	17.714	17.6771	Mmp14	-0.35153	0.00078657	+	+
Q80WG5	Q80WG5	Lrrc8a	Volume-regulated anion channel subunit LRRC8A	LRC8A_MOUSE	0.400867		0.00509838	+	2.29257	anion transport;B cell activation;B cell differentiation;biological regulation;cell activation;cell differentiation;cell volume homeostasis;cellular developmental process;cellular homeostasis;cellular process;developmental process;establishment of localization;homeostatic process;immature B cell differentiation;immune system process;ion transport;leukocyte activation;leukocyte differentiation;lym…		cell part;ion channel complex;macromolecular complex;membrane;membrane part;plasma membrane;protein complex	Acetylation;Cellmembrane;Completeproteome;Differentiation;Glycoprotein;Ionchannel;Iontransport;Leucine-richrepeat;Membrane;Phosphoprotein;Referenceproteome;Repeat;Transmembrane;Transmembranehelix;Transport		9.47e-07	1.14357	2	>sp|Q80WG5|LRC8A_MOUSE Volume-regulated anion channel subunit LRRC8A OS=Mus musculus (Mouse) OX=10090 GN=Lrrc8a PE=1 SV=1	14.7303	14.8225	14.7814	15.1702	15.1879	15.1787	Lrrc8a	0.189036	0.039915
P24668	P24668	M6pr	Cation-dependent mannose-6-phosphate receptor	MPRD_MOUSE	0.218705		0.00509838	+	2.29257	establishment of localization;establishment of localization in cell;establishment of protein localization;intracellular protein transport;intracellular transport;protein transport;transport	binding;carbohydrate binding;carbohydrate transmembrane transporter activity;hexose transmembrane transporter activity;mannose binding;mannose transmembrane transporter activity;monosaccharide binding;monosaccharide transmembrane transporter activity;substrate-specific transmembrane transporter activity;substrate-specific transporter activity;sugar binding;sugar transmembrane transporter activity…	cell part;cytoplasmic part;endosome;integral to membrane;intracellular membrane-bounded organelle;intracellular organelle;intracellular organelle part;intracellular part;intrinsic to membrane;late endosome;lysosomal membrane;membrane;membrane part;membrane-bounded organelle;organelle;organelle membrane;organelle part;perinuclear region of cytoplasm;vacuolar membrane;vacuolar part	Completeproteome;Glycoprotein;Lysosome;Membrane;Phosphoprotein;Receptor;Referenceproteome;Signal;Transmembrane;Transmembranehelix;Transport	Lysosome;Phagosome	7.57e-13	1.27517	3	>sp|P24668|MPRD_MOUSE Cation-dependent mannose-6-phosphate receptor OS=Mus musculus (Mouse) OX=10090 GN=M6pr PE=1 SV=1	18.7299	18.6951	18.7071	18.9431	18.9083	18.9367	M6pr	-0.28387	0.000231362	+
P21958;Q3TBA3	P21958;Q3TBA3	Tap1	Antigen peptide transporter 1;Isoform of P21958, Antigen peptide transporter 1	TAP1_MOUSE;Q3TBA3_MOUSE	-0.471509		0.00509838	+	2.29257	antigen processing and presentation;antigen processing and presentation of endogenous antigen;antigen processing and presentation of endogenous peptide antigen;antigen processing and presentation of endogenous peptide antigen via MHC class I;antigen processing and presentation of peptide antigen;antigen processing and presentation of peptide antigen via MHC class I;cellular process;cytosol to ER …	active transmembrane transporter activity;adenyl nucleotide binding;adenyl ribonucleotide binding;ADP binding;ATP binding;ATPase activity;ATPase activity, coupled;ATPase activity, coupled to movement of substances;ATPase activity, coupled to transmembrane movement of substances;binding;catalytic activity;hydrolase activity;hydrolase activity, acting on acid anhydrides;hydrolase activity, acting o…	cell part;cytoplasmic part;cytoplasmic vesicle membrane;cytoplasmic vesicle part;endocytic vesicle membrane;endoplasmic reticulum part;integral to endoplasmic reticulum membrane;integral to membrane;integral to organelle membrane;intracellular membrane-bounded organelle;intracellular organelle;intracellular organelle part;intracellular part;intrinsic to endoplasmic reticulum membrane;intrinsic to…	Adaptiveimmunity;ATP-binding;Completeproteome;Endoplasmicreticulum;Immunity;Membrane;Nucleotide-binding;Peptidetransport;Proteintransport;Proteomicsidentification;Referenceproteome;Transmembrane;Transmembranehelix;Transport	ABC transporters;Antigen processing and presentation;Phagosome;Primary immunodeficiency	4.22e-08	1.2354	5	>sp|P21958|TAP1_MOUSE Antigen peptide transporter 1 OS=Mus musculus (Mouse) OX=10090 GN=Tap1 PE=1 SV=3;>tr|Q3TBA3|Q3TBA3_MOUSE Isoform of P21958, Antigen peptide transporter 1 OS=Mus musculus (Mouse) OX=10090 GN=Tap1 PE=1 SV=1	16.1867	16.2023	16.2582	15.7051	15.7836	15.744	Tap1	0.0791827	0.361668
P51125;P51125-2;P51125-3;P51125-6;Q8CE80	P51125;P51125-2;P51125-3;P51125-6;Q8CE80	Cast	Calpastatin;Isoform of P51125, Isoform 2 of Calpastatin;Isoform of P51125, Isoform 3 of Calpastatin;Isoform of P51125, Isoform 6 of Calpastatin;Isoform of P51125, Calpain inhibitor	ICAL_MOUSE;ICAL-2_MOUSE;ICAL-3_MOUSE;ICAL-6_MOUSE;Q8CE80_MOUSE	0.453187		0.00509838	+	2.29257	biological regulation;catabolic process;macromolecule catabolic process;macromolecule metabolic process;metabolic process;negative regulation of apoptosis;negative regulation of biological process;negative regulation of catalytic activity;negative regulation of cell death;negative regulation of cellular process;negative regulation of hydrolase activity;negative regulation of molecular function;ne…	cysteine-type endopeptidase inhibitor activity;endopeptidase inhibitor activity;endopeptidase regulator activity;enzyme inhibitor activity;enzyme regulator activity;peptidase inhibitor activity;peptidase regulator activity	cell part;cytoplasm;cytoplasmic part;cytosol;intracellular part;membrane	Acetylation;Alternativesplicing;Completeproteome;Phosphoprotein;Proteaseinhibitor;Proteomicsidentification;Referenceproteome;Repeat;Thiolproteaseinhibitor		4.02e-12	1.27134	19	>sp|P51125|ICAL_MOUSE Calpastatin OS=Mus musculus (Mouse) OX=10090 GN=Cast PE=1 SV=2;>sp|P51125-2|ICAL-2_MOUSE Isoform of P51125, Isoform 2 of Calpastatin OS=Mus musculus (Mouse) OX=10090 GN=Cast PE=1 SV=2;>sp|P51125-3|ICAL-3_MOUSE Isoform of P51125, Isoform 3 of Calpastatin OS=Mus musculus (Mouse) OX=10090 GN=Cast PE=1 SV=2;>sp|P51125-6|ICAL-6_MOUSE Isoform of P51125, Isoform 6 of Calpastatin OS…	16.6778	16.7083	16.7765	17.1547	17.1753	17.1921	Cast	-0.276854	1.27e-05	+
A0A494BAR1;A0A494BBF0;E9Q3F3;E9Q3N9;F6Z1C2;G5E8D6;Q9WVJ9	A0A494BAR1;A0A494BBF0;E9Q3F3;E9Q3N9;F6Z1C2;G5E8D6;Q9WVJ9	Efemp2	Isoform of Q9WVJ9, EGF-containing fibulin-like extracellular matrix protein 2;Isoform of Q9WVJ9, EGF-containing fibulin-like extracellular matrix protein 2;Isoform of Q9WVJ9, EGF-containing fibulin-like extracellular matrix protein 2 (Fragment);Isoform of Q9WVJ9, EGF-containing fibulin-like extracellular matrix protein 2;Isoform of Q9WVJ9, EGF-containing fibulin-like extracellular matrix protein …	A0A494BAR1_MOUSE;A0A494BBF0_MOUSE;E9Q3F3_MOUSE;E9Q3N9_MOUSE;F6Z1C2_MOUSE;G5E8D6_MOUSE;FBLN4_MOUSE	-1.9688		0.00509838	+	2.29257		binding;calcium ion binding;cation binding;ion binding;metal ion binding	extracellular matrix;extracellular membrane-bounded organelle;extracellular organelle;extracellular region part;extracellular vesicular exosome;membrane-bounded organelle;membrane-bounded vesicle;organelle;proteinaceous extracellular matrix;vesicle	Calcium;Completeproteome;Disulfidebond;EGF-likedomain;Glycoprotein;Proteomicsidentification;Referenceproteome;Repeat;Secreted;Signal		1.88e-08	1.24197	4	>tr|A0A494BAR1|A0A494BAR1_MOUSE Isoform of Q9WVJ9, EGF-containing fibulin-like extracellular matrix protein 2 OS=Mus musculus (Mouse) OX=10090 GN=Efemp2 PE=1 SV=1;>tr|A0A494BBF0|A0A494BBF0_MOUSE Isoform of Q9WVJ9, EGF-containing fibulin-like extracellular matrix protein 2 OS=Mus musculus (Mouse) OX=10090 GN=Efemp2 PE=1 SV=1;>tr|E9Q3F3|E9Q3F3_MOUSE Isoform of Q9WVJ9, EGF-containing fibulin-like ex…	16.2933	16.2094	16.3807	14.0871	14.3938	14.496	Efemp2	-0.116592	0.191344
E9PVX6;E9PVX6-2	E9PVX6;E9PVX6-2	Mki67	Proliferation marker protein Ki-67;Isoform of E9PVX6, Isoform 2 of Proliferation marker protein Ki-67	KI67_MOUSE;KI67-2_MOUSE	0.859769		0.00509838	+	2.29257	cell cycle phase;cell cycle process;cell proliferation;cellular process;meiosis	binding;protein binding;protein C-terminus binding	cell part;chromosomal part;chromosome;chromosome, centromeric region;condensed chromosome;cytoplasm;intracellular membrane-bounded organelle;intracellular non-membrane-bounded organelle;intracellular organelle;intracellular organelle part;intracellular part;membrane;membrane-bounded organelle;non-membrane-bounded organelle;nuclear part;nucleolus;nucleus;organelle;organelle part	Completeproteome;Proteomicsidentification;Referenceproteome		7.42e-08	1.22825	18	>sp|E9PVX6|KI67_MOUSE Proliferation marker protein Ki-67 OS=Mus musculus (Mouse) OX=10090 GN=Mki67 PE=1 SV=1;>sp|E9PVX6-2|KI67-2_MOUSE Isoform of E9PVX6, Isoform 2 of Proliferation marker protein Ki-67 OS=Mus musculus (Mouse) OX=10090 GN=Mki67 PE=1 SV=1	13.9553	14.1447	14.0217	14.8732	14.9419	14.886	Mki67	-0.213152	0.0660666		+
Q91ZJ5	Q91ZJ5	Ugp2	UTP--glucose-1-phosphate uridylyltransferase	UGPA_MOUSE	-0.317047		0.00509838	+	2.29257	alcohol metabolic process;carbohydrate metabolic process;cellular carbohydrate metabolic process;cellular metabolic process;cellular nitrogen compound metabolic process;cellular process;glucose 1-phosphate metabolic process;glucose metabolic process;hexose metabolic process;metabolic process;monosaccharide metabolic process;nitrogen compound metabolic process;nucleobase-containing compound metabo…	binding;carbohydrate binding;catalytic activity;cation binding;glucose binding;identical protein binding;ion binding;metal ion binding;monosaccharide binding;nucleotide binding;nucleotidyltransferase activity;protein binding;pyrimidine nucleotide binding;pyrimidine ribonucleotide binding;ribonucleotide binding;sugar binding;transferase activity;transferase activity, transferring phosphorus-contai…	cell part;cytoplasm;extracellular membrane-bounded organelle;extracellular organelle;extracellular region part;extracellular vesicular exosome;intracellular membrane-bounded organelle;intracellular organelle;intracellular part;membrane-bounded organelle;membrane-bounded vesicle;nucleus;organelle;vesicle	Acetylation;Alternativesplicing;Completeproteome;Cytoplasm;Magnesium;Metal-binding;Nucleotidyltransferase;Phosphoprotein;Referenceproteome;Transferase	Amino sugar and nucleotide sugar metabolism;Galactose metabolism;Pentose and glucuronate interconversions;Starch and sucrose metabolism	2.28e-13	1.27774	21	>sp|Q91ZJ5|UGPA_MOUSE UTP--glucose-1-phosphate uridylyltransferase OS=Mus musculus (Mouse) OX=10090 GN=Ugp2 PE=1 SV=3	16.8874	16.8873	16.912	16.6105	16.542	16.5831	Ugp2	0.27941	0.00714551	+
Q5SXR2;Q99KU0	Q5SXR2;Q99KU0	Vmp1	Isoform of Q99KU0, Vacuole membrane protein 1 (Fragment);Vacuole membrane protein 1	Q5SXR2_MOUSE;VMP1_MOUSE	0.493223		0.00509838	+	2.29257	autophagy;biological adhesion;biological regulation;catabolic process;cell adhesion;cell junction assembly;cell junction organization;cell-cell adhesion;cellular catabolic process;cellular component assembly;cellular component assembly at cellular level;cellular component organization;cellular component organization at cellular level;cellular component organization or biogenesis;cellular componen…		autophagic vacuole membrane;cell part;cytoplasmic part;endoplasmic reticulum;endoplasmic reticulum-Golgi intermediate compartment membrane;integral to membrane;intracellular membrane-bounded organelle;intracellular organelle;intracellular organelle part;intracellular part;intrinsic to membrane;membrane;membrane part;membrane-bounded organelle;organelle;organelle membrane;organelle part;plasma mem…	Acetylation;Autophagy;Celladhesion;Cellmembrane;Completeproteome;Endoplasmicreticulum;Membrane;Proteomicsidentification;Referenceproteome;Transmembrane;Transmembranehelix;Vacuole		3.09e-11	1.26624	3	>tr|Q5SXR2|Q5SXR2_MOUSE Isoform of Q99KU0, Vacuole membrane protein 1 (Fragment) OS=Mus musculus (Mouse) OX=10090 GN=Vmp1 PE=1 SV=1;>sp|Q99KU0|VMP1_MOUSE Vacuole membrane protein 1 OS=Mus musculus (Mouse) OX=10090 GN=Vmp1 PE=1 SV=2	16.0745	16.0282	16.1362	16.5485	16.5949	16.5751	Vmp1	0.181497	0.0856321
Q8R164	Q8R164	Bphl	Valacyclovir hydrolase	BPHL_MOUSE	-0.360215		0.00509838	+	2.29257		catalytic activity;hydrolase activity	cell part;cytoplasmic part;extracellular membrane-bounded organelle;extracellular organelle;extracellular region part;extracellular vesicular exosome;intracellular membrane-bounded organelle;intracellular organelle;intracellular part;membrane-bounded organelle;membrane-bounded vesicle;mitochondrion;organelle;vesicle	Acetylation;Completeproteome;Cytoplasm;Hydrolase;Referenceproteome;Signal		1.24e-14	1.28361	14	>sp|Q8R164|BPHL_MOUSE Valacyclovir hydrolase OS=Mus musculus (Mouse) OX=10090 GN=Bphl PE=1 SV=1	16.6151	16.6849	16.6186	16.2605	16.2908	16.2867	Bphl	0.139607	0.00811294	+
F6YZ95	F6YZ95	Ppfibp1	Isoform of Q8C8U0, Liprin-beta-1 (Fragment)	F6YZ95_MOUSE	-0.906196		0.00509838	+	2.29257			adherens junction;anchoring junction;cell junction;cell-substrate adherens junction;cell-substrate junction;focal adhesion	Completeproteome;Proteomicsidentification;Referenceproteome		1.03e-07	1.22189	1	>tr|F6YZ95|F6YZ95_MOUSE Isoform of Q8C8U0, Liprin-beta-1 (Fragment) OS=Mus musculus (Mouse) OX=10090 GN=Ppfibp1 PE=1 SV=1	16.0664	16.011	16.2045	15.2277	15.1724	15.1632	Ppfibp1	-0.015465	0.866368
Q02819	Q02819	Nucb1	Nucleobindin-1	NUCB1_MOUSE	0.205099		0.00509838	+	2.29257		binding;calcium ion binding;cation binding;DNA binding;ion binding;metal ion binding;nucleic acid binding	cell part;cytoplasmic part;cytoskeleton;endoplasmic reticulum-Golgi intermediate compartment;extracellular membrane-bounded organelle;extracellular organelle;extracellular region part;extracellular space;extracellular vesicular exosome;Golgi apparatus;intracellular membrane-bounded organelle;intracellular non-membrane-bounded organelle;intracellular organelle;intracellular part;membrane;membrane-…	Calcium;Coiledcoil;Completeproteome;Cytoplasm;Directproteinsequencing;DNA-binding;Golgiapparatus;Membrane;Metal-binding;Phosphoprotein;Referenceproteome;Repeat;Signal		1.01e-19	1.30283	31	>sp|Q02819|NUCB1_MOUSE Nucleobindin-1 OS=Mus musculus (Mouse) OX=10090 GN=Nucb1 PE=1 SV=2	17.2147	17.207	17.1898	17.4326	17.4002	17.3939	Nucb1	-0.356817	2.03e-05	+
P97449	P97449	Anpep	Aminopeptidase N	AMPN_MOUSE	0.624653		0.00509838	+	2.29257	anatomical structure formation involved in morphogenesis;angiogenesis;cell differentiation;cellular developmental process;cellular process;developmental process	aminopeptidase activity;binding;catalytic activity;cation binding;exopeptidase activity;hydrolase activity;ion binding;metal ion binding;metallopeptidase activity;peptidase activity;peptidase activity, acting on L-amino acid peptides;transition metal ion binding;zinc ion binding	cell part;cytoplasmic part;endoplasmic reticulum-Golgi intermediate compartment;external side of plasma membrane;extracellular membrane-bounded organelle;extracellular organelle;extracellular region part;extracellular space;extracellular vesicular exosome;integral to membrane;intracellular membrane-bounded organelle;intracellular organelle;intracellular organelle part;intracellular part;intrinsic…	Aminopeptidase;Angiogenesis;Completeproteome;Developmentalprotein;Differentiation;Directproteinsequencing;Disulfidebond;Glycoprotein;Hydrolase;Membrane;Metal-binding;Metalloprotease;Phosphoprotein;Protease;Referenceproteome;Signal-anchor;Sulfation;Transmembrane;Transmembranehelix;Zinc	Glutathione metabolism;Hematopoietic cell lineage;Renin-angiotensin system	2.18e-12	1.27279	15	>sp|P97449|AMPN_MOUSE Aminopeptidase N OS=Mus musculus (Mouse) OX=10090 GN=Anpep PE=1 SV=4	16.3078	16.1681	16.2718	16.8782	16.8574	16.886	Anpep	0.241121	0.0187309
Q9CYG7	Q9CYG7	Tomm34	Mitochondrial import receptor subunit TOM34	TOM34_MOUSE	0.663135		0.00509838	+	2.29257	establishment of localization;establishment of localization in cell;establishment of protein localization;establishment of protein localization in mitochondrion;establishment of protein localization to organelle;intracellular protein transport;intracellular transport;mitochondrial transport;protein import;protein targeting;protein targeting to mitochondrion;protein transport;transport	binding;heat shock protein binding;protein binding	cell part;cytoplasm;cytoplasmic part;intracellular membrane-bounded organelle;intracellular organelle;intracellular organelle part;intracellular part;membrane;membrane-bounded organelle;mitochondrial membrane;mitochondrial outer membrane;mitochondrial part;mitochondrion;nuclear part;nucleoplasm;nucleus;organelle;organelle membrane;organelle outer membrane;organelle part;outer membrane	Alternativesplicing;Chaperone;Completeproteome;Cytoplasm;Membrane;Mitochondrion;Mitochondrionoutermembrane;Phosphoprotein;Referenceproteome;Repeat;TPRrepeat		1.65e-08	1.2428	6	>sp|Q9CYG7|TOM34_MOUSE Mitochondrial import receptor subunit TOM34 OS=Mus musculus (Mouse) OX=10090 GN=Tomm34 PE=1 SV=1	15.0149	15.0755	15.0058	15.6152	15.7294	15.7411	Tomm34	-0.0367393	0.465596
Q99N15	Q99N15	Hsd17b10	Isoform of O08756, 17beta-hydroxysteroid dehydrogenase type 10/short chain L-3-hydroxyacyl-CoA dehydrogenase	Q99N15_MOUSE	-0.783103		0.00509838	+	2.29257	metabolic process;oxidation-reduction process	3-hydroxyacyl-CoA dehydrogenase activity;catalytic activity;oxidoreductase activity;oxidoreductase activity, acting on CH-OH group of donors;oxidoreductase activity, acting on the CH-OH group of donors, NAD or NADP as acceptor	cell part;cytoplasmic part;endoplasmic reticulum;intracellular membrane-bounded organelle;intracellular organelle;intracellular organelle part;intracellular part;membrane;membrane-bounded organelle;mitochondrial inner membrane;mitochondrial membrane;mitochondrial part;mitochondrion;organelle;organelle inner membrane;organelle membrane;organelle part	Completeproteome;Proteomicsidentification;Referenceproteome	Alzheimer's disease;Valine, leucine and isoleucine degradation	4.07e-13	1.27649	12	>tr|Q99N15|Q99N15_MOUSE Isoform of O08756, 17beta-hydroxysteroid dehydrogenase type 10/short chain L-3-hydroxyacyl-CoA dehydrogenase OS=Mus musculus (Mouse) OX=10090 GN=Hsd17b10 PE=1 SV=1	18.5609	18.5217	18.538	17.6546	17.7902	17.8265	Hsd17b10	0.0984827	0.0350449
Q9Z175	Q9Z175	Loxl3	Lysyl oxidase homolog 3	LOXL3_MOUSE	-1.76591		0.00509838	+	2.29257	anatomical structure morphogenesis;biological regulation;cell morphogenesis;cell morphogenesis involved in differentiation;cellular component morphogenesis;cellular component organization;cellular component organization or biogenesis;cellular developmental process;cellular process;developmental process;epithelial to mesenchymal transition;negative regulation of biological process;negative regulat…	binding;cargo receptor activity;catalytic activity;cation binding;copper ion binding;ion binding;metal ion binding;oxidoreductase activity;oxidoreductase activity, acting on the CH-NH2 group of donors;oxidoreductase activity, acting on the CH-NH2 group of donors, oxygen as acceptor;receptor activity;scavenger receptor activity;transition metal ion binding	cell part;extracellular region;extracellular region part;extracellular space;membrane	Completeproteome;Copper;Disulfidebond;Glycoprotein;LTQ;Metal-binding;Oxidoreductase;Referenceproteome;Repeat;Secreted;Signal;TPQ		6.49e-08	1.23032	5	>sp|Q9Z175|LOXL3_MOUSE Lysyl oxidase homolog 3 OS=Mus musculus (Mouse) OX=10090 GN=Loxl3 PE=1 SV=2	16.0006	15.8292	15.7834	13.9324	14.0989	14.2841	Loxl3	-0.0804118	0.192969
P99028	P99028	Uqcrh	Cytochrome b-c1 complex subunit 6, mitochondrial	QCR6_MOUSE	1.04682		0.00509838	+	2.29257	cellular component assembly;cellular component organization;cellular component organization or biogenesis;cellular metabolic process;cellular process;electron transport chain;generation of precursor metabolites and energy;macromolecular complex assembly;macromolecular complex subunit organization;metabolic process;mitochondrial electron transport, ubiquinol to cytochrome c;oxidation-reduction pro…	catalytic activity;cation transmembrane transporter activity;hydrogen ion transmembrane transporter activity;inorganic cation transmembrane transporter activity;ion transmembrane transporter activity;monovalent inorganic cation transmembrane transporter activity;oxidoreductase activity;oxidoreductase activity, acting on diphenols and related substances as donors;oxidoreductase activity, acting on…	cell part;cytoplasmic part;intracellular membrane-bounded organelle;intracellular organelle;intracellular organelle part;intracellular part;macromolecular complex;membrane;membrane part;membrane-bounded organelle;mitochondrial inner membrane;mitochondrial membrane;mitochondrial membrane part;mitochondrial part;mitochondrial respiratory chain complex III;mitochondrion;organelle;organelle inner mem…	Acetylation;Completeproteome;Directproteinsequencing;Disulfidebond;Electrontransport;Membrane;Mitochondrion;Mitochondrioninnermembrane;Referenceproteome;Respiratorychain;Transitpeptide;Transport	Alzheimer's disease;Cardiac muscle contraction;Huntington's disease;Oxidative phosphorylation;Parkinson's disease	3.61e-13	1.27676	3	>sp|P99028|QCR6_MOUSE Cytochrome b-c1 complex subunit 6, mitochondrial OS=Mus musculus (Mouse) OX=10090 GN=Uqcrh PE=1 SV=2	16.5379	16.4968	16.5724	17.4511	17.6789	17.6176	Uqcrh	0.289487	0.00100932	+
Q8CEG0	Q8CEG0	Panx3	Pannexin-3	PANX3_MOUSE	-1.6952		0.00509838	+	2.29257	cation transport;cell communication;cell-cell signaling;cellular component assembly;cellular component organization;cellular component organization or biogenesis;cellular process;establishment of localization;ion transport;macromolecular complex assembly;macromolecular complex subunit organization;protein complex assembly;protein complex subunit organization;protein hexamerization;protein oligome…	channel activity;gap junction hemi-channel activity;passive transmembrane transporter activity;transmembrane transporter activity;transporter activity;wide pore channel activity	cell junction;cell part;cell-cell junction;endomembrane system;gap junction;integral to membrane;intrinsic to membrane;membrane;membrane part;plasma membrane	Celljunction;Cellmembrane;Completeproteome;Gapjunction;Glycoprotein;Ionchannel;Iontransport;Membrane;Referenceproteome;Transmembrane;Transmembranehelix;Transport		1.04e-07	1.22179	5	>sp|Q8CEG0|PANX3_MOUSE Pannexin-3 OS=Mus musculus (Mouse) OX=10090 GN=Panx3 PE=1 SV=1	16.7236	16.5248	16.4441	15.0055	14.8729	14.7285	Panx3	-0.645161	0.000469176	+
G3UWS4;H3BIV7;H3BKU1;Q3TTF6;Q7TNP2	G3UWS4;H3BIV7;H3BKU1;Q3TTF6;Q7TNP2	Ppp2r1b	Isoform of Q7TNP2, Serine/threonine-protein phosphatase 2A 65 kDa regulatory subunit A beta isoform;Isoform of Q7TNP2, Serine/threonine-protein phosphatase 2A 65 kDa regulatory subunit A beta isoform;Isoform of Q7TNP2, Serine/threonine-protein phosphatase 2A 65 kDa regulatory subunit A beta isoform;Isoform of Q7TNP2, Serine/threonine-protein phosphatase 2A 65 kDa regulatory subunit A beta isoform…	G3UWS4_MOUSE;H3BIV7_MOUSE;H3BKU1_MOUSE;Q3TTF6_MOUSE;2AAB_MOUSE	0.572041		0.00509838	+	2.29257	apoptosis;apoptosis involved in morphogenesis;cell death;cellular developmental process;cellular process;death;developmental process;developmental programmed cell death;programmed cell death		cell part;extracellular membrane-bounded organelle;extracellular organelle;extracellular region part;extracellular vesicular exosome;membrane part;membrane raft;membrane-bounded organelle;membrane-bounded vesicle;organelle;vesicle	Acetylation;Completeproteome;Proteomicsidentification;Referenceproteome;Repeat	Cell cycle - yeast;Chagas disease (American trypanosomiasis);Hepatitis C;Long-term depression;Meiosis - yeast;mRNA surveillance pathway;Oocyte meiosis;TGF-beta signaling pathway;Tight junction;Wnt signaling pathway	1.91e-07	1.20556	3	>tr|G3UWS4|G3UWS4_MOUSE Isoform of Q7TNP2, Serine/threonine-protein phosphatase 2A 65 kDa regulatory subunit A beta isoform OS=Mus musculus (Mouse) OX=10090 GN=Ppp2r1b PE=1 SV=1;>tr|H3BIV7|H3BIV7_MOUSE Isoform of Q7TNP2, Serine/threonine-protein phosphatase 2A 65 kDa regulatory subunit A beta isoform OS=Mus musculus (Mouse) OX=10090 GN=Ppp2r1b PE=1 SV=1;>tr|H3BKU1|H3BKU1_MOUSE Isoform of Q7TNP2, …	14.4674	14.4871	14.4193	14.9689	15.0826	15.0383	Ppp2r1b	-0.072661	0.103585
Q6DYE8	Q6DYE8	Enpp3	Ectonucleotide pyrophosphatase/phosphodiesterase family member 3	ENPP3_MOUSE	-0.921857		0.00509838	+	2.29257	catabolic process;cellular catabolic process;cellular metabolic process;cellular nitrogen compound catabolic process;cellular nitrogen compound metabolic process;cellular process;immune response;immune system process;metabolic process;nitrogen compound metabolic process;nucleobase-containing compound catabolic process;nucleobase-containing compound metabolic process;nucleobase-containing small mo…	binding;carbohydrate binding;cargo receptor activity;catalytic activity;cation binding;exonuclease activity;hydrolase activity;hydrolase activity, acting on acid anhydrides;hydrolase activity, acting on acid anhydrides, in phosphorus-containing anhydrides;hydrolase activity, acting on ester bonds;ion binding;metal ion binding;NADH pyrophosphatase activity;nuclease activity;nucleic acid binding;nu…	cell part;cytoplasmic part;extracellular membrane-bounded organelle;extracellular organelle;extracellular region part;extracellular vesicular exosome;integral to membrane;intracellular part;intrinsic to membrane;membrane part;membrane-bounded organelle;membrane-bounded vesicle;organelle;perinuclear region of cytoplasm;vesicle	Completeproteome;Disulfidebond;Glycoprotein;Hydrolase;Membrane;Metal-binding;Multifunctionalenzyme;Referenceproteome;Repeat;Secreted;Signal-anchor;Transmembrane;Transmembranehelix	Nicotinate and nicotinamide metabolism;Pantothenate and CoA biosynthesis;Purine metabolism;Riboflavin metabolism;Starch and sucrose metabolism	1.91e-08	1.24185	9	>sp|Q6DYE8|ENPP3_MOUSE Ectonucleotide pyrophosphatase/phosphodiesterase family member 3 OS=Mus musculus (Mouse) OX=10090 GN=Enpp3 PE=1 SV=2	16.6466	16.7201	16.8428	15.841	15.8372	15.7657	Enpp3	-0.0349771	0.391271
Q9ET22	Q9ET22	Dpp7	Dipeptidyl peptidase 2	DPP2_MOUSE	0.646025		0.00509838	+	2.29257		catalytic activity;dipeptidyl-peptidase activity;exopeptidase activity;hydrolase activity;peptidase activity;peptidase activity, acting on L-amino acid peptides;serine hydrolase activity;serine-type peptidase activity	cell part;cytoplasmic membrane-bounded vesicle;cytoplasmic part;cytoplasmic vesicle;cytosol;extracellular membrane-bounded organelle;extracellular organelle;extracellular region part;extracellular vesicular exosome;Golgi apparatus;intracellular membrane-bounded organelle;intracellular organelle;intracellular part;lysosome;lytic vacuole;membrane-bounded organelle;membrane-bounded vesicle;organelle…	Aminopeptidase;Completeproteome;Cytoplasmicvesicle;Glycoprotein;Hydrolase;Lysosome;Protease;Referenceproteome;Secreted;Serineprotease;Signal;Zymogen		8.96e-14	1.27971	11	>sp|Q9ET22|DPP2_MOUSE Dipeptidyl peptidase 2 OS=Mus musculus (Mouse) OX=10090 GN=Dpp7 PE=1 SV=2	17.0948	16.9973	17.0206	17.7315	17.6985	17.6209	Dpp7	-0.250321	0.000282841	+
Q9DBG5	Q9DBG5	Plin3	Perilipin-3	PLIN3_MOUSE	0.338817		0.00513954	+	2.28908	establishment of localization;transport		cell part;cytoplasm;cytoplasmic part;endosomal part;endosome membrane;intracellular membrane-bounded organelle;intracellular organelle;intracellular organelle part;intracellular part;lipid particle;membrane;membrane-bounded organelle;organelle;organelle membrane;organelle part	3D-structure;Acetylation;Coiledcoil;Completeproteome;Cytoplasm;Endosome;Lipiddroplet;Membrane;Phosphoprotein;Referenceproteome;Transport		9.33e-18	1.29618	13	>sp|Q9DBG5|PLIN3_MOUSE Perilipin-3 OS=Mus musculus (Mouse) OX=10090 GN=Plin3 PE=1 SV=1	17.3418	17.2851	17.3432	17.6691	17.6358	17.6816	Plin3	-0.0944742	0.0177193
Q9DCS9	Q9DCS9	Ndufb10	NADH dehydrogenase [ubiquinone] 1 beta subcomplex subunit 10	NDUBA_MOUSE	0.45686		0.00513954	+	2.28908	metabolic process;oxidation-reduction process		cell part;cytoplasmic part;extracellular membrane-bounded organelle;extracellular organelle;extracellular region part;extracellular vesicular exosome;intracellular membrane-bounded organelle;intracellular organelle;intracellular organelle part;intracellular part;macromolecular complex;membrane;membrane part;membrane-bounded organelle;membrane-bounded vesicle;mitochondrial inner membrane;mitochond…	Completeproteome;Directproteinsequencing;Electrontransport;Membrane;Mitochondrion;Mitochondrioninnermembrane;Referenceproteome;Respiratorychain;Transport	Alzheimer's disease;Huntington's disease;Oxidative phosphorylation;Parkinson's disease	6.63e-13	1.27545	6	>sp|Q9DCS9|NDUBA_MOUSE NADH dehydrogenase [ubiquinone] 1 beta subcomplex subunit 10 OS=Mus musculus (Mouse) OX=10090 GN=Ndufb10 PE=1 SV=3	17.9274	17.8206	17.8631	18.3344	18.3145	18.3327	Ndufb10	0.225593	0.0111087
P30561	P30561	Ahr	Aryl hydrocarbon receptor	AHR_MOUSE	-0.422496		0.00519619	+	2.28432	anatomical structure development;anatomical structure morphogenesis;B cell activation;B cell differentiation;B cell homeostasis;B-1 B cell homeostasis;biological regulation;biosynthetic process;blood circulation;blood vessel development;blood vessel morphogenesis;blood vessel remodeling;branching morphogenesis of a tube;camera-type eye development;cardiac chamber morphogenesis;cardiac left ventri…	binding;DNA binding;E-box binding;enhancer binding;heat shock protein binding;Hsp90 protein binding;ligand-dependent nuclear receptor activity;molecular transducer activity;nucleic acid binding;nucleic acid binding transcription factor activity;protein binding;protein dimerization activity;protein heterodimerization activity;receptor activity;regulatory region DNA binding;regulatory region nuclei…	aryl hydrocarbon receptor complex;cell part;cytoplasm;cytoplasmic part;cytosol;cytosolic aryl hydrocarbon receptor complex;cytosolic part;intracellular membrane-bounded organelle;intracellular organelle;intracellular organelle part;intracellular part;macromolecular complex;membrane-bounded organelle;nuclear aryl hydrocarbon receptor complex;nuclear part;nucleoplasm;nucleoplasm part;nucleus;organe…	3D-structure;Activator;Biologicalrhythms;Cellcycle;Completeproteome;Cytoplasm;Directproteinsequencing;DNA-binding;Nucleus;Polymorphism;Receptor;Referenceproteome;Repeat;Repressor;Transcription;Transcriptionregulation		1.7e-09	1.25378	6	>sp|P30561|AHR_MOUSE Aryl hydrocarbon receptor OS=Mus musculus (Mouse) OX=10090 GN=Ahr PE=1 SV=3	16.2536	16.1992	16.2204	15.8504	15.7659	15.7895	Ahr	#N/A	#N/A	#N/A	#N/A
D3Z191;Q80X71	D3Z191;Q80X71	Tmem106b	Isoform of Q80X71, Transmembrane protein 106B (Fragment);Transmembrane protein 106B	D3Z191_MOUSE;T106B_MOUSE	0.584619		0.00519619	+	2.28432	anatomical structure morphogenesis;cell part morphogenesis;cell projection morphogenesis;cell projection organization;cellular component morphogenesis;cellular component organization;cellular component organization at cellular level;cellular component organization or biogenesis;cellular component organization or biogenesis at cellular level;cellular developmental process;cellular localization;cel…		cell part;cytoplasmic part;endosomal part;endosome membrane;extracellular membrane-bounded organelle;extracellular organelle;extracellular region part;extracellular vesicular exosome;integral to membrane;intracellular membrane-bounded organelle;intracellular organelle;intracellular organelle part;intracellular part;intrinsic to membrane;late endosome membrane;lysosomal membrane;membrane;membrane …	Completeproteome;Endosome;Glycoprotein;Lysosome;Membrane;Phosphoprotein;Proteomicsidentification;Referenceproteome;Signal-anchor;Transmembrane;Transmembranehelix;Transport		3.8e-09	1.25049	7	>tr|D3Z191|D3Z191_MOUSE Isoform of Q80X71, Transmembrane protein 106B (Fragment) OS=Mus musculus (Mouse) OX=10090 GN=Tmem106b PE=1 SV=8;>sp|Q80X71|T106B_MOUSE Transmembrane protein 106B OS=Mus musculus (Mouse) OX=10090 GN=Tmem106b PE=1 SV=1	15.2013	15.2684	15.2797	15.8009	15.8011	15.9013	Tmem106b	-0.221034	0.001545	+
O35405	O35405	Pld3	5'-3' exonuclease PLD3	PLD3_MOUSE	0.624468		0.00519619	+	2.28432	catabolic process;lipid catabolic process;lipid metabolic process;metabolic process;primary metabolic process	catalytic activity;hydrolase activity;hydrolase activity, acting on ester bonds;lipase activity;NAPE-specific phospholipase D activity;phospholipase activity;phospholipase D activity;phosphoric diester hydrolase activity;phosphoric ester hydrolase activity	cell part;cytoplasmic part;endoplasmic reticulum membrane;endoplasmic reticulum part;extracellular membrane-bounded organelle;extracellular organelle;extracellular region part;extracellular vesicular exosome;integral to membrane;intracellular organelle part;intracellular part;intrinsic to membrane;membrane;membrane part;membrane-bounded organelle;membrane-bounded vesicle;organelle;organelle membr…	Completeproteome;Endoplasmicreticulum;Glycoprotein;Hydrolase;Lipiddegradation;Lipidmetabolism;Membrane;Referenceproteome;Repeat;Signal-anchor;Transmembrane;Transmembranehelix		8.13e-12	1.26964	6	>sp|O35405|PLD3_MOUSE 5'-3' exonuclease PLD3 OS=Mus musculus (Mouse) OX=10090 GN=Pld3 PE=1 SV=1	17.2292	17.1161	17.1962	17.8552	17.8027	17.757	Pld3	0.0281718	0.797582
F8WHL1;Q5IRJ6;Q5IRJ6-2	F8WHL1;Q5IRJ6;Q5IRJ6-2	Slc30a9	Isoform of Q5IRJ6, Solute carrier family 30 member 9;Zinc transporter 9;Isoform of Q5IRJ6, Isoform 2 of Zinc transporter 9	F8WHL1_MOUSE;ZNT9_MOUSE;ZNT9-2_MOUSE	-0.706149		0.00519619	+	2.28432	biological regulation;biosynthetic process;cation transport;cellular biosynthetic process;cellular macromolecule biosynthetic process;cellular macromolecule metabolic process;cellular metabolic process;cellular nitrogen compound metabolic process;cellular process;divalent inorganic cation transport;divalent metal ion transport;establishment of localization;ion transport;macromolecule biosynthetic…	binding;cation transmembrane transporter activity;chromatin binding;ion transmembrane transporter activity;ligand-dependent nuclear receptor binding;ligand-dependent nuclear receptor transcription coactivator activity;protein binding;protein binding transcription factor activity;receptor binding;substrate-specific transmembrane transporter activity;substrate-specific transporter activity;transcri…	cell part;cytoplasm;cytoskeleton;integral to membrane;intracellular membrane-bounded organelle;intracellular non-membrane-bounded organelle;intracellular organelle;intracellular part;intrinsic to membrane;membrane part;membrane-bounded organelle;non-membrane-bounded organelle;nucleus;organelle	Alternativesplicing;Completeproteome;Iontransport;Membrane;Nucleus;Proteomicsidentification;Referenceproteome;Transcription;Transcriptionregulation;Transmembrane;Transmembranehelix;Transport;Zinc;Zinctransport		2.73e-08	1.23924	5	>tr|F8WHL1|F8WHL1_MOUSE Isoform of Q5IRJ6, Solute carrier family 30 member 9 OS=Mus musculus (Mouse) OX=10090 GN=Slc30a9 PE=1 SV=1;>sp|Q5IRJ6|ZNT9_MOUSE Zinc transporter 9 OS=Mus musculus (Mouse) OX=10090 GN=Slc30a9 PE=1 SV=2;>sp|Q5IRJ6-2|ZNT9-2_MOUSE Isoform of Q5IRJ6, Isoform 2 of Zinc transporter 9 OS=Mus musculus (Mouse) OX=10090 GN=Slc30a9 PE=1 SV=2	15.0832	14.9529	14.9236	14.285	14.2848	14.2715	Slc30a9	0.160522	0.0488664
P45952	P45952	Acadm	Medium-chain specific acyl-CoA dehydrogenase, mitochondrial	ACADM_MOUSE	-0.352216		0.00519619	+	2.28432	amine biosynthetic process;amine metabolic process;anatomical structure development;betaine biosynthetic process;betaine metabolic process;biological regulation;biosynthetic process;carbohydrate biosynthetic process;carbohydrate metabolic process;carboxylic acid biosynthetic process;carboxylic acid catabolic process;carboxylic acid metabolic process;cardiac cell differentiation;cardiac muscle cel…	acyl-CoA dehydrogenase activity;binding;catalytic activity;coenzyme binding;cofactor binding;flavin adenine dinucleotide binding;identical protein binding;medium-chain-acyl-CoA dehydrogenase activity;oxidoreductase activity;oxidoreductase activity, acting on the CH-CH group of donors;protein binding	axon;cell part;cell projection;cytoplasmic part;extracellular membrane-bounded organelle;extracellular organelle;extracellular region part;extracellular vesicular exosome;intracellular membrane-bounded organelle;intracellular organelle;intracellular organelle lumen;intracellular organelle part;intracellular part;membrane-bounded organelle;membrane-bounded vesicle;membrane-enclosed lumen;mitochond…	Acetylation;Completeproteome;FAD;Fattyacidmetabolism;Flavoprotein;Lipidmetabolism;Mitochondrion;Oxidoreductase;Referenceproteome;Transitpeptide	beta-Alanine metabolism;Fatty acid metabolism;PPAR signaling pathway;Propanoate metabolism;Valine, leucine and isoleucine degradation	3.82e-14	1.28137	19	>sp|P45952|ACADM_MOUSE Medium-chain specific acyl-CoA dehydrogenase, mitochondrial OS=Mus musculus (Mouse) OX=10090 GN=Acadm PE=1 SV=1	18.4707	18.4678	18.5435	18.1355	18.1448	18.145	Acadm	0.513601	0.000196637	+
Q9JII6	Q9JII6	Akr1a1	Aldo-keto reductase family 1 member A1	AK1A1_MOUSE	0.366247		0.00519619	+	2.28432	alcohol metabolic process;aldehyde catabolic process;biosynthetic process;carbohydrate catabolic process;carbohydrate metabolic process;carboxylic acid biosynthetic process;carboxylic acid catabolic process;carboxylic acid metabolic process;catabolic process;cellular aldehyde metabolic process;cellular biosynthetic process;cellular carbohydrate metabolic process;cellular catabolic process;cellula…	alcohol dehydrogenase (NADP+) activity;alditol:NADP+ 1-oxidoreductase activity;aldo-keto reductase (NADP) activity;catalytic activity;L-glucuronate reductase activity;oxidoreductase activity;oxidoreductase activity, acting on CH-OH group of donors;oxidoreductase activity, acting on the CH-OH group of donors, NAD or NADP as acceptor	apical plasma membrane;cell part;cytoplasmic part;cytosol;extracellular membrane-bounded organelle;extracellular organelle;extracellular region part;extracellular space;extracellular vesicular exosome;intracellular part;membrane part;membrane-bounded organelle;membrane-bounded vesicle;organelle;plasma membrane part;vesicle	3D-structure;Acetylation;Completeproteome;Directproteinsequencing;NADP;Oxidoreductase;Phosphoprotein;Referenceproteome	Caprolactam degradation;Glycerolipid metabolism;Glycolysis / Gluconeogenesis	9.5e-15	1.2841	15	>sp|Q9JII6|AK1A1_MOUSE Aldo-keto reductase family 1 member A1 OS=Mus musculus (Mouse) OX=10090 GN=Akr1a1 PE=1 SV=3	16.813	16.8009	16.8683	17.2161	17.1997	17.1651	Akr1a1	-0.0758138	0.151491
A2AJY2;O35206	A2AJY2;O35206	Col15a1	Isoform of O35206, Collagen alpha-1(XV) chain;Collagen alpha-1(XV) chain	A2AJY2_MOUSE;COFA1_MOUSE	-1.81812		0.00519619	+	2.28432	biological adhesion;cell adhesion;cellular process	structural molecule activity	basement membrane;collagen;extracellular matrix part;extracellular membrane-bounded organelle;extracellular organelle;extracellular region part;extracellular space;extracellular vesicular exosome;membrane-bounded organelle;membrane-bounded vesicle;organelle;vesicle	3D-structure;Celladhesion;Collagen;Completeproteome;Disulfidebond;Extracellularmatrix;Glycoprotein;Hydroxylation;Proteomicsidentification;Referenceproteome;Repeat;Secreted;Signal	Protein digestion and absorption	1.01e-08	1.24568	11	>tr|A2AJY2|A2AJY2_MOUSE Isoform of O35206, Collagen alpha-1(XV) chain OS=Mus musculus (Mouse) OX=10090 GN=Col15a1 PE=1 SV=1;>sp|O35206|COFA1_MOUSE Collagen alpha-1(XV) chain OS=Mus musculus (Mouse) OX=10090 GN=Col15a1 PE=1 SV=2	16.9271	16.9777	17.0078	15.4001	15.0772	14.9809	Col15a1	0.0958857	0.158928
O88544	O88544	Cops4	COP9 signalosome complex subunit 4	CSN4_MOUSE	-0.292437		0.00519619	+	2.28432	cellular macromolecule metabolic process;cellular metabolic process;cellular process;cellular protein metabolic process;cullin deneddylation;macromolecule metabolic process;macromolecule modification;metabolic process;primary metabolic process;protein deneddylation;protein metabolic process;protein modification by small protein conjugation or removal;protein modification by small protein removal;…		cell junction;cell part;clathrin-coated vesicle;coated vesicle;cytoplasmic membrane-bounded vesicle;cytoplasmic part;cytoplasmic vesicle;extracellular membrane-bounded organelle;extracellular organelle;extracellular region part;extracellular vesicular exosome;intracellular membrane-bounded organelle;intracellular organelle;intracellular organelle part;intracellular part;macromolecular complex;mem…	3D-structure;Acetylation;Celljunction;Completeproteome;Cytoplasm;Cytoplasmicvesicle;Directproteinsequencing;Nucleus;Referenceproteome;Signalosome;Synapse		2.23e-13	1.27779	17	>sp|O88544|CSN4_MOUSE COP9 signalosome complex subunit 4 OS=Mus musculus (Mouse) OX=10090 GN=Cops4 PE=1 SV=1	17.9105	17.9714	17.9492	17.6603	17.6304	17.6632	Cops4	-0.0463588	0.272218
P51150	P51150	Rab7a	Ras-related protein Rab-7a	RAB7A_MOUSE	0.532161		0.00519619	+	2.28432	anatomical structure homeostasis;biological regulation;bone resorption;catabolic process;cation homeostasis;cellular catabolic process;cellular cation homeostasis;cellular chemical homeostasis;cellular component organization;cellular component organization at cellular level;cellular component organization or biogenesis;cellular component organization or biogenesis at cellular level;cellular homeo…	binding;catalytic activity;GDP binding;GTP binding;GTPase activity;guanyl nucleotide binding;guanyl ribonucleotide binding;hydrolase activity;hydrolase activity, acting on acid anhydrides;hydrolase activity, acting on acid anhydrides, in phosphorus-containing anhydrides;nucleoside-triphosphatase activity;nucleotide binding;purine nucleotide binding;purine ribonucleoside triphosphate binding;purin…	cell part;cytoplasm;cytoplasmic membrane-bounded vesicle;cytoplasmic part;cytoplasmic vesicle;cytoplasmic vesicle membrane;cytoplasmic vesicle part;endocytic vesicle;endocytic vesicle membrane;endosome;extracellular membrane-bounded organelle;extracellular organelle;extracellular region part;extracellular vesicular exosome;Golgi apparatus;intracellular membrane-bounded organelle;intracellular org…	Completeproteome;Cytoplasmicvesicle;Directproteinsequencing;Endosome;GTP-binding;Lipoprotein;Lysosome;Membrane;Methylation;Nucleotide-binding;Phosphoprotein;Prenylation;Proteintransport;Referenceproteome;Transport	Amoebiasis;Endocytosis;ko05152;Phagosome	2.48e-14	1.28225	17	>sp|P51150|RAB7A_MOUSE Ras-related protein Rab-7a OS=Mus musculus (Mouse) OX=10090 GN=Rab7a PE=1 SV=2	17.9943	17.9727	17.9791	18.5882	18.4778	18.4765	Rab7a	-0.146778	0.000475376	+
Q80U19	Q80U19	Daam2	Disheveled-associated activator of morphogenesis 2	DAAM2_MOUSE	-0.946606		0.00519619	+	2.28432	actin cytoskeleton organization;actin filament-based process;cellular component organization;cellular component organization at cellular level;cellular component organization or biogenesis;cellular component organization or biogenesis at cellular level;cellular process;cytoskeleton organization;determination of bilateral symmetry;determination of left/right symmetry;developmental process;organell…		extracellular membrane-bounded organelle;extracellular organelle;extracellular region part;extracellular vesicular exosome;membrane-bounded organelle;membrane-bounded vesicle;organelle;vesicle	Alternativesplicing;Coiledcoil;Completeproteome;Referenceproteome	Wnt signaling pathway	6.67e-08	1.22993	10	>sp|Q80U19|DAAM2_MOUSE Disheveled-associated activator of morphogenesis 2 OS=Mus musculus (Mouse) OX=10090 GN=Daam2 PE=1 SV=4	15.0938	15.0074	14.981	13.972	14.1053	14.1651	Daam2	-0.0670053	0.312085
P50285	P50285	Fmo1	Dimethylaniline monooxygenase [N-oxide-forming] 1	FMO1_MOUSE	-2.12391		0.00519619	+	2.28432	cellular metabolic process;cellular nitrogen compound metabolic process;cellular process;coenzyme metabolic process;cofactor metabolic process;drug metabolic process;heterocycle metabolic process;metabolic process;NADP metabolic process;NADPH oxidation;nicotinamide nucleotide metabolic process;nitrogen compound metabolic process;nucleobase-containing compound metabolic process;nucleobase-containi…	binding;catalytic activity;coenzyme binding;cofactor binding;flavin adenine dinucleotide binding;flavin-containing monooxygenase activity;monooxygenase activity;NADP binding;nucleotide binding;oxidoreductase activity;oxidoreductase activity, acting on paired donors, with incorporation or reduction of molecular oxygen;oxidoreductase activity, acting on paired donors, with incorporation or reductio…	cell part;cytoplasmic part;endoplasmic reticulum membrane;endoplasmic reticulum part;integral to membrane;intracellular organelle part;intracellular part;intrinsic to membrane;membrane;membrane part;organelle membrane;organelle part	Completeproteome;Directproteinsequencing;Endoplasmicreticulum;FAD;Flavoprotein;Membrane;Microsome;Monooxygenase;NADP;Oxidoreductase;Referenceproteome;Transmembrane	Drug metabolism - cytochrome P450;Methane metabolism	4.62e-08	1.23442	10	>sp|P50285|FMO1_MOUSE Dimethylaniline monooxygenase [N-oxide-forming] 1 OS=Mus musculus (Mouse) OX=10090 GN=Fmo1 PE=1 SV=1	16.6997	16.9676	17.2139	14.8816	14.8299	14.7979	Fmo1	0.260504	0.0200056
Q6ZPT1	Q6ZPT1	Klhl9	Kelch-like protein 9	KLHL9_MOUSE	-0.939674		0.00530257	+	2.27551	cell cycle phase;cell cycle process;cellular component organization;cellular component organization at cellular level;cellular component organization or biogenesis;cellular component organization or biogenesis at cellular level;cellular macromolecule metabolic process;cellular metabolic process;cellular process;cellular protein metabolic process;cytokinesis;macromolecule metabolic process;macromo…	acid-amino acid ligase activity;catalytic activity;ligase activity;ligase activity, forming carbon-nitrogen bonds;small conjugating protein ligase activity;ubiquitin-protein ligase activity	cell part;Cul3-RING ubiquitin ligase complex;cullin-RING ubiquitin ligase complex;intracellular part;macromolecular complex;midbody;protein complex;ubiquitin ligase complex	Cellcycle;Celldivision;Completeproteome;Kelchrepeat;Mitosis;Referenceproteome;Repeat;Ublconjugationpathway	Ubiquitin mediated proteolysis	3.37e-07	1.18877	1	>sp|Q6ZPT1|KLHL9_MOUSE Kelch-like protein 9 OS=Mus musculus (Mouse) OX=10090 GN=Klhl9 PE=2 SV=2	15.2425	15.4146	15.3646	14.484	14.3815	14.3371	Klhl9	-0.137012	0.0152247
P10107	P10107	Anxa1	Annexin A1	ANXA1_MOUSE	0.338909		0.0053558	+	2.27118	acid secretion;alpha-beta T cell activation;alpha-beta T cell differentiation;anatomical structure development;arachidonic acid secretion;biological regulation;carboxylic acid transport;cell activation;cell differentiation;cell migration;cell motility;cell surface receptor linked signaling pathway;cellular component movement;cellular developmental process;cellular macromolecule metabolic process;…	ATPase activity;ATPase activity, coupled;binding;binding, bridging;calcium ion binding;calcium-dependent phospholipid binding;calcium-dependent protein binding;catalytic activity;cation binding;DNA binding;DNA-dependent ATPase activity;double-stranded DNA-dependent ATPase activity;enzyme inhibitor activity;enzyme regulator activity;helicase activity;hydrolase activity;hydrolase activity, acting o…	adherens junction;anchoring junction;basolateral plasma membrane;cell junction;cell part;cell projection;cell surface;cell-substrate adherens junction;cell-substrate junction;cilium;cornified envelope;cytoplasm;cytoplasmic part;cytoskeleton;cytosol;endosome;extracellular membrane-bounded organelle;extracellular organelle;extracellular region part;extracellular space;extracellular vesicular exosom…	Acetylation;Annexin;Calcium;Calcium/phospholipid-binding;Cellmembrane;Cellprojection;Cilium;Completeproteome;Cytoplasm;Isopeptidebond;Membrane;Nucleus;PhospholipaseA2inhibitor;Phosphoprotein;Referenceproteome;Repeat		1.24e-17	1.29569	39	>sp|P10107|ANXA1_MOUSE Annexin A1 OS=Mus musculus (Mouse) OX=10090 GN=Anxa1 PE=1 SV=2	17.5982	17.6174	17.6752	17.9759	17.9542	17.9774	Anxa1	-0.127195	0.147067
B2KGR2;O89112	B2KGR2;O89112	Lancl1	Isoform of O89112, Glutathione S-transferase LANCL1 (Fragment);Glutathione S-transferase LANCL1	B2KGR2_MOUSE;LANC1_MOUSE	-0.491081		0.0053558	+	2.27118		amine binding;amino acid binding;binding;carboxylic acid binding;catalytic activity;cation binding;glutathione binding;ion binding;lipoprotein particle receptor binding;low-density lipoprotein particle receptor binding;metal ion binding;modified amino acid binding;peptide binding;protein binding;protein domain specific binding;receptor binding;SH3 domain binding;transition metal ion binding;zinc …	cell part;cytoplasm;extracellular membrane-bounded organelle;extracellular organelle;extracellular region part;extracellular vesicular exosome;intracellular membrane-bounded organelle;intracellular organelle;intracellular part;membrane;membrane-bounded organelle;membrane-bounded vesicle;nucleus;organelle;vesicle	Acetylation;Completeproteome;Cytoplasm;Membrane;Metal-binding;Nucleus;Proteomicsidentification;Referenceproteome;Zinc		3.38e-12	1.27175	3	>tr|B2KGR2|B2KGR2_MOUSE Isoform of O89112, Glutathione S-transferase LANCL1 (Fragment) OS=Mus musculus (Mouse) OX=10090 GN=Lancl1 PE=1 SV=1;>sp|O89112|LANC1_MOUSE Glutathione S-transferase LANCL1 OS=Mus musculus (Mouse) OX=10090 GN=Lancl1 PE=1 SV=1	17.5102	17.5785	17.5831	17.0206	17.0665	17.1115	Lancl1	0.0588103	0.212082
A0A494B923;A0A494BB18;O88428	A0A494B923;A0A494BB18;O88428	Papss2	Isoform of O88428, 3'-phosphoadenosine-5'-phosphosulfate synthase;Isoform of O88428, 3'-phosphoadenosine-5'-phosphosulfate synthase;Bifunctional 3'-phosphoadenosine 5'-phosphosulfate synthase 2	A0A494B923_MOUSE;A0A494BB18_MOUSE;PAPS2_MOUSE	-0.492185		0.00542675	+	2.26546	3'-phosphoadenosine 5'-phosphosulfate biosynthetic process;3'-phosphoadenosine 5'-phosphosulfate metabolic process;anatomical structure development;biological regulation;biosynthetic process;blood coagulation;bone development;cellular biosynthetic process;cellular metabolic process;cellular nitrogen compound biosynthetic process;cellular nitrogen compound metabolic process;cellular process;coagul…	adenyl nucleotide binding;adenyl ribonucleotide binding;adenylylsulfate kinase activity;adenylyltransferase activity;ATP binding;binding;catalytic activity;kinase activity;nucleotide binding;nucleotidyltransferase activity;phosphotransferase activity, alcohol group as acceptor;purine nucleotide binding;purine ribonucleoside triphosphate binding;purine ribonucleotide binding;ribonucleotide binding…		Acetylation;ATP-binding;Completeproteome;Diseasemutation;Kinase;Multifunctionalenzyme;Nucleotide-binding;Nucleotidyltransferase;Polymorphism;Referenceproteome;Transferase	Purine metabolism;Selenocompound metabolism;Sulfur metabolism	7.24e-09	1.24743	7	>tr|A0A494B923|A0A494B923_MOUSE Isoform of O88428, 3'-phosphoadenosine-5'-phosphosulfate synthase OS=Mus musculus (Mouse) OX=10090 GN=Papss2 PE=1 SV=1;>tr|A0A494BB18|A0A494BB18_MOUSE Isoform of O88428, 3'-phosphoadenosine-5'-phosphosulfate synthase OS=Mus musculus (Mouse) OX=10090 GN=Papss2 PE=1 SV=1;>sp|O88428|PAPS2_MOUSE Bifunctional 3'-phosphoadenosine 5'-phosphosulfate synthase 2 OS=Mus muscu…	16.0403	16.1267	16.1382	15.5827	15.6426	15.6034	Papss2	-0.592153	1.59e-05	+
Q9QXS1;Q9QXS1-2	Q9QXS1;Q9QXS1-2	Plec	Plectin;Isoform of Q9QXS1, Isoform PLEC-1 of Plectin	PLEC_MOUSE;PLEC-2_MOUSE	0.332398		0.00543516	+	2.26479	cell junction assembly;cell junction organization;cell-substrate junction assembly;cellular component assembly;cellular component assembly at cellular level;cellular component organization;cellular component organization at cellular level;cellular component organization or biogenesis;cellular component organization or biogenesis at cellular level;cellular process;hemidesmosome assembly	ankyrin binding;binding;cytoskeletal protein binding;protein binding;structural constituent of muscle;structural molecule activity	adherens junction;anchoring junction;brush border;cell junction;cell part;cell projection;cell-substrate adherens junction;cell-substrate junction;contractile fiber;cytoplasm;cytoplasmic part;cytoskeleton;extracellular membrane-bounded organelle;extracellular organelle;extracellular region part;extracellular vesicular exosome;focal adhesion;hemidesmosome;intermediate filament cytoskeleton;intrace…	3D-structure;Acetylation;Actin-binding;Alternativesplicing;Celljunction;Coiledcoil;Completeproteome;Cytoplasm;Cytoskeleton;Directproteinsequencing;Phosphoprotein;Referenceproteome;Repeat		1.01e-19	1.30281	275	>sp|Q9QXS1|PLEC_MOUSE Plectin OS=Mus musculus (Mouse) OX=10090 GN=Plec PE=1 SV=3;>sp|Q9QXS1-2|PLEC-2_MOUSE Isoform of Q9QXS1, Isoform PLEC-1 of Plectin OS=Mus musculus (Mouse) OX=10090 GN=Plec PE=1 SV=3	18.1899	18.1283	18.1317	18.4666	18.5089	18.4715	Plec	0.245329	0.0685594
Q80UM7	Q80UM7	Mogs	Mannosyl-oligosaccharide glucosidase	MOGS_MOUSE	-0.568096		0.00543516	+	2.26479	carbohydrate metabolic process;metabolic process;oligosaccharide metabolic process;primary metabolic process	catalytic activity;glucosidase activity;hydrolase activity;hydrolase activity, acting on glycosyl bonds;hydrolase activity, hydrolyzing O-glycosyl compounds;mannosyl-oligosaccharide glucosidase activity	cell part;cytoplasmic part;endoplasmic reticulum membrane;endoplasmic reticulum part;extracellular membrane-bounded organelle;extracellular organelle;extracellular region part;extracellular vesicular exosome;integral to membrane;intracellular organelle part;intracellular part;intrinsic to membrane;membrane;membrane part;membrane-bounded organelle;membrane-bounded vesicle;organelle;organelle membr…	Completeproteome;Endoplasmicreticulum;Glycoprotein;Glycosidase;Hydrolase;Membrane;Referenceproteome;Signal-anchor;Transmembrane;Transmembranehelix	N-Glycan biosynthesis;Protein processing in endoplasmic reticulum	6.52e-14	1.28034	21	>sp|Q80UM7|MOGS_MOUSE Mannosyl-oligosaccharide glucosidase OS=Mus musculus (Mouse) OX=10090 GN=Mogs PE=1 SV=1	17.454	17.3939	17.3224	16.8034	16.8535	16.8091	Mogs	-0.404875	0.000219404	+	+
Q8K0C9	Q8K0C9	Gmds	GDP-mannose 4,6 dehydratase	GMDS_MOUSE	-1.01547		0.00543516	+	2.26479	alcohol biosynthetic process;alcohol metabolic process;biological regulation;biosynthetic process;carbohydrate biosynthetic process;carbohydrate metabolic process;cell surface receptor linked signaling pathway;cellular biosynthetic process;cellular carbohydrate biosynthetic process;cellular carbohydrate metabolic process;cellular metabolic process;cellular nitrogen compound metabolic process;cell…	binding;carbon-oxygen lyase activity;catalytic activity;coenzyme binding;cofactor binding;GDP-mannose 4,6-dehydratase activity;hydro-lyase activity;lyase activity;NADP binding;NADP+ binding;nucleotide binding	extracellular membrane-bounded organelle;extracellular organelle;extracellular region part;extracellular vesicular exosome;membrane-bounded organelle;membrane-bounded vesicle;organelle;vesicle	Acetylation;Completeproteome;Lyase;NADP;Referenceproteome	Amino sugar and nucleotide sugar metabolism;Fructose and mannose metabolism	3.47e-09	1.25087	9	>sp|Q8K0C9|GMDS_MOUSE GDP-mannose 4,6 dehydratase OS=Mus musculus (Mouse) OX=10090 GN=Gmds PE=1 SV=1	16.4805	16.5409	16.6194	15.6546	15.4767	15.4631	Gmds	-0.225415	0.000870811	+
Q60967	Q60967	Papss1	Bifunctional 3'-phosphoadenosine 5'-phosphosulfate synthase 1	PAPS1_MOUSE	-0.321236		0.00550007	+	2.25963	3'-phosphoadenosine 5'-phosphosulfate biosynthetic process;3'-phosphoadenosine 5'-phosphosulfate metabolic process;biosynthetic process;cellular biosynthetic process;cellular metabolic process;cellular nitrogen compound biosynthetic process;cellular nitrogen compound metabolic process;cellular process;heterocycle metabolic process;metabolic process;nitrogen compound metabolic process;nucleobase-c…	adenyl nucleotide binding;adenyl ribonucleotide binding;adenylylsulfate kinase activity;adenylyltransferase activity;ATP binding;binding;catalytic activity;kinase activity;nucleotide binding;nucleotidyltransferase activity;phosphotransferase activity, alcohol group as acceptor;purine nucleotide binding;purine ribonucleoside triphosphate binding;purine ribonucleotide binding;ribonucleotide binding…	cell part;cytoplasmic part;intracellular part;macromolecular complex;protein complex;sulfate adenylyltransferase complex (ATP)	Acetylation;ATP-binding;Completeproteome;Kinase;Multifunctionalenzyme;Nucleotide-binding;Nucleotidyltransferase;Referenceproteome;Transferase	Purine metabolism;Selenocompound metabolism;Sulfur metabolism	3.64e-12	1.27157	13	>sp|Q60967|PAPS1_MOUSE Bifunctional 3'-phosphoadenosine 5'-phosphosulfate synthase 1 OS=Mus musculus (Mouse) OX=10090 GN=Papss1 PE=1 SV=1	16.3253	16.2537	16.2745	15.9826	15.9509	15.9564	Papss1	-0.477299	5.03e-06	+
A0A0R4J2B2;Q6WVG3	A0A0R4J2B2;Q6WVG3	Kctd12	Isoform of Q6WVG3, BTB domain-containing protein;BTB/POZ domain-containing protein KCTD12	A0A0R4J2B2_MOUSE;KCD12_MOUSE	-1.15108		0.00553154	+	2.25715	biological regulation;cellular component assembly;cellular component organization;cellular component organization or biogenesis;macromolecular complex assembly;macromolecular complex subunit organization;protein complex assembly;protein complex subunit organization;protein homooligomerization;protein oligomerization;regulation of biological process;regulation of cellular process;regulation of G-p…		cell junction;cell part;extracellular membrane-bounded organelle;extracellular organelle;extracellular region part;extracellular vesicular exosome;macromolecular complex;membrane;membrane-bounded organelle;membrane-bounded vesicle;organelle;postsynaptic membrane;presynaptic membrane;protein complex;receptor complex;synapse part;synaptic membrane;vesicle	Acetylation;Celljunction;Cellmembrane;Completeproteome;Membrane;Phosphoprotein;Postsynapticcellmembrane;Referenceproteome;Synapse		1.12e-09	1.25539	4	>tr|A0A0R4J2B2|A0A0R4J2B2_MOUSE Isoform of Q6WVG3, BTB domain-containing protein OS=Mus musculus (Mouse) OX=10090 GN=Kctd12 PE=1 SV=1;>sp|Q6WVG3|KCD12_MOUSE BTB/POZ domain-containing protein KCTD12 OS=Mus musculus (Mouse) OX=10090 GN=Kctd12 PE=1 SV=1	15.8581	15.918	16.1056	14.8221	14.8702	14.7363	Kctd12	-0.272336	0.00155215	+
P97494	P97494	Gclc	Glutamate--cysteine ligase catalytic subunit	GSH1_MOUSE	0.588066		0.00553154	+	2.25715	amine biosynthetic process;amine metabolic process;apoptotic mitochondrial changes;biological regulation;biosynthetic process;carboxylic acid biosynthetic process;carboxylic acid metabolic process;cell redox homeostasis;cellular amine metabolic process;cellular amino acid biosynthetic process;cellular amino acid metabolic process;cellular biosynthetic process;cellular component organization;cellu…	acid-amino acid ligase activity;adenyl nucleotide binding;adenyl ribonucleotide binding;ADP binding;amine binding;amino acid binding;ATP binding;binding;carboxylic acid binding;catalytic activity;cation binding;coenzyme binding;cofactor binding;glutamate binding;glutamate-cysteine ligase activity;ion binding;ligase activity;ligase activity, forming carbon-nitrogen bonds;magnesium ion binding;meta…	cell part;cytoplasmic part;cytosol;glutamate-cysteine ligase complex;intracellular part;macromolecular complex;protein complex	Acetylation;ATP-binding;Completeproteome;Glutathionebiosynthesis;Ligase;Nucleotide-binding;Phosphoprotein;Referenceproteome	Glutathione metabolism	8.31e-09	1.24672	6	>sp|P97494|GSH1_MOUSE Glutamate--cysteine ligase catalytic subunit OS=Mus musculus (Mouse) OX=10090 GN=Gclc PE=1 SV=4	15.6303	15.7247	15.5868	16.2088	16.2409	16.2562	Gclc	0.162391	0.0522499
P24270	P24270	Cat	Catalase	CATA_MOUSE	-0.394716		0.00554109	+	2.2564	acylglycerol metabolic process;aerobic respiration;aging;alcohol metabolic process;anatomical structure development;biological regulation;catabolic process;cell differentiation;cellular catabolic process;cellular component assembly;cellular component organization;cellular component organization or biogenesis;cellular developmental process;cellular lipid metabolic process;cellular metabolic proces…	aminoacylase activity;antioxidant activity;binding;catalase activity;catalytic activity;cation binding;coenzyme binding;cofactor binding;enzyme binding;heme binding;hydrolase activity;hydrolase activity, acting on carbon-nitrogen (but not peptide) bonds;hydrolase activity, acting on carbon-nitrogen (but not peptide) bonds, in linear amides;identical protein binding;ion binding;iron ion binding;me…	adherens junction;anchoring junction;cell junction;cell part;cell-substrate adherens junction;cell-substrate junction;cytoplasmic part;cytosol;endoplasmic reticulum;extracellular membrane-bounded organelle;extracellular organelle;extracellular region part;extracellular vesicular exosome;focal adhesion;Golgi apparatus;intracellular membrane-bounded organelle;intracellular organelle;intracellular o…	Acetylation;Completeproteome;Directproteinsequencing;Heme;Hydrogenperoxide;Iron;Metal-binding;Mitogen;NADP;Oxidoreductase;Peroxidase;Peroxisome;Phosphoprotein;Referenceproteome	Amyotrophic lateral sclerosis (ALS);Methane metabolism;Peroxisome;Tryptophan metabolism	3.92e-13	1.27658	25	>sp|P24270|CATA_MOUSE Catalase OS=Mus musculus (Mouse) OX=10090 GN=Cat PE=1 SV=4	17.2463	17.3346	17.3296	16.9158	16.913	16.8975	Cat	0.105616	0.306831
Q6P5H2;Q6P5H2-2	Q6P5H2;Q6P5H2-2	Nes	Nestin;Isoform of Q6P5H2, Isoform 2 of Nestin	NEST_MOUSE;NEST-2_MOUSE	0.977124		0.00554109	+	2.2564	anatomical structure development;anatomical structure morphogenesis;biological regulation;brain development;camera-type eye development;cell cycle process;cell part morphogenesis;cell projection morphogenesis;cell projection organization;cell proliferation;cellular component morphogenesis;cellular component organization;cellular component organization at cellular level;cellular component organiza…	binding;intermediate filament binding;protein binding;protein complex binding;structural molecule activity	cell part;cytoplasm;cytoskeletal part;intermediate filament;intracellular;intracellular organelle part;intracellular part;macromolecular complex;organelle part;protein complex	Acetylation;Alternativesplicing;Coiledcoil;Completeproteome;Developmentalprotein;Intermediatefilament;Neurogenesis;Phosphoprotein;Referenceproteome		2.69e-07	1.19578	2	>sp|Q6P5H2|NEST_MOUSE Nestin OS=Mus musculus (Mouse) OX=10090 GN=Nes PE=1 SV=1;>sp|Q6P5H2-2|NEST-2_MOUSE Isoform of Q6P5H2, Isoform 2 of Nestin OS=Mus musculus (Mouse) OX=10090 GN=Nes PE=1 SV=1	14.091	13.913	13.954	14.9678	14.8776	15.044	Nes	0.136275	0.144998
Q3U9H3;Q61337	Q3U9H3;Q61337	Bad	Isoform of Q61337, Bcl2-associated agonist of cell death;Bcl2-associated agonist of cell death	Q3U9H3_MOUSE;BAD_MOUSE	-0.552677		0.00554109	+	2.2564	activation of caspase activity;ADP metabolic process;alcohol catabolic process;alcohol metabolic process;apoptosis;apoptotic mitochondrial changes;ATP metabolic process;biological regulation;carbohydrate catabolic process;carbohydrate homeostasis;carbohydrate metabolic process;catabolic process;cell death;cell proliferation;cell surface receptor linked signaling pathway;cellular carbohydrate cata…	apoptotic protease activator activity;binding;caspase activator activity;caspase regulator activity;enzyme activator activity;enzyme binding;enzyme regulator activity;kinase binding;lipid binding;peptidase activator activity;peptidase regulator activity;phosphatase binding;phospholipid binding;protein binding;protein dimerization activity;protein heterodimerization activity;protein kinase binding…	cell part;cytoplasm;cytoplasmic part;cytosol;intracellular membrane-bounded organelle;intracellular organelle;intracellular organelle part;intracellular part;membrane;membrane-bounded organelle;mitochondrial membrane;mitochondrial outer membrane;mitochondrial part;mitochondrion;organelle;organelle membrane;organelle outer membrane;organelle part;outer membrane	3D-structure;Apoptosis;Completeproteome;Cytoplasm;Membrane;Methylation;Mitochondrion;Mitochondrionoutermembrane;Phosphoprotein;Proteomicsidentification;Referenceproteome	Acute myeloid leukemia;Alzheimer's disease;Amyotrophic lateral sclerosis (ALS);Apoptosis;Chronic myeloid leukemia;Colorectal cancer;Endometrial cancer;ErbB signaling pathway;Focal adhesion;Hepatitis C;Insulin signaling pathway;ko05152;Melanoma;Neurotrophin signaling pathway;Non-small cell lung cancer;Pancreatic cancer;Pathways in cancer;Prostate cancer;Toxoplasmosis;VEGF signaling pathway	1.01e-09	1.25575	2	>tr|Q3U9H3|Q3U9H3_MOUSE Isoform of Q61337, Bcl2-associated agonist of cell death OS=Mus musculus (Mouse) OX=10090 GN=Bad PE=1 SV=1;>sp|Q61337|BAD_MOUSE Bcl2-associated agonist of cell death OS=Mus musculus (Mouse) OX=10090 GN=Bad PE=1 SV=1	18.0238	18.0921	17.9961	17.4262	17.5185	17.5093	Bad	#N/A	#N/A	#N/A	#N/A
Q91VK1	Q91VK1	Bzw2	Basic leucine zipper and W2 domain-containing protein 2	BZW2_MOUSE	-0.312368		0.00554109	+	2.2564	anatomical structure development;cell differentiation;cellular developmental process;cellular process;developmental process;nervous system development;system development		cell part;membrane	Acetylation;Completeproteome;Developmentalprotein;Differentiation;Neurogenesis;Phosphoprotein;Referenceproteome		5.28e-11	1.26482	7	>sp|Q91VK1|BZW2_MOUSE Basic leucine zipper and W2 domain-containing protein 2 OS=Mus musculus (Mouse) OX=10090 GN=Bzw2 PE=1 SV=1	16.7692	16.7389	16.7042	16.3987	16.4333	16.4432	Bzw2	-0.0961788	0.0178742
O70423;O70423-2	O70423;O70423-2	Aoc3	Membrane primary amine oxidase;Isoform of O70423, Isoform 2 of Membrane primary amine oxidase	AOC3_MOUSE;AOC3-2_MOUSE	-2.31077		0.00554109	+	2.2564	amine metabolic process;biological adhesion;cation transport;cell adhesion;cellular process;establishment of localization;ion transport;metabolic process;nitrogen compound metabolic process;response to antibiotic;response to chemical stimulus;response to stimulus;transport	aliphatic-amine oxidase activity;aminoacetone:oxygen oxidoreductase(deaminating) activity;binding;calcium ion binding;catalytic activity;cation binding;cation channel activity;cation transmembrane transporter activity;channel activity;cofactor binding;copper ion binding;ion binding;ion channel activity;ion transmembrane transporter activity;metal ion binding;oxidoreductase activity;oxidoreductase…	cell part;cell projection;cell surface;cytoplasm;cytoplasmic part;early endosome;endoplasmic reticulum;endosome;Golgi apparatus;integral to membrane;intracellular membrane-bounded organelle;intracellular organelle;intracellular part;intrinsic to membrane;membrane;membrane part;membrane-bounded organelle;microvillus;organelle;plasma membrane	Alternativesplicing;Calcium;Celladhesion;Completeproteome;Copper;Disulfidebond;Glycoprotein;Membrane;Metal-binding;Oxidoreductase;Referenceproteome;Signal-anchor;TPQ;Transmembrane;Transmembranehelix	beta-Alanine metabolism;Glycine, serine and threonine metabolism;Isoquinoline alkaloid biosynthesis;Phenylalanine metabolism;Tropane, piperidine and pyridine alkaloid biosynthesis;Tyrosine metabolism	4.27e-09	1.24995	8	>sp|O70423|AOC3_MOUSE Membrane primary amine oxidase OS=Mus musculus (Mouse) OX=10090 GN=Aoc3 PE=1 SV=3;>sp|O70423-2|AOC3-2_MOUSE Isoform of O70423, Isoform 2 of Membrane primary amine oxidase OS=Mus musculus (Mouse) OX=10090 GN=Aoc3 PE=1 SV=3	16.6926	17.0113	17.1994	14.8051	14.5126	14.6534	Aoc3	0.289018	0.058623
A0A0N4SVQ1;Q62425	A0A0N4SVQ1;Q62425	Ndufa4	Isoform of Q62425, Cytochrome c oxidase subunit NDUFA4;Cytochrome c oxidase subunit NDUFA4	A0A0N4SVQ1_MOUSE;NDUA4_MOUSE	0.75735		0.00554109	+	2.2564		binding;catalytic activity;cation transmembrane transporter activity;cytochrome-c oxidase activity;heme-copper terminal oxidase activity;hydrogen ion transmembrane transporter activity;inorganic cation transmembrane transporter activity;ion transmembrane transporter activity;monovalent inorganic cation transmembrane transporter activity;oxidoreductase activity;oxidoreductase activity, acting on a…	cell part;cytoplasmic part;extracellular membrane-bounded organelle;extracellular organelle;extracellular region part;extracellular vesicular exosome;intracellular membrane-bounded organelle;intracellular organelle;intracellular organelle part;intracellular part;macromolecular complex;membrane;membrane part;membrane-bounded organelle;membrane-bounded vesicle;mitochondrial inner membrane;mitochond…	3D-structure;Acetylation;Completeproteome;Directproteinsequencing;Electrontransport;Membrane;Mitochondrion;Mitochondrioninnermembrane;Referenceproteome;Respiratorychain;Transport	Alzheimer's disease;Huntington's disease;Oxidative phosphorylation;Parkinson's disease	4.21e-08	1.23541	3	>tr|A0A0N4SVQ1|A0A0N4SVQ1_MOUSE Isoform of Q62425, Cytochrome c oxidase subunit NDUFA4 OS=Mus musculus (Mouse) OX=10090 GN=Ndufa4 PE=1 SV=1;>sp|Q62425|NDUA4_MOUSE Cytochrome c oxidase subunit NDUFA4 OS=Mus musculus (Mouse) OX=10090 GN=Ndufa4 PE=1 SV=2	16.096	16.1951	16.2882	16.934	16.9607	16.9567	Ndufa4	0.245764	0.0381869
P50518	P50518	Atp6v1e1	V-type proton ATPase subunit E 1	VATE1_MOUSE	0.645533		0.00554109	+	2.2564	ATP hydrolysis coupled proton transport;cation transport;cellular process;energy coupled proton transport, against electrochemical gradient;establishment of localization;hydrogen transport;ion transmembrane transport;ion transport;monovalent inorganic cation transport;proton transport;transmembrane transport;transport	active transmembrane transporter activity;ATPase activity;ATPase activity, coupled;ATPase activity, coupled to movement of substances;ATPase activity, coupled to transmembrane movement of ions;ATPase activity, coupled to transmembrane movement of ions, phosphorylative mechanism;ATPase activity, coupled to transmembrane movement of substances;ATPase binding;binding;catalytic activity;cation transm…	apical plasma membrane;cell part;cell projection;cytoplasm;cytoplasmic part;cytosol;endosome;extracellular membrane-bounded organelle;extracellular organelle;extracellular region part;extracellular vesicular exosome;intracellular membrane-bounded organelle;intracellular organelle;intracellular organelle part;intracellular part;lysosomal membrane;macromolecular complex;membrane;membrane part;membr…	Acetylation;Completeproteome;Directproteinsequencing;Hydrogeniontransport;Hydrolase;Iontransport;Phosphoprotein;Referenceproteome;Transport	Collecting duct acid secretion;Epithelial cell signaling in Helicobacter pylori infection;Oxidative phosphorylation;Phagosome;Rheumatoid arthritis;Vibrio cholerae infection	3.49e-13	1.27684	15	>sp|P50518|VATE1_MOUSE V-type proton ATPase subunit E 1 OS=Mus musculus (Mouse) OX=10090 GN=Atp6v1e1 PE=1 SV=2	16.3173	16.1925	16.1622	16.8726	16.8656	16.8703	Atp6v1e1	-0.434291	0.000102939	+
P11152	P11152	Lpl	Lipoprotein lipase	LIPL_MOUSE	-1.90316		0.00554109	+	2.2564	acylglycerol biosynthetic process;acylglycerol catabolic process;acylglycerol metabolic process;biological regulation;biosynthetic process;carboxylic acid biosynthetic process;carboxylic acid metabolic process;catabolic process;cellular biosynthetic process;cellular catabolic process;cellular component organization;cellular component organization or biogenesis;cellular ketone metabolic process;ce…	apolipoprotein binding;binding;carbohydrate binding;carboxylic ester hydrolase activity;catalytic activity;glycosaminoglycan binding;heparin binding;hydrolase activity;hydrolase activity, acting on ester bonds;lipase activity;lipid binding;lipoprotein lipase activity;pattern binding;polysaccharide binding;protein binding;receptor binding;triglyceride binding;triglyceride lipase activity	anchored to membrane;cell part;cell surface;chylomicron;extracellular matrix;extracellular membrane-bounded organelle;extracellular organelle;extracellular region part;extracellular space;extracellular vesicular exosome;intrinsic to membrane;macromolecular complex;membrane;membrane part;membrane-bounded organelle;membrane-bounded vesicle;organelle;plasma lipoprotein particle;plasma membrane;prote…	Cellmembrane;Chylomicron;Completeproteome;Disulfidebond;Glycoprotein;GPI-anchor;Heparin-binding;Hydrolase;Lipiddegradation;Lipidmetabolism;Lipoprotein;Membrane;Nitration;Referenceproteome;Secreted;Signal;VLDL	Alzheimer's disease;Glycerolipid metabolism;PPAR signaling pathway	2.29e-14	1.2824	8	>sp|P11152|LIPL_MOUSE Lipoprotein lipase OS=Mus musculus (Mouse) OX=10090 GN=Lpl PE=1 SV=3	16.9266	17.1511	17.3103	15.0752	15.3751	15.2282	Lpl	0.332076	0.00108745	+
P09242	P09242	Alpl	Alkaline phosphatase, tissue-nonspecific isozyme	PPBT_MOUSE	-0.766002		0.00571609	+	2.2429	anatomical structure development;biomineral tissue development;cell differentiation;cellular developmental process;cellular process;cellular response to chemical stimulus;cellular response to organic cyclic compound;cellular response to organic substance;cellular response to stimulus;cementum mineralization;developmental process;developmental process involved in reproduction;endochondral ossifica…	alkaline phosphatase activity;binding;catalytic activity;cation binding;hydrolase activity;hydrolase activity, acting on acid anhydrides;hydrolase activity, acting on acid anhydrides, in phosphorus-containing anhydrides;hydrolase activity, acting on ester bonds;ion binding;metal ion binding;phosphatase activity;phosphoric ester hydrolase activity;pyrophosphatase activity	anchored to membrane;cell part;extracellular matrix;extracellular membrane-bounded organelle;extracellular organelle;extracellular region part;extracellular space;extracellular vesicular exosome;intrinsic to membrane;membrane;membrane part;membrane-bounded organelle;membrane-bounded vesicle;organelle;plasma membrane;proteinaceous extracellular matrix;vesicle	Cellmembrane;Completeproteome;Disulfidebond;Glycoprotein;GPI-anchor;Hydrolase;Lipoprotein;Magnesium;Membrane;Metal-binding;Phosphoprotein;Referenceproteome;Signal;Zinc	Aminobenzoate degradation;Folate biosynthesis;Two-component system	5.35e-14	1.28073	36	>sp|P09242|PPBT_MOUSE Alkaline phosphatase, tissue-nonspecific isozyme OS=Mus musculus (Mouse) OX=10090 GN=Alpl PE=1 SV=2	19.0602	18.9977	18.9313	18.3174	18.1822	18.1916	Alpl	-0.649845	4.79e-05	+
F6TVP2;Q60710-2	F6TVP2;Q60710-2	Samhd1	Isoform of Q60710, Deoxynucleoside triphosphate triphosphohydrolase SAMHD1 (Fragment);Isoform of Q60710, Isoform 2 of Deoxynucleoside triphosphate triphosphohydrolase SAMHD1	F6TVP2_MOUSE;SAMH1-2_MOUSE	-0.545379		0.00575165	+	2.24021	2'-deoxyribonucleotide metabolic process;biological regulation;catabolic process;cellular catabolic process;cellular component assembly;cellular component organization;cellular component organization or biogenesis;cellular metabolic process;cellular nitrogen compound catabolic process;cellular nitrogen compound metabolic process;cellular process;dATP catabolic process;dATP metabolic process;defen…	binding;catalytic activity;cation binding;deoxyribonucleotide binding;dGTP binding;dGTPase activity;guanyl deoxyribonucleotide binding;guanyl nucleotide binding;hydrolase activity;hydrolase activity, acting on ester bonds;ion binding;metal ion binding;nucleic acid binding;nucleotide binding;phosphoric ester hydrolase activity;purine deoxyribonucleotide binding;purine nucleotide binding;RNA bindin…	cell part;intracellular membrane-bounded organelle;intracellular organelle;intracellular organelle part;intracellular part;membrane;membrane-bounded organelle;nuclear part;nucleoplasm;nucleus;organelle;organelle part;plasma membrane	Acetylation;Allostericenzyme;Antiviraldefense;Completeproteome;Hydrolase;Immunity;Innateimmunity;Metal-binding;Nucleus;Phosphoprotein;Proteomicsidentification;Referenceproteome;Ublconjugation;Zinc		7.33e-13	1.27524	28	>tr|F6TVP2|F6TVP2_MOUSE Isoform of Q60710, Deoxynucleoside triphosphate triphosphohydrolase SAMHD1 (Fragment) OS=Mus musculus (Mouse) OX=10090 GN=Samhd1 PE=1 SV=1;>sp|Q60710-2|SAMH1-2_MOUSE Isoform of Q60710, Isoform 2 of Deoxynucleoside triphosphate triphosphohydrolase SAMHD1 OS=Mus musculus (Mouse) OX=10090 GN=Samhd1 PE=1 SV=3	17.5754	17.4995	17.6354	17.0392	17.0327	17.0022	Samhd1	-0.167938	0.0327078
D3YUM1;Q91YT0	D3YUM1;Q91YT0	Ndufv1	Isoform of Q91YT0, NADH dehydrogenase [ubiquinone] flavoprotein 1, mitochondrial;NADH dehydrogenase [ubiquinone] flavoprotein 1, mitochondrial	D3YUM1_MOUSE;NDUV1_MOUSE	0.320892		0.00576885	+	2.23891		4 iron, 4 sulfur cluster binding;binding;catalytic activity;cation binding;coenzyme binding;cofactor binding;FMN binding;ion binding;iron-sulfur cluster binding;metal cluster binding;metal ion binding;NAD binding;NADH dehydrogenase (quinone) activity;NADH dehydrogenase (ubiquinone) activity;NADH dehydrogenase activity;nucleotide binding;oxidoreductase activity;oxidoreductase activity, acting on N…	cell part;cytoplasmic part;intracellular membrane-bounded organelle;intracellular organelle;intracellular organelle part;intracellular part;macromolecular complex;membrane;membrane part;membrane-bounded organelle;mitochondrial inner membrane;mitochondrial membrane;mitochondrial membrane part;mitochondrial part;mitochondrial respiratory chain complex I;mitochondrion;NADH dehydrogenase complex;orga…	4Fe-4S;Acetylation;Completeproteome;Directproteinsequencing;Electrontransport;Flavoprotein;FMN;Iron;Iron-sulfur;Membrane;Metal-binding;Mitochondrion;Mitochondrioninnermembrane;NAD;Oxidoreductase;Proteomicsidentification;Referenceproteome;Respiratorychain;Transitpeptide;Transport;Ubiquinone	Alzheimer's disease;Huntington's disease;Oxidative phosphorylation;Parkinson's disease	1.52e-16	1.29157	16	>tr|D3YUM1|D3YUM1_MOUSE Isoform of Q91YT0, NADH dehydrogenase [ubiquinone] flavoprotein 1, mitochondrial OS=Mus musculus (Mouse) OX=10090 GN=Ndufv1 PE=1 SV=1;>sp|Q91YT0|NDUV1_MOUSE NADH dehydrogenase [ubiquinone] flavoprotein 1, mitochondrial OS=Mus musculus (Mouse) OX=10090 GN=Ndufv1 PE=1 SV=1	16.7081	16.6591	16.6359	17.003	16.9662	16.9965	Ndufv1	0.252729	0.0118168
Q9QWT9;Q9QWT9-2;Q9QWT9-3	Q9QWT9;Q9QWT9-2;Q9QWT9-3	Kifc1	Kinesin-like protein KIFC1;Isoform of Q9QWT9, Isoform 2 of Kinesin-like protein KIFC1;Isoform of Q9QWT9, Isoform 3 of Kinesin-like protein KIFC1	KIFC1_MOUSE;KIFC1-2_MOUSE;KIFC1-3_MOUSE	0.375908		0.0058518	+	2.23271	cell cycle process;cell division;cellular component assembly;cellular component assembly at cellular level;cellular component movement;cellular component organization;cellular component organization at cellular level;cellular component organization or biogenesis;cellular component organization or biogenesis at cellular level;cellular process;cytoskeleton organization;establishment of chromosome l…	adenyl nucleotide binding;adenyl ribonucleotide binding;ATP binding;binding;catalytic activity;hydrolase activity;hydrolase activity, acting on acid anhydrides;hydrolase activity, acting on acid anhydrides, in phosphorus-containing anhydrides;microtubule motor activity;motor activity;nucleoside-triphosphatase activity;nucleotide binding;purine nucleotide binding;purine ribonucleoside triphosphate…	cell part;cytoplasmic part;cytoskeletal part;early endosome;endosome;intracellular membrane-bounded organelle;intracellular non-membrane-bounded organelle;intracellular organelle;intracellular organelle part;intracellular part;kinesin complex;macromolecular complex;membrane-bounded organelle;microtubule;microtubule associated complex;microtubule organizing center;non-membrane-bounded organelle;nu…	Alternativesplicing;ATP-binding;Cellcycle;Celldivision;Coiledcoil;Completeproteome;Cytoplasm;Cytoskeleton;Directproteinsequencing;Endosome;Microtubule;Mitosis;Motorprotein;Nucleotide-binding;Nucleus;Phosphoprotein;Referenceproteome		1.1e-06	1.13223	3	>sp|Q9QWT9|KIFC1_MOUSE Kinesin-like protein KIFC1 OS=Mus musculus (Mouse) OX=10090 GN=Kifc1 PE=1 SV=2;>sp|Q9QWT9-2|KIFC1-2_MOUSE Isoform of Q9QWT9, Isoform 2 of Kinesin-like protein KIFC1 OS=Mus musculus (Mouse) OX=10090 GN=Kifc1 PE=1 SV=2;>sp|Q9QWT9-3|KIFC1-3_MOUSE Isoform of Q9QWT9, Isoform 3 of Kinesin-like protein KIFC1 OS=Mus musculus (Mouse) OX=10090 GN=Kifc1 PE=1 SV=2	14.7202	14.6456	14.711	15.0374	15.0761	15.091	Kifc1	-0.0346955	0.551082
P51863	P51863	Atp6v0d1	V-type proton ATPase subunit d 1	VA0D1_MOUSE	0.573512		0.00588521	+	2.23024	anatomical structure development;anatomical structure formation involved in morphogenesis;ATP hydrolysis coupled proton transport;brain development;cation transport;cell projection assembly;cell projection organization;cellular component assembly;cellular component assembly at cellular level;cellular component assembly involved in morphogenesis;cellular component organization;cellular component o…	active transmembrane transporter activity;ATPase activity;ATPase activity, coupled;ATPase activity, coupled to movement of substances;ATPase activity, coupled to transmembrane movement of ions;ATPase activity, coupled to transmembrane movement of ions, phosphorylative mechanism;ATPase activity, coupled to transmembrane movement of substances;catalytic activity;cation transmembrane transporter act…	apical plasma membrane;axon part;axon terminus;cell part;cell projection part;centrosome;clathrin-coated vesicle;coated vesicle;cytoplasmic membrane-bounded vesicle;cytoplasmic part;cytoplasmic vesicle;cytoskeletal part;early endosome;endosome;extracellular membrane-bounded organelle;extracellular organelle;extracellular region part;extracellular vesicular exosome;intracellular membrane-bounded o…	Ciliumbiogenesis/degradation;Completeproteome;Directproteinsequencing;Hydrogeniontransport;Iontransport;Membrane;Phosphoprotein;Referenceproteome;Transport	Collecting duct acid secretion;Epithelial cell signaling in Helicobacter pylori infection;ko05152;Lysosome;Oxidative phosphorylation;Phagosome;Rheumatoid arthritis;Vibrio cholerae infection	1.05e-11	1.26902	5	>sp|P51863|VA0D1_MOUSE V-type proton ATPase subunit d 1 OS=Mus musculus (Mouse) OX=10090 GN=Atp6v0d1 PE=1 SV=2	17.1438	17.1289	17.2277	17.7294	17.6934	17.7982	Atp6v0d1	-0.237018	0.000115802	+
Q9DBZ1-2	Q9DBZ1-2	Ikbip	Isoform of Q9DBZ1, Isoform 2 of Inhibitor of nuclear factor kappa-B kinase-interacting protein	IKIP-2_MOUSE	-0.842722		0.00589185	+	2.22975			cell part;cytoplasmic part;endoplasmic reticulum;endoplasmic reticulum membrane;endoplasmic reticulum part;integral to membrane;intracellular membrane-bounded organelle;intracellular organelle;intracellular organelle part;intracellular part;intrinsic to membrane;membrane;membrane part;membrane-bounded organelle;organelle;organelle membrane;organelle part	Alternativesplicing;Coiledcoil;Completeproteome;Endoplasmicreticulum;Glycoprotein;Membrane;Referenceproteome;Transmembrane;Transmembranehelix		2.22e-12	1.27273	9	>sp|Q9DBZ1-2|IKIP-2_MOUSE Isoform of Q9DBZ1, Isoform 2 of Inhibitor of nuclear factor kappa-B kinase-interacting protein OS=Mus musculus (Mouse) OX=10090 GN=Ikbip PE=1 SV=2	17.6469	17.5571	17.471	16.7933	16.6795	16.674	Ikbip	-0.517142	5.52e-05	+	+
Q5F2F2	Q5F2F2	Abhd15	Protein ABHD15	ABH15_MOUSE	-0.560127		0.00589636	+	2.22942		catalytic activity;hydrolase activity	cell part;extracellular region;membrane	Completeproteome;Hydrolase;Referenceproteome;Secreted;Signal		3.75e-07	1.18515	1	>sp|Q5F2F2|ABH15_MOUSE Protein ABHD15 OS=Mus musculus (Mouse) OX=10090 GN=Abhd15 PE=1 SV=1	14.8221	14.956	14.8606	14.2963	14.348	14.314	Abhd15	#N/A	#N/A	#N/A	#N/A
Q9DAW9	Q9DAW9	Cnn3	Calponin-3	CNN3_MOUSE	0.49682		0.00594219	+	2.22605	actin cytoskeleton organization;actin filament-based process;actomyosin structure organization;cell differentiation;cellular component organization;cellular component organization at cellular level;cellular component organization or biogenesis;cellular component organization or biogenesis at cellular level;cellular developmental process;cellular process;cytoskeleton organization;developmental pro…		actin cytoskeleton;adherens junction;anchoring junction;cell junction;cell part;cell-substrate adherens junction;cell-substrate junction;cytoplasm;cytoskeleton;focal adhesion;intracellular non-membrane-bounded organelle;intracellular organelle;intracellular part;non-membrane-bounded organelle;organelle	Acetylation;Actin-binding;Calmodulin-binding;Completeproteome;Referenceproteome;Repeat		2.65e-14	1.28212	14	>sp|Q9DAW9|CNN3_MOUSE Calponin-3 OS=Mus musculus (Mouse) OX=10090 GN=Cnn3 PE=1 SV=1	17.2713	17.3511	17.3408	17.8749	17.7869	17.7918	Cnn3	-0.395987	7.97e-05	+
P23116	P23116	Eif3a	Eukaryotic translation initiation factor 3 subunit A	EIF3A_MOUSE	-0.193007		0.00594219	+	2.22605	biological regulation;cellular component assembly;cellular component assembly at cellular level;cellular component organization;cellular component organization at cellular level;cellular component organization or biogenesis;cellular component organization or biogenesis at cellular level;cellular macromolecular complex assembly;cellular macromolecular complex subunit organization;cellular process;…	binding;nucleic acid binding;RNA binding;translation factor activity, nucleic acid binding;translation initiation factor activity	cell part;cytoplasm;cytoplasmic part;cytoskeletal part;eukaryotic 43S preinitiation complex;eukaryotic 48S preinitiation complex;eukaryotic translation initiation factor 3 complex;eukaryotic translation initiation factor 3 complex, eIF3m;intracellular membrane-bounded organelle;intracellular non-membrane-bounded organelle;intracellular organelle;intracellular organelle part;intracellular part;mac…	Acetylation;Coiledcoil;Completeproteome;Cytoplasm;Cytoskeleton;Initiationfactor;Nucleus;Phosphoprotein;Proteinbiosynthesis;Referenceproteome;Repeat;RNAediting	RNA transport	9.18e-19	1.29957	68	>sp|P23116|EIF3A_MOUSE Eukaryotic translation initiation factor 3 subunit A OS=Mus musculus (Mouse) OX=10090 GN=Eif3a PE=1 SV=5	17.8297	17.8418	17.8667	17.6729	17.6425	17.6439	Eif3a	-0.180821	9.49e-05	+
Q9JIB0	Q9JIB0	Rangrf	Ran guanine nucleotide release factor	MOG1_MOUSE	-0.560693		0.00594219	+	2.22605	biological regulation;cellular chemical homeostasis;cellular homeostasis;cellular ion homeostasis;cellular process;chemical homeostasis;ER to Golgi vesicle-mediated transport;establishment of localization;establishment of localization in cell;establishment of protein localization;Golgi vesicle transport;homeostatic process;intracellular protein transport;intracellular transport;ion homeostasis;nu…	binding;channel regulator activity;enzyme binding;enzyme regulator activity;GTPase binding;GTPase regulator activity;guanyl-nucleotide exchange factor activity;ion channel binding;nucleoside-triphosphatase regulator activity;protein binding;protein transporter activity;Ran GTPase binding;Ran guanyl-nucleotide exchange factor activity;Ras GTPase binding;Ras guanyl-nucleotide exchange factor activi…	caveola;cell junction;cell part;cell-cell contact zone;cell-cell junction;cytoplasm;cytoplasmic part;endoplasmic reticulum;intercalated disc;intracellular membrane-bounded organelle;intracellular organelle;intracellular organelle part;intracellular part;membrane part;membrane raft;membrane-bounded organelle;nuclear part;nucleoplasm;nucleus;organelle;organelle part;plasma membrane part;rough endop…	Completeproteome;Cytoplasm;Guanine-nucleotidereleasingfactor;Nucleus;Proteintransport;Referenceproteome;Transport		8.44e-08	1.22609	2	>sp|Q9JIB0|MOG1_MOUSE Ran guanine nucleotide release factor OS=Mus musculus (Mouse) OX=10090 GN=Rangrf PE=1 SV=1	16.0675	16.1019	16.001	15.4672	15.5581	15.463	Rangrf	#N/A	#N/A	#N/A	#N/A
Q3U1J4	Q3U1J4	Ddb1	DNA damage-binding protein 1	DDB1_MOUSE	-0.395714		0.00597506	+	2.22366	biological regulation;catabolic process;cell surface receptor linked signaling pathway;cellular catabolic process;cellular component organization;cellular component organization at cellular level;cellular component organization or biogenesis;cellular component organization or biogenesis at cellular level;cellular macromolecule catabolic process;cellular macromolecule metabolic process;cellular me…	binding;damaged DNA binding;DNA binding;nucleic acid binding	cell part;CUL4 RING ubiquitin ligase complex;Cul4A-RING ubiquitin ligase complex;Cul4B-RING ubiquitin ligase complex;cullin-RING ubiquitin ligase complex;cytoplasm;extracellular membrane-bounded organelle;extracellular organelle;extracellular region part;extracellular space;extracellular vesicular exosome;intracellular membrane-bounded organelle;intracellular organelle;intracellular organelle par…	Acetylation;Completeproteome;Cytoplasm;DNA-binding;DNAdamage;DNArepair;Nucleus;Phosphoprotein;Referenceproteome;Repeat;Ublconjugation;Ublconjugationpathway	Nucleotide excision repair;Ubiquitin mediated proteolysis	6.93e-12	1.27003	44	>sp|Q3U1J4|DDB1_MOUSE DNA damage-binding protein 1 OS=Mus musculus (Mouse) OX=10090 GN=Ddb1 PE=1 SV=2	17.2121	17.2156	17.2696	16.7927	16.8421	16.8753	Ddb1	-0.117754	0.0123077
A8JYK8;P34914;P34914-2	A8JYK8;P34914;P34914-2	Ephx2	Isoform of P34914, AB hydrolase-1 domain-containing protein;Bifunctional epoxide hydrolase 2;Isoform of P34914, Isoform 2 of Bifunctional epoxide hydrolase 2	A8JYK8_MOUSE;HYES_MOUSE;HYES-2_MOUSE	-1.37496		0.00600429	+	2.22154	acetate catabolic process;acetate derivative catabolic process;acetate derivative metabolic process;acetate metabolic process;aromatic compound catabolic process;biological regulation;carboxylic acid catabolic process;carboxylic acid metabolic process;catabolic process;cellular aromatic compound metabolic process;cellular catabolic process;cellular ketone metabolic process;cellular lipid metaboli…	binding;catalytic activity;cation binding;epoxide hydrolase activity;ether hydrolase activity;hydrolase activity;hydrolase activity, acting on ester bonds;hydrolase activity, acting on ether bonds;identical protein binding;ion binding;lipid phosphatase activity;lipid-phosphate phosphatase activity;magnesium ion binding;metal ion binding;phosphatase activity;phosphoric ester hydrolase activity;pro…	cell part;cytoplasm;cytoplasmic part;cytosol;extracellular membrane-bounded organelle;extracellular organelle;extracellular region part;extracellular vesicular exosome;intracellular membrane-bounded organelle;intracellular organelle;intracellular part;membrane-bounded organelle;membrane-bounded vesicle;microbody;organelle;peroxisome;vesicle	3D-structure;Acetylation;Alternativesplicing;Aromatichydrocarbonscatabolism;Completeproteome;Cytoplasm;Detoxification;Directproteinsequencing;Hydrolase;Lipidmetabolism;Lipoprotein;Magnesium;Metal-binding;Multifunctionalenzyme;Peroxisome;Phosphoprotein;Referenceproteome	Arachidonic acid metabolism;Chloroalkane and chloroalkene degradation;Peroxisome	1.42e-10	1.26206	5	>tr|A8JYK8|A8JYK8_MOUSE Isoform of P34914, AB hydrolase-1 domain-containing protein OS=Mus musculus (Mouse) OX=10090 GN=Ephx2 PE=1 SV=1;>sp|P34914|HYES_MOUSE Bifunctional epoxide hydrolase 2 OS=Mus musculus (Mouse) OX=10090 GN=Ephx2 PE=1 SV=2;>sp|P34914-2|HYES-2_MOUSE Isoform of P34914, Isoform 2 of Bifunctional epoxide hydrolase 2 OS=Mus musculus (Mouse) OX=10090 GN=Ephx2 PE=1 SV=2	16.894	17.1289	17.0719	15.813	15.5634	15.5935	Ephx2	0.274935	0.00100227	+
P17563	P17563	Selenbp1	Methanethiol oxidase	SBP1_MOUSE	-0.725953		0.00605706	+	2.21774	brown fat cell differentiation;cell differentiation;cellular developmental process;cellular process;developmental process;establishment of localization;establishment of protein localization;fat cell differentiation;protein transport;transport	binding;selenium binding	cell part;cytoplasmic part;cytosol;extracellular membrane-bounded organelle;extracellular organelle;extracellular region part;extracellular space;extracellular vesicular exosome;intracellular non-membrane-bounded organelle;intracellular organelle;intracellular organelle part;intracellular part;membrane;membrane-bounded organelle;membrane-bounded vesicle;non-membrane-bounded organelle;nuclear part…	Acetylation;Completeproteome;Cytoplasm;Membrane;Nucleus;Phosphoprotein;Proteintransport;Referenceproteome;Selenium;Transport		3.3e-14	1.28169	18	>sp|P17563|SBP1_MOUSE Methanethiol oxidase OS=Mus musculus (Mouse) OX=10090 GN=Selenbp1 PE=1 SV=2	17.0873	17.0451	16.9898	16.4103	16.2522	16.2819	Selenbp1	0.234573	0.00161729	+
Q00519	Q00519	Xdh	Xanthine dehydrogenase/oxidase	XDH_MOUSE	0.579849		0.00605706	+	2.21774	activation of caspase activity;biological regulation;body fluid secretion;catabolic process;cellular aromatic compound metabolic process;cellular catabolic process;cellular metabolic process;cellular nitrogen compound catabolic process;cellular nitrogen compound metabolic process;cellular process;establishment of localization;heterocycle catabolic process;heterocycle metabolic process;lactation;m…	2 iron, 2 sulfur cluster binding;binding;catalytic activity;cation binding;coenzyme binding;cofactor binding;electron carrier activity;flavin adenine dinucleotide binding;identical protein binding;ion binding;iron ion binding;iron-sulfur cluster binding;metal cluster binding;metal ion binding;molybdenum ion binding;molybdopterin cofactor binding;oxidoreductase activity;oxidoreductase activity, ac…	cell part;cytoplasmic part;cytosol;endoplasmic reticulum;extracellular region part;extracellular space;intracellular membrane-bounded organelle;intracellular organelle;intracellular part;membrane-bounded organelle;microbody;organelle;peroxisome;sarcoplasmic reticulum	2Fe-2S;Completeproteome;Cytoplasm;Directproteinsequencing;Disulfidebond;FAD;Flavoprotein;Glycoprotein;Iron;Iron-sulfur;Metal-binding;Molybdenum;NAD;Oxidoreductase;Peroxisome;Referenceproteome;Secreted	Caffeine metabolism;Drug metabolism - other enzymes;Peroxisome;Purine metabolism	3.02e-12	1.27202	23	>sp|Q00519|XDH_MOUSE Xanthine dehydrogenase/oxidase OS=Mus musculus (Mouse) OX=10090 GN=Xdh PE=1 SV=5	15.9416	16.0314	16.0871	16.5857	16.5849	16.629	Xdh	0.141952	0.00374666	+
Q9WUK4	Q9WUK4	Rfc2	Replication factor C subunit 2	RFC2_MOUSE	0.723998		0.00606647	+	2.21706	biosynthetic process;cellular biosynthetic process;cellular macromolecule biosynthetic process;cellular macromolecule metabolic process;cellular metabolic process;cellular nitrogen compound metabolic process;cellular process;DNA metabolic process;DNA replication;DNA-dependent DNA replication;macromolecule biosynthetic process;macromolecule metabolic process;metabolic process;nitrogen compound met…	adenyl nucleotide binding;adenyl ribonucleotide binding;ATP binding;binding;DNA binding;nucleic acid binding;nucleotide binding;purine nucleotide binding;purine ribonucleoside triphosphate binding;purine ribonucleotide binding;ribonucleotide binding	cell part;chromosomal part;cytoplasmic part;DNA replication factor C complex;Golgi apparatus;intracellular membrane-bounded organelle;intracellular organelle;intracellular organelle part;intracellular part;macromolecular complex;membrane-bounded organelle;nuclear part;nucleoplasm;nucleus;organelle;organelle part;protein complex	Acetylation;ATP-binding;Completeproteome;DNAreplication;Nucleotide-binding;Nucleus;Referenceproteome	DNA replication;Mismatch repair;Nucleotide excision repair	3.97e-09	1.25028	3	>sp|Q9WUK4|RFC2_MOUSE Replication factor C subunit 2 OS=Mus musculus (Mouse) OX=10090 GN=Rfc2 PE=1 SV=1	16.1724	16.0893	16.0929	16.9184	16.8586	16.7497	Rfc2	-0.107611	0.026906
P19788	P19788	Mgp	Matrix Gla protein	MGP_MOUSE	-1.07395		0.00606647	+	2.21706	anatomical structure development;biological regulation;cartilage development;cell differentiation;cellular developmental process;cellular process;developmental process;multicellular organismal process;ossification;regulation of biological process;regulation of biomineral tissue development;regulation of bone mineralization;regulation of developmental process;regulation of multicellular organismal…	binding;calcium ion binding;cation binding;ion binding;metal ion binding	extracellular matrix;extracellular membrane-bounded organelle;extracellular organelle;extracellular region part;extracellular vesicular exosome;membrane-bounded organelle;membrane-bounded vesicle;organelle;vesicle	Chondrogenesis;Completeproteome;Developmentalprotein;Differentiation;Disulfidebond;Gamma-carboxyglutamicacid;Osteogenesis;Phosphoprotein;Referenceproteome;Secreted;Signal		9.15e-11	1.26331	6	>sp|P19788|MGP_MOUSE Matrix Gla protein OS=Mus musculus (Mouse) OX=10090 GN=Mgp PE=3 SV=1	17.2129	17.2285	17.3782	16.2932	16.2288	16.0758	Mgp	1.30855	2.93e-06	+
E9QMH7	E9QMH7	Ikbip	Isoform of Q9DBZ1, Inhibitor of nuclear factor kappa-B kinase-interacting protein	E9QMH7_MOUSE	-0.908848		0.00606647	+	2.21706			cell part;cytoplasmic part;endoplasmic reticulum;intracellular membrane-bounded organelle;intracellular organelle;intracellular part;membrane;membrane-bounded organelle;organelle	Completeproteome;Proteomicsidentification;Referenceproteome		4.2e-10	1.2587	11	>tr|E9QMH7|E9QMH7_MOUSE Isoform of Q9DBZ1, Inhibitor of nuclear factor kappa-B kinase-interacting protein OS=Mus musculus (Mouse) OX=10090 GN=Ikbip PE=1 SV=1	16.8269	16.6297	16.687	15.8517	15.7266	15.8387	Ikbip	-0.517142	5.52e-05	+	+
Q8R2P8;Q99MN1	Q8R2P8;Q99MN1	Kars;Kars1	Isoform of Q99MN1, Lysine--tRNA ligase;Lysine--tRNA ligase	Q8R2P8_MOUSE;SYK_MOUSE	-0.356166		0.00606647	+	2.21706	amine metabolic process;amino acid activation;biosynthetic process;bis(5'-nucleosidyl) oligophosphate biosynthetic process;bis(5'-nucleosidyl) oligophosphate metabolic process;carboxylic acid metabolic process;cellular amine metabolic process;cellular amino acid metabolic process;cellular biosynthetic process;cellular ketone metabolic process;cellular macromolecule metabolic process;cellular meta…	adenyl nucleotide binding;adenyl ribonucleotide binding;amine binding;amino acid binding;aminoacyl-tRNA ligase activity;ATP binding;binding;carboxylic acid binding;catalytic activity;cation binding;ion binding;ligase activity;ligase activity, forming aminoacyl-tRNA and related compounds;ligase activity, forming carbon-oxygen bonds;lysine-tRNA ligase activity;metal ion binding;nucleic acid binding…	aminoacyl-tRNA synthetase multienzyme complex;cell part;cytoplasm;cytoplasmic part;cytoskeleton;intracellular membrane-bounded organelle;intracellular non-membrane-bounded organelle;intracellular organelle;intracellular part;macromolecular complex;membrane-bounded organelle;microtubule cytoskeleton;mitochondrion;non-membrane-bounded organelle;organelle;protein complex	Acetylation;Aminoacyl-tRNAsynthetase;ATP-binding;Completeproteome;Cytoplasm;Ligase;Metal-binding;Nucleotide-binding;Proteinbiosynthesis;Proteomicsidentification;Referenceproteome	Aminoacyl-tRNA biosynthesis	1.18e-17	1.29577	26	>tr|Q8R2P8|Q8R2P8_MOUSE Isoform of Q99MN1, Lysine--tRNA ligase OS=Mus musculus (Mouse) OX=10090 GN=Kars PE=1 SV=1;>sp|Q99MN1|SYK_MOUSE Lysine--tRNA ligase OS=Mus musculus (Mouse) OX=10090 GN=Kars1 PE=1 SV=1	17.9667	18.0569	18.0293	17.6548	17.6763	17.6533	Kars	-0.239662	0.000723735	+
Q9QXK3;Q9QXK3-4	Q9QXK3;Q9QXK3-4	Copg2	Coatomer subunit gamma-2;Isoform of Q9QXK3, Isoform 4 of Coatomer subunit gamma-2	COPG2_MOUSE;COPG2-4_MOUSE	-0.367469		0.00606647	+	2.21706	cellular process;establishment of localization;establishment of localization in cell;establishment of protein localization;Golgi vesicle transport;intracellular protein transport;intracellular transport;intra-Golgi vesicle-mediated transport;protein transport;transport;vesicle-mediated transport	structural molecule activity	cell part;COPI vesicle coat;cytoplasmic part;cytoplasmic vesicle part;cytosol;Golgi apparatus part;intracellular organelle part;intracellular part;macromolecular complex;membrane coat;membrane part;organelle part;protein complex;vesicle coat	Alternativesplicing;Completeproteome;Cytoplasm;Cytoplasmicvesicle;ER-Golgitransport;Golgiapparatus;Membrane;Proteintransport;Referenceproteome;Repeat;Transport		6.44e-09	1.24801	15	>sp|Q9QXK3|COPG2_MOUSE Coatomer subunit gamma-2 OS=Mus musculus (Mouse) OX=10090 GN=Copg2 PE=1 SV=1;>sp|Q9QXK3-4|COPG2-4_MOUSE Isoform of Q9QXK3, Isoform 4 of Coatomer subunit gamma-2 OS=Mus musculus (Mouse) OX=10090 GN=Copg2 PE=1 SV=1	16.9477	16.9094	16.9401	16.615	16.5271	16.5527	Copg2	-0.370973	2.03e-05	+
Q6ZQI3	Q6ZQI3	Mlec	Malectin	MLEC_MOUSE	-0.485712		0.00609478	+	2.21504	carbohydrate metabolic process;metabolic process;primary metabolic process	binding;carbohydrate binding;enzyme binding;protein binding	cell part;cytoplasmic part;endoplasmic reticulum;endoplasmic reticulum membrane;endoplasmic reticulum part;integral to membrane;intracellular membrane-bounded organelle;intracellular organelle;intracellular organelle part;intracellular part;intrinsic to membrane;membrane;membrane part;membrane-bounded organelle;organelle;organelle membrane;organelle part	Carbohydratemetabolism;Completeproteome;Endoplasmicreticulum;Glycoprotein;Membrane;Referenceproteome;Signal;Transmembrane;Transmembranehelix		5.26e-15	1.28527	11	>sp|Q6ZQI3|MLEC_MOUSE Malectin OS=Mus musculus (Mouse) OX=10090 GN=Mlec PE=1 SV=2	16.4355	16.4104	16.5089	16.0086	15.9265	15.9626	Mlec	-0.313928	0.00022272	+
A0A494BA94;Q9WV84	A0A494BA94;Q9WV84	Nme4	Isoform of Q9WV84, Nucleoside diphosphate kinase;Nucleoside diphosphate kinase, mitochondrial	A0A494BA94_MOUSE;NDKM_MOUSE	-0.552207		0.00614803	+	2.21126	biological regulation;biosynthetic process;cellular biosynthetic process;cellular metabolic process;cellular nitrogen compound biosynthetic process;cellular nitrogen compound metabolic process;cellular process;CTP biosynthetic process;CTP metabolic process;establishment of localization;GTP biosynthetic process;GTP metabolic process;heterocycle biosynthetic process;heterocycle metabolic process;li…	adenyl nucleotide binding;adenyl ribonucleotide binding;ATP binding;binding;catalytic activity;cation binding;ion binding;kinase activity;lipid binding;metal ion binding;nucleobase-containing compound kinase activity;nucleoside diphosphate kinase activity;nucleotide binding;phosphotransferase activity, phosphate group as acceptor;purine nucleotide binding;purine ribonucleoside triphosphate bindin…	cell part;cytoplasmic part;cytosol;intracellular membrane-bounded organelle;intracellular organelle;intracellular organelle lumen;intracellular organelle part;intracellular part;membrane;membrane-bounded organelle;membrane-enclosed lumen;mitochondrial intermembrane space;mitochondrial matrix;mitochondrial part;mitochondrion;organelle;organelle envelope lumen;organelle lumen;organelle part	ATP-binding;Completeproteome;Kinase;Lipid-binding;Lipidtransport;Magnesium;Membrane;Metal-binding;Mitochondrion;Nucleotide-binding;Nucleotidemetabolism;Referenceproteome;Transferase;Transitpeptide;Transport	Purine metabolism;Pyrimidine metabolism	1.31e-07	1.21604	7	>tr|A0A494BA94|A0A494BA94_MOUSE Isoform of Q9WV84, Nucleoside diphosphate kinase OS=Mus musculus (Mouse) OX=10090 GN=Nme4 PE=1 SV=1;>sp|Q9WV84|NDKM_MOUSE Nucleoside diphosphate kinase, mitochondrial OS=Mus musculus (Mouse) OX=10090 GN=Nme4 PE=1 SV=1	15.9782	15.9895	16.0415	15.5281	15.4109	15.4137	Nme4	-0.252258	0.00402245	+
P21279	P21279	Gnaq	Guanine nucleotide-binding protein G(q) subunit alpha	GNAQ_MOUSE	-0.196721		0.00615711	+	2.21062	activation of adenylate cyclase activity;activation of adenylate cyclase activity by G-protein signaling pathway;activation of phospholipase C activity;activation of phospholipase C activity by dopamine receptor signaling pathway;activation of phospholipase C activity by G-protein coupled receptor protein signaling pathway coupled to IP3 second messenger;anatomical structure development;anatomica…	binding;catalytic activity;cation binding;enzyme activator activity;enzyme regulator activity;G-protein beta/gamma-subunit complex binding;G-protein-coupled receptor binding;GTP binding;GTPase activator activity;GTPase activity;GTPase regulator activity;guanyl nucleotide binding;guanyl ribonucleotide binding;hydrolase activity;hydrolase activity, acting on acid anhydrides;hydrolase activity, acti…	cell part;cytoplasmic part;extracellular membrane-bounded organelle;extracellular organelle;extracellular region part;extracellular vesicular exosome;extrinsic to internal side of plasma membrane;extrinsic to membrane;extrinsic to plasma membrane;heterotrimeric G-protein complex;intracellular organelle part;intracellular part;lysosomal membrane;macromolecular complex;membrane;membrane part;membra…	3D-structure;Completeproteome;Directproteinsequencing;GTP-binding;Lipoprotein;Magnesium;Membrane;Metal-binding;Nucleotide-binding;Nucleus;Palmitate;Referenceproteome;Transducer	African trypanosomiasis;Alzheimer's disease;Amoebiasis;Calcium signaling pathway;Chagas disease (American trypanosomiasis);Endocrine and other factor-regulated calcium reabsorption;Gap junction;Gastric acid secretion;GnRH signaling pathway;Huntington's disease;Long-term depression;Long-term potentiation;Melanogenesis;Pancreatic secretion;Phototransduction - fly;Salivary secretion;Vascular smooth …	3.97e-11	1.26559	4	>sp|P21279|GNAQ_MOUSE Guanine nucleotide-binding protein G(q) subunit alpha OS=Mus musculus (Mouse) OX=10090 GN=Gnaq PE=1 SV=4	18.0133	17.9924	17.9902	17.8289	17.7905	17.7862	Gnaq	0.0295665	0.519075
P24369	P24369	Ppib	Peptidyl-prolyl cis-trans isomerase B	PPIB_MOUSE	-0.225166		0.00622663	+	2.20575	anatomical structure development;biological regulation;bone development;cellular macromolecule metabolic process;cellular metabolic process;cellular process;cellular protein metabolic process;chaperone-mediated protein folding;developmental process;macromolecule metabolic process;macromolecule modification;metabolic process;peptidyl-amino acid modification;peptidyl-proline modification;positive r…	binding;catalytic activity;cis-trans isomerase activity;enzyme binding;isomerase activity;peptide binding;peptidyl-prolyl cis-trans isomerase activity;protein binding;protein complex binding;RNA polymerase binding	adherens junction;anchoring junction;cell junction;cell part;cell-substrate adherens junction;cell-substrate junction;cytoplasmic membrane-bounded vesicle;cytoplasmic part;cytoplasmic vesicle;endoplasmic reticulum;endoplasmic reticulum chaperone complex;endoplasmic reticulum lumen;endoplasmic reticulum part;extracellular membrane-bounded organelle;extracellular organelle;extracellular region part…	Acetylation;Completeproteome;Cyclosporin;Endoplasmicreticulum;Isomerase;Referenceproteome;Rotamase;Signal		3.49e-16	1.2901	24	>sp|P24369|PPIB_MOUSE Peptidyl-prolyl cis-trans isomerase B OS=Mus musculus (Mouse) OX=10090 GN=Ppib PE=1 SV=2	19.323	19.324	19.3147	19.0604	19.1143	19.1116	Ppib	-0.575267	1.26e-05	+
Q8QZT1	Q8QZT1	Acat1	Acetyl-CoA acetyltransferase, mitochondrial	THIL_MOUSE	-0.422278		0.00622663	+	2.20575	adipose tissue development;anatomical structure development;brain development;cellular component assembly;cellular component organization;cellular component organization or biogenesis;developmental process;liver development;macromolecular complex assembly;macromolecular complex subunit organization;metanephric proximal convoluted tubule development;organ development;protein complex assembly;prote…	acetyl-CoA C-acetyltransferase activity;acetyl-CoA C-acyltransferase activity;acetyltransferase activity;binding;C-acetyltransferase activity;C-acyltransferase activity;catalytic activity;cation binding;coenzyme binding;cofactor binding;ion binding;metal ion binding;transferase activity;transferase activity, transferring acyl groups;transferase activity, transferring acyl groups other than amino-…	cell part;cytoplasmic part;extracellular membrane-bounded organelle;extracellular organelle;extracellular region part;extracellular vesicular exosome;intracellular membrane-bounded organelle;intracellular organelle;intracellular organelle lumen;intracellular organelle part;intracellular part;membrane;membrane-bounded organelle;membrane-bounded vesicle;membrane-enclosed lumen;mitochondrial inner m…	Acetylation;Acyltransferase;Completeproteome;Directproteinsequencing;Metal-binding;Mitochondrion;Potassium;Referenceproteome;Transferase;Transitpeptide	Benzoate degradation;Butanoate metabolism;Carbon fixation pathways in prokaryotes;Fatty acid metabolism;Glyoxylate and dicarboxylate metabolism;Lysine degradation;Propanoate metabolism;Pyruvate metabolism;Synthesis and degradation of ketone bodies;Terpenoid backbone biosynthesis;Tryptophan metabolism;Two-component system;Valine, leucine and isoleucine degradation	2.04e-12	1.27295	13	>sp|Q8QZT1|THIL_MOUSE Acetyl-CoA acetyltransferase, mitochondrial OS=Mus musculus (Mouse) OX=10090 GN=Acat1 PE=1 SV=1	17.1818	17.1659	17.2343	16.8213	16.7612	16.7328	Acat1	0.389673	0.000176903	+
K4DI77;Q5ND34	K4DI77;Q5ND34	Wdr81	Isoform of Q5ND34, WD repeat-containing protein 81 (Fragment);WD repeat-containing protein 81	K4DI77_MOUSE;WDR81_MOUSE	0.48258		0.00622663	+	2.20575	biological regulation;negative regulation of catalytic activity;negative regulation of hydrolase activity;negative regulation of molecular function;negative regulation of phosphatase activity;regulation of biological process;regulation of catalytic activity;regulation of cellular metabolic process;regulation of cellular process;regulation of dephosphorylation;regulation of hydrolase activity;regu…	catalytic activity;transferase activity;transferase activity, transferring phosphorus-containing groups		Alternativesplicing;Completeproteome;Proteomicsidentification;Referenceproteome;Repeat;WDrepeat		1.01e-07	1.2223	11	>tr|K4DI77|K4DI77_MOUSE Isoform of Q5ND34, WD repeat-containing protein 81 (Fragment) OS=Mus musculus (Mouse) OX=10090 GN=Wdr81 PE=1 SV=1;>sp|Q5ND34|WDR81_MOUSE WD repeat-containing protein 81 OS=Mus musculus (Mouse) OX=10090 GN=Wdr81 PE=1 SV=2	14.4052	14.3307	14.3851	14.797	14.9019	14.8698	Wdr81	0.499846	0.0011881	+
A0A087WR20;P49935	A0A087WR20;P49935	Ctsh	Isoform of P49935, Pro-cathepsin H (Fragment);Pro-cathepsin H	A0A087WR20_MOUSE;CATH_MOUSE	-1.23879		0.00622663	+	2.20575	activation of caspase activity;adaptive immune response;adaptive immune response based on somatic recombination of immune receptors built from immunoglobulin superfamily domains;anatomical structure development;anatomical structure homeostasis;anatomical structure morphogenesis;apoptosis;biological regulation;bradykinin catabolic process;catabolic process;cell death;cell killing;cellular cataboli…	activating MHC class I receptor activity;aminopeptidase activity;apoptotic protease activator activity;binding;caspase activator activity;caspase regulator activity;catalytic activity;cysteine-type endopeptidase activity;cysteine-type peptidase activity;endopeptidase activity;enzyme activator activity;enzyme regulator activity;exopeptidase activity;HLA-A specific activating MHC class I receptor a…	acrosomal vesicle;axoneme part;cell part;cell projection part;cytoplasmic membrane-bounded vesicle;cytoplasmic part;cytoplasmic vesicle;cytosol;extracellular membrane-bounded organelle;extracellular organelle;extracellular region part;extracellular space;extracellular vesicular exosome;intracellular membrane-bounded organelle;intracellular organelle;intracellular part;lysosome;lytic vacuole;membr…	Completeproteome;Disulfidebond;Glycoprotein;Hydrolase;Lysosome;Protease;Proteomicsidentification;Referenceproteome;Signal;Thiolprotease;Zymogen	Lysosome	8.9e-08	1.22504	2	>tr|A0A087WR20|A0A087WR20_MOUSE Isoform of P49935, Pro-cathepsin H (Fragment) OS=Mus musculus (Mouse) OX=10090 GN=Ctsh PE=1 SV=6;>sp|P49935|CATH_MOUSE Pro-cathepsin H OS=Mus musculus (Mouse) OX=10090 GN=Ctsh PE=1 SV=2	16.5926	16.5305	16.8266	15.423	15.3385	15.4718	Ctsh	-0.167305	0.049984
Q8BMK4	Q8BMK4	Ckap4	Cytoskeleton-associated protein 4	CKAP4_MOUSE	-0.271308		0.00622663	+	2.20575			cell part;cell surface;cytoplasmic part;cytoskeleton;endoplasmic reticulum;endoplasmic reticulum membrane;endoplasmic reticulum part;extracellular membrane-bounded organelle;extracellular organelle;extracellular region part;extracellular vesicular exosome;integral to membrane;intracellular membrane-bounded organelle;intracellular non-membrane-bounded organelle;intracellular organelle;intracellula…	Acetylation;Cellmembrane;Coiledcoil;Completeproteome;Cytoplasm;Cytoskeleton;Endoplasmicreticulum;Lipoprotein;Membrane;Palmitate;Phosphoprotein;Referenceproteome;Signal-anchor;Transmembrane;Transmembranehelix	Protein processing in endoplasmic reticulum	4.89e-14	1.2809	30	>sp|Q8BMK4|CKAP4_MOUSE Cytoskeleton-associated protein 4 OS=Mus musculus (Mouse) OX=10090 GN=Ckap4 PE=1 SV=2	18.9433	18.9501	18.9376	18.7144	18.6549	18.6476	Ckap4	-0.777287	9.43e-06	+
A0A494BA58;Q3U4I7	A0A494BA58;Q3U4I7	Pyroxd2	Isoform of Q3U4I7, Amino_oxidase domain-containing protein;Pyridine nucleotide-disulfide oxidoreductase domain-containing protein 2	A0A494BA58_MOUSE;PYRD2_MOUSE	-0.380181		0.00622663	+	2.20575		catalytic activity;oxidoreductase activity		Completeproteome;FAD;Flavoprotein;Oxidoreductase;Referenceproteome		9.21e-09	1.24618	10	>tr|A0A494BA58|A0A494BA58_MOUSE Isoform of Q3U4I7, Amino_oxidase domain-containing protein OS=Mus musculus (Mouse) OX=10090 GN=Pyroxd2 PE=1 SV=1;>sp|Q3U4I7|PYRD2_MOUSE Pyridine nucleotide-disulfide oxidoreductase domain-containing protein 2 OS=Mus musculus (Mouse) OX=10090 GN=Pyroxd2 PE=1 SV=3	17.0238	16.9711	16.95	16.6399	16.5953	16.5691	Pyroxd2	#N/A	#N/A	#N/A	#N/A
A0A0J9YUG5;D3Z271;Q8BGM4;Q8BY07	A0A0J9YUG5;D3Z271;Q8BGM4;Q8BY07	Mettl27	Isoform of Q8BGM4, Methyltransf_25 domain-containing protein (Fragment);Isoform of Q8BGM4, Methyltransf_25 domain-containing protein (Fragment);Methyltransf_25 domain-containing protein;Isoform of Q8BGM4, Methyltransf_25 domain-containing protein	A0A0J9YUG5_MOUSE;D3Z271_MOUSE;Q8BGM4_MOUSE;Q8BY07_MOUSE	0.256031		0.00627013	+	2.20272	cellular metabolic process;cellular process;metabolic process;methylation;one-carbon metabolic process;small molecule metabolic process	catalytic activity;methyltransferase activity;S-adenosylmethionine-dependent methyltransferase activity;transferase activity;transferase activity, transferring one-carbon groups	cell part;cytoplasm;intracellular part	Completeproteome;Proteomicsidentification;Referenceproteome		2.11e-07	1.20286	2	>tr|A0A0J9YUG5|A0A0J9YUG5_MOUSE Isoform of Q8BGM4, Methyltransf_25 domain-containing protein (Fragment) OS=Mus musculus (Mouse) OX=10090 GN=Mettl27 PE=1 SV=3;>tr|D3Z271|D3Z271_MOUSE Isoform of Q8BGM4, Methyltransf_25 domain-containing protein (Fragment) OS=Mus musculus (Mouse) OX=10090 GN=Mettl27 PE=1 SV=1;>tr|Q8BGM4|Q8BGM4_MOUSE Methyltransf_25 domain-containing protein OS=Mus musculus (Mouse) O…	15.4359	15.4909	15.4376	15.7295	15.7033	15.6997	Mettl27	#N/A	#N/A	#N/A	#N/A
A0A286YDT5;G5E8Q8	A0A286YDT5;G5E8Q8	Adgrf5	Isoform of G5E8Q8, Adhesion G protein-coupled receptor F5 (Fragment);Adhesion G protein-coupled receptor F5	A0A286YDT5_MOUSE;AGRF5_MOUSE	-0.917327		0.00628619	+	2.20161	anatomical structure homeostasis;biological regulation;carbohydrate homeostasis;cell differentiation;cellular developmental process;cellular metabolic process;cellular process;chemical homeostasis;chemical homeostasis within a tissue;developmental process;energy derivation by oxidation of organic compounds;energy reserve metabolic process;fat cell differentiation;generation of precursor metabolit…	G-protein coupled receptor activity;molecular transducer activity;receptor activity;signal transducer activity;signaling receptor activity;transmembrane signaling receptor activity	cell part;cell surface;cytoplasmic part;cytoplasmic vesicle;integral to membrane;intracellular organelle;intracellular part;intrinsic to membrane;membrane;membrane part;organelle;plasma membrane;vesicle	Cellmembrane;Membrane;Proteomicsidentification;Transmembrane;Transmembranehelix		1.65e-07	1.20974	2	>tr|A0A286YDT5|A0A286YDT5_MOUSE Isoform of G5E8Q8, Adhesion G protein-coupled receptor F5 (Fragment) OS=Mus musculus (Mouse) OX=10090 GN=Adgrf5 PE=1 SV=1;>sp|G5E8Q8|AGRF5_MOUSE Adhesion G protein-coupled receptor F5 OS=Mus musculus (Mouse) OX=10090 GN=Adgrf5 PE=1 SV=1	16.1554	16.1609	16.2989	15.1868	15.3808	15.2956	Adgrf5	0.23975	0.00100237	+
Q9WU81;Q9WU81-2	Q9WU81;Q9WU81-2	Slc37a2	Glucose-6-phosphate exchanger SLC37A2;Isoform of Q9WU81, Isoform 2 of Glucose-6-phosphate exchanger SLC37A2	G6PT3_MOUSE;G6PT3-2_MOUSE	0.576214		0.00628619	+	2.20161	alcohol metabolic process;alditol metabolic process;anion homeostasis;anion transport;biological regulation;carbohydrate metabolic process;carbohydrate transport;cellular carbohydrate metabolic process;cellular metabolic process;cellular process;chemical homeostasis;establishment of localization;establishment of localization in cell;glycerol metabolic process;glycerol-3-phosphate metabolic proces…	active transmembrane transporter activity;alcohol transmembrane transporter activity;anion transmembrane transporter activity;anion:anion antiporter activity;antiporter activity;glycerol transmembrane transporter activity;glycerol-3-phosphate transmembrane transporter activity;inorganic anion transmembrane transporter activity;ion transmembrane transporter activity;organophosphate:inorganic phosp…	cell part;extracellular membrane-bounded organelle;extracellular organelle;extracellular region part;extracellular vesicular exosome;integral to membrane;intrinsic to membrane;membrane part;membrane-bounded organelle;membrane-bounded vesicle;organelle;vesicle	Alternativesplicing;Completeproteome;Glycoprotein;Membrane;Referenceproteome;Sugartransport;Transmembrane;Transmembranehelix;Transport		1.56e-08	1.24318	1	>sp|Q9WU81|G6PT3_MOUSE Glucose-6-phosphate exchanger SLC37A2 OS=Mus musculus (Mouse) OX=10090 GN=Slc37a2 PE=1 SV=1;>sp|Q9WU81-2|G6PT3-2_MOUSE Isoform of Q9WU81, Isoform 2 of Glucose-6-phosphate exchanger SLC37A2 OS=Mus musculus (Mouse) OX=10090 GN=Slc37a2 PE=1 SV=1	16.7695	16.7137	16.6271	17.2473	17.3157	17.2759	Slc37a2	-0.773648	5.47e-05	+
A0A2R8VHQ0;Q8CGB6;Q8CGB6-2;Q8CGB6-3;Q8CGB6-4	A0A2R8VHQ0;Q8CGB6;Q8CGB6-2;Q8CGB6-3;Q8CGB6-4	Tns2	Isoform of Q8CGB6, Tensin-2;Tensin-2;Isoform of Q8CGB6, Isoform 2 of Tensin-2;Isoform of Q8CGB6, Isoform 3 of Tensin-2;Isoform of Q8CGB6, Isoform 4 of Tensin-2	A0A2R8VHQ0_MOUSE;TNS2_MOUSE;TNS2-2_MOUSE;TNS2-3_MOUSE;TNS2-4_MOUSE	0.487234		0.0065207	+	2.18571	anatomical structure development;biological regulation;cellular homeostasis;cellular process;cellular response to stimulus;collagen metabolic process;developmental process;growth;homeostatic process;intracellular signal transduction;kidney development;macromolecule metabolic process;metabolic process;multicellular organism growth;multicellular organismal homeostasis;multicellular organismal macro…	binding;catalytic activity;cation binding;enzyme binding;hydrolase activity;hydrolase activity, acting on ester bonds;ion binding;kinase binding;metal ion binding;phosphatase activity;phosphoprotein phosphatase activity;phosphoric ester hydrolase activity;protein binding;protein kinase binding;receptor binding	adherens junction;anchoring junction;cell junction;cell part;cell-substrate adherens junction;cell-substrate junction;focal adhesion;membrane;plasma membrane	Alternativesplicing;Celljunction;Cellmembrane;Completeproteome;Hydrolase;Membrane;Metal-binding;Phosphoprotein;Proteinphosphatase;Referenceproteome;SH2domain;Zinc;Zinc-finger		1.22e-11	1.26863	11	>tr|A0A2R8VHQ0|A0A2R8VHQ0_MOUSE Isoform of Q8CGB6, Tensin-2 OS=Mus musculus (Mouse) OX=10090 GN=Tns2 PE=1 SV=1;>sp|Q8CGB6|TNS2_MOUSE Tensin-2 OS=Mus musculus (Mouse) OX=10090 GN=Tns2 PE=1 SV=1;>sp|Q8CGB6-2|TNS2-2_MOUSE Isoform of Q8CGB6, Isoform 2 of Tensin-2 OS=Mus musculus (Mouse) OX=10090 GN=Tns2 PE=1 SV=1;>sp|Q8CGB6-3|TNS2-3_MOUSE Isoform of Q8CGB6, Isoform 3 of Tensin-2 OS=Mus musculus (Mous…	15.8519	15.9138	15.7856	16.3129	16.3574	16.3427	Tns2	0.183995	0.00165258	+
A0A338P7C9;Q3U3W2	A0A338P7C9;Q3U3W2	Tmem181a	Transmembrane protein 181A;Isoform of A0A338P7C9, Transmembrane protein 181A	A0A338P7C9_MOUSE;Q3U3W2_MOUSE	0.252566		0.00652825	+	2.1852	multi-organism process;pathogenesis	binding;toxin binding		Completeproteome;Proteomicsidentification;Referenceproteome		1.87e-07	1.20614	2	>tr|A0A338P7C9|A0A338P7C9_MOUSE Transmembrane protein 181A OS=Mus musculus (Mouse) OX=10090 GN=Tmem181a PE=1 SV=1;>tr|Q3U3W2|Q3U3W2_MOUSE Isoform of A0A338P7C9, Transmembrane protein 181A OS=Mus musculus (Mouse) OX=10090 GN=Tmem181a PE=1 SV=1	16.0621	16.008	16.0282	16.3035	16.2937	16.2588	Tmem181a	#N/A	#N/A	#N/A	#N/A
Q62186;Q9D8L3	Q62186;Q9D8L3	Ssr4	Translocon-associated protein subunit delta;Isoform of Q62186, Signal sequence receptor subunit delta	SSRD_MOUSE;Q9D8L3_MOUSE	-0.249102		0.00652825	+	2.1852			cell part;cytoplasmic part;endoplasmic reticulum;endoplasmic reticulum membrane;endoplasmic reticulum part;extracellular membrane-bounded organelle;extracellular organelle;extracellular region part;extracellular vesicular exosome;integral to membrane;intracellular membrane-bounded organelle;intracellular organelle;intracellular organelle part;intracellular part;intrinsic to membrane;membrane;memb…	Completeproteome;Disulfidebond;Endoplasmicreticulum;Isopeptidebond;Membrane;Proteomicsidentification;Receptor;Referenceproteome;Signal;Transmembrane;Transmembranehelix;Ublconjugation	Protein processing in endoplasmic reticulum	6.5e-14	1.28035	6	>sp|Q62186|SSRD_MOUSE Translocon-associated protein subunit delta OS=Mus musculus (Mouse) OX=10090 GN=Ssr4 PE=1 SV=1;>tr|Q9D8L3|Q9D8L3_MOUSE Isoform of Q62186, Signal sequence receptor subunit delta OS=Mus musculus (Mouse) OX=10090 GN=Ssr4 PE=1 SV=1	17.5751	17.5732	17.5861	17.3538	17.2896	17.3437	Ssr4	-0.415144	9.09e-05	+
O35737;Q8C2Q7	O35737;Q8C2Q7	Hnrnph1	Heterogeneous nuclear ribonucleoprotein H;Isoform of O35737, Heterogeneous nuclear ribonucleoprotein H	HNRH1_MOUSE;Q8C2Q7_MOUSE	0.271452		0.00652825	+	2.1852	biological regulation;cellular macromolecule metabolic process;cellular metabolic process;cellular nitrogen compound metabolic process;cellular process;macromolecule metabolic process;metabolic process;mRNA metabolic process;mRNA processing;nitrogen compound metabolic process;nucleic acid metabolic process;nucleobase-containing compound metabolic process;primary metabolic process;regulation of bi…	binding;nucleic acid binding;nucleotide binding;RNA binding	catalytic step 2 spliceosome;cell part;intracellular organelle part;intracellular part;macromolecular complex;membrane;nuclear part;nucleoplasm;organelle part;ribonucleoprotein complex;spliceosomal complex	Acetylation;Completeproteome;Directproteinsequencing;Methylation;mRNAprocessing;mRNAsplicing;Nucleus;Phosphoprotein;Proteomicsidentification;Referenceproteome;Repeat;Ribonucleoprotein;RNA-binding;Spliceosome		6.47e-14	1.28036	14	>sp|O35737|HNRH1_MOUSE Heterogeneous nuclear ribonucleoprotein H OS=Mus musculus (Mouse) OX=10090 GN=Hnrnph1 PE=1 SV=3;>tr|Q8C2Q7|Q8C2Q7_MOUSE Isoform of O35737, Heterogeneous nuclear ribonucleoprotein H OS=Mus musculus (Mouse) OX=10090 GN=Hnrnph1 PE=1 SV=1	18.5146	18.4758	18.4862	18.7459	18.801	18.744	Hnrnph1	-0.266285	0.000207719	+
A0A087WQC4;H3BJR2;H3BK01;K3W4L1;Q8R2K4;Q8R2K4-2	A0A087WQC4;H3BJR2;H3BK01;K3W4L1;Q8R2K4;Q8R2K4-2	Taf6l	Isoform of Q8R2K4, TAF domain-containing protein;Isoform of Q8R2K4, TAF domain-containing protein;Isoform of Q8R2K4, TAF domain-containing protein;Isoform of Q8R2K4, TAF domain-containing protein;TAF6-like RNA polymerase II p300/CBP-associated factor-associated factor 65 kDa subunit 6L;Isoform of Q8R2K4, Isoform 2 of TAF6-like RNA polymerase II p300/CBP-associated factor-associated factor 65 kDa …	A0A087WQC4_MOUSE;H3BJR2_MOUSE;H3BK01_MOUSE;K3W4L1_MOUSE;TAF6L_MOUSE;TAF6L-2_MOUSE	1.26581		0.00652825	+	2.1852	biological regulation;biosynthetic process;cellular biosynthetic process;cellular component organization;cellular component organization at cellular level;cellular component organization or biogenesis;cellular component organization or biogenesis at cellular level;cellular macromolecule metabolic process;cellular metabolic process;cellular nitrogen compound metabolic process;cellular process;cell…	acetyltransferase activity;catalytic activity;histone acetyltransferase activity;lysine N-acetyltransferase activity;N-acetyltransferase activity;N-acyltransferase activity;protein binding transcription factor activity;transcription coactivator activity;transcription cofactor activity;transcription factor binding transcription factor activity;transferase activity;transferase activity, transferrin…	cell part;extracellular membrane-bounded organelle;extracellular organelle;extracellular region part;extracellular vesicular exosome;histone acetyltransferase complex;intracellular membrane-bounded organelle;intracellular organelle;intracellular organelle part;intracellular part;macromolecular complex;membrane-bounded organelle;membrane-bounded vesicle;nuclear part;nucleoplasm part;nucleus;organe…	Alternativesplicing;Completeproteome;Nucleus;Proteomicsidentification;Referenceproteome;Transcription;Transcriptionregulation	Basal transcription factors	1.13e-06	1.13058	1	>tr|A0A087WQC4|A0A087WQC4_MOUSE Isoform of Q8R2K4, TAF domain-containing protein OS=Mus musculus (Mouse) OX=10090 GN=Taf6l PE=1 SV=1;>tr|H3BJR2|H3BJR2_MOUSE Isoform of Q8R2K4, TAF domain-containing protein OS=Mus musculus (Mouse) OX=10090 GN=Taf6l PE=1 SV=1;>tr|H3BK01|H3BK01_MOUSE Isoform of Q8R2K4, TAF domain-containing protein OS=Mus musculus (Mouse) OX=10090 GN=Taf6l PE=1 SV=1;>tr|K3W4L1|K3W4L…	13.015	12.8872	12.8416	14.2913	14.2443	14.0055	Taf6l	#N/A	#N/A	#N/A	#N/A
Q8R086	Q8R086	Suox	Sulfite oxidase, mitochondrial	SUOX_MOUSE	-0.875934		0.00652825	+	2.1852	cellular metabolic process;cellular process;metabolic process;sulfur compound metabolic process	binding;catalytic activity;cation binding;coenzyme binding;cofactor binding;electron carrier activity;heme binding;ion binding;iron ion binding;metal ion binding;molybdenum ion binding;molybdopterin cofactor binding;oxidoreductase activity;oxidoreductase activity, acting on a sulfur group of donors;oxidoreductase activity, acting on a sulfur group of donors, oxygen as acceptor;sulfite oxidase act…	cell part;cytoplasmic part;intracellular membrane-bounded organelle;intracellular organelle;intracellular organelle part;intracellular part;membrane-bounded organelle;membrane-enclosed lumen;mitochondrial intermembrane space;mitochondrial part;mitochondrion;organelle;organelle envelope lumen;organelle part	Completeproteome;Heme;Iron;Metal-binding;Mitochondrion;Molybdenum;Oxidoreductase;Phosphoprotein;Referenceproteome;Transitpeptide	Sulfur metabolism	1.67e-08	1.24275	5	>sp|Q8R086|SUOX_MOUSE Sulfite oxidase, mitochondrial OS=Mus musculus (Mouse) OX=10090 GN=Suox PE=1 SV=2	17.0499	16.9597	16.8991	16.1942	16.0017	16.085	Suox	0.208542	0.000447848	+
P00493	P00493	Hprt1	Hypoxanthine-guanine phosphoribosyltransferase	HPRT_MOUSE	-0.729475		0.00652825	+	2.1852	adenine biosynthetic process;adenine metabolic process;adenine salvage;alcohol metabolic process;amine metabolic process;anatomical structure development;anatomical structure morphogenesis;behavior;benzene-containing compound metabolic process;biological regulation;biosynthetic process;catabolic process;catecholamine metabolic process;catechol-containing compound metabolic process;cell activation…	binding;catalytic activity;cation binding;guanine phosphoribosyltransferase activity;hypoxanthine phosphoribosyltransferase activity;identical protein binding;ion binding;magnesium ion binding;metal ion binding;nucleotide binding;protein binding;protein dimerization activity;protein homodimerization activity;transferase activity;transferase activity, transferring glycosyl groups;transferase activ…	cell part;cytoplasm;cytoplasmic part;cytosol;extracellular membrane-bounded organelle;extracellular organelle;extracellular region part;extracellular vesicular exosome;intracellular part;membrane-bounded organelle;membrane-bounded vesicle;organelle;vesicle	Acetylation;Completeproteome;Cytoplasm;Directproteinsequencing;Glycosyltransferase;Magnesium;Metal-binding;Nucleotide-binding;Purinesalvage;Referenceproteome;Transferase	Drug metabolism - other enzymes;Purine metabolism	2.67e-09	1.25198	8	>sp|P00493|HPRT_MOUSE Hypoxanthine-guanine phosphoribosyltransferase OS=Mus musculus (Mouse) OX=10090 GN=Hprt1 PE=1 SV=3	17.3289	17.358	17.3957	16.5432	16.7371	16.6138	Hprt1	-0.238929	0.0906301
P58252	P58252	Eef2	Elongation factor 2	EF2_MOUSE	-0.272966		0.00652825	+	2.1852	biological regulation;biosynthetic process;cell differentiation;cellular biosynthetic process;cellular developmental process;cellular macromolecule biosynthetic process;cellular macromolecule metabolic process;cellular metabolic process;cellular process;developmental process;hemopoietic progenitor cell differentiation;macromolecule biosynthetic process;macromolecule metabolic process;metabolic pr…	binding;catalytic activity;enzyme binding;GTP binding;GTPase activity;guanyl nucleotide binding;guanyl ribonucleotide binding;hydrolase activity;hydrolase activity, acting on acid anhydrides;hydrolase activity, acting on acid anhydrides, in phosphorus-containing anhydrides;kinase binding;nucleic acid binding;nucleoside-triphosphatase activity;nucleotide binding;protein binding;protein kinase bind…	aggresome;cell part;cytoplasm;extracellular membrane-bounded organelle;extracellular organelle;extracellular region part;extracellular vesicular exosome;inclusion body;intracellular part;macromolecular complex;membrane;membrane-bounded organelle;membrane-bounded vesicle;organelle;plasma membrane;polysome;ribonucleoprotein complex;vesicle	Acetylation;Completeproteome;Cytoplasm;Directproteinsequencing;Elongationfactor;GTP-binding;Isopeptidebond;Methylation;Nucleotide-binding;Nucleus;Phosphoprotein;Proteinbiosynthesis;Referenceproteome;Ublconjugation		4.72e-18	1.29724	65	>sp|P58252|EF2_MOUSE Elongation factor 2 OS=Mus musculus (Mouse) OX=10090 GN=Eef2 PE=1 SV=2	18.9821	19.021	19.0282	18.7076	18.7385	18.7662	Eef2	-0.318726	8.73e-05	+
A2APB8	A2APB8	Tpx2	Targeting protein for Xklp2	TPX2_MOUSE	0.502436		0.00652825	+	2.1852	activation of protein kinase activity;apoptosis;biological regulation;cell cycle phase;cell cycle process;cell death;cell division;cellular component assembly;cellular component assembly at cellular level;cellular component organization;cellular component organization at cellular level;cellular component organization or biogenesis;cellular component organization or biogenesis at cellular level;ce…	binding;enzyme binding;kinase binding;protein binding;protein kinase binding	aster;axon hillock;axon part;cell part;cell projection part;cytoplasm;cytoskeletal part;cytoskeleton;intracellular membrane-bounded organelle;intracellular non-membrane-bounded organelle;intracellular organelle;intracellular organelle part;intracellular part;macromolecular complex;membrane-bounded organelle;microtubule;microtubule cytoskeleton;non-membrane-bounded organelle;nuclear part;nucleopla…	Acetylation;Apoptosis;Cellcycle;Celldivision;Completeproteome;Cytoplasm;Cytoskeleton;Microtubule;Mitosis;Nucleus;Phosphoprotein;Referenceproteome		4.53e-07	1.17849	5	>sp|A2APB8|TPX2_MOUSE Targeting protein for Xklp2 OS=Mus musculus (Mouse) OX=10090 GN=Tpx2 PE=1 SV=1	15.0352	14.9702	15.0858	15.5812	15.5038	15.5134	Tpx2	-0.0810795	0.297107
Q3U367;Q9JLJ2	Q3U367;Q9JLJ2	Aldh9a1	Isoform of Q9JLJ2, Aldedh domain-containing protein;4-trimethylaminobutyraldehyde dehydrogenase	Q3U367_MOUSE;AL9A1_MOUSE	-0.426639		0.00652825	+	2.1852	amine biosynthetic process;amine metabolic process;anatomical structure development;betaine biosynthetic process;betaine metabolic process;biological regulation;biosynthetic process;carboxylic acid biosynthetic process;carboxylic acid metabolic process;carnitine biosynthetic process;carnitine metabolic process;cellular aldehyde metabolic process;cellular amine metabolic process;cellular amino aci…	4-trimethylammoniobutyraldehyde dehydrogenase activity;aldehyde dehydrogenase (NAD) activity;amine binding;aminobutyraldehyde dehydrogenase activity;binding;catalytic activity;coenzyme binding;cofactor binding;NAD binding;nucleotide binding;oxidoreductase activity;oxidoreductase activity, acting on the aldehyde or oxo group of donors;oxidoreductase activity, acting on the aldehyde or oxo group of…	cell part;cytoplasmic part;cytosol;extracellular membrane-bounded organelle;extracellular organelle;extracellular region part;extracellular vesicular exosome;intracellular membrane-bounded organelle;intracellular organelle;intracellular part;membrane-bounded organelle;membrane-bounded vesicle;mitochondrion;organelle;vesicle	Acetylation;Completeproteome;Cytoplasm;Directproteinsequencing;NAD;Oxidoreductase;Proteomicsidentification;Referenceproteome	Arginine and proline metabolism;Ascorbate and aldarate metabolism;beta-Alanine metabolism;Fatty acid metabolism;Glycerolipid metabolism;Glycolysis / Gluconeogenesis;Histidine metabolism;Lysine degradation;Propanoate metabolism;Pyruvate metabolism;Tryptophan metabolism;Valine, leucine and isoleucine degradation	1.69e-12	1.27336	10	>tr|Q3U367|Q3U367_MOUSE Isoform of Q9JLJ2, Aldedh domain-containing protein OS=Mus musculus (Mouse) OX=10090 GN=Aldh9a1 PE=1 SV=1;>sp|Q9JLJ2|AL9A1_MOUSE 4-trimethylaminobutyraldehyde dehydrogenase OS=Mus musculus (Mouse) OX=10090 GN=Aldh9a1 PE=1 SV=1	17.1367	17.226	17.1783	16.7113	16.7921	16.7577	Aldh9a1	-0.14326	0.0427114
O88676;O88676-2	O88676;O88676-2	Mmp23	Matrix metalloproteinase-23;Isoform of O88676, Isoform 2 of Matrix metalloproteinase-23	MMP23_MOUSE;MMP23-2_MOUSE	-1.46662		0.00652825	+	2.1852	macromolecule metabolic process;metabolic process;primary metabolic process;protein metabolic process;proteolysis;reproduction	binding;catalytic activity;cation binding;endopeptidase activity;hydrolase activity;ion binding;metal ion binding;metalloendopeptidase activity;metallopeptidase activity;peptidase activity;peptidase activity, acting on L-amino acid peptides;transition metal ion binding;zinc ion binding	cell part;cytoplasmic part;endoplasmic reticulum membrane;endoplasmic reticulum part;extracellular matrix;extracellular region part;integral to membrane;intracellular organelle part;intracellular part;intrinsic to membrane;membrane;membrane part;organelle membrane;organelle part	Alternativesplicing;Cleavageonpairofbasicresidues;Completeproteome;Disulfidebond;Endoplasmicreticulum;Glycoprotein;Hydrolase;Immunoglobulindomain;Membrane;Metal-binding;Protease;Referenceproteome;Signal-anchor;Transmembrane;Transmembranehelix;Zinc;Zymogen		9.2e-07	1.146	1	>sp|O88676|MMP23_MOUSE Matrix metalloproteinase-23 OS=Mus musculus (Mouse) OX=10090 GN=Mmp23 PE=2 SV=1;>sp|O88676-2|MMP23-2_MOUSE Isoform of O88676, Isoform 2 of Matrix metalloproteinase-23 OS=Mus musculus (Mouse) OX=10090 GN=Mmp23 PE=2 SV=1	16.6269	16.8174	16.7805	15.4763	15.1242	15.2244	Mmp23	#N/A	#N/A	#N/A	#N/A
Q9D0L4	Q9D0L4	Adck1	AarF domain-containing protein kinase 1	ADCK1_MOUSE	-0.711423		0.00652825	+	2.1852		adenyl nucleotide binding;adenyl ribonucleotide binding;ATP binding;binding;catalytic activity;kinase activity;nucleotide binding;phosphotransferase activity, alcohol group as acceptor;protein kinase activity;protein serine/threonine kinase activity;purine nucleotide binding;purine ribonucleoside triphosphate binding;purine ribonucleotide binding;ribonucleotide binding;transferase activity;transf…	cell part;cytoplasmic part;extracellular region;intracellular membrane-bounded organelle;intracellular organelle;intracellular part;membrane-bounded organelle;mitochondrion;organelle	Alternativesplicing;ATP-binding;Completeproteome;Kinase;Nucleotide-binding;Referenceproteome;Secreted;Serine/threonine-proteinkinase;Signal;Transferase		5.56e-10	1.25779	9	>sp|Q9D0L4|ADCK1_MOUSE AarF domain-containing protein kinase 1 OS=Mus musculus (Mouse) OX=10090 GN=Adck1 PE=1 SV=1	16.9465	17.0487	16.9961	16.3853	16.2271	16.2447	Adck1	-0.0603902	0.352608
A0A286YDF5;Q69ZN7	A0A286YDF5;Q69ZN7	Myof	Isoform of Q69ZN7, Myoferlin;Myoferlin	A0A286YDF5_MOUSE;MYOF_MOUSE	0.403584		0.00652825	+	2.1852	anatomical structure formation involved in morphogenesis;biological regulation;cellular component organization;cellular component organization or biogenesis;cellular membrane organization;cellular process;cellular response to heat;cellular response to stimulus;cellular response to stress;developmental process;membrane organization;myoblast fusion;plasma membrane organization;plasma membrane repai…	binding;lipid binding;phospholipid binding	caveola;cell part;cytoplasmic part;cytoplasmic vesicle;cytoplasmic vesicle membrane;cytoplasmic vesicle part;extracellular membrane-bounded organelle;extracellular organelle;extracellular region part;extracellular vesicular exosome;integral to membrane;intracellular membrane-bounded organelle;intracellular organelle;intracellular organelle part;intracellular part;intrinsic to membrane;membrane;me…	Acetylation;Alternativesplicing;Cellmembrane;Completeproteome;Cytoplasmicvesicle;Membrane;Nucleus;Phosphoprotein;Referenceproteome;Repeat;Signal-anchor;Transmembrane;Transmembranehelix		3.54e-20	1.30459	94	>tr|A0A286YDF5|A0A286YDF5_MOUSE Isoform of Q69ZN7, Myoferlin OS=Mus musculus (Mouse) OX=10090 GN=Myof PE=1 SV=1;>sp|Q69ZN7|MYOF_MOUSE Myoferlin OS=Mus musculus (Mouse) OX=10090 GN=Myof PE=1 SV=2	17.3005	17.3536	17.3743	17.7152	17.795	17.7289	Myof	-0.0239825	0.772165
Q6PB44;Q6PB44-2	Q6PB44;Q6PB44-2	Ptpn23	Tyrosine-protein phosphatase non-receptor type 23;Isoform of Q6PB44, Isoform 2 of Tyrosine-protein phosphatase non-receptor type 23	PTN23_MOUSE;PTN23-2_MOUSE	0.249159		0.00652825	+	2.1852	anatomical structure morphogenesis;biological regulation;catabolic process;cell part morphogenesis;cell projection morphogenesis;cell projection organization;cellular catabolic process;cellular component morphogenesis;cellular component organization;cellular component organization at cellular level;cellular component organization or biogenesis;cellular component organization or biogenesis at cell…	binding;catalytic activity;enzyme binding;hydrolase activity;hydrolase activity, acting on ester bonds;kinase binding;phosphatase activity;phosphoprotein phosphatase activity;phosphoric ester hydrolase activity;protein binding;protein kinase binding;protein tyrosine phosphatase activity	cell part;cytoplasm;cytoplasmic membrane-bounded vesicle;cytoplasmic part;cytoplasmic vesicle;early endosome;endosome;extracellular membrane-bounded organelle;extracellular organelle;extracellular region part;extracellular vesicular exosome;intracellular membrane-bounded organelle;intracellular organelle;intracellular organelle part;intracellular part;membrane-bounded organelle;membrane-bounded v…	3D-structure;Alternativesplicing;Cellprojection;Cilium;Ciliumbiogenesis/degradation;Coiledcoil;Completeproteome;Cytoplasm;Cytoplasmicvesicle;Cytoskeleton;Endosome;Hydrolase;Nucleus;Phosphoprotein;Proteinphosphatase;Proteintransport;Referenceproteome;Repeat;TPRrepeat;Transport		3.2e-10	1.25958	27	>sp|Q6PB44|PTN23_MOUSE Tyrosine-protein phosphatase non-receptor type 23 OS=Mus musculus (Mouse) OX=10090 GN=Ptpn23 PE=1 SV=2;>sp|Q6PB44-2|PTN23-2_MOUSE Isoform of Q6PB44, Isoform 2 of Tyrosine-protein phosphatase non-receptor type 23 OS=Mus musculus (Mouse) OX=10090 GN=Ptpn23 PE=1 SV=2	16.173	16.1388	16.1687	16.3773	16.4136	16.437	Ptpn23	-0.140662	0.0020091	+
P09528	P09528	Fth1	Ferritin heavy chain	FRIH_MOUSE	1.96045		0.00652825	+	2.1852	biological regulation;cation transport;cellular process;establishment of localization;immune response;immune system process;intracellular sequestering of iron ion;ion transport;iron ion transport;maintenance of location;maintenance of location in cell;metal ion transport;negative regulation of biological process;negative regulation of cell proliferation;negative regulation of cellular process;neg…	binding;catalytic activity;cation binding;ferric iron binding;ferroxidase activity;ion binding;iron ion binding;metal ion binding;oxidoreductase activity;oxidoreductase activity, oxidizing metal ions;oxidoreductase activity, oxidizing metal ions, oxygen as acceptor;transition metal ion binding	cell part;cytoplasmic membrane-bounded vesicle lumen;cytoplasmic part;cytoplasmic vesicle part;endocytic vesicle lumen;extracellular membrane-bounded organelle;extracellular organelle;extracellular region;extracellular region part;extracellular vesicular exosome;intracellular membrane-bounded organelle;intracellular organelle;intracellular organelle part;intracellular part;membrane-bounded organe…	3D-structure;Acetylation;Completeproteome;Directproteinsequencing;Iron;Ironstorage;Metal-binding;Oxidoreductase;Referenceproteome	Mineral absorption;Porphyrin and chlorophyll metabolism	5.52e-15	1.28517	21	>sp|P09528|FRIH_MOUSE Ferritin heavy chain OS=Mus musculus (Mouse) OX=10090 GN=Fth1 PE=1 SV=2	16.084	16.0151	15.6344	17.8272	17.7605	18.0271	Fth1	0.455879	0.00428306	+
Q9CPX6	Q9CPX6	Atg3	Ubiquitin-like-conjugating enzyme ATG3	ATG3_MOUSE	-0.405165		0.00652825	+	2.1852	apoptotic mitochondrial changes;autophagic vacuole assembly;autophagy;catabolic process;cellular catabolic process;cellular component assembly;cellular component assembly at cellular level;cellular component organization;cellular component organization at cellular level;cellular component organization or biogenesis;cellular component organization or biogenesis at cellular level;cellular macromole…	acid-amino acid ligase activity;Atg12 ligase activity;Atg8 ligase activity;binding;catalytic activity;enzyme binding;ligase activity;ligase activity, forming carbon-nitrogen bonds;protein binding;small conjugating protein ligase activity	cell part;cytoplasmic part;cytoplasmic ubiquitin ligase complex;cytosol;intracellular part;macromolecular complex;protein complex;ubiquitin ligase complex	Acetylation;Autophagy;Completeproteome;Cytoplasm;Isopeptidebond;Ligase;Proteintransport;Referenceproteome;Transport;Ublconjugation;Ublconjugationpathway	Regulation of autophagy	2.64e-11	1.26666	4	>sp|Q9CPX6|ATG3_MOUSE Ubiquitin-like-conjugating enzyme ATG3 OS=Mus musculus (Mouse) OX=10090 GN=Atg3 PE=1 SV=1	17.5676	17.463	17.4826	17.0906	17.0923	17.1147	Atg3	-0.075723	0.272848
Q9QYB1	Q9QYB1	Clic4	Chloride intracellular channel protein 4	CLIC4_MOUSE	0.444115		0.00652825	+	2.1852	anatomical structure formation involved in morphogenesis;anatomical structure morphogenesis;angiogenesis;anion transport;apoptosis;biological regulation;branching morphogenesis of a tube;cation homeostasis;cell death;cell differentiation;cell morphogenesis;cell morphogenesis involved in differentiation;cellular cation homeostasis;cellular chemical homeostasis;cellular component morphogenesis;cell…	anion channel activity;anion transmembrane transporter activity;channel activity;chloride channel activity;gated channel activity;ion channel activity;ion transmembrane transporter activity;passive transmembrane transporter activity;substrate-specific channel activity;substrate-specific transmembrane transporter activity;substrate-specific transporter activity;transmembrane transporter activity;t…	apical part of cell;cell junction;cell part;cell projection;cell surface;cell-cell junction;centrosome;chloride channel complex;cytoplasm;cytoplasmic part;cytoplasmic vesicle membrane;cytoplasmic vesicle part;cytoskeletal part;cytosol;extracellular membrane-bounded organelle;extracellular organelle;extracellular region part;extracellular vesicular exosome;intracellular;intracellular membrane-boun…	Acetylation;Cellmembrane;Chloride;Chloridechannel;Completeproteome;Cytoplasm;Cytoplasmicvesicle;Ionchannel;Iontransport;Membrane;Mitochondrion;Nucleus;Phosphoprotein;Referenceproteome;Transmembrane;Transmembranehelix;Transport;Voltage-gatedchannel		2.95e-13	1.2772	21	>sp|Q9QYB1|CLIC4_MOUSE Chloride intracellular channel protein 4 OS=Mus musculus (Mouse) OX=10090 GN=Clic4 PE=1 SV=3	16.7237	16.7495	16.6387	17.1307	17.1365	17.1772	Clic4	-0.189093	0.00250475	+
Q8BLF1	Q8BLF1	Nceh1	Neutral cholesterol ester hydrolase 1	NCEH1_MOUSE	1.75395		0.00652825	+	2.1852	biological regulation;catabolic process;cellular macromolecule metabolic process;cellular metabolic process;cellular process;cellular protein metabolic process;cellular response to stimulus;dephosphorylation;lipid catabolic process;lipid metabolic process;macromolecule metabolic process;macromolecule modification;metabolic process;phosphate-containing compound metabolic process;phosphorus metabol…	anion binding;binding;carboxylic ester hydrolase activity;catalytic activity;hydrolase activity;hydrolase activity, acting on ester bonds;ion binding;phosphate ion binding;serine hydrolase activity	cell part;cytoplasmic part;endoplasmic reticulum;integral to membrane;intracellular membrane-bounded organelle;intracellular organelle;intracellular part;intrinsic to membrane;membrane;membrane part;membrane-bounded organelle;organelle	Completeproteome;Endoplasmicreticulum;Glycoprotein;Hydrolase;Lipiddegradation;Lipidmetabolism;Membrane;Microsome;Referenceproteome;Signal-anchor;Transmembrane;Transmembranehelix	Bile secretion	3.79e-07	1.18482	2	>sp|Q8BLF1|NCEH1_MOUSE Neutral cholesterol ester hydrolase 1 OS=Mus musculus (Mouse) OX=10090 GN=Nceh1 PE=1 SV=1	13.5725	13.2468	13.6736	15.1383	15.354	15.2625	Nceh1	0.180363	0.00117469	+
A0A140LIJ2;A0A140LIQ1;A0A140LIQ6;A0A140LJ29;E9Q8T1;E9Q9Z4;E9QL08;Q9JJG0;Q9JJG0-2;Q9JJG0-3;Q9JJG0-4	A0A140LIJ2;A0A140LIQ1;A0A140LIQ6;A0A140LJ29;E9Q8T1;E9Q9Z4;E9QL08;Q9JJG0;Q9JJG0-2;Q9JJG0-3;Q9JJG0-4	Tacc2	Isoform of Q9JJG0, TACC_C domain-containing protein;Isoform of Q9JJG0, TACC_C domain-containing protein;Isoform of Q9JJG0, TACC_C domain-containing protein (Fragment);Isoform of Q9JJG0, TACC_C domain-containing protein (Fragment);Isoform of Q9JJG0, TACC_C domain-containing protein;Isoform of Q9JJG0, TACC_C domain-containing protein;Isoform of Q9JJG0, TACC_C domain-containing protein;Transforming …	A0A140LIJ2_MOUSE;A0A140LIQ1_MOUSE;A0A140LIQ6_MOUSE;A0A140LJ29_MOUSE;E9Q8T1_MOUSE;E9Q9Z4_MOUSE;E9QL08_MOUSE;TACC2_MOUSE;TACC2-2_MOUSE;TACC2-3_MOUSE;TACC2-4_MOUSE	-0.428662		0.00652825	+	2.1852	anatomical structure development;astral microtubule organization;biological regulation;cell differentiation;cell proliferation;cellular component organization;cellular component organization at cellular level;cellular component organization or biogenesis;cellular component organization or biogenesis at cellular level;cellular developmental process;cellular localization;cellular process;cerebral c…	binding;hormone receptor binding;nuclear hormone receptor binding;protein binding;protein domain specific binding;receptor binding	cell part;cytoplasm;cytoplasmic part;cytoskeletal part;cytoskeleton;intracellular membrane-bounded organelle;intracellular non-membrane-bounded organelle;intracellular organelle;intracellular organelle part;intracellular part;membrane-bounded organelle;microtubule cytoskeleton;microtubule organizing center;non-membrane-bounded organelle;nuclear part;nucleolus;nucleoplasm;nucleus;organelle;organel…	Alternativesplicing;Coiledcoil;Completeproteome;Cytoplasm;Cytoskeleton;Nucleus;Phosphoprotein;Proteomicsidentification;Referenceproteome		7.13e-08	1.22893	3	>tr|A0A140LIJ2|A0A140LIJ2_MOUSE Isoform of Q9JJG0, TACC_C domain-containing protein OS=Mus musculus (Mouse) OX=10090 GN=Tacc2 PE=1 SV=1;>tr|A0A140LIQ1|A0A140LIQ1_MOUSE Isoform of Q9JJG0, TACC_C domain-containing protein OS=Mus musculus (Mouse) OX=10090 GN=Tacc2 PE=1 SV=1;>tr|A0A140LIQ6|A0A140LIQ6_MOUSE Isoform of Q9JJG0, TACC_C domain-containing protein (Fragment) OS=Mus musculus (Mouse) OX=10090…	17.206	17.1575	17.1417	16.7971	16.7186	16.7035	Tacc2	0.280437	0.000627806	+
P29391;Q9CPX4	P29391;Q9CPX4	Ftl1	Ferritin light chain 1;Isoform of P29391, Ferritin	FRIL1_MOUSE;Q9CPX4_MOUSE	1.80603		0.0065353	+	2.18473	biological regulation;cation homeostasis;cation transport;cellular cation homeostasis;cellular chemical homeostasis;cellular homeostasis;cellular ion homeostasis;cellular iron ion homeostasis;cellular metal ion homeostasis;cellular process;chemical homeostasis;establishment of localization;homeostatic process;ion homeostasis;ion transport;iron ion homeostasis;iron ion transport;metal ion homeosta…	binding;cation binding;ferric iron binding;ion binding;iron ion binding;metal ion binding;transition metal ion binding	cell part;cytoplasmic membrane-bounded vesicle lumen;cytoplasmic part;cytoplasmic vesicle part;endocytic vesicle lumen;extracellular region;ferritin complex;intracellular ferritin complex;intracellular organelle part;intracellular part;macromolecular complex;membrane-enclosed lumen;organelle lumen;organelle part;protein complex;vesicle lumen	3D-structure;Completeproteome;Directproteinsequencing;Iron;Ironstorage;Metal-binding;Proteomicsidentification;Referenceproteome		1.85e-14	1.28283	17	>sp|P29391|FRIL1_MOUSE Ferritin light chain 1 OS=Mus musculus (Mouse) OX=10090 GN=Ftl1 PE=1 SV=2;>tr|Q9CPX4|Q9CPX4_MOUSE Isoform of P29391, Ferritin OS=Mus musculus (Mouse) OX=10090 GN=Ftl1 PE=1 SV=1	17.2711	17.2231	16.8376	19.0012	18.8052	18.9435	Ftl1	0.291406	0.118569
Q60648	Q60648	Gm2a	Ganglioside GM2 activator	SAP3_MOUSE	-0.558854		0.00659761	+	2.18061	behavior;biological regulation;carbohydrate catabolic process;carbohydrate metabolic process;catabolic process;cellular catabolic process;cellular lipid catabolic process;cellular lipid metabolic process;cellular metabolic process;cellular process;ceramide metabolic process;cognition;ganglioside catabolic process;ganglioside metabolic process;glycolipid catabolic process;glycolipid metabolic proc…	beta-N-acetylgalactosaminidase activity;beta-N-acetylhexosaminidase activity;catalytic activity;enzyme activator activity;enzyme regulator activity;hexosaminidase activity;hydrolase activity;hydrolase activity, acting on glycosyl bonds;hydrolase activity, hydrolyzing O-glycosyl compounds;lipase activator activity;lipid transporter activity;phospholipase activator activity;substrate-specific trans…	apical cortex;cell cortex part;cell part;cytoplasmic part;extracellular membrane-bounded organelle;extracellular organelle;extracellular region part;extracellular vesicular exosome;hydrogen:potassium-exchanging ATPase complex;internal side of plasma membrane;intracellular membrane-bounded organelle;intracellular organelle;intracellular part;lysosome;lytic vacuole;macromolecular complex;membrane p…	3D-structure;Completeproteome;Disulfidebond;Glycoprotein;Hydrolase;Lipidmetabolism;Lysosome;Referenceproteome;Signal;Sphingolipidmetabolism	Lysosome	9.81e-11	1.26311	2	>sp|Q60648|SAP3_MOUSE Ganglioside GM2 activator OS=Mus musculus (Mouse) OX=10090 GN=Gm2a PE=1 SV=2	18.3852	18.2791	18.3806	17.8184	17.7281	17.8219	Gm2a	-0.182496	0.0474624
Q99JT9	Q99JT9	Adi1	1,2-dihydroxy-3-keto-5-methylthiopentene dioxygenase	MTND_MOUSE	-0.451362		0.00662206	+	2.17901	amine biosynthetic process;amine metabolic process;amino acid salvage;aspartate family amino acid biosynthetic process;aspartate family amino acid metabolic process;biosynthetic process;carboxylic acid biosynthetic process;carboxylic acid metabolic process;cellular amine metabolic process;cellular amino acid biosynthetic process;cellular amino acid metabolic process;cellular biosynthetic process;…	acireductone dioxygenase [iron(II)-requiring] activity;binding;catalytic activity;cation binding;dioxygenase activity;ion binding;iron ion binding;metal ion binding;oxidoreductase activity;oxidoreductase activity, acting on single donors with incorporation of molecular oxygen;oxidoreductase activity, acting on single donors with incorporation of molecular oxygen, incorporation of two atoms of oxy…	cell part;cytoplasm;cytoplasmic part;Golgi apparatus;intracellular membrane-bounded organelle;intracellular organelle;intracellular organelle part;intracellular part;membrane;membrane-bounded organelle;nuclear part;nucleoplasm;nucleus;organelle;organelle part;plasma membrane	3D-structure;Amino-acidbiosynthesis;Cellmembrane;Completeproteome;Cytoplasm;Dioxygenase;Iron;Membrane;Metal-binding;Methioninebiosynthesis;Nucleus;Oxidoreductase;Referenceproteome	Cysteine and methionine metabolism	1.56e-09	1.2541	7	>sp|Q99JT9|MTND_MOUSE 1,2-dihydroxy-3-keto-5-methylthiopentene dioxygenase OS=Mus musculus (Mouse) OX=10090 GN=Adi1 PE=1 SV=1	16.8909	16.9842	16.9459	16.5335	16.4893	16.444	Adi1	#N/A	#N/A	#N/A	#N/A
G3X977;Q3UEG7;Q61703	G3X977;Q3UEG7;Q61703	Itih2	Isoform of Q61703, Inter-alpha-trypsin inhibitor heavy chain H2;Isoform of Q61703, Inter-alpha-trypsin inhibitor heavy chain H2 (Fragment);Inter-alpha-trypsin inhibitor heavy chain H2	G3X977_MOUSE;Q3UEG7_MOUSE;ITIH2_MOUSE	-2.0904		0.00663299	+	2.17829	amine metabolic process;aminoglycan metabolic process;carbohydrate metabolic process;glycosaminoglycan metabolic process;hyaluronan metabolic process;macromolecule metabolic process;metabolic process;nitrogen compound metabolic process;polysaccharide metabolic process;primary metabolic process	endopeptidase inhibitor activity;endopeptidase regulator activity;enzyme inhibitor activity;enzyme regulator activity;peptidase inhibitor activity;peptidase regulator activity;serine-type endopeptidase inhibitor activity	blood microparticle;extracellular membrane-bounded organelle;extracellular organelle;extracellular region part;extracellular vesicular exosome;membrane-bounded organelle;membrane-bounded vesicle;organelle;vesicle	Completeproteome;Gamma-carboxyglutamicacid;Glycoprotein;Phosphoprotein;Proteaseinhibitor;Proteoglycan;Proteomicsidentification;Referenceproteome;Secreted;Serineproteaseinhibitor;Signal		1.69e-11	1.26779	5	>tr|G3X977|G3X977_MOUSE Isoform of Q61703, Inter-alpha-trypsin inhibitor heavy chain H2 OS=Mus musculus (Mouse) OX=10090 GN=Itih2 PE=1 SV=1;>tr|Q3UEG7|Q3UEG7_MOUSE Isoform of Q61703, Inter-alpha-trypsin inhibitor heavy chain H2 (Fragment) OS=Mus musculus (Mouse) OX=10090 GN=Itih2 PE=1 SV=1;>sp|Q61703|ITIH2_MOUSE Inter-alpha-trypsin inhibitor heavy chain H2 OS=Mus musculus (Mouse) OX=10090 GN=Itih…	16.7041	16.8141	16.9247	14.7803	14.4198	14.9717	Itih2	0.53596	0.0059721	+
Q80VJ3	Q80VJ3	Dnph1	2'-deoxynucleoside 5'-phosphate N-hydrolase 1	DNPH1_MOUSE	0.613712		0.00663299	+	2.17829	biological regulation;catabolic process;cell differentiation;cellular catabolic process;cellular developmental process;cellular metabolic process;cellular nitrogen compound catabolic process;cellular nitrogen compound metabolic process;cellular process;deoxyribonucleoside monophosphate catabolic process;deoxyribonucleoside monophosphate metabolic process;deoxyribonucleotide catabolic process;deox…	catalytic activity;deoxyribonucleoside 5'-monophosphate N-glycosidase activity;hydrolase activity;hydrolase activity, acting on glycosyl bonds;hydrolase activity, hydrolyzing N-glycosyl compounds;nucleoside deoxyribosyltransferase activity;transferase activity;transferase activity, transferring glycosyl groups;transferase activity, transferring pentosyl groups	cell part;cytoplasm;extracellular membrane-bounded organelle;extracellular organelle;extracellular region part;extracellular vesicular exosome;intracellular membrane-bounded organelle;intracellular organelle;intracellular organelle part;intracellular part;membrane-bounded organelle;membrane-bounded vesicle;nuclear part;nucleoplasm;nucleus;organelle;organelle part;vesicle	Acetylation;Completeproteome;Cytoplasm;Glycosidase;Hydrolase;Nucleotidemetabolism;Nucleus;Phosphoprotein;Referenceproteome		8.25e-12	1.26961	7	>sp|Q80VJ3|DNPH1_MOUSE 2'-deoxynucleoside 5'-phosphate N-hydrolase 1 OS=Mus musculus (Mouse) OX=10090 GN=Dnph1 PE=1 SV=2	15.9644	16.1185	15.9939	16.6086	16.6751	16.6342	Dnph1	-0.075916	0.272212
A2A7A7;Q8CFX1	A2A7A7;Q8CFX1	H6pd	Isoform of Q8CFX1, GDH/6PGL endoplasmic bifunctional protein;GDH/6PGL endoplasmic bifunctional protein	A2A7A7_MOUSE;G6PE_MOUSE	-0.863545		0.00664316	+	2.17763	alcohol catabolic process;alcohol metabolic process;carbohydrate catabolic process;carbohydrate metabolic process;catabolic process;cellular carbohydrate catabolic process;cellular carbohydrate metabolic process;cellular metabolic process;cellular nitrogen compound metabolic process;cellular process;coenzyme metabolic process;cofactor metabolic process;glucose catabolic process;glucose metabolic …	6-phosphogluconolactonase activity;binding;carbohydrate binding;carboxylic ester hydrolase activity;catalytic activity;coenzyme binding;cofactor binding;glucose 1-dehydrogenase [NAD(P)] activity;glucose-6-phosphate dehydrogenase activity;hydrolase activity;hydrolase activity, acting on ester bonds;NADP binding;nucleotide binding;oxidoreductase activity;oxidoreductase activity, acting on CH-OH gro…	cell part;cytoplasmic part;endoplasmic reticulum lumen;endoplasmic reticulum part;intracellular membrane-bounded organelle;intracellular organelle;intracellular organelle lumen;intracellular organelle part;intracellular part;membrane-bounded organelle;membrane-enclosed lumen;mitochondrion;organelle;organelle lumen;organelle part	Carbohydratemetabolism;Completeproteome;Endoplasmicreticulum;Glucosemetabolism;Glycoprotein;Hydrolase;Multifunctionalenzyme;NAD;NADP;Oxidoreductase;Proteomicsidentification;Pyrrolidonecarboxylicacid;Referenceproteome;Signal	Pentose phosphate pathway	1.32e-12	1.27392	10	>tr|A2A7A7|A2A7A7_MOUSE Isoform of Q8CFX1, GDH/6PGL endoplasmic bifunctional protein OS=Mus musculus (Mouse) OX=10090 GN=H6pd PE=1 SV=1;>sp|Q8CFX1|G6PE_MOUSE GDH/6PGL endoplasmic bifunctional protein OS=Mus musculus (Mouse) OX=10090 GN=H6pd PE=1 SV=2	16.1778	16.2207	16.2282	15.4258	15.405	15.2052	H6pd	-0.13802	0.0359335
Q7TMA2	Q7TMA2	Znf503	Zinc finger protein 503	ZN503_MOUSE	-0.609724		0.00664316	+	2.17763	biological regulation;biosynthetic process;cell cycle arrest;cell cycle process;cell proliferation;cellular biosynthetic process;cellular macromolecule biosynthetic process;cellular macromolecule metabolic process;cellular metabolic process;cellular nitrogen compound metabolic process;cellular process;G1 to G0 transition;G1 to G0 transition involved in cell differentiation;macromolecule biosynthe…	binding;cation binding;ion binding;metal ion binding;nucleic acid binding	cell part;intracellular membrane-bounded organelle;intracellular organelle;intracellular part;membrane-bounded organelle;nucleus;organelle	Acetylation;Alternativesplicing;Completeproteome;Metal-binding;Nucleus;Referenceproteome;Repressor;Transcription;Transcriptionregulation;Zinc;Zinc-finger		8.72e-07	1.14995	3	>sp|Q7TMA2|ZN503_MOUSE Zinc finger protein 503 OS=Mus musculus (Mouse) OX=10090 GN=Znf503 PE=1 SV=1	15.6485	15.7415	15.5961	15.108	15.0228	15.0262	Znf503	#N/A	#N/A	#N/A	#N/A
A2AR02	A2AR02	Ppig	Peptidyl-prolyl cis-trans isomerase G	PPIG_MOUSE	0.28922		0.00664316	+	2.17763	cellular macromolecule metabolic process;cellular metabolic process;cellular process;cellular protein metabolic process;macromolecule metabolic process;macromolecule modification;metabolic process;peptidyl-amino acid modification;peptidyl-proline modification;primary metabolic process;protein folding;protein metabolic process;protein modification process;protein peptidyl-prolyl isomerization	catalytic activity;cis-trans isomerase activity;isomerase activity;peptidyl-prolyl cis-trans isomerase activity	cell part;cytoplasm;intracellular organelle part;intracellular part;nuclear body;nuclear matrix;nuclear part;nuclear speck;nucleoplasm;nucleoplasm part;organelle part	Completeproteome;Isomerase;Nucleus;Phosphoprotein;Referenceproteome;Rotamase		2.16e-09	1.25284	2	>sp|A2AR02|PPIG_MOUSE Peptidyl-prolyl cis-trans isomerase G OS=Mus musculus (Mouse) OX=10090 GN=Ppig PE=1 SV=1	17.1899	17.1703	17.2031	17.5036	17.4329	17.4944	Ppig	-0.232219	0.00311963	+
E9Q265;Q8R0F3	E9Q265;Q8R0F3	Sumf1	Isoform of Q8R0F3, FGE-sulfatase domain-containing protein;Formylglycine-generating enzyme	E9Q265_MOUSE;SUMF1_MOUSE	-0.499733		0.00666578	+	2.17615		binding;catalytic activity;cation binding;identical protein binding;ion binding;metal ion binding;oxidoreductase activity;protein binding;protein dimerization activity;protein homodimerization activity	cell part;cytoplasmic part;endoplasmic reticulum;endoplasmic reticulum lumen;endoplasmic reticulum part;intracellular membrane-bounded organelle;intracellular organelle;intracellular organelle lumen;intracellular organelle part;intracellular part;membrane-bounded organelle;membrane-enclosed lumen;organelle;organelle lumen;organelle part	Calcium;Completeproteome;Disulfidebond;Endoplasmicreticulum;Glycoprotein;Metal-binding;Oxidoreductase;Proteomicsidentification;Referenceproteome;Signal	Lysosome	4.83e-11	1.26507	4	>tr|E9Q265|E9Q265_MOUSE Isoform of Q8R0F3, FGE-sulfatase domain-containing protein OS=Mus musculus (Mouse) OX=10090 GN=Sumf1 PE=1 SV=1;>sp|Q8R0F3|SUMF1_MOUSE Formylglycine-generating enzyme OS=Mus musculus (Mouse) OX=10090 GN=Sumf1 PE=1 SV=2	17.4289	17.4294	17.3287	16.923	16.8457	16.9191	Sumf1	-0.195721	0.0442269
Q9DAM7	Q9DAM7	Tmem263	Transmembrane protein 263	TM263_MOUSE	-0.825927		0.00666578	+	2.17615			cell part;integral to membrane;intrinsic to membrane;membrane part	Completeproteome;Membrane;Referenceproteome;Transmembrane;Transmembranehelix		1.01e-10	1.26304	6	>sp|Q9DAM7|TM263_MOUSE Transmembrane protein 263 OS=Mus musculus (Mouse) OX=10090 GN=Tmem263 PE=1 SV=1	16.436	16.4998	16.6098	15.7603	15.6006	15.707	Tmem263	-0.775256	1.04e-05	+
P17439	P17439	Gba	Lysosomal acid glucosylceramidase	GLCM_MOUSE	1.11022		0.00668427	+	2.17495	alcohol biosynthetic process;alcohol metabolic process;amine metabolic process;anatomical structure morphogenesis;biological regulation;biosynthetic process;carbohydrate metabolic process;catabolic process;cellular biosynthetic process;cellular catabolic process;cellular lipid catabolic process;cellular lipid metabolic process;cellular metabolic process;cellular nitrogen compound biosynthetic pro…	binding;catalytic activity;ceramidase activity;glucosylceramidase activity;hydrolase activity;hydrolase activity, acting on carbon-nitrogen (but not peptide) bonds;hydrolase activity, acting on carbon-nitrogen (but not peptide) bonds, in linear amides;hydrolase activity, acting on glycosyl bonds;hydrolase activity, hydrolyzing O-glycosyl compounds;protein binding;receptor binding	cell part;cytoplasmic part;extracellular membrane-bounded organelle;extracellular organelle;extracellular region part;extracellular vesicular exosome;intracellular organelle lumen;intracellular organelle part;intracellular part;lysosomal lumen;lysosomal membrane;membrane;membrane-bounded organelle;membrane-bounded vesicle;membrane-enclosed lumen;organelle;organelle lumen;organelle membrane;organe…	Completeproteome;Directproteinsequencing;Disulfidebond;Glycoprotein;Glycosidase;Hydrolase;Lipidmetabolism;Lysosome;Membrane;Referenceproteome;Signal;Sphingolipidmetabolism	Lysosome;Other glycan degradation;Sphingolipid metabolism	3.75e-15	1.2859	8	>sp|P17439|GLCM_MOUSE Lysosomal acid glucosylceramidase OS=Mus musculus (Mouse) OX=10090 GN=Gba PE=1 SV=1	16.2126	16.1995	16.2592	17.5164	17.258	17.2275	Gba	0.0638102	0.274456
O89023	O89023	Tpp1	Tripeptidyl-peptidase 1	TPP1_MOUSE	0.819764		0.00668427	+	2.17495	anatomical structure development;anatomical structure homeostasis;biological regulation;bone resorption;catabolic process;cell differentiation;cellular catabolic process;cellular component organization;cellular component organization at cellular level;cellular component organization or biogenesis;cellular component organization or biogenesis at cellular level;cellular developmental process;cellul…	binding;catalytic activity;cation binding;endopeptidase activity;exopeptidase activity;hydrolase activity;ion binding;metal ion binding;peptidase activity;peptidase activity, acting on L-amino acid peptides;serine hydrolase activity;serine-type endopeptidase activity;serine-type peptidase activity;tripeptidyl-peptidase activity	cell part;cytoplasmic membrane-bounded vesicle;cytoplasmic part;cytoplasmic vesicle;extracellular membrane-bounded organelle;extracellular organelle;extracellular region part;extracellular vesicular exosome;intracellular membrane-bounded organelle;intracellular organelle;intracellular part;lysosome;lytic vacuole;melanosome;membrane-bounded organelle;membrane-bounded vesicle;mitochondrion;organell…	Autocatalyticcleavage;Calcium;Completeproteome;Disulfidebond;Glycoprotein;Hydrolase;Lysosome;Metal-binding;Protease;Referenceproteome;Serineprotease;Signal;Zymogen	Lysosome	4.28e-12	1.27118	8	>sp|O89023|TPP1_MOUSE Tripeptidyl-peptidase 1 OS=Mus musculus (Mouse) OX=10090 GN=Tpp1 PE=1 SV=2	16.8522	16.6579	16.6623	17.553	17.5826	17.4961	Tpp1	-0.285721	0.00448071	+
O35103	O35103	Omd	Osteomodulin	OMD_MOUSE	-1.48382		0.00668427	+	2.17495	biological adhesion;cell adhesion;cellular process		extracellular matrix;extracellular membrane-bounded organelle;extracellular organelle;extracellular region part;extracellular vesicular exosome;membrane-bounded organelle;membrane-bounded vesicle;organelle;proteinaceous extracellular matrix;vesicle	Celladhesion;Completeproteome;Disulfidebond;Extracellularmatrix;Glycoprotein;Leucine-richrepeat;Proteoglycan;Referenceproteome;Repeat;Secreted;Signal;Sulfation		1.05e-08	1.24547	2	>sp|O35103|OMD_MOUSE Osteomodulin OS=Mus musculus (Mouse) OX=10090 GN=Omd PE=2 SV=1	16.7421	16.5725	16.4705	15.3042	15.0259	15.0036	Omd	-0.353721	0.00764138	+
P11440	P11440	Cdk1	Cyclin-dependent kinase 1	CDK1_MOUSE	0.918336		0.00668427	+	2.17495	aging;anatomical structure development;anatomical structure morphogenesis;apoptosis;biological regulation;cardiac cell development;cardiac muscle cell development;cell aging;cell cycle checkpoint;cell cycle phase;cell cycle process;cell death;cell development;cell differentiation;cell division;cellular component assembly;cellular component organization;cellular component organization at cellular …	adenyl nucleotide binding;adenyl ribonucleotide binding;ATP binding;binding;catalytic activity;cyclin-dependent protein kinase activity;heat shock protein binding;histone kinase activity;Hsp70 protein binding;kinase activity;nucleotide binding;phosphotransferase activity, alcohol group as acceptor;protein binding;protein kinase activity;protein serine/threonine kinase activity;purine nucleotide b…	cell part;centrosome;cytoplasm;cytoplasmic part;cytoskeletal part;extracellular membrane-bounded organelle;extracellular organelle;extracellular region part;extracellular vesicular exosome;intracellular membrane-bounded organelle;intracellular non-membrane-bounded organelle;intracellular organelle;intracellular organelle part;intracellular part;macromolecular complex;membrane;membrane-bounded org…	Acetylation;Apoptosis;ATP-binding;Cellcycle;Celldivision;Completeproteome;Cytoplasm;Cytoskeleton;Directproteinsequencing;Isopeptidebond;Kinase;Mitochondrion;Mitosis;Nucleotide-binding;Nucleus;Phosphoprotein;Referenceproteome;Serine/threonine-proteinkinase;Transferase;Ublconjugation	Cell cycle;Gap junction;Oocyte meiosis;p53 signaling pathway;Progesterone-mediated oocyte maturation	5.18e-13	1.27597	12	>sp|P11440|CDK1_MOUSE Cyclin-dependent kinase 1 OS=Mus musculus (Mouse) OX=10090 GN=Cdk1 PE=1 SV=3	15.6313	15.5737	15.6828	16.455	16.6865	16.5013	Cdk1	-0.339971	0.00975345	+
O08738	O08738	Casp6	Caspase-6	CASP6_MOUSE	-0.621077		0.00668427	+	2.17495	cell differentiation;cellular developmental process;cellular process;developmental process;epithelial cell differentiation;macromolecule metabolic process;metabolic process;primary metabolic process;protein metabolic process;proteolysis	binding;catalytic activity;endopeptidase activity;hydrolase activity;identical protein binding;peptidase activity;peptidase activity, acting on L-amino acid peptides;protein binding	cell part;cytoplasm;cytoplasmic part;cytosol;intracellular organelle part;intracellular part;nuclear part;nucleoplasm;organelle part	Apoptosis;Completeproteome;Cytoplasm;Hydrolase;Phosphoprotein;Protease;Referenceproteome;Thiolprotease;Zymogen	Apoptosis	2.08e-08	1.24125	6	>sp|O08738|CASP6_MOUSE Caspase-6 OS=Mus musculus (Mouse) OX=10090 GN=Casp6 PE=1 SV=1	16.3934	16.427	16.3366	15.8323	15.7822	15.6793	Casp6	-0.167753	0.0239296
Q9JIF0;Q9JIF0-2;Q9JIF0-3	Q9JIF0;Q9JIF0-2;Q9JIF0-3	Prmt1	Protein arginine N-methyltransferase 1;Isoform of Q9JIF0, Isoform 2 of Protein arginine N-methyltransferase 1;Isoform of Q9JIF0, Isoform 3 of Protein arginine N-methyltransferase 1	ANM1_MOUSE;ANM1-2_MOUSE;ANM1-3_MOUSE	-0.406932		0.00668427	+	2.17495	biological regulation;cell projection organization;cellular component organization;cellular component organization at cellular level;cellular component organization or biogenesis;cellular component organization or biogenesis at cellular level;cellular macromolecule metabolic process;cellular metabolic process;cellular process;cellular protein metabolic process;chordate embryonic development;chrom…	[cytochrome c]-arginine N-methyltransferase activity;arginine N-methyltransferase activity;binding;catalytic activity;histone methyltransferase activity;histone methyltransferase activity (H4-R3 specific);histone-arginine N-methyltransferase activity;identical protein binding;methyltransferase activity;N-methyltransferase activity;protein binding;protein methyltransferase activity;protein-arginin…	cell part;cytoplasmic part;cytosol;intracellular membrane-bounded organelle;intracellular organelle;intracellular organelle part;intracellular part;membrane-bounded organelle;nuclear part;nucleoplasm;nucleus;organelle;organelle part	Alternativesplicing;Completeproteome;Cytoplasm;Methyltransferase;Nucleus;Referenceproteome;S-adenosyl-L-methionine;Transferase		1.23e-13	1.27906	15	>sp|Q9JIF0|ANM1_MOUSE Protein arginine N-methyltransferase 1 OS=Mus musculus (Mouse) OX=10090 GN=Prmt1 PE=1 SV=1;>sp|Q9JIF0-2|ANM1-2_MOUSE Isoform of Q9JIF0, Isoform 2 of Protein arginine N-methyltransferase 1 OS=Mus musculus (Mouse) OX=10090 GN=Prmt1 PE=1 SV=1;>sp|Q9JIF0-3|ANM1-3_MOUSE Isoform of Q9JIF0, Isoform 3 of Protein arginine N-methyltransferase 1 OS=Mus musculus (Mouse) OX=10090 GN=Prmt…	17.012	16.9242	17.0317	16.5996	16.5672	16.5803	Prmt1	-0.280579	0.00101944	+
A0A140LIT9;D3Z6W1;Q7TSJ2;Q7TSJ2-2;Q7TSJ2-3	A0A140LIT9;D3Z6W1;Q7TSJ2;Q7TSJ2-2;Q7TSJ2-3	Map6	Isoform of Q7TSJ2, Microtubule-associated protein 6;Isoform of Q7TSJ2, Microtubule-associated protein 6;Microtubule-associated protein 6;Isoform of Q7TSJ2, Isoform 2 of Microtubule-associated protein 6;Isoform of Q7TSJ2, Isoform 3 of Microtubule-associated protein 6	A0A140LIT9_MOUSE;D3Z6W1_MOUSE;MAP6_MOUSE;MAP6-2_MOUSE;MAP6-3_MOUSE	0.492682		0.00668427	+	2.17495	anatomical structure morphogenesis;cell part morphogenesis;cell projection morphogenesis;cell projection organization;cellular component morphogenesis;cellular component organization;cellular component organization at cellular level;cellular component organization or biogenesis;cellular component organization or biogenesis at cellular level;cellular developmental process;cellular localization;cel…	binding;cytoskeletal protein binding;microtubule binding;protein binding;tubulin binding	cell part;cytoplasmic part;cytoskeletal part;Golgi apparatus;intracellular membrane-bounded organelle;intracellular organelle;intracellular organelle part;intracellular part;macromolecular complex;membrane-bounded organelle;microtubule;organelle;organelle part;perinuclear region of cytoplasm;protein complex	Alternativepromoterusage;Alternativesplicing;Calmodulin-binding;Completeproteome;Cytoplasm;Cytoskeleton;Golgiapparatus;Lipoprotein;Microtubule;Palmitate;Phosphoprotein;Proteomicsidentification;Referenceproteome;Repeat;Transport		2.52e-09	1.25222	7	>tr|A0A140LIT9|A0A140LIT9_MOUSE Isoform of Q7TSJ2, Microtubule-associated protein 6 OS=Mus musculus (Mouse) OX=10090 GN=Map6 PE=1 SV=1;>tr|D3Z6W1|D3Z6W1_MOUSE Isoform of Q7TSJ2, Microtubule-associated protein 6 OS=Mus musculus (Mouse) OX=10090 GN=Map6 PE=1 SV=1;>sp|Q7TSJ2|MAP6_MOUSE Microtubule-associated protein 6 OS=Mus musculus (Mouse) OX=10090 GN=Map6 PE=1 SV=2;>sp|Q7TSJ2-2|MAP6-2_MOUSE Isofo…	14.6215	14.7219	14.6099	15.1748	15.1542	15.1023	Map6	0.286456	0.00756405	+
A0A1L1STF4;Q6GU68	A0A1L1STF4;Q6GU68	Islr	Isoform of Q6GU68, Immunoglobulin superfamily-containing leucine-rich repeat protein (Fragment);Immunoglobulin superfamily containing leucine-rich repeat protein	A0A1L1STF4_MOUSE;ISLR_MOUSE	-1.60535		0.00672203	+	2.1725			extracellular membrane-bounded organelle;extracellular organelle;extracellular region part;extracellular vesicular exosome;membrane-bounded organelle;membrane-bounded vesicle;organelle;vesicle	Completeproteome;Disulfidebond;Glycoprotein;Immunoglobulindomain;Leucine-richrepeat;Referenceproteome;Repeat;Secreted;Signal		1.89e-09	1.25337	4	>tr|A0A1L1STF4|A0A1L1STF4_MOUSE Isoform of Q6GU68, Immunoglobulin superfamily-containing leucine-rich repeat protein (Fragment) OS=Mus musculus (Mouse) OX=10090 GN=Islr PE=1 SV=1;>sp|Q6GU68|ISLR_MOUSE Immunoglobulin superfamily containing leucine-rich repeat protein OS=Mus musculus (Mouse) OX=10090 GN=Islr PE=1 SV=1	18.2623	18.4923	18.545	16.9141	16.9497	16.6197	Islr	-0.144894	0.0557422		+
A2AL85;Q8BSY0;Q8CBM2	A2AL85;Q8BSY0;Q8CBM2	Asph	Isoform of Q8BSY0, TPR_REGION domain-containing protein;Aspartyl/asparaginyl beta-hydroxylase;Isoform of Q8BSY0, TPR_REGION domain-containing protein	A2AL85_MOUSE;ASPH_MOUSE;Q8CBM2_MOUSE	-0.496885		0.00685548	+	2.16396	activation of store-operated calcium channel activity;anatomical structure development;anatomical structure morphogenesis;appendage morphogenesis;biological regulation;calcium ion transmembrane transport;calcium ion transport;cation transport;cellular macromolecule metabolic process;cellular metabolic process;cellular process;cellular protein metabolic process;cellular response to calcium ion;cel…	binding;calcium ion binding;catalytic activity;cation binding;ion binding;metal ion binding;oxidoreductase activity;oxidoreductase activity, acting on paired donors, with incorporation or reduction of molecular oxygen;oxidoreductase activity, acting on paired donors, with incorporation or reduction of molecular oxygen, 2-oxoglutarate as one donor, and incorporation of one atom each of oxygen into…	cell cortex part;cell part;cortical endoplasmic reticulum;cytoplasm;cytoplasmic part;endoplasmic reticulum;endoplasmic reticulum membrane;endoplasmic reticulum part;integral to endoplasmic reticulum membrane;integral to membrane;integral to organelle membrane;intracellular membrane-bounded organelle;intracellular organelle;intracellular organelle part;intracellular part;intrinsic to endoplasmic r…	Alternativesplicing;Calcium;Completeproteome;Dioxygenase;Disulfidebond;Endoplasmicreticulum;Glycoprotein;Iron;Membrane;Metal-binding;Oxidoreductase;Phosphoprotein;Proteomicsidentification;Referenceproteome;Repeat;Sarcoplasmicreticulum;Signal-anchor;TPRrepeat;Transmembrane;Transmembranehelix		2.61e-13	1.27747	29	>tr|A2AL85|A2AL85_MOUSE Isoform of Q8BSY0, TPR_REGION domain-containing protein OS=Mus musculus (Mouse) OX=10090 GN=Asph PE=1 SV=1;>sp|Q8BSY0|ASPH_MOUSE Aspartyl/asparaginyl beta-hydroxylase OS=Mus musculus (Mouse) OX=10090 GN=Asph PE=1 SV=1;>tr|Q8CBM2|Q8CBM2_MOUSE Isoform of Q8BSY0, TPR_REGION domain-containing protein OS=Mus musculus (Mouse) OX=10090 GN=Asph PE=1 SV=1	17.9212	17.8607	17.8966	17.3281	17.4616	17.3981	Asph	0.602025	0.000567868	+
Q64669	Q64669	Nqo1	NAD(P)H dehydrogenase [quinone] 1	NQO1_MOUSE	0.79306		0.00685548	+	2.16396	aging;biological regulation;developmental process;negative regulation of catalytic activity;negative regulation of molecular function;positive regulation of apoptosis;positive regulation of biological process;positive regulation of cell death;positive regulation of cellular process;positive regulation of neuron apoptosis;positive regulation of programmed cell death;regulation of apoptosis;regulat…	antioxidant activity;binding;catalytic activity;identical protein binding;NAD(P)H dehydrogenase (quinone) activity;oxidoreductase activity;oxidoreductase activity, acting on NADH or NADPH;oxidoreductase activity, acting on NADH or NADPH, quinone or similar compound as acceptor;oxidoreductase activity, acting on superoxide radicals as acceptor;protein binding;superoxide dismutase activity	cell body;cell part;cytoplasm;cytoplasmic part;cytosol;extracellular membrane-bounded organelle;extracellular organelle;extracellular region part;extracellular vesicular exosome;intracellular part;membrane-bounded organelle;membrane-bounded vesicle;neuronal cell body;organelle;vesicle	3D-structure;Acetylation;Completeproteome;Cytoplasm;Directproteinsequencing;FAD;Flavoprotein;NAD;NADP;Oxidoreductase;Referenceproteome		9.23e-10	1.25606	6	>sp|Q64669|NQO1_MOUSE NAD(P)H dehydrogenase [quinone] 1 OS=Mus musculus (Mouse) OX=10090 GN=Nqo1 PE=1 SV=3	15.5596	15.4084	15.4883	16.236	16.3814	16.218	Nqo1	0.5165	1.44e-06	+
Q9CQC7	Q9CQC7	Ndufb4	NADH dehydrogenase [ubiquinone] 1 beta subcomplex subunit 4	NDUB4_MOUSE	0.447479		0.00685548	+	2.16396	response to chemical stimulus;response to oxidative stress;response to stimulus;response to stress	catalytic activity;NADH dehydrogenase (quinone) activity;NADH dehydrogenase (ubiquinone) activity;NADH dehydrogenase activity;oxidoreductase activity;oxidoreductase activity, acting on NADH or NADPH;oxidoreductase activity, acting on NADH or NADPH, quinone or similar compound as acceptor	cell part;cytoplasmic part;extracellular membrane-bounded organelle;extracellular organelle;extracellular region part;extracellular vesicular exosome;integral to membrane;intracellular organelle part;intracellular part;intrinsic to membrane;macromolecular complex;membrane;membrane part;membrane-bounded organelle;membrane-bounded vesicle;mitochondrial membrane part;mitochondrial part;mitochondrial…	Acetylation;Completeproteome;Directproteinsequencing;Electrontransport;Membrane;Mitochondrion;Mitochondrioninnermembrane;Referenceproteome;Respiratorychain;Transmembrane;Transmembranehelix;Transport	Alzheimer's disease;Huntington's disease;Oxidative phosphorylation;Parkinson's disease	4.41e-16	1.28967	4	>sp|Q9CQC7|NDUB4_MOUSE NADH dehydrogenase [ubiquinone] 1 beta subcomplex subunit 4 OS=Mus musculus (Mouse) OX=10090 GN=Ndufb4 PE=1 SV=3	18.8502	18.8241	18.84	19.2121	19.3105	19.3341	Ndufb4	0.3434	0.000309504	+
Q9D0B6	Q9D0B6	Pbdc1	Protein PBDC1	PBDC1_MOUSE	0.432389		0.00685683	+	2.16388				Alternativesplicing;Completeproteome;Phosphoprotein;Referenceproteome		1.06e-10	1.2629	6	>sp|Q9D0B6|PBDC1_MOUSE Protein PBDC1 OS=Mus musculus (Mouse) OX=10090 GN=Pbdc1 PE=1 SV=1	16.7001	16.6159	16.5908	17.0413	17.0642	17.0984	Pbdc1	-0.145229	0.00620422	+
P30285	P30285	Cdk4	Cyclin-dependent kinase 4	CDK4_MOUSE	-0.477477		0.00685683	+	2.16388	anatomical structure development;anatomical structure morphogenesis;biological regulation;cell cycle process;cell division;cellular component organization;cellular component organization or biogenesis;cellular macromolecule metabolic process;cellular metabolic process;cellular process;cellular protein metabolic process;cellular response to stimulus;circadian rhythm;developmental process;G1/S tran…	adenyl nucleotide binding;adenyl ribonucleotide binding;ATP binding;binding;catalytic activity;cyclin binding;cyclin-dependent protein kinase activity;kinase activity;nucleotide binding;phosphotransferase activity, alcohol group as acceptor;protein binding;protein kinase activity;protein serine/threonine kinase activity;purine nucleotide binding;purine ribonucleoside triphosphate binding;purine r…	cell part;chromatin;chromosomal part;cyclin-dependent protein kinase holoenzyme complex;cytoplasmic part;cytosol;intracellular membrane-bounded organelle;intracellular non-membrane-bounded organelle;intracellular organelle;intracellular organelle part;intracellular part;macromolecular complex;membrane;membrane-bounded organelle;non-membrane-bounded organelle;nuclear membrane;nuclear part;nucleolu…	Acetylation;ATP-binding;Cellcycle;Celldivision;Completeproteome;Cytoplasm;Kinase;Membrane;Nucleotide-binding;Nucleus;Phosphoprotein;Proto-oncogene;Referenceproteome;Serine/threonine-proteinkinase;Transferase	Bladder cancer;Cell cycle;Chronic myeloid leukemia;Glioma;Measles;Melanoma;Non-small cell lung cancer;p53 signaling pathway;Pancreatic cancer;Pathways in cancer;Small cell lung cancer;T cell receptor signaling pathway;Tight junction	3.16e-11	1.26619	11	>sp|P30285|CDK4_MOUSE Cyclin-dependent kinase 4 OS=Mus musculus (Mouse) OX=10090 GN=Cdk4 PE=1 SV=1	16.6542	16.7624	16.7094	16.2577	16.2572	16.1787	Cdk4	-0.0907814	0.0940521
E9PYH0;G3XA35	E9PYH0;G3XA35	Vcan	Isoform of Q62059, Versican core protein;Isoform of Q62059, Versican core protein	E9PYH0_MOUSE;G3XA35_MOUSE	-0.821885		0.00685866	+	2.16376	anatomical structure development;biological adhesion;biological regulation;cell adhesion;cell differentiation;cell migration;cell motility;cellular component movement;cellular developmental process;cellular process;central nervous system development;developmental process;glial cell migration;heart development;locomotion;organ development;osteoblast differentiation;regulation of biological process…	binding;calcium ion binding;carbohydrate binding;cation binding;enzyme binding;extracellular matrix structural constituent;glycosaminoglycan binding;hyaluronic acid binding;ion binding;metal ion binding;pattern binding;phosphatase binding;polysaccharide binding;protein binding;protein phosphatase binding;structural molecule activity	cell part;extracellular matrix;extracellular region;extracellular region part;extracellular space;intracellular membrane-bounded organelle;intracellular organelle;intracellular part;membrane;membrane-bounded organelle;organelle;proteinaceous extracellular matrix	Completeproteome;Disulfidebond;EGF-likedomain;Proteomicsidentification;Referenceproteome;Repeat;Sushi	Cell adhesion molecules (CAMs)	1.39e-12	1.27379	14	>tr|E9PYH0|E9PYH0_MOUSE Isoform of Q62059, Versican core protein OS=Mus musculus (Mouse) OX=10090 GN=Vcan PE=1 SV=1;>tr|G3XA35|G3XA35_MOUSE Isoform of Q62059, Versican core protein OS=Mus musculus (Mouse) OX=10090 GN=Vcan PE=1 SV=1	16.2605	16.2574	16.3225	15.3264	15.5471	15.5012	Vcan	0.240472	0.0399165
P70444	P70444	Bid	BH3-interacting domain death agonist	BID_MOUSE	0.724322		0.00685866	+	2.16376	activation of caspase activity;anatomical structure development;apoptosis;apoptotic mitochondrial changes;biological regulation;brain development;cell death;cellular component assembly;cellular component organization;cellular component organization at cellular level;cellular component organization or biogenesis;cellular component organization or biogenesis at cellular level;cellular process;cellu…	binding;enzyme binding;protein binding;ubiquitin protein ligase binding	cell part;cytoplasm;cytoplasmic part;cytosol;extracellular membrane-bounded organelle;extracellular organelle;extracellular region part;extracellular vesicular exosome;integral to membrane;integral to mitochondrial membrane;integral to organelle membrane;intracellular membrane-bounded organelle;intracellular organelle;intracellular organelle part;intracellular part;intrinsic to membrane;intrinsic…	3D-structure;Acetylation;Apoptosis;Completeproteome;Cytoplasm;Membrane;Mitochondrion;Phosphoprotein;Referenceproteome;Ublconjugation	Alzheimer's disease;Amyotrophic lateral sclerosis (ALS);Apoptosis;ko05152;Natural killer cell mediated cytotoxicity;p53 signaling pathway;Pathways in cancer;Viral myocarditis	4.66e-12	1.27097	11	>sp|P70444|BID_MOUSE BH3-interacting domain death agonist OS=Mus musculus (Mouse) OX=10090 GN=Bid PE=1 SV=2	16.7578	16.7984	16.831	17.4086	17.6062	17.5453	Bid	0.030538	0.632736
Q91Z53	Q91Z53	Grhpr	Glyoxylate reductase/hydroxypyruvate reductase	GRHPR_MOUSE	-0.575772		0.00685866	+	2.16376	carboxylic acid metabolic process;cellular component assembly;cellular component organization;cellular component organization or biogenesis;cellular ketone metabolic process;cellular metabolic process;cellular process;dicarboxylic acid metabolic process;establishment of localization;excretion;macromolecular complex assembly;macromolecular complex subunit organization;metabolic process;multicellul…	binding;carboxylic acid binding;catalytic activity;coenzyme binding;cofactor binding;glycerate dehydrogenase activity;glyoxylate reductase (NADP) activity;hydroxypyruvate reductase activity;identical protein binding;NAD binding;NADP binding;NADPH binding;nucleotide binding;oxidoreductase activity;oxidoreductase activity, acting on CH-OH group of donors;oxidoreductase activity, acting on the CH-OH…	cell part;cytoplasm;cytoplasmic part;cytosol;extracellular membrane-bounded organelle;extracellular organelle;extracellular region part;extracellular vesicular exosome;intracellular part;membrane-bounded organelle;membrane-bounded vesicle;organelle;vesicle	Completeproteome;Directproteinsequencing;NADP;Oxidoreductase;Phosphoprotein;Referenceproteome	Glyoxylate and dicarboxylate metabolism;Pyruvate metabolism	6.01e-08	1.23136	4	>sp|Q91Z53|GRHPR_MOUSE Glyoxylate reductase/hydroxypyruvate reductase OS=Mus musculus (Mouse) OX=10090 GN=Grhpr PE=1 SV=1	17.3462	17.2197	17.1888	16.6979	16.6658	16.6637	Grhpr	0.0639514	0.105728
P29758	P29758	Oat	Ornithine aminotransferase, mitochondrial	OAT_MOUSE	-0.651477		0.00688288	+	2.16223	amine biosynthetic process;amine metabolic process;biosynthetic process;carboxylic acid biosynthetic process;carboxylic acid metabolic process;cellular amine metabolic process;cellular amino acid biosynthetic process;cellular amino acid metabolic process;cellular biosynthetic process;cellular component assembly;cellular component organization;cellular component organization or biogenesis;cellular…	binding;catalytic activity;cofactor binding;ornithine-oxo-acid transaminase activity;pyridoxal phosphate binding;transaminase activity;transferase activity;transferase activity, transferring nitrogenous groups;vitamin B6 binding;vitamin binding	cell part;cytoplasmic part;intracellular membrane-bounded organelle;intracellular organelle;intracellular organelle lumen;intracellular organelle part;intracellular part;membrane-bounded organelle;membrane-enclosed lumen;mitochondrial matrix;mitochondrial part;mitochondrion;organelle;organelle lumen;organelle part	Acetylation;Aminotransferase;Completeproteome;Directproteinsequencing;Mitochondrion;Pyridoxalphosphate;Referenceproteome;Transferase;Transitpeptide	Arginine and proline metabolism	1.84e-14	1.28284	18	>sp|P29758|OAT_MOUSE Ornithine aminotransferase, mitochondrial OS=Mus musculus (Mouse) OX=10090 GN=Oat PE=1 SV=1	18.733	18.7132	18.6487	17.9743	18.1433	18.0228	Oat	-0.156694	0.00188836	+
Q9JKX6	Q9JKX6	Nudt5	ADP-sugar pyrophosphatase	NUDT5_MOUSE	0.212261		0.00688288	+	2.16223	catabolic process;cellular catabolic process;cellular metabolic process;cellular nitrogen compound catabolic process;cellular nitrogen compound metabolic process;cellular process;metabolic process;nitrogen compound metabolic process;nucleobase-containing compound catabolic process;nucleobase-containing compound metabolic process;nucleobase-containing small molecule metabolic process;nucleoside di…	ADP-ribose diphosphatase activity;ADP-sugar diphosphatase activity;binding;catalytic activity;cation binding;hydrolase activity;hydrolase activity, acting on acid anhydrides;hydrolase activity, acting on acid anhydrides, in phosphorus-containing anhydrides;ion binding;magnesium ion binding;metal ion binding;nucleic acid binding;nucleoside-diphosphatase activity;pyrophosphatase activity;RNA bindin…	cell part;extracellular membrane-bounded organelle;extracellular organelle;extracellular region part;extracellular vesicular exosome;intracellular membrane-bounded organelle;intracellular organelle;intracellular part;membrane-bounded organelle;membrane-bounded vesicle;nucleus;organelle;vesicle	Acetylation;Completeproteome;Directproteinsequencing;Hydrolase;Magnesium;Metal-binding;Phosphoprotein;Referenceproteome;RNA-binding	Purine metabolism	2.38e-11	1.26693	9	>sp|Q9JKX6|NUDT5_MOUSE ADP-sugar pyrophosphatase OS=Mus musculus (Mouse) OX=10090 GN=Nudt5 PE=1 SV=1	16.5307	16.5912	16.5496	16.778	16.7651	16.7652	Nudt5	-0.241255	0.0028047	+
D3YZ62;D3Z4J3;Q99104	D3YZ62;D3Z4J3;Q99104	Myo5a	Isoform of Q99104, Unconventional myosin-Va;Isoform of Q99104, Unconventional myosin-Va;Unconventional myosin-Va	D3YZ62_MOUSE;D3Z4J3_MOUSE;MYO5A_MOUSE	0.964416		0.00688288	+	2.16223	actin filament-based movement;actin filament-based process;anatomical structure morphogenesis;axon ensheathment;biological regulation;biosynthetic process;carboxylic acid biosynthetic process;carboxylic acid metabolic process;cell communication;cell differentiation;cell-cell signaling;cellular biosynthetic process;cellular component movement;cellular component organization;cellular component orga…	actin binding;adenyl nucleotide binding;adenyl ribonucleotide binding;ATP binding;binding;calcium ion binding;calmodulin binding;catalytic activity;cation binding;cytoskeletal protein binding;enzyme binding;GTPase binding;hydrolase activity;hydrolase activity, acting on acid anhydrides;hydrolase activity, acting on acid anhydrides, in phosphorus-containing anhydrides;ion binding;metal ion binding…	actin filament;actomyosin;cell body;cell part;cell projection;cell projection part;cilium;cytoplasm;cytoplasmic membrane-bounded vesicle;cytoplasmic part;cytoplasmic vesicle;cytoskeletal part;cytosol;early endosome;endoplasmic reticulum;endosome;extracellular membrane-bounded organelle;extracellular organelle;extracellular region part;extracellular vesicular exosome;filopodium tip;Golgi apparatus…	3D-structure;Acetylation;Actin-binding;ATP-binding;Calmodulin-binding;Coiledcoil;Completeproteome;Motorprotein;Myosin;Nucleotide-binding;Phosphoprotein;Proteintransport;Proteomicsidentification;Referenceproteome;Repeat;Transport		1.01e-09	1.25575	24	>tr|D3YZ62|D3YZ62_MOUSE Isoform of Q99104, Unconventional myosin-Va OS=Mus musculus (Mouse) OX=10090 GN=Myo5a PE=1 SV=1;>tr|D3Z4J3|D3Z4J3_MOUSE Isoform of Q99104, Unconventional myosin-Va OS=Mus musculus (Mouse) OX=10090 GN=Myo5a PE=1 SV=1;>sp|Q99104|MYO5A_MOUSE Unconventional myosin-Va OS=Mus musculus (Mouse) OX=10090 GN=Myo5a PE=1 SV=2	14.3711	14.6185	14.57	15.436	15.55	15.4668	Myo5a	-0.137998	0.00759088	+
A0A1L1SQ51;E9PUM4	A0A1L1SQ51;E9PUM4	Tln2	Isoform of Q71LX4, Talin-2;Isoform of Q71LX4, Talin-2	A0A1L1SQ51_MOUSE;E9PUM4_MOUSE	-0.411667		0.00688288	+	2.16223	biological adhesion;biological regulation;cell adhesion;cellular component organization;cellular component organization at cellular level;cellular component organization or biogenesis;cellular component organization or biogenesis at cellular level;cellular process;cytoskeletal anchoring at plasma membrane;cytoskeleton organization;maintenance of location;maintenance of location in cell;maintenanc…	structural constituent of cytoskeleton;structural molecule activity	adherens junction;anchoring junction;cell junction;cell part;cell projection;cell-cell adherens junction;cell-cell junction;cell-substrate adherens junction;cell-substrate junction;cytoskeleton;fascia adherens;focal adhesion;intracellular non-membrane-bounded organelle;intracellular organelle;intracellular part;non-membrane-bounded organelle;organelle;ruffle;synapse	Completeproteome;Proteomicsidentification;Referenceproteome	Focal adhesion	6.45e-11	1.26427	28	>tr|A0A1L1SQ51|A0A1L1SQ51_MOUSE Isoform of Q71LX4, Talin-2 OS=Mus musculus (Mouse) OX=10090 GN=Tln2 PE=1 SV=1;>tr|E9PUM4|E9PUM4_MOUSE Isoform of Q71LX4, Talin-2 OS=Mus musculus (Mouse) OX=10090 GN=Tln2 PE=1 SV=1	16.6326	16.6239	16.6636	16.2845	16.2312	16.1692	Tln2	0.155292	0.00479357	+
P43274	P43274	H1-4	Histone H1.4	H14_MOUSE	-1.20753		0.00688288	+	2.16223	biological regulation;cellular component assembly;cellular component assembly at cellular level;cellular component organization;cellular component organization at cellular level;cellular component organization or biogenesis;cellular component organization or biogenesis at cellular level;cellular macromolecular complex assembly;cellular macromolecular complex subunit organization;cellular process;…	binding;chromatin binding;chromatin DNA binding;DNA binding;nucleic acid binding;structure-specific DNA binding	cell part;chromatin;chromosomal part;extracellular membrane-bounded organelle;extracellular organelle;extracellular region part;extracellular vesicular exosome;heterochromatin;intracellular membrane-bounded organelle;intracellular organelle;intracellular organelle part;intracellular part;macromolecular complex;membrane-bounded organelle;membrane-bounded vesicle;nuclear chromatin;nuclear chromosom…	Acetylation;Chromosome;Citrullination;Completeproteome;DNA-binding;Methylation;Nucleus;Phosphoprotein;Referenceproteome		3.72e-14	1.28143	5	>sp|P43274|H14_MOUSE Histone H1.4 OS=Mus musculus (Mouse) OX=10090 GN=H1-4 PE=1 SV=2	18.6361	18.6418	18.5306	17.587	17.3363	17.2626	H1-4	#N/A	#N/A	#N/A	#N/A
A0A0A6YW06;A0A0A6YXC8;E9QKQ9;E9QKR1;E9QLZ9;J3QNM3;Q03173;Q03173-3;Q03173-4;Q03173-5;Q03173-6	A0A0A6YW06;A0A0A6YXC8;E9QKQ9;E9QKR1;E9QLZ9;J3QNM3;Q03173;Q03173-3;Q03173-4;Q03173-5;Q03173-6	Enah	Isoform of Q03173, WH1 domain-containing protein;Isoform of Q03173, WH1 domain-containing protein;Isoform of Q03173, WH1 domain-containing protein;Isoform of Q03173, WH1 domain-containing protein;Isoform of Q03173, WH1 domain-containing protein;Isoform of Q03173, WH1 domain-containing protein;Protein enabled homolog;Isoform of Q03173, Isoform 2 of Protein enabled homolog;Isoform of Q03173, Isofor…	A0A0A6YW06_MOUSE;A0A0A6YXC8_MOUSE;E9QKQ9_MOUSE;E9QKR1_MOUSE;E9QLZ9_MOUSE;J3QNM3_MOUSE;ENAH_MOUSE;ENAH-3_MOUSE;ENAH-4_MOUSE;ENAH-5_MOUSE;ENAH-6_MOUSE	-0.601578		0.00688288	+	2.16223	actin cytoskeleton organization;actin filament organization;actin filament-based process;actin polymerization or depolymerization;anatomical structure formation involved in morphogenesis;axon guidance;cellular component movement;cellular component organization;cellular component organization at cellular level;cellular component organization or biogenesis;cellular component organization or biogene…	binding;profilin binding;protein binding;protein domain specific binding;SH3 domain binding;WW domain binding	actin cytoskeleton;actin filament bundle;actomyosin;adherens junction;anchoring junction;cell junction;cell part;cell projection;cell-substrate adherens junction;cell-substrate junction;cytoplasm;cytoplasmic part;cytoskeletal part;cytoskeleton;cytosol;filopodium;focal adhesion;intracellular non-membrane-bounded organelle;intracellular organelle;intracellular organelle part;intracellular part;lame…	3D-structure;Actin-binding;Alternativesplicing;Celljunction;Cellprojection;Coiledcoil;Completeproteome;Cytoplasm;Cytoskeleton;Developmentalprotein;Differentiation;Neurogenesis;Phosphoprotein;Proteomicsidentification;Referenceproteome;Repeat;SH3-binding;Synapse	Regulation of actin cytoskeleton	4.93e-11	1.26502	13	>tr|A0A0A6YW06|A0A0A6YW06_MOUSE Isoform of Q03173, WH1 domain-containing protein OS=Mus musculus (Mouse) OX=10090 GN=Enah PE=1 SV=1;>tr|A0A0A6YXC8|A0A0A6YXC8_MOUSE Isoform of Q03173, WH1 domain-containing protein OS=Mus musculus (Mouse) OX=10090 GN=Enah PE=1 SV=1;>tr|E9QKQ9|E9QKQ9_MOUSE Isoform of Q03173, WH1 domain-containing protein OS=Mus musculus (Mouse) OX=10090 GN=Enah PE=1 SV=1;>tr|E9QKR1|…	16.7279	16.7527	16.7281	16.0405	16.1468	16.2166	Enah	-0.318968	0.00084156	+
O70400	O70400	Pdlim1	PDZ and LIM domain protein 1	PDLI1_MOUSE	-0.816446		0.00688288	+	2.16223	biological regulation;regulation of biological process;regulation of biosynthetic process;regulation of cellular biosynthetic process;regulation of cellular macromolecule biosynthetic process;regulation of cellular metabolic process;regulation of cellular process;regulation of gene expression;regulation of macromolecule biosynthetic process;regulation of macromolecule metabolic process;regulation…	binding;cation binding;ion binding;metal ion binding;protein binding transcription factor activity;transcription coactivator activity;transcription cofactor activity;transcription factor binding transcription factor activity;transition metal ion binding;zinc ion binding	adherens junction;anchoring junction;cell junction;cell part;cell-substrate adherens junction;cell-substrate junction;cytoplasm;cytoskeleton;focal adhesion;intracellular non-membrane-bounded organelle;intracellular organelle;intracellular organelle part;intracellular part;macromolecular complex;non-membrane-bounded organelle;nuclear part;nucleoplasm part;organelle;organelle part;protein complex;t…	Acetylation;Completeproteome;Cytoplasm;Cytoskeleton;LIMdomain;Metal-binding;Phosphoprotein;Referenceproteome;Zinc		2.81e-15	1.28646	18	>sp|O70400|PDLI1_MOUSE PDZ and LIM domain protein 1 OS=Mus musculus (Mouse) OX=10090 GN=Pdlim1 PE=1 SV=4	17.1926	17.3561	17.4259	16.5143	16.5309	16.4802	Pdlim1	0.0841109	0.209224
Q9WV95	Q9WV95	Phlda3	Pleckstrin homology-like domain family A member 3	PHLA3_MOUSE	-1.36181		0.00688288	+	2.16223	biological regulation;cellular process;cellular response to stimulus;cellular response to stress;DNA damage response, signal transduction by p53 class mediator;DNA damage response, signal transduction by p53 class mediator resulting in induction of apoptosis;DNA damage response, signal transduction resulting in induction of apoptosis;induction of apoptosis;induction of apoptosis by intracellular …	binding;lipid binding;phosphatidylinositol binding;phosphatidylinositol-3,4,5-trisphosphate binding;phosphatidylinositol-3,4-bisphosphate binding;phosphatidylinositol-3,5-bisphosphate binding;phosphatidylinositol-3-phosphate binding;phosphatidylinositol-4,5-bisphosphate binding;phosphatidylinositol-5-phosphate binding;phospholipid binding	cell part;cytoplasm;extracellular membrane-bounded organelle;extracellular organelle;extracellular region part;extracellular vesicular exosome;intracellular part;membrane;membrane-bounded organelle;membrane-bounded vesicle;organelle;plasma membrane;vesicle	Apoptosis;Completeproteome;Cytoplasm;Membrane;Referenceproteome;Tumorsuppressor		2.45e-07	1.19849	1	>sp|Q9WV95|PHLA3_MOUSE Pleckstrin homology-like domain family A member 3 OS=Mus musculus (Mouse) OX=10090 GN=Phlda3 PE=1 SV=1	15.8554	16.2369	16.1109	14.7773	14.6603	14.68	Phlda3	0.259311	0.00132224	+
E9PWU4;Q60994	E9PWU4;Q60994	Adipoq	Isoform of Q60994, C1q domain-containing protein (Fragment);Adiponectin	E9PWU4_MOUSE;ADIPO_MOUSE	-3.29343		0.00688288	+	2.16223	adiponectin-mediated signaling pathway;alcohol metabolic process;anatomical structure development;biological regulation;brown fat cell differentiation;carbohydrate homeostasis;carbohydrate metabolic process;carboxylic acid catabolic process;carboxylic acid metabolic process;catabolic process;cell differentiation;cell surface receptor linked signaling pathway;cellular carbohydrate metabolic proces…	binding;carbohydrate binding;hormone activity;identical protein binding;monosaccharide binding;protein binding;protein dimerization activity;protein homodimerization activity;receptor binding;sialic acid binding;sugar binding	cell part;cell periphery;cell surface;collagen;cytoplasmic part;endoplasmic reticulum;extracellular matrix part;extracellular membrane-bounded organelle;extracellular organelle;extracellular region part;extracellular space;extracellular vesicular exosome;intracellular membrane-bounded organelle;intracellular organelle;intracellular part;membrane-bounded organelle;membrane-bounded vesicle;organell…	3D-structure;Collagen;Completeproteome;Directproteinsequencing;Disulfidebond;Glycoprotein;Hormone;Hydroxylation;Proteomicsidentification;Referenceproteome;Repeat;Secreted;Signal	Adipocytokine signaling pathway;PPAR signaling pathway;Type II diabetes mellitus	6.44e-06	1.07039	1	>tr|E9PWU4|E9PWU4_MOUSE Isoform of Q60994, C1q domain-containing protein (Fragment) OS=Mus musculus (Mouse) OX=10090 GN=Adipoq PE=1 SV=1;>sp|Q60994|ADIPO_MOUSE Adiponectin OS=Mus musculus (Mouse) OX=10090 GN=Adipoq PE=1 SV=2	16.7658	17.293	17.5526	14.2402	13.7567	13.7342	Adipoq	0.458312	0.00184825	+
D3YWY6;D3Z5S0;E9Q0V4;P63030	D3YWY6;D3Z5S0;E9Q0V4;P63030	Mpc1	Isoform of P63030, Mitochondrial pyruvate carrier;Isoform of P63030, Mitochondrial pyruvate carrier;Isoform of P63030, Mitochondrial pyruvate carrier;Mitochondrial pyruvate carrier 1	D3YWY6_MOUSE;D3Z5S0_MOUSE;E9Q0V4_MOUSE;MPC1_MOUSE	-0.494933		0.00688875	+	2.16186	anion transport;carboxylic acid metabolic process;carboxylic acid transport;cellular ketone metabolic process;cellular metabolic process;cellular process;establishment of localization;establishment of localization in cell;intracellular transport;ion transport;metabolic process;mitochondrial pyruvate transport;mitochondrial transport;monocarboxylic acid metabolic process;monocarboxylic acid transp…		cell part;cytoplasmic part;integral to membrane;intracellular membrane-bounded organelle;intracellular organelle;intracellular organelle part;intracellular part;intrinsic to membrane;membrane;membrane part;membrane-bounded organelle;mitochondrial inner membrane;mitochondrial membrane;mitochondrial part;mitochondrion;organelle;organelle inner membrane;organelle membrane;organelle part	Acetylation;Completeproteome;Directproteinsequencing;Membrane;Mitochondrion;Mitochondrioninnermembrane;Proteomicsidentification;Referenceproteome;Transmembrane;Transmembranehelix;Transport		2.19e-08	1.24088	1	>tr|D3YWY6|D3YWY6_MOUSE Isoform of P63030, Mitochondrial pyruvate carrier OS=Mus musculus (Mouse) OX=10090 GN=Mpc1 PE=1 SV=1;>tr|D3Z5S0|D3Z5S0_MOUSE Isoform of P63030, Mitochondrial pyruvate carrier OS=Mus musculus (Mouse) OX=10090 GN=Mpc1 PE=1 SV=1;>tr|E9Q0V4|E9Q0V4_MOUSE Isoform of P63030, Mitochondrial pyruvate carrier OS=Mus musculus (Mouse) OX=10090 GN=Mpc1 PE=1 SV=1;>sp|P63030|MPC1_MOUSE Mi…	16.3326	16.3189	16.4453	15.8889	15.8399	15.8832	Mpc1	0.388875	0.00158456	+
Q9DC29	Q9DC29	Abcb6	ATP-binding cassette sub-family B member 6, mitochondrial	ABCB6_MOUSE	-0.41315		0.00691736	+	2.16006	anatomical structure development;biosynthetic process;brain development;cellular biosynthetic process;cellular metabolic process;cellular nitrogen compound biosynthetic process;cellular nitrogen compound metabolic process;cellular process;cofactor biosynthetic process;cofactor metabolic process;cofactor transport;developmental process;epidermis development;establishment of localization;heme trans…	active transmembrane transporter activity;adenyl nucleotide binding;adenyl ribonucleotide binding;ATP binding;ATPase activity;ATPase activity, coupled;ATPase activity, coupled to movement of substances;ATPase activity, coupled to transmembrane movement of substances;binding;catalytic activity;cation binding;cofactor transporter activity;efflux transmembrane transporter activity;heme binding;heme …	cell part;cytoplasmic part;endoplasmic reticulum;endosome;envelope;extracellular membrane-bounded organelle;extracellular organelle;extracellular region part;extracellular vesicular exosome;Golgi apparatus;integral to membrane;integral to mitochondrial membrane;integral to mitochondrial outer membrane;integral to organelle membrane;intracellular membrane-bounded organelle;intracellular organelle;…	ATP-binding;Cellmembrane;Completeproteome;Directproteinsequencing;Endoplasmicreticulum;Endosome;Golgiapparatus;Membrane;Mitochondrion;Mitochondrionoutermembrane;Nucleotide-binding;Referenceproteome;Transmembrane;Transmembranehelix;Transport	ABC transporters	4.66e-07	1.17745	3	>sp|Q9DC29|ABCB6_MOUSE ATP-binding cassette sub-family B member 6, mitochondrial OS=Mus musculus (Mouse) OX=10090 GN=Abcb6 PE=1 SV=1	15.8882	15.8334	15.9176	15.5109	15.4202	15.4686	Abcb6	0.0999252	0.0590813
Q9D1L9	Q9D1L9	Lamtor5	Ragulator complex protein LAMTOR5	LTOR5_MOUSE	0.584208		0.00691736	+	2.16006	biological regulation;cellular component organization;cellular component organization or biogenesis;cellular process;cellular response to acid;cellular response to amine stimulus;cellular response to amino acid stimulus;cellular response to chemical stimulus;cellular response to endogenous stimulus;cellular response to organic nitrogen;cellular response to organic substance;cellular response to s…	enzyme regulator activity;GTPase regulator activity;guanyl-nucleotide exchange factor activity;nucleoside-triphosphatase regulator activity	cell part;cytoplasmic part;cytosol;endosomal part;intracellular membrane-bounded organelle;intracellular organelle;intracellular organelle part;intracellular part;lysosome;lytic vacuole;macromolecular complex;membrane part;membrane-bounded organelle;organelle;organelle part;protein complex;Ragulator complex;vacuole	Acetylation;Completeproteome;Cytoplasm;Lysosome;Referenceproteome		2.82e-12	1.27218	4	>sp|Q9D1L9|LTOR5_MOUSE Ragulator complex protein LAMTOR5 OS=Mus musculus (Mouse) OX=10090 GN=Lamtor5 PE=1 SV=1	16.4308	16.2737	16.302	16.9452	16.9231	16.8907	Lamtor5	-0.0530824	0.220261
Q5RKZ7	Q5RKZ7	Mocs1	Molybdenum cofactor biosynthesis protein 1	MOCS1_MOUSE	-0.346786		0.00691736	+	2.16006	aromatic compound biosynthetic process;biosynthetic process;cellular aromatic compound metabolic process;cellular biosynthetic process;cellular metabolic process;cellular nitrogen compound biosynthetic process;cellular nitrogen compound metabolic process;cellular process;coenzyme biosynthetic process;coenzyme metabolic process;cofactor biosynthetic process;cofactor metabolic process;heterocycle b…	4 iron, 4 sulfur cluster binding;binding;cation binding;GTP binding;guanyl nucleotide binding;guanyl ribonucleotide binding;ion binding;iron-sulfur cluster binding;metal cluster binding;metal ion binding;nucleotide binding;purine nucleotide binding;purine ribonucleoside triphosphate binding;purine ribonucleotide binding;ribonucleotide binding	cell part;macromolecular complex;molybdopterin synthase complex;protein complex	4Fe-4S;Acetylation;Alternativesplicing;Completeproteome;GTP-binding;Iron;Iron-sulfur;Lyase;Metal-binding;Molybdenumcofactorbiosynthesis;Nucleotide-binding;Referenceproteome;S-adenosyl-L-methionine	Folate biosynthesis;Sulfur relay system	5.28e-11	1.26482	5	>sp|Q5RKZ7|MOCS1_MOUSE Molybdenum cofactor biosynthesis protein 1 OS=Mus musculus (Mouse) OX=10090 GN=Mocs1 PE=1 SV=2	16.5538	16.6141	16.6502	16.2396	16.2606	16.2775	Mocs1	0.0649318	0.140895
Q640N1	Q640N1	Aebp1	Adipocyte enhancer-binding protein 1	AEBP1_MOUSE	0.867355		0.00691736	+	2.16006	biological regulation;negative regulation of biological process;negative regulation of biosynthetic process;negative regulation of cellular biosynthetic process;negative regulation of cellular macromolecule biosynthetic process;negative regulation of cellular metabolic process;negative regulation of cellular process;negative regulation of gene expression;negative regulation of macromolecule biosy…	binding;carboxypeptidase activity;catalytic activity;cation binding;DNA binding;exopeptidase activity;hydrolase activity;ion binding;metal ion binding;metallocarboxypeptidase activity;metalloexopeptidase activity;metallopeptidase activity;nucleic acid binding;peptidase activity;peptidase activity, acting on L-amino acid peptides;protein binding transcription factor activity;regulatory region DNA …	cell part;cytoplasm;extracellular matrix;extracellular membrane-bounded organelle;extracellular organelle;extracellular region part;extracellular space;extracellular vesicular exosome;intracellular membrane-bounded organelle;intracellular organelle;intracellular part;membrane-bounded organelle;membrane-bounded vesicle;nucleus;organelle;vesicle	Alternativesplicing;Calmodulin-binding;Completeproteome;Cytoplasm;DNA-binding;Glycoprotein;Nucleus;Referenceproteome;Repressor;Secreted;Signal;Transcription;Transcriptionregulation		4.64e-13	1.2762	31	>sp|Q640N1|AEBP1_MOUSE Adipocyte enhancer-binding protein 1 OS=Mus musculus (Mouse) OX=10090 GN=Aebp1 PE=1 SV=1	16.6236	16.6127	16.4194	17.3482	17.4681	17.4415	Aebp1	0.144992	0.134178		+
D3Z1F7;Q9DBN4;Q9DBN4-2	D3Z1F7;Q9DBN4;Q9DBN4-2	4833439L19Rik;P33monox;P33monox	Isoform of Q9DBN4, Putative monooxygenase p33MONOX;Putative monooxygenase p33MONOX;Isoform of Q9DBN4, Isoform 2 of Putative monooxygenase p33MONOX	D3Z1F7_MOUSE;P33MX_MOUSE;P33MX-2_MOUSE	-0.60605		0.00695975	+	2.15741		catalytic activity;oxidoreductase activity	cell part;cytoplasm;intracellular part	Alternativesplicing;Completeproteome;Cytoplasm;NADP;Oxidoreductase;Phosphoprotein;Proteomicsidentification;Referenceproteome		1.05e-07	1.22158	1	>tr|D3Z1F7|D3Z1F7_MOUSE Isoform of Q9DBN4, Putative monooxygenase p33MONOX OS=Mus musculus (Mouse) OX=10090 GN=4833439L19Rik PE=1 SV=1;>sp|Q9DBN4|P33MX_MOUSE Putative monooxygenase p33MONOX OS=Mus musculus (Mouse) OX=10090 GN=P33monox PE=1 SV=1;>sp|Q9DBN4-2|P33MX-2_MOUSE Isoform of Q9DBN4, Isoform 2 of Putative monooxygenase p33MONOX OS=Mus musculus (Mouse) OX=10090 GN=P33monox PE=1 SV=1	14.9297	15.0876	14.9353	14.355	14.3845	14.3949	4833439L19Rik	0.216479	0.00279128	+
Q8JZU2	Q8JZU2	Slc25a1	Tricarboxylate transport protein, mitochondrial	TXTP_MOUSE	-0.396653		0.00695975	+	2.15741	cellular process;establishment of localization;transmembrane transport;transport		cell part;cytoplasmic part;extracellular membrane-bounded organelle;extracellular organelle;extracellular region part;extracellular vesicular exosome;integral to membrane;intracellular membrane-bounded organelle;intracellular organelle;intracellular organelle part;intracellular part;intrinsic to membrane;membrane;membrane part;membrane-bounded organelle;membrane-bounded vesicle;mitochondrial inne…	Completeproteome;Membrane;Mitochondrion;Mitochondrioninnermembrane;Referenceproteome;Repeat;Transitpeptide;Transmembrane;Transmembranehelix;Transport		2.89e-13	1.27724	9	>sp|Q8JZU2|TXTP_MOUSE Tricarboxylate transport protein, mitochondrial OS=Mus musculus (Mouse) OX=10090 GN=Slc25a1 PE=1 SV=1	17.6942	17.7473	17.6682	17.2626	17.352	17.3051	Slc25a1	-0.213567	0.00415621	+
[truncated: 5,289 more rows]
