# Supplementary material for: Phosphoproteomics of aged insulin-resistant bone identifies P70S6K phosphorylation of AFF4 as a gene-specific transcriptional regulator
Source: Nat Commun. 2025 Dec 31;17:1347. doi: 10.1038/s41467-025-68106-4 (PMC12873371; doi:10.1038/s41467-025-68106-4)
Supplement: Supplementary file 6 — Source Data [file 41467_2025_68106_MOESM6_ESM.zip › Source Data.xlsx]

## Sheet: Figure 1b
Figure 1b
Cortical Thickness
	10-week							73-week
	0.174197	0.168053	0.181174	0.147997	0.163863	0.141334	0.151961	0.147898	0.14329	0.147792	0.133909	0.153018
Marrow Area
	10-week							73-week
	0.609748	0.543049	0.494248	0.523317	0.633909	0.528663	0.540288	0.796961	0.720861	0.69733	0.816543	0.583425
Trabecular Bone Volume
	10-week							73-week
	18.9966	16.8994	18.4587	10.6894	19.2931	9.30836	12.4363	6.24249	3.30855	8.24989	7.70453	6.77941
Trabecular Number
	10-week							73-week
	3.10254	2.77119	2.89148	1.92452	3.17117	1.77561	2.24146	0.972603	0.528566	1.18579	1.29473	1.01017
Trabecular Separation
	10-week							73-week
	0.195138	0.214602	0.214199	0.322725	0.206248	0.295923	0.229052	0.334366	0.521566	0.323899	0.308182	0.31197
Trabecular Thickness
	10-week							73-week
	0.061229	0.060982	0.063838	0.055543	0.060839	0.052423	0.055483	0.064183	0.062595	0.069573	0.059507	0.067111

## Sheet: Figure 1c
Figure 1c
Lane	GEL 1	GEL 2	GEL 3	GEL 4
1	Precision Plus Protein Standards (#1610375)
2	10w-vehicle #4	10w-vehicle #4	10w-vehicle #1	10w-vehicle #1
3	10w-vehicle #9	10w-vehicle #9	10w-vehicle #2	10w-vehicle #2
4	10w-vehicle #10	10w-vehicle #10	10w-vehicle #3	10w-vehicle #3
5	10w-vehicle #11	10w-vehicle #11	10w-insulin #15	10w-insulin #15
6	10w-vehicle #13	10w-vehicle #13	10w-insulin #16	10w-insulin #16
7	10w-insulin #19	10w-insulin #19	10w-insulin #17	10w-insulin #17
8	10w-insulin #20	10w-insulin #20	10w-insulin #18	10w-insulin #18
9	10w-insulin #21	10w-insulin #21	73w-vehicle #5	73w-vehicle #5
10	73w-vehicle #12	73w-vehicle #12	73w-vehicle #6	73w-vehicle #6
11	73w-vehicle #14	73w-vehicle #14	73w-vehicle #7	73w-vehicle #7
12	73w-vehicle #29	73w-vehicle #29	73w-vehicle #8	73w-vehicle #8
13	73w-insulin #26	73w-insulin #26	73w-insulin #22	73w-insulin #22
14	73w-insulin #27	73w-insulin #27	73w-insulin #23	73w-insulin #23
15	73w-insulin #28	73w-insulin #28	73w-insulin #24	73w-insulin #24
16	Precision Plus Protein Standards (#1610375)		Precision Plus Protein Standards (#1610375)	73w-insulin #25
17	empty	empty	73w-insulin #25	Precision Plus Protein Standards (#1610375)
	pS473 Akt / total - Individual quantification
	replicate	10w-vehicle	10w-insulin	73w-vehicle	73w-insulin
	1	4.15e-09	5.983e-09	2.435e-09	9.759e-09
	2	1.672e-09	8.962e-09	3.668e-09	5.845e-09
	3	6.574e-10	9.012e-09	1.641e-09	7.988e-09
	4	2.8272e-09	8.196e-09	1.356e-09	8.036e-09
	5	2.4212e-09	9.2557e-09	2.9477e-09	1.3193e-08
	6	1.8338e-09	4.549e-09	4.7694e-09	7.1723e-09
	7	1.2687e-09	7.4266e-09	3.0038e-09	1.2224e-08
	8	1.2077e-09
	pS235/6 RPS6 / total - Individual quantification
	replicate	10w-vehicle	10w-insulin	73w-vehicle	73w-insulin
	1	1.86884e-08	2.94779e-08	4.15235e-09	1.92471e-08
	2	3.23846e-08	2.81381e-08	5.4789e-09	1.02008e-08
	3	7.47644e-09	2.86885e-08	1.94774e-09	2.46925e-08
	4	8.24727e-09	2.73949e-08	3.15149e-09	1.34092e-08
	5	1.10863e-08	1.81735e-08	3.20892e-09	1.62604e-08
	6	9.98277e-09	1.29759e-08	4.40051e-09	1.18522e-08
	7	1.06108e-08	1.89467e-08	1.48689e-09	1.70142e-08
	8	6.92819e-09			3.20892e-09
Lane	GEL 1	GEL 2
1	Precision Plus Protein Standards (#1610375)
2	10w-vehicle #1	10w-vehicle #4
3	10w-vehicle #2	10w-vehicle #9
4	10w-vehicle #3	10w-vehicle #10
5	10w-insulin #15	10w-vehicle #11
6	10w-insulin #16	10w-vehicle #13
7	10w-insulin #17	10w-insulin #19
8	10w-insulin #18	10w-insulin #20
9	73w-vehicle #5	10w-insulin #21
10	73w-vehicle #6	73w-vehicle #12
11	73w-vehicle #7	73w-vehicle #14
12	73w-vehicle #8	73w-vehicle #29
13	73w-insulin #22	73w-insulin #26
14	73w-insulin #23	73w-insulin #27
15	73w-insulin #24	73w-insulin #28
16	73w-insulin #25	Empty
17	Precision Plus Protein Standards (#1610375)
	RxRxxpS/T / total protein stain - indivudal quantification
	replicate	10w-vehicle	10w-insulin	73w-vehicle	73w-insulin
	1	1.11049	0.985643	0.858273	0.740653
	2	0.779173	1.36066	0.924764	0.87413
	3	1.11033	1.36898	1.21247	1.2184
	4	1.12403	1.06007	1.59408	1.4623
	5	0.96446	1.45493	0.941075	1.06463
	6	1.44569	1.77928	1.33259	0.979165
	7	0.913371	1.38535	1.16899	1.05564
	8	0.552448

## Sheet: Figure 1e
Figure 1e
Kinase	-Log10(p-value)
PKACA	-1.3053
Akt2	1.00784
CK2A1	1.17467
PKCA	1.17496
GSK3A	1.17718
MSK1	1.17718
mTOR	1.34519
p70S6K	1.63214
ERK1	1.75496
ERK2	1.75776
P70S6KB	1.84479
CDKL5	1.84479
JNK1	2.10094

## Sheet: Figure 1f
Figure 1f
	10-week control	10-week control	10-week Insulin	10-week Insulin	10-week Insulin	73-week control	73-week control	73-week control	73-week insulin	73-week insulin	73-week insulin
pT309 Akt	16.9214	17.3478	18.4314	18.7025	18.9629	17.3394	17.8098	17.2865	17.6318	18.2567	17.9743
pS2448 mTOR	19.4538	19.4154	19.6941	19.6668	19.6784	19.4798	19.5408	19.3778	19.4082	19.5701	19.5693

## Sheet: Figure 2b
Figure 2b
pathway		description	pval	padj	-log10	log2err	ES	NES
KEGG_FATTY_ACID_METABOLISM	Fatty Acid Metabolism	http://www.gsea-msigdb.org/gsea/msigdb/cards/KEGG_FATTY_ACID_METABOLISM	1.53e-06	6.67e-05	4.17587	0.644	0.692	2.3
KEGG_OXIDATIVE_PHOSPHORYLATION	OxPhos	http://www.gsea-msigdb.org/gsea/msigdb/cards/KEGG_OXIDATIVE_PHOSPHORYLATION	1.6e-06	6.82e-05	4.16622	0.644	0.514	2.05
KEGG_GLYCOLYSIS_GLUCONEOGENESIS	Glycolysis/Gluconeogenesis	http://www.gsea-msigdb.org/gsea/msigdb/cards/KEGG_GLYCOLYSIS_GLUCONEOGENESIS	2.73e-05	0.000729	3.13727	0.576	0.579	2.05
KEGG_CALCIUM_SIGNALING_PATHWAY	Calcium Signaling	http://www.gsea-msigdb.org/gsea/msigdb/cards/KEGG_CALCIUM_SIGNALING_PATHWAY	3.89e-05	0.000969	3.01368	0.557	0.513	1.95
KEGG_ECM_RECEPTOR_INTERACTION	ECM Receptor Interaction	http://www.gsea-msigdb.org/gsea/msigdb/cards/KEGG_ECM_RECEPTOR_INTERACTION	0.000338	0.00559	2.25259	0.498	0.51	1.89
KEGG_PEROXISOME	Peroxisome	http://www.gsea-msigdb.org/gsea/msigdb/cards/KEGG_PEROXISOME	0.000369	0.00592	2.22768	0.498	0.536	1.89
KEGG_RETINOL_METABOLISM	Retinol metabolism	http://www.gsea-msigdb.org/gsea/msigdb/cards/KEGG_RETINOL_METABOLISM	0.000485	0.00746	2.12726	0.498	0.7	2.02
KEGG_CITRATE_CYCLE_TCA_CYCLE	TCA	http://www.gsea-msigdb.org/gsea/msigdb/cards/KEGG_CITRATE_CYCLE_TCA_CYCLE	0.000754	0.0104	1.98297	0.477	0.627	1.94
KEGG_GLYCOSAMINOGLYCAN_DEGRADATION	GAG degradation	http://www.gsea-msigdb.org/gsea/msigdb/cards/KEGG_GLYCOSAMINOGLYCAN_DEGRADATION	0.00133	0.0154	-1.81248	0.455	-0.73	-1.92
KEGG_N_GLYCAN_BIOSYNTHESIS	N-glycan synthesis	http://www.gsea-msigdb.org/gsea/msigdb/cards/KEGG_N_GLYCAN_BIOSYNTHESIS	0.000762	0.0104	-1.98297	0.477	-0.598	-1.98
KEGG_PROTEASOME	Proteasome	http://www.gsea-msigdb.org/gsea/msigdb/cards/KEGG_PROTEASOME	0.000344	0.00565	-2.24795	0.498	-0.545	-1.98
KEGG_LYSOSOME	Lysosome	http://www.gsea-msigdb.org/gsea/msigdb/cards/KEGG_LYSOSOME	3.01e-07	1.59e-05	-4.7986	0.675	-0.512	-2.21
KEGG_SPLICEOSOME	Spliceosome	http://www.gsea-msigdb.org/gsea/msigdb/cards/KEGG_SPLICEOSOME	8.11e-15	1.55e-12	-11.8097	0.987	-0.6	-2.7
KEGG_RIBOSOME	Ribosome	http://www.gsea-msigdb.org/gsea/msigdb/cards/KEGG_RIBOSOME	9.68e-30	2.69e-26	-25.5702	1.42	-0.833	-3.42

## Sheet: Figure 2d
Figure 2d
description	description	- Log10P	padj		NES
REST_GM12878_HG19	REST	10.9666	1.84e-09	+	-2.01
E2F4_HELAS3_HG19	E2F4	8.5391	2.46e-07	+	-1.77
RELA_GM18526_HG19	RELA	8.27572	3e-07	+	-1.89
ELF1_HCT116_HG19	ELF1	7.70553	8.38e-07	+	-1.7
ZNF274_K562_HG19	ZNF274	7.60206	8.51e-07	+	-1.83
FOS_GM12878_HG19	FOS	7.5157	8.64e-07	+	-1.71
YY1_GM12892_HG19	YY1	6.19382	1.56e-05	+	-1.61
ETS1_GM12878_HG19	ETS1	5.75945	3.28e-05	+	-2.06
TCF12_A549_HG19	TCF12	5.52433	5.07e-05	+	-1.58
CREB1_A549_HG19	CREB1	5.30364	7.04e-05	+	-1.56
SP1_K562_HG19	SP1	4.7986	0.000207	+	-1.51
JUND_A549_HG19	JUND	4.68613	0.000233	+	-1.67
SPI1_GM12891_HG19	SPI1	4.68613	0.000233	+	-1.53
ASF1A	ASF1A	4.57512	0.000271	+	-1.75
ATF3_HEPG2_HG19	ATF3	4.56703	0.000271	+	-1.55
CEBPB_GM12878_HG19	CEBPB	4.37882	0.000374	+	-1.65
PBX3_GM12878_HG19	PBX3	4.3851	0.000374	+	-1.51
ZZZ3_GM12878_HG19	ZZZ3	4.34199	0.000387	+	-1.8
CEBPD_K562_HG19	CEBPD	4.26043	0.000445	+	-1.58
E2F6_HELAS3_HG19	E2F6	3.96658	0.000789	+	-1.5
ZBTB33_K562_HG19	ZBTB33	3.95468	0.000789	+	-1.5
MRPL24	MRPL24	3.86328	0.000863	+	-1.47
ZEB1_GM12878_HG19	ZEB1	3.81248	0.000905	+	-1.52
SP2_H1HESC_HG19	SP2	3.73993	0.000965	+	-1.45
ZNF217	ZNF217	3.74232	0.000965	+	-1.49
SRF_K562_HG19	SRF	3.50446	0.00156	+	-1.46
CEBPZ_HEPG2_HG19	CEBPZ	3.20831	0.003	+	-1.45
FOXM1_ECC1_HG19	FOXM1	3.19044	0.00304	+	-1.54
SIX5_H1HESC_HG19	SIX5	3.16877	0.00312	+	-1.38
EGR1_MCF7_HG19	EGR1	3.15181	0.00316	+	-1.49
HSF1_HEPG2_HG19	HSF1	3.06148	0.00378	+	-1.63
NR2C2_HELAS3_HG19	NR2C2	3.00393	0.00421	+	-1.39
SREBF1_GM12878_HG19	SREBF1	2.50864	0.0117		-1.3
BRCA1	BRCA1	2.45717	0.0126		-1.39
IRF3_HEPG2_HG19	IRF3	2.46092	0.0126		-1.38
FOXP2_SKNMC_HG19	FOXP2	2.41454	0.0136		-1.42
GATA3_A549_HG19	GATA3	2.27084	0.0182		-1.44
FOSL1_H1HESC_HG19	FOSL1	2.19586	0.0212		-1.6
PAX5_GM12891_HG19	PAX5	2.10624	0.0256		-1.29
ZNF268	ZNF268	2.09474	0.0258		-1.29
DDX18	DDX18	2.05257	0.0269		-1.39
KEAP1	KEAP1	1.82102	0.0407		-1.33
TEAD4_SKNSH_HG19	TEAD4	1.68613	0.0522		-1.28
ZNF263_K562_HG19	ZNF263	1.56864	0.0656		-1.25
MEF2A_GM12878_HG19	MEF2A	1.47237	0.0795		-1.25
CNPPD1	CNPPD1	1.42022	0.0874		-1.27
GATA2_G1EER4_MM9	GATA2	1.07417	0.177		-1.16
STAT1_HELAS3_HG19	STAT1	1.0511	0.182		-1.16
TEN1-CDK3	TEN1-CDK3	1.0278	0.19		-1.22
NR3C1_HEPG2_HG19	NR3C1	0.962574	0.217		-1.22
RXRA_GM12878_HG19	RXRA	0.850781	0.275		-1.17
ZKSCAN1_CH12LX_MM9	ZKSCAN1	0.774691	0.308		-1.09
NFE2_K562_HG19	NFE2	0.521434	0.485		-1.06
STAT2_K562_HG19	STAT2	0.496209	0.498		-1.06
MAFK_GM12878_HG19	MAFK	0.482804	0.509		-1.08
RFX5_SKNSH_HG19	RFX5	0.460924	0.53		-1.03
FOXA1_ECC1_HG19	FOXA1	0.38934	0.598		-1.02
GATA1_MEGAKARYOCYTE_MM9	GATA1	0.352617	0.636		-1
NANOG_H1HESC_HG19	NANOG	0.244125	0.77		-0.913
FOSL2_HEPG2_HG19	FOSL2	0.232102	0.785		-0.945
TAL1_MEGAKARYOCYTE_MM9	TAL1	0.211125	0.811		-0.954
MOB3B	MOB3B	0.196543	0.831		-0.932
STAT5A_K562_HG19	STAT5A	0.171985	0.86		-0.898
AFF1	AFF1	0.130768	0.893		-0.907
MYB_MELCELLLINE_MM9	MYB	0.130182	0.893		-0.909
ZBTB7A_K562_HG19	ZBTB7A	0.135489	0.893		-0.922
CUL2	CUL2	0.122053	0.896		-0.878
SERGEF	SERGEF	0.114074	0.902		-0.897
CTCF_T47D_HG19	CTCF	0.0979971	0.923		-0.917
SREBF2_GM12878_HG19	SREBF2	0.100727	0.923		-0.889
BCL11A_GM12878_HG19	BCL11A	0.08302	0.942		-0.893
NFIC_ECC1_HG19	NFIC	0.0310503	0.989		-0.836
BACH2	BACH2	0.00788851	1		-0.763
MIR4664	MIR4664	0.015923	1		-0.674

## Sheet: Figure 3h
Figure 3h
			aff4 head cartilage staining
		Raw reads pixels/mm^2		normalised to scr
		SCR	aff4	SCR	aff4
		12.1075	11.377	128.92	121.142
		9.28423	8.96427	98.8584	95.4515
		8.89357	10.2958	94.6986	109.63
		9.99466	9.54016	106.423	101.584
		10.5343	4.53673	112.169	48.307
		12.0707	10.0836	128.528	107.37
		8.89184	10.9911	94.6802	117.034
		9.54565	9.69219	101.642	103.202
		9.99297	8.48365	106.405	90.3338
		9.85148	8.92922	104.899	95.0783
		7.42755	11.6884	79.0886	124.458
		8.02206	9.66531	85.4188	102.916
		8.93104	7.47078	95.0976	79.5489
		7.31884	11.3021	77.9309	120.344
		10.2648	12.3961	109.3	131.994
		10.7952	7.90973	114.948	84.2228
		8.50145	10.7301	90.5234	114.254
		7.13584	12.7214	75.9823	135.457
		10.1279	11.272	107.842	120.024
		12.2689	10.8685	130.639	115.727
		10.0622	7.32714	107.142	78.0193
		6.4856	9.5722	69.0587	101.925
		9.2448	9.11997	98.4386	97.1094
		10.0449	8.8543	106.958	94.2806
		9.59827	9.47749	102.202	100.916
		9.01918	7.65181	96.0362	81.4764
		8.71845		92.834
		6.39629		68.1076
		10.8216		115.228

## Sheet: Figure 3k
Figure 3k
					aff4 stable line bone phenotyping
		body length (raw pixel data)						mineralisation (raw pixel data)
		WT(+/+)	HET(+/-)	Mutant(-/-)				WT(+/+)	HET(+/-)	Mutant(-/-)
		1435.73	1478.12	1310.62				191096	122678	131586
		1464.7	1533.89	835.006				124389	180497	29748
		1519.78	1488.46	926.869				177669	179541	42340
		1475.2	1422.47	1140.78				116833	107240	112966
		1399.21	1422.92	1064.64				102056	126080	70678
		1479.79	1523.2	910.198				148178	148087	63160
		1404.3	1392.43	1254.16				102130	126514	105343
		1465.74	1564.7	1169.13				128898	131448	79524
		1721.99	1540.54	1304.25				285120	153582	137291
		1535.64	1397.05	1201.35				125202	165800	108483
		1279.59	1389.25	1244.7				123039	145649	88513
			1366.06	1327.27					162578	67701
			1524.43	1410.6					176416	107751
			1466.23	1316.71					171404	106618
			1534.09						231568
			1422.69						146182
			1384.22						149691
			1636.19						161703
			1415.96						123743
			1474.69						134421
			1284.47						101346
			1443.46						187682
			932.992						48875
			646.599						38896
			1566.51						133208

## Sheet: Figure 4b
Figure 4b
	10-week control	10-week control	10-week Insulin	10-week Insulin	10-week Insulin	73-week control	73-week control	73-week control	73-week insulin	73-week insulin	73-week insulin
pS831 AFF4	20.6886	20.6366	20.9847	21.0953	21.1348	20.3226	20.4482	20.4683	20.7047	20.8245	20.923

## Sheet: Figure 4c-d
Figure 4c-d
lane	sample	replicate
1	Precision Plus Protein Standards (#1610375)
2	Basal	1
3	insulin	1
4	insulin + Akti	1
5	Insulin + S6Ki	1
6	Basal	2
7	insulin	2
8	insulin + Akti	2
9	Insulin + S6Ki	2
10	Basal	3
11	insulin	3
12	insulin + Akti	3
13	Insulin + S6Ki	3
	Basal			Insulin			Insulin + Akti			Insulin + S6Ki
replicate	1	2	3	1	2	3	1	2	3	1	2	3
pS473/total Akt	0.378536	0.993697	1.62777	6.7242	9.21692	7.80022	0.851649	1.04608	1.07796	11.2642	14.7285	15.4981
pT246/total PRAS40	0.495238	1.57047	0.934297	5.53875	7.08396	2.48759	0.786618	0.781484	0.405812	4.83474	4.41077	4.93491
pS235/6/total RPS6	0.821059	0.885891	1.29305	5.2386	4.32362	4.97889	0.879791	1.16265	0.610357	1.32129	1.58523	1.03993
pS831/total AFF4	1.06266	1.01362	0.928397	4.41156	5.30189	3.56896	0.652171	0.717796	0.651569	0.858004	0.497519	1.13606

[truncated: 19 more sheets: Figure 4e, Figure 4f, Figure 4h, Figure 4j, Figure 5a , Figure 5b-c, Figure 5d, Figure 5h, Figure 5i, Figure 5k, Figure 6a-b, Figure 6d-h, Figure 6i, Figure 6j, Figure 6l, Figure 6m-n, Figure 6o, Figure 6p, Supplementary Figure 1]
